# Supplementary material for: Schistosome sex matters: a deep view into gonad-specific and pairing-dependent transcriptomes reveals a complex gender interplay
Source: Sci Rep. 2016 Aug 8;6:31150. doi: 10.1038/srep31150 (PMC4976352; doi:10.1038/srep31150)
Supplement: Supplementary Information [file srep31150-s2.xls]

## Sheet: bM-sM
Differential gene expression analysis for bM/sM
GeneID	log2FC	FDR
Smp_000020.1	0.334308	0.163155
Smp_000030.1	0.0741438	0.831377
Smp_000040.1	-0.0613844	0.83487
Smp_000050.1	1.3526	2.21422e-06
Smp_000070.1	-0.208002	0.422975
Smp_000080.1	-0.511274	0.0815069
Smp_000090.1	-0.246163	0.540527
Smp_000100.1	-0.0168106	0.980141
Smp_000110.1	0.0648912	0.852563
Smp_000130.1	0.663045	0.00449392
Smp_000140.1	0.163261	0.556904
Smp_000150.1	0.0884954	0.728832
Smp_000160.1	0.201454	0.710091
Smp_000170.1	-1.00295	0.0510397
Smp_000180.1	-0.90308	0.32684
Smp_000190.1	-0.152648	0.637507
Smp_000200.1	-0.499125	0.0356791
Smp_000210.1	0.653041	0.506981
Smp_000220.1	0.484074	0.270879
Smp_000230.1	0.121364	0.837621
Smp_000240.1	-0.157903	0.70225
Smp_000260.1	-0.146301	0.720457
Smp_000280.1	0.982685	0.244876
Smp_000300.1	0.0674779	0.813581
Smp_000310.1	0.0820729	0.770088
Smp_000320.1	0.0251982	0.954744
Smp_000410.1	0.837078	0.449001
Smp_000420.1	0.680967	0.433286
Smp_000430.1	0.354518	0.72743
Smp_000440.1	-0.304159	0.16265
Smp_000460.1	0.330409	0.414036
Smp_000470.1	0.0915719	0.74146
Smp_000480.1	-0.128943	0.61166
Smp_000510.1	-0.396182	0.0899344
Smp_000520.1	0.537421	0.0579391
Smp_000530.1	0.358387	0.153244
Smp_000580.1	0.283687	0.58123
Smp_000590.1	0.0604414	0.861336
Smp_000600.1	0.0647925	0.809693
Smp_000610.1	-0.189427	0.859006
Smp_000630.1	-0.362084	0.469343
Smp_000640.1	0.0458322	0.916999
Smp_000650.1	-0.201904	0.445986
Smp_000660.1	0.0226774	0.955322
Smp_000670.1	0.105795	0.691096
Smp_000680.1	-0.403726	0.115958
Smp_000700.1	-0.0119835	0.971752
Smp_000710.1	0.0886274	0.730014
Smp_000720.1	0.314326	0.201332
Smp_000730.1	-0.0179303	0.969993
Smp_000740.2	-0.142982	0.67423
Smp_000755.1	-0.125735	0.818916
Smp_000780.2	0.272065	0.439046
Smp_000790.1	0.361049	0.377685
Smp_000810.2	-0.210166	0.435181
Smp_000820.1	-0.382659	0.653066
Smp_000850.1	-0.0793276	0.843902
Smp_000870.1	-0.0216358	0.954656
Smp_000880.2	-0.869293	0.0576139
Smp_000890.1	0.262532	0.181619
Smp_000900.1	0.515418	0.556908
Smp_000910.1	0.653377	0.0349692
Smp_000980.1	-0.113578	0.676565
Smp_000990.1	0.176529	0.436069
Smp_001000.1	-0.597845	0.642973
Smp_001020.1	0.0379594	0.95156
Smp_001030.1	-0.338063	0.215433
Smp_001040.1	-0.0265006	0.94497
Smp_001070.1	0.152044	0.828592
Smp_001080.1	-0.650476	0.131176
Smp_001090.1	0.12421	0.689363
Smp_001095.1	0.105162	0.739855
Smp_001100.1	0.479166	0.299929
Smp_001120.1	-0.0546168	0.909368
Smp_001150.1	-0.0332183	0.922309
Smp_001160.1	0.685245	0.0490213
Smp_001170.1	0.175475	0.523179
Smp_001180.1	0.100697	0.778601
Smp_001210.1	-0.31405	0.38313
Smp_001360.1	-0.18515	0.441433
Smp_001390.1	0.10843	0.810506
Smp_001410.1	-0.0681004	0.828592
Smp_001420.1	-0.0159984	0.976113
Smp_001430.1	-0.532893	0.0208571
Smp_001500.1	0.151372	0.585902
Smp_001520.1	0.670644	0.297513
Smp_001530.1	-0.0699622	0.849758
Smp_001560.1	0.29918	0.32616
Smp_001590.1	-0.0183602	0.956144
Smp_001610.1	0.218806	0.49046
Smp_001640.1	0.065628	0.856158
Smp_001780.1	0.601679	0.270879
Smp_001830.1	0.0759462	0.871099
Smp_001940.1	0.087065	0.792003
Smp_001950.1	0.233365	0.577634
Smp_001960.1	-0.0609162	0.821585
Smp_002010.1	0.251598	0.456898
Smp_002080.1	-0.319699	0.211153
Smp_002100.1	-0.0735464	0.8764
Smp_002150.1	0.444118	0.523179
Smp_002160.1	0.210492	0.384593
Smp_002180.1	-0.304416	0.365714
Smp_002190.1	-0.0892904	0.848885
Smp_002230.1	0.151364	0.55558
Smp_002280.1	-0.232245	0.481877
Smp_002380.1	-0.278069	0.189458
Smp_002410.1	-0.130108	0.792157
Smp_002510.1	-0.451561	0.0358559
Smp_002550.1	-0.193821	0.621305
Smp_002600.1	0.0212325	0.958192
Smp_002640.1	-0.4009	0.777337
Smp_002740.2	-0.24601	0.24484
Smp_002810.1	-0.0845643	0.809693
Smp_002820.3	-0.0763956	0.853761
Smp_002840.1	-0.06138	0.804038
Smp_002870.1	0.486379	0.0259597
Smp_002880.1	-0.55275	0.096574
Smp_002920.1	-0.621267	0.0231973
Smp_002930.1	-0.843402	0.299613
Smp_002960.1	0.128065	0.606878
Smp_003000.1	-0.196141	0.416652
Smp_003110.1	0.454419	0.446151
Smp_003130.1	-0.492203	0.202177
Smp_003140.1	-0.138663	0.627633
Smp_003190.1	0.417378	0.219989
Smp_003230.1	0.304627	0.317904
Smp_003250.1	0.0206488	0.965729
Smp_003270.1	0.235565	0.552362
Smp_003330.1	0.291355	0.436152
Smp_003340.1	0.109727	0.637843
Smp_003410.1	0.0983678	0.801818
Smp_003440.1	-0.766985	0.0042703
Smp_003600.1	0.814004	0.446479
Smp_003610.2	0.526045	0.078544
Smp_003620.1	-0.0431437	0.87921
Smp_003630.1	0.038163	0.905778
Smp_003660.1	-0.0224047	0.96244
Smp_003670.1	0.464518	0.212126
Smp_003700.1	0.160411	0.623379
Smp_003710.1	0.0333155	0.925821
Smp_003760.1	-0.767504	0.348118
Smp_003770.1	-0.0587718	0.919077
Smp_003860.1	0.207702	0.593486
Smp_003900.1	-0.792477	0.0409627
Smp_003930.1	0.546241	0.00570237
Smp_003940.1	-0.360847	0.266963
Smp_003970.1	-0.439895	0.404659
Smp_003980.1	0.0931579	0.696112
Smp_003990.1	-0.543194	0.201455
Smp_004000.1	0.109828	0.832722
Smp_004040.1	-0.0883138	0.807426
Smp_004060.1	-0.130133	0.678717
Smp_004070.1	-0.152776	0.881847
Smp_004080.1	0.00212497	0.996288
Smp_004090.1	0.238035	0.416652
Smp_004120.1	0.152572	0.680026
Smp_004160.1	0.425927	0.226697
Smp_004170.1	0.490204	0.0563514
Smp_004190.1	0.0627186	0.859006
Smp_004200.1	0.10723	0.770393
Smp_004220.1	-0.1982	0.510802
Smp_004260.1	0.0747415	0.826841
Smp_004280.1	-0.275555	0.384593
Smp_004310.1	-0.242144	0.375625
Smp_004350.1	-0.284291	0.299916
Smp_004360.1	0.235103	0.510644
Smp_004420.1	-0.389429	0.309096
Smp_004440.1	0.266594	0.837021
Smp_004470.1	-0.63269	0.0052345
Smp_004480.1	0.0261234	0.933574
Smp_004510.1	1.46252	0.0543628
Smp_004550.1	0.0853735	0.806977
Smp_004590.1	-0.13488	0.698809
Smp_004600.1	-0.172795	0.628335
Smp_004630.1	-0.00250125	0.997381
Smp_004640.1	-0.2074	0.448005
Smp_004680.1	0.595811	0.000897447
Smp_004690.1	0.198352	0.685842
Smp_004710.1	0.143573	0.910645
Smp_004730.1	-0.00356607	0.996265
Smp_004780.1	-0.50532	0.161368
Smp_004810.3	-0.416895	0.0801586
Smp_004820.1	-0.207815	0.565617
Smp_004910.1	0.182657	0.523179
Smp_004940.1	0.0313835	0.946143
Smp_004980.1	-0.343357	0.358057
Smp_004990.1	-0.458655	0.358147
Smp_005000.1	0.265498	0.281528
Smp_005010.1	-0.0422282	0.893597
Smp_005020.1	0.344275	0.157437
Smp_005050.1	0.45374	0.092623
Smp_005060.1	-0.478296	0.396859
Smp_005070.1	-0.295878	0.197609
Smp_005080.1	-0.00631878	0.98578
Smp_005160.1	0.683849	0.000884973
Smp_005180.1	0.0652418	0.820062
Smp_005190.2	0.331556	0.0452923
Smp_005200.1	0.44735	0.143498
Smp_005210.1	0.102401	0.685302
Smp_005230.2	-0.295563	0.231769
Smp_005260.1	-0.0576764	0.90872
Smp_005280.1	0.14185	0.603095
Smp_005290.1	-0.244207	0.278113
Smp_005320.1	-0.443322	0.0895074
Smp_005330.1	-0.509518	0.0181843
Smp_005350.1	-0.109582	0.800064
Smp_005360.1	0.572916	0.572814
Smp_005390.2	0.208474	0.366422
Smp_005470.1	0.675421	0.419459
Smp_005500.1	0.209661	0.51848
Smp_005520.1	0.147978	0.669273
Smp_005540.1	0.790446	0.182341
Smp_005570.1	0.187882	0.515954
Smp_005640.1	0.726611	0.0561806
Smp_005670.1	0.222738	0.347041
Smp_005710.1	2.26954	0.000770278
Smp_005720.1	-0.0643324	0.924734
Smp_005740.1	-0.0373565	0.921508
Smp_005780.1	0.307503	0.353489
Smp_005790.1	-0.12854	0.706411
Smp_005860.1	0.202815	0.630128
Smp_005880.1	0.789878	0.00323251
Smp_005900.1	-0.424439	0.124497
Smp_005910.1	0.615451	0.00126905
Smp_005960.1	0.63024	0.369661
Smp_006000.1	-0.0361317	0.910645
Smp_006040.1	0.0309698	0.932929
Smp_006060.1	-0.190193	0.427103
Smp_006190.1	0.354163	0.12196
Smp_006230.1	0.0119055	0.976113
Smp_006240.1	-0.0403187	0.942821
Smp_006250.2	0.24797	0.460116
Smp_006290.1	-0.0809418	0.839716
Smp_006300.1	-0.508856	0.129915
Smp_006320.1	-0.110199	0.752334
Smp_006340.1	-0.0090492	0.978709
Smp_006350.2	0.187973	0.596406
Smp_006390.1	-0.0400543	0.958607
Smp_006440.1	0.0561374	0.874875
Smp_006550.1	-0.331019	0.397585
Smp_006560.1	-0.239643	0.231769
Smp_006590.1	-0.0175726	0.971239
Smp_006630.2	0.405379	0.0536031
Smp_006680.1	0.130115	0.667661
Smp_006690.1	0.189705	0.38973
Smp_006700.2	0.242411	0.35986
Smp_006710.1	-0.173646	0.585902
Smp_006720.2	-0.231142	0.574726
Smp_006730.1	-0.0648446	0.864667
Smp_006740.1	0.465949	0.0521896
Smp_006750.1	0.040752	0.921508
Smp_006760.1	-0.212264	0.577654
Smp_006780.1	-0.254061	0.428681
Smp_006810.1	-0.115948	0.630148
Smp_006830.1	-0.169702	0.550849
Smp_006840.1	-0.491475	0.121852
Smp_006850.1	0.20481	0.551335
Smp_006860.1	-0.31426	0.47534
Smp_006920.1	-0.0458891	0.917626
Smp_006930.1	-0.207513	0.304032
Smp_006970.1	0.478563	0.00932654
Smp_006980.1	0.235628	0.534125
Smp_006990.1	0.236645	0.47565
Smp_007000.1	0.0519247	0.943764
Smp_007070.1	-0.323334	0.786603
Smp_007170.1	-0.139577	0.667454
Smp_007180.1	0.165431	0.492703
Smp_007190.1	0.214957	0.468188
Smp_007210.1	0.254332	0.319479
Smp_007260.2	-0.110364	0.770088
Smp_007270.1	-0.255039	0.358147
Smp_007290.1	-0.636182	0.103641
Smp_007300.1	-0.40517	0.160137
Smp_007330.1	-0.152695	0.604375
Smp_007380.1	0.017791	0.955497
Smp_007450.2	0.130814	0.606609
Smp_007500.1	-0.0347729	0.900676
Smp_007510.1	0.272014	0.154444
Smp_007540.1	-0.187189	0.5908
Smp_007550.1	-0.619753	2.91018e-05
Smp_007630.1	-0.105144	0.775373
Smp_007640.1	-0.222511	0.302406
Smp_007650.1	-0.447872	0.117978
Smp_007660.1	0.0359219	0.901617
Smp_007670.1	0.493705	0.472311
Smp_007700.1	0.159641	0.653066
Smp_007710.1	-0.2048	0.750858
Smp_007730.1	-0.374324	0.0542951
Smp_007760.1	0.356153	0.0628666
Smp_007770.1	0.148567	0.655803
Smp_007780.1	0.163291	0.729615
Smp_007890.1	-0.389143	0.349678
Smp_007900.1	-0.455866	0.399809
Smp_007950.1	-0.965922	0.439069
Smp_007960.1	-0.605454	0.00610747
Smp_007970.1	0.00851155	0.985512
Smp_008070.1	-0.192358	0.813973
Smp_008120.1	0.121481	0.65663
Smp_008140.1	0.256999	0.620708
Smp_008190.1	0.824879	0.441362
Smp_008220.1	-0.510317	0.00650089
Smp_008230.1	0.0979667	0.734717
Smp_008260.1	0.457587	0.0143389
Smp_008290.1	0.290413	0.249438
Smp_008310.1	-0.361046	0.0706749
Smp_008320.1	-0.16121	0.720425
Smp_008340.1	-0.00399678	0.991991
Smp_008360.1	-0.901916	0.00358298
Smp_008370.1	0.191945	0.894782
Smp_008430.1	-0.0493727	0.869258
Smp_008440.1	-0.212117	0.47565
Smp_008470.2	-0.0168379	0.964884
Smp_008490.1	-0.288211	0.135509
Smp_008500.2	-0.00645339	0.98578
Smp_008545.1	-0.779748	0.0894191
Smp_008580.1	0.153133	0.610623
Smp_008610.1	0.0447091	0.921508
Smp_008620.1	0.341123	0.374192
Smp_008660.1	0.66875	0.0112091
Smp_008710.1	-0.203502	0.635854
Smp_008770.1	-0.11638	0.738629
Smp_008830.1	0.0611943	0.847235
Smp_008850.1	0.0580461	0.968205
Smp_008860.1	-0.10187	0.864056
Smp_008900.1	0.0100393	0.981746
Smp_008920.1	0.296063	0.734281
Smp_009020.1	-0.0531672	0.960382
Smp_009030.1	-0.288122	0.227883
Smp_009040.1	0.304618	0.653066
Smp_009070.1	0.410011	0.0942809
Smp_009150.1	-0.406835	0.0868734
Smp_009230.1	-2.21431	0.00250177
Smp_009250.1	0.0357683	0.904422
Smp_009300.1	0.311728	0.504456
Smp_009310.1	-0.277108	0.602241
Smp_009320.2	-0.265443	0.576931
Smp_009340.1	0.0829008	0.812629
Smp_009390.2	-0.0462604	0.909251
Smp_009400.1	0.0899307	0.748354
Smp_009420.1	-0.41942	0.368377
Smp_009430.1	-0.0913355	0.756131
Smp_009520.1	-0.0800933	0.806977
Smp_009530.1	-0.276025	0.39503
Smp_009540.1	0.366288	0.14158
Smp_009550.1	0.25952	0.194297
Smp_009560.1	0.330636	0.226697
Smp_009580.1	-0.307833	0.713345
Smp_009600.1	0.160622	0.524689
Smp_009650.1	-0.586109	0.00479301
Smp_009690.1	-0.20961	0.61308
Smp_009710.3	0.275497	0.207617
Smp_009760.1	-0.121717	0.779523
Smp_009780.2	-0.261546	0.52953
Smp_009800.1	0.898575	0.0768745
Smp_009830.1	-0.181497	0.549317
Smp_009990.1	-0.0224197	0.954001
Smp_010090.1	-0.337704	0.35786
Smp_010100.1	-0.305946	0.152453
Smp_010110.1	0.0433772	0.902406
Smp_010140.1	0.119759	0.641453
Smp_010160.1	-0.235768	0.486953
Smp_010230.1	-0.173642	0.568674
Smp_010250.1	-0.288683	0.220555
Smp_010260.1	-0.00977205	0.982435
Smp_010280.1	-0.460051	0.100773
Smp_010290.1	0.149108	0.652702
Smp_010370.1	0.714813	0.000136253
Smp_010380.1	0.165037	0.875373
Smp_010400.1	-0.373583	0.160137
Smp_010450.1	-0.0466476	0.933012
Smp_010550.1	0.256995	0.70919
Smp_010620.1	-0.200031	0.646919
Smp_010660.1	0.0735136	0.930327
Smp_010670.1	0.33059	0.564925
Smp_010690.1	0.0464493	0.904735
Smp_010710.1	-0.514071	0.048068
Smp_010770.1	-0.993479	0.0021165
Smp_010800.1	-0.26651	0.436069
Smp_010820.1	-0.448345	0.261612
Smp_010900.1	-0.359796	0.179112
Smp_010930.1	0.0108916	0.984627
Smp_010940.1	-0.276748	0.524689
Smp_011000.1	0.393811	0.120545
Smp_011010.1	-0.221253	0.510644
Smp_011030.1	0.245154	0.683074
Smp_011100.1	-0.297684	0.767883
Smp_011120.1	4.00331e-05	1
Smp_011150.1	-0.286958	0.461652
Smp_011220.1	-0.0410941	0.932807
Smp_011230.1	-0.175001	0.511619
Smp_011270.2	-0.153906	0.70919
Smp_011560.1	0.261497	0.612109
Smp_011570.1	-0.00803889	0.98656
Smp_011600.1	0.222949	0.53037
Smp_011640.1	0.309953	0.37118
Smp_011660.1	-0.0528081	0.910656
Smp_011680.1	-0.343409	0.399635
Smp_011690.1	0.626242	0.191353
Smp_011700.1	0.640968	0.0292017
Smp_011710.1	0.115671	0.641504
Smp_011720.1	-0.255935	0.370326
Smp_011740.1	0.0409106	0.910419
Smp_011830.1	-0.175311	0.767981
Smp_011860.1	0.445502	0.00934127
Smp_011960.1	0.744268	0.0160259
Smp_011980.1	0.111428	0.656095
Smp_011990.1	0.477786	0.0510397
Smp_012010.1	0.0397457	0.95156
Smp_012030.1	0.126468	0.5908
Smp_012050.1	-0.978553	0.0793988
Smp_012070.1	-0.0325728	0.940305
Smp_012110.1	-0.324587	0.515954
Smp_012150.1	0.0878356	0.74146
Smp_012200.1	-0.194644	0.459016
Smp_012280.1	-0.263017	0.205869
Smp_012340.1	-0.142076	0.552869
Smp_012350.2	-0.0664913	0.828778
Smp_012380.1	-0.900578	0.197609
Smp_012400.1	-0.302641	0.449001
Smp_012410.1	-0.161736	0.468188
Smp_012440.1	0.171212	0.674836
Smp_012450.1	-0.505466	0.1707
Smp_012460.1	-0.267363	0.226275
Smp_012470.1	-0.0647676	0.83504
Smp_012480.1	0.307357	0.116839
Smp_012530.1	-0.238701	0.443199
Smp_012540.1	-0.101551	0.763704
Smp_012570.1	-0.0202989	0.952885
Smp_012580.1	0.419817	0.0388705
Smp_012670.2	0.196548	0.541762
Smp_012690.1	-0.0437456	0.883408
Smp_012720.1	0.0256062	0.939326
Smp_012740.2	-0.152576	0.628141
Smp_012750.1	-0.189859	0.570941
Smp_012780.1	-0.0901303	0.744523
Smp_012790.1	-0.0985141	0.758726
Smp_012800.1	0.201662	0.472318
Smp_012810.1	0.118598	0.864667
Smp_012860.1	-0.0995626	0.77393
Smp_012900.1	0.131043	0.522916
Smp_012920.1	0.313181	0.862435
Smp_012930.1	-0.401206	0.177979
Smp_012950.1	-0.190836	0.864056
Smp_012970.1	0.211274	0.415068
Smp_012980.1	0.168263	0.53037
Smp_013040.2	-0.230127	0.469904
Smp_013050.1	-0.0401464	0.913162
Smp_013060.1	0.0989675	0.793738
Smp_013070.1	0.0623076	0.869436
Smp_013080.1	0.320441	0.395798
Smp_013150.1	-0.77808	0.0127006
Smp_013200.2	-0.382271	0.547092
Smp_013300.1	-0.16128	0.564913
Smp_013310.1	0.501148	0.711564
Smp_013360.1	-0.222915	0.423812
Smp_013370.3	-0.180553	0.499208
Smp_013440.1	0.338992	0.355635
Smp_013460.1	-0.0460512	0.864748
Smp_013470.2	-0.106432	0.861727
Smp_013520.1	0.0161649	0.958541
Smp_013560.1	0.110338	0.878371
Smp_013570.1	0.41755	0.3867
Smp_013610.1	0.607484	0.0514285
Smp_013630.1	-0.163628	0.881341
Smp_013690.1	-0.144025	0.487814
Smp_013790.1	0.142296	0.667187
Smp_013810.1	0.117545	0.820062
Smp_013840.2	0.0287021	0.95156
Smp_013860.1	-0.0742598	0.794913
Smp_013870.1	-0.0662659	0.832722
Smp_013930.1	0.110458	0.720566
Smp_013950.1	0.923371	1.80339e-05
Smp_013970.1	0.313989	0.419025
Smp_014010.1	0.178035	0.473397
Smp_014020.1	0.00416819	0.990802
Smp_014050.1	-0.140703	0.520051
Smp_014060.1	0.0248705	0.981895
Smp_014080.1	-0.268599	0.646919
Smp_014170.2	0.0211868	0.956903
Smp_014260.1	0.437399	0.368377
Smp_014270.1	-0.437277	0.218209
Smp_014280.1	-0.541461	0.0191249
Smp_014290.2	-0.258782	0.32461
Smp_014400.3	-0.123558	0.732719
Smp_014410.2	-0.0310561	0.962545
Smp_014420.1	-0.701357	0.0878127
Smp_014430.1	-0.660701	0.371551
Smp_014440.1	0.0429046	0.952256
Smp_014570.1	-0.185523	0.770393
Smp_014610.1	0.463495	0.656095
Smp_014620.1	0.0223661	0.951039
Smp_014650.1	-0.21695	0.541762
Smp_014660.2	-0.0765979	0.829564
Smp_014670.2	-0.134668	0.659469
Smp_014680.1	0.389768	0.281098
Smp_014730.1	-0.0661183	0.917626
Smp_014780.2	0.176134	0.606878
Smp_014800.2	-0.0968973	0.730864
Smp_014820.1	-0.297819	0.422743
Smp_014840.1	-0.467963	0.230594
Smp_014850.1	-0.0550853	0.87921
Smp_015020.1	0.83986	2.18549e-05
Smp_015030.1	-0.102018	0.798694
Smp_015050.1	0.0172986	0.969356
Smp_015070.1	-0.0330895	0.921508
Smp_015090.1	0.17631	0.422743
Smp_015100.1	0.217622	0.821099
Smp_015220.1	0.0846005	0.854024
Smp_015390.1	-0.19328	0.401764
Smp_015440.1	-0.101203	0.751517
Smp_015480.1	-0.755659	0.011893
Smp_015510.1	-0.285824	0.226275
Smp_015520.1	-0.328079	0.181313
Smp_015530.2	-0.139089	0.65844
Smp_015630.1	0.15884	0.860907
Smp_015670.1	-0.735737	0.191353
Smp_015690.1	0.267606	0.498245
Smp_015710.1	-0.22762	0.37655
Smp_015720.1	-0.312042	0.3257
Smp_015730.1	0.122756	0.791875
Smp_015760.1	0.133572	0.917626
Smp_015780.1	0.0710986	0.886237
Smp_015800.1	-0.216288	0.691096
Smp_015840.1	-0.201769	0.659911
Smp_015850.3	0.20446	0.353489
Smp_015860.1	-0.574785	0.0615169
Smp_015880.1	0.139996	0.734717
Smp_015900.1	-0.0186711	0.954001
Smp_015980.1	-0.170576	0.625546
Smp_016050.1	-0.116438	0.718376
Smp_016090.1	0.450903	0.088433
Smp_016130.1	0.0385981	0.937284
Smp_016180.1	-0.362863	0.562096
Smp_016200.3	0.183579	0.53037
Smp_016230.1	0.00859658	0.993046
Smp_016250.2	-0.358278	0.117978
Smp_016340.1	-0.0611018	0.864748
Smp_016380.1	0.11122	0.692157
Smp_016390.1	0.29351	0.119503
Smp_016410.1	0.0152816	0.967353
Smp_016490.2	-0.535565	0.41945
Smp_016510.1	-0.271958	0.439337
Smp_016550.2	0.165191	0.578509
Smp_016600.1	-0.192205	0.561813
Smp_016630.1	-0.229989	0.515954
Smp_016640.1	-0.172829	0.494576
Smp_016670.1	-0.0628326	0.870166
Smp_016680.1	-0.104713	0.940419
Smp_016730.1	0.34739	0.406265
Smp_016780.1	0.477967	0.459307
Smp_016810.1	0.157035	0.608485
Smp_016840.1	0.0751225	0.801818
Smp_016870.1	0.000693828	0.998751
Smp_016890.1	-0.135685	0.641073
Smp_016900.1	-0.0710554	0.870166
Smp_016910.1	-0.42607	0.427103
Smp_016920.1	0.0203039	0.983055
Smp_016990.1	0.0498116	0.882492
Smp_017010.4	0.0706243	0.854905
Smp_017070.1	0.122097	0.608421
Smp_017080.1	0.263839	0.425099
Smp_017090.1	-0.212724	0.506981
Smp_017110.1	0.39069	0.256281
Smp_017230.1	-0.157022	0.53233
Smp_017240.1	-0.798887	0.293677
Smp_017280.1	-0.344844	0.560325
Smp_017290.3	0.111469	0.789879
Smp_017350.1	0.00333333	0.997598
Smp_017360.1	-0.257829	0.461018
Smp_017420.1	-0.115237	0.770393
Smp_017430.1	0.0277136	0.958901
Smp_017470.1	0.171189	0.564129
Smp_017520.1	-0.399869	0.135918
Smp_017610.1	-0.0723527	0.895784
Smp_017620.1	0.0319507	0.984037
Smp_017640.1	0.0355228	0.921923
Smp_017650.2	0.162239	0.61166
Smp_017660.1	-0.290716	0.513386
Smp_017670.1	0.0712832	0.894782
Smp_017710.1	0.508465	0.0463217
Smp_017730.1	-0.181651	0.647013
Smp_017750.1	0.0045595	0.988264
Smp_017810.1	-0.0480955	0.909572
Smp_017830.2	-0.280862	0.288948
Smp_017860.1	-0.847519	0.199361
Smp_017870.1	0.326521	0.49901
Smp_017880.1	0.530191	0.0510397
Smp_017890.1	0.384485	0.119607
Smp_017900.1	0.368299	0.068519
Smp_017990.1	0.389304	0.16809
Smp_018010.1	-0.251917	0.280265
Smp_018020.1	-0.14129	0.595307
Smp_018030.1	0.138478	0.569499
Smp_018150.1	-0.153107	0.673593
Smp_018160.1	-0.252841	0.416652
Smp_018170.1	0.558214	0.0894249
Smp_018210.1	-0.469305	0.0503611
Smp_018220.2	0.219747	0.450296
Smp_018240.3	-0.152211	0.707284
Smp_018250.2	0.0130103	0.988264
Smp_018260.1	-0.677468	0.000290019
Smp_018280.1	0.0483375	0.87284
Smp_018290.1	-0.173469	0.638307
Smp_018310.1	0.272891	0.564925
Smp_018360.1	0.1606	0.503213
Smp_018400.1	-0.436291	0.161761
Smp_018430.1	0.0169278	0.964884
Smp_018440.1	-0.0958209	0.895539
Smp_018460.1	0.0290584	0.932317
Smp_018480.1	-0.363227	0.317904
Smp_018490.1	0.107231	0.84868
Smp_018500.1	-0.512334	0.173661
Smp_018510.1	0.710869	0.231769
Smp_018530.2	-0.0992981	0.817021
Smp_018550.1	-0.262745	0.422975
Smp_018570.1	0.109827	0.770985
Smp_018580.1	0.16727	0.586782
Smp_018610.1	-0.139763	0.534612
Smp_018620.1	-0.325902	0.0490303
Smp_018640.1	0.0234592	0.95696
Smp_018670.1	-0.0564603	0.939606
Smp_018680.1	-0.122127	0.662783
Smp_018690.1	0.293852	0.668789
Smp_018710.1	0.0128697	0.971239
Smp_018760.1	-0.12396	0.647237
Smp_018790.1	1.35771	3.02141e-11
Smp_018870.1	0.200585	0.534125
Smp_018930.1	-0.204138	0.630148
Smp_018940.1	0.103891	0.886298
Smp_018950.1	0.122527	0.660762
Smp_018980.1	-0.931575	0.0898915
Smp_018990.1	-0.383312	0.471489
Smp_019010.1	-0.0193308	0.955322
Smp_019030.1	0.0729839	0.842854
Smp_019040.1	0.0581697	0.8866
Smp_019050.2	-0.184713	0.489367
Smp_019060.1	0.176423	0.684571
Smp_019100.1	0.542107	0.00619639
Smp_019130.1	0.159139	0.517384
Smp_019170.1	-0.229811	0.353489
Smp_019190.1	0.222632	0.371256
Smp_019200.1	-0.267194	0.70823
Smp_019210.1	-0.520104	0.41142
Smp_019260.1	-0.169468	0.462987
Smp_019280.1	-0.686231	0.0532753
Smp_019310.1	0.467555	0.155984
Smp_019340.1	-0.261589	0.258365
Smp_019350.1	0.502886	0.427307
Smp_019380.1	0.220837	0.25144
Smp_019420.1	0.368376	0.630211
Smp_019430.1	-0.0184813	0.961886
Smp_019440.1	-0.130599	0.7367
Smp_019490.1	0.00610117	0.988125
Smp_019610.1	-0.426891	0.209963
Smp_019620.2	-0.0226852	0.943713
Smp_019630.1	-0.649198	0.0589214
Smp_019640.1	0.138255	0.586317
Smp_019680.1	0.303815	0.0942809
Smp_019690.1	-0.1153	0.686469
Smp_019730.2	-0.481983	0.0177935
Smp_019750.2	-0.352531	0.275584
Smp_019760.1	-0.443711	0.0712284
Smp_019790.1	0.294995	0.154547
Smp_019810.1	0.303638	0.425099
Smp_019820.1	-0.347111	0.0960443
Smp_019840.2	-0.0440574	0.88354
Smp_019860.1	-0.211372	0.420068
Smp_019880.1	-0.0248401	0.952236
Smp_019890.1	0.191501	0.406956
Smp_019900.1	0.296372	0.348768
Smp_019920.1	-0.126847	0.733067
Smp_019940.1	-0.171615	0.374687
Smp_019950.1	-0.364407	0.132685
Smp_019980.1	0.28108	0.0997364
Smp_019990.1	0.128908	0.656095
Smp_020040.2	-0.327527	0.365281
Smp_020050.1	-0.0885546	0.728611
Smp_020060.1	0.191849	0.422743
Smp_020070.1	0.427221	0.295381
Smp_020080.1	-0.568547	0.0169672
Smp_020090.1	-0.0576601	0.900747
Smp_020120.1	0.333152	0.393552
Smp_020130.1	-0.0191388	0.982047
Smp_020170.1	0.443748	0.271027
Smp_020200.1	0.215594	0.308481
Smp_020210.1	-0.346543	0.181619
Smp_020220.2	0.0305903	0.942073
Smp_020270.1	-0.243742	0.507638
Smp_020300.1	-0.087536	0.816033
Smp_020340.1	-0.326333	0.353489
Smp_020360.1	0.756201	0.0532614
Smp_020370.1	-0.0782625	0.870166
Smp_020400.1	-0.19396	0.547774
Smp_020450.1	-0.00662408	0.983067
Smp_020480.1	-0.0478917	0.904422
Smp_020540.2	0.345897	0.594709
Smp_020550.1	1.60459	0.0137969
Smp_020590.1	-0.0747501	0.812888
Smp_020760.1	0.121209	0.637469
Smp_020770.1	0.556871	0.181619
Smp_020800.1	-0.199917	0.393552
Smp_020840.1	1.42571	1.58179e-07
Smp_020920.1	-0.0884107	0.748354
Smp_021040.1	-0.0892189	0.751517
Smp_021070.1	0.275921	0.32666
Smp_021080.1	-0.0220982	0.952885
Smp_021100.1	0.244778	0.298022
Smp_021130.1	0.403194	0.084221
Smp_021140.1	0.0863261	0.828667
Smp_021160.1	0.176649	0.534094
Smp_021170.1	0.0431744	0.919092
Smp_021190.1	0.485523	0.610623
Smp_021220.1	-0.140624	0.686524
Smp_021260.1	0.486146	0.587142
Smp_021280.1	-0.14007	0.787907
Smp_021290.1	0.341626	0.180046
Smp_021300.1	0.689425	0.00021142
Smp_021320.1	0.299897	0.493452
Smp_021330.2	-0.111073	0.638646
Smp_021340.2	0.555433	0.0010569
Smp_021370.1	0.20882	0.52445
Smp_021390.1	1.20166	2.61164e-09
Smp_021540.1	0.140967	0.666925
Smp_021550.1	0.374086	0.247653
Smp_021590.1	-0.0674246	0.832982
Smp_021600.1	-0.548827	0.00929086
Smp_021730.1	-0.541604	0.0964934
Smp_021750.2	0.150855	0.467218
Smp_021760.1	0.0762903	0.826881
Smp_021790.2	0.737555	0.0576785
Smp_021800.1	-0.124014	0.740722
Smp_021830.1	-0.314483	0.295381
Smp_021870.1	0.177833	0.706118
Smp_021910.1	-0.315793	0.246951
Smp_021920.3	0.381166	0.600478
Smp_021950.2	0.0602955	0.887022
Smp_021960.1	0.0974291	0.875373
Smp_021980.1	0.272604	0.400674
Smp_022020.1	0.0133212	0.976525
Smp_022050.1	0.396913	0.469904
Smp_022090.1	-0.145323	0.656412
Smp_022100.1	-0.409788	0.520413
Smp_022110.1	-0.0508643	0.870166
Smp_022130.1	-0.284652	0.257521
Smp_022140.1	0.227579	0.349033
Smp_022170.1	0.174295	0.411035
Smp_022300.1	0.224837	0.91202
Smp_022310.1	0.346469	0.167139
Smp_022320.2	-0.550312	0.12196
Smp_022330.1	-0.257126	0.34703
Smp_022340.1	-0.335967	0.538238
Smp_022400.1	-0.342515	0.419577
Smp_022410.1	0.424227	0.418542
Smp_022430.1	-1.03862	0.00827095
Smp_022450.2	-0.302541	0.410589
Smp_022460.1	-0.129765	0.764116
Smp_022470.1	-0.127902	0.756394
Smp_022500.1	-0.0859577	0.770626
Smp_022540.1	-0.102673	0.633352
Smp_022560.2	-0.0207356	0.965898
Smp_022570.1	0.153669	0.641781
Smp_022630.1	-0.115956	0.620405
Smp_022640.1	0.224825	0.607551
Smp_022660.1	0.0464229	0.866887
Smp_022700.2	-0.181443	0.663194
Smp_022730.1	-0.131154	0.821585
Smp_022760.1	0.272126	0.507459
Smp_022810.1	0.026258	0.952885
Smp_022850.1	-0.0192901	0.960336
Smp_022870.1	0.232323	0.502965
Smp_022890.1	0.0607056	0.903744
Smp_022960.1	-0.153755	0.524558
Smp_022990.1	-0.459997	0.00610747
Smp_023010.1	-0.315849	0.556908
Smp_023140.1	-0.0425813	0.91202
Smp_023150.1	-0.000174691	1
Smp_023160.1	-0.443974	0.541348
Smp_023170.1	-0.111575	0.702845
Smp_023230.1	-0.0224592	0.948171
Smp_023240.1	-0.470533	0.610623
Smp_023250.1	-0.0841886	0.769809
Smp_023270.2	0.287819	0.0866407
Smp_023360.1	-0.282138	0.38313
Smp_023530.1	0.235627	0.416652
Smp_023550.1	-0.0193861	0.955322
Smp_023570.1	0.044081	0.954354
Smp_023620.1	-0.0996099	0.78859
Smp_023660.1	-0.0101196	0.977052
Smp_023670.1	-0.172776	0.426866
Smp_023700.2	-0.0544024	0.863152
Smp_023830.1	-0.672453	0.129915
Smp_023840.1	0.405768	0.222509
Smp_023860.1	-0.0115746	0.989546
Smp_023930.1	-0.353325	0.24802
Smp_023940.1	0.59545	0.128023
Smp_023990.1	0.189914	0.562965
Smp_024000.1	-0.0333015	0.932045
Smp_024030.1	-0.168204	0.492455
Smp_024060.1	0.103438	0.708742
Smp_024070.1	-0.265633	0.770626
Smp_024110.1	-0.218102	0.591329
Smp_024120.1	-0.481969	0.312941
Smp_024140.4	0.129554	0.785905
Smp_024150.1	0.099319	0.693959
Smp_024180.2	0.387476	0.197609
Smp_024190.1	0.220035	0.585902
Smp_024220.1	0.101707	0.76194
Smp_024240.1	-0.10917	0.800723
Smp_024290.1	-0.0721709	0.964489
Smp_024360.1	-0.361535	0.339062
Smp_024370.1	-0.319821	0.103641
Smp_024380.1	0.0535185	0.864748
Smp_024390.3	0.0852576	0.824802
Smp_024450.1	0.0882846	0.823138
Smp_024490.1	0.0199538	0.958541
Smp_024500.1	-0.282609	0.21467
Smp_024520.1	-0.314776	0.0671147
Smp_024580.2	0.24428	0.276923
Smp_024590.1	-0.159328	0.549918
Smp_024660.1	0.755856	0.00770457
Smp_024670.1	-0.0709492	0.855619
Smp_024800.1	-0.26452	0.529265
Smp_024810.1	0.516966	0.231642
Smp_024820.2	-0.246196	0.286694
Smp_024850.1	-0.0822281	0.8428
Smp_024860.1	0.598758	0.153777
Smp_024870.1	0.297431	0.397935
Smp_024880.1	-0.32805	0.419577
Smp_024900.1	0.365631	0.0579391
Smp_024930.1	-0.38601	0.117978
Smp_024970.1	0.267842	0.22384
Smp_025010.1	-0.125314	0.656095
Smp_025020.1	0.192629	0.47534
Smp_025030.1	0.756405	0.0495728
Smp_025100.1	0.100077	0.791875
Smp_025130.1	0.169073	0.502057
Smp_025150.1	-0.59647	0.000280797
Smp_025160.3	-0.157412	0.603095
Smp_025260.1	-0.507117	0.0886242
Smp_025340.1	0.0464118	0.8866
Smp_025360.1	-0.310364	0.109865
Smp_025370.1	0.561127	0.0818791
Smp_025380.1	0.82237	0.0908898
Smp_025390.1	2.21554	0.145264
Smp_025410.1	0.519299	0.38313
Smp_025440.1	0.217839	0.312941
Smp_025510.1	0.0443895	0.917801
Smp_025550.1	-0.0679954	0.814857
Smp_025560.1	0.535019	0.0737206
Smp_025570.1	0.159548	0.538238
Smp_025620.1	0.171292	0.608485
Smp_025670.1	0.0391825	0.891028
Smp_025680.1	0.0117957	0.972161
Smp_025700.1	0.130077	0.771801
Smp_025740.1	-0.106369	0.714294
Smp_025750.1	0.469106	0.0237503
Smp_025800.1	-0.313649	0.416652
Smp_025830.1	-0.517166	0.291521
Smp_025860.1	0.327027	0.449001
Smp_025890.1	0.798102	0.00460106
Smp_025950.1	-0.0194944	0.95696
Smp_026040.1	-0.075025	0.855584
Smp_026090.1	0.0410112	0.910168
Smp_026100.1	0.450814	0.274142
Smp_026160.1	-0.40182	0.118449
Smp_026190.1	0.294575	0.402099
Smp_026230.1	-0.45789	0.179871
Smp_026250.3	0.00682796	0.984606
Smp_026260.1	-0.114154	0.670201
Smp_026270.1	0.467028	0.192598
Smp_026280.1	-0.0685037	0.829564
Smp_026300.1	0.319936	0.46697
Smp_026310.1	-0.324535	0.14185
Smp_026320.1	0.345374	0.186974
Smp_026340.1	-0.323607	0.270879
Smp_026390.1	-0.0511421	0.892298
Smp_026420.1	-0.349725	0.358147
Smp_026440.1	0.824553	0.00195441
Smp_026450.2	-0.358636	0.488413
Smp_026460.1	-0.0446899	0.878979
Smp_026510.1	0.175382	0.515954
Smp_026540.1	-0.193724	0.511192
Smp_026560.2	-0.286365	0.491074
Smp_026570.1	0.47148	0.495579
Smp_026630.1	-0.112257	0.714392
Smp_026670.1	0.709458	0.201455
Smp_026700.1	0.318517	0.364775
Smp_026770.1	-0.105701	0.748354
Smp_026790.1	0.307293	0.723853
Smp_026810.1	0.448645	0.608485
Smp_026820.1	0.70002	0.0681947
Smp_026830.1	-0.0451769	0.917156
Smp_026910.1	0.0720357	0.849088
Smp_026920.1	0.542094	0.44501
Smp_026930.1	0.450265	0.0572222
Smp_027000.1	0.00756671	0.984037
Smp_027010.2	0.139365	0.530566
Smp_027040.1	-0.0703548	0.800488
Smp_027080.1	0.167053	0.542374
Smp_027210.1	-0.826718	0.108626
Smp_027220.1	-0.245102	0.282877
Smp_027240.1	-0.0844322	0.883437
Smp_027250.1	0.0989011	0.75668
Smp_027300.1	-0.144039	0.627581
Smp_027340.1	0.210883	0.541762
Smp_027360.1	0.064547	0.917801
Smp_027370.1	-0.244344	0.326268
Smp_027390.1	0.222297	0.288811
Smp_027400.1	-0.208836	0.436069
Smp_027430.1	-0.143737	0.750858
Smp_027450.1	-0.128501	0.673695
Smp_027480.1	-0.229969	0.271317
Smp_027500.1	-0.438825	0.376786
Smp_027550.1	0.0917404	0.762871
Smp_027610.1	-0.26182	0.4844
Smp_027750.1	0.0526184	0.901617
Smp_027850.1	0.282668	0.160137
Smp_027870.1	0.412261	0.101793
Smp_027880.1	0.293742	0.331517
Smp_027890.1	0.0193343	0.968205
Smp_027900.1	0.365338	0.342519
Smp_027910.1	0.0239359	0.938877
Smp_027920.1	0.389828	0.274142
Smp_027970.1	0.344526	0.140173
Smp_028030.1	0.0317329	0.928915
Smp_028060.1	-0.140527	0.839919
Smp_028070.1	0.239616	0.212669
Smp_028080.1	-0.0480701	0.871099
Smp_028100.1	-0.139383	0.697996
Smp_028120.1	-0.182553	0.428583
Smp_028140.1	0.386402	0.234649
Smp_028150.1	0.56857	0.194297
Smp_028170.1	0.075594	0.855473
Smp_028190.1	-0.136405	0.600007
Smp_028200.1	0.452342	0.0167702
Smp_028210.1	0.595375	0.261916
Smp_028330.1	-0.0450404	0.891062
Smp_028340.1	0.13218	0.58052
Smp_028360.1	-0.0150264	0.968084
Smp_028410.1	-0.690802	0.19985
Smp_028430.1	0.0639009	0.900676
Smp_028440.1	-0.158344	0.65663
Smp_028450.1	0.861664	0.54134
Smp_028490.1	0.681064	0.00291895
Smp_028500.1	0.703863	0.258365
Smp_028550.1	0.334643	0.317904
Smp_028620.1	-0.0220608	0.952976
Smp_028630.1	0.1523	0.527768
Smp_028650.1	0.0646115	0.861191
Smp_028670.1	-0.124844	0.800744
Smp_028690.1	-0.0040333	0.992447
Smp_028730.1	0.100345	0.660034
Smp_028840.1	-0.908407	0.157437
Smp_028850.1	0.440124	0.150908
Smp_028870.1	-0.369388	0.493452
Smp_028910.1	-0.156904	0.857275
Smp_028930.1	0.130405	0.709459
Smp_028940.1	0.331997	0.246951
Smp_028980.1	0.122768	0.720635
Smp_028990.1	0.142178	0.747906
Smp_029040.1	0.0965214	0.697417
Smp_029060.1	0.0903457	0.727546
Smp_029070.1	0.471708	0.010753
Smp_029100.2	0.139358	0.69469
Smp_029160.1	0.396045	0.0818641
Smp_029210.1	-0.0339837	0.919189
Smp_029230.1	-0.120009	0.750858
Smp_029240.2	-0.533803	0.11981
Smp_029310.1	0.0829695	0.800885
Smp_029360.1	0.262944	0.38313
Smp_029370.1	0.0382379	0.917626
Smp_029390.1	-0.0164813	0.964884
Smp_029410.1	-0.183958	0.529059
Smp_029470.1	-0.530887	8.5605e-05
Smp_029480.1	-0.106518	0.833132
Smp_029500.1	0.205105	0.35786
Smp_029520.1	0.0436274	0.929191
Smp_029670.1	1.18493	8.91215e-08
Smp_029700.1	0.450775	0.0364077
Smp_029730.1	0.278308	0.197945
Smp_029740.1	0.0429189	0.9273
Smp_029750.1	0.165108	0.585902
Smp_029780.1	0.105397	0.769822
Smp_029790.1	-0.0103423	0.986531
Smp_029800.1	0.470631	0.108681
Smp_029820.1	-0.237417	0.605831
Smp_029850.1	0.179469	0.479828
Smp_029890.1	-0.0793327	0.822654
Smp_029900.1	-0.137278	0.559582
Smp_029940.2	-0.0312655	0.930327
Smp_029970.1	0.165801	0.615406
Smp_029990.1	0.340492	0.161237
Smp_030000.1	0.122089	0.723746
Smp_030010.3	0.355593	0.194395
Smp_030020.1	0.325617	0.304659
Smp_030030.1	0.313326	0.295763
Smp_030050.1	0.138524	0.922804
Smp_030110.1	0.502637	0.34703
Smp_030150.1	-0.0477226	0.900676
Smp_030180.1	0.249219	0.476902
Smp_030220.1	-0.198357	0.485431
Smp_030250.1	-0.108887	0.671424
Smp_030260.1	-0.204512	0.793889
Smp_030280.1	-0.0194258	0.956912
Smp_030290.1	0.131574	0.728979
Smp_030300.4	-0.352858	0.347041
Smp_030320.1	-0.162751	0.541925
Smp_030330.2	-0.20987	0.379959
Smp_030370.1	-0.0636195	0.902406
Smp_030400.1	-0.117593	0.650928
Smp_030440.1	0.880608	0.00364702
Smp_030500.1	-0.764183	1.15383e-06
Smp_030690.1	-0.101767	0.768886
Smp_030710.1	-0.29048	0.578509
Smp_030730.1	-0.398113	0.392795
Smp_030760.1	-0.159747	0.547092
Smp_030780.1	0.208902	0.354459
Smp_030830.2	-0.10575	0.753984
Smp_030860.1	0.219701	0.333643
Smp_030870.1	0.164469	0.728204
Smp_030910.1	-0.152832	0.840421
Smp_030920.1	-0.00357882	0.992849
Smp_030930.2	0.152674	0.628574
Smp_031000.2	0.206482	0.416652
Smp_031010.1	-0.258384	0.309283
Smp_031040.2	-0.0744663	0.758726
Smp_031050.1	0.220661	0.339177
Smp_031070.3	0.00920948	0.977052
Smp_031100.1	0.113333	0.710324
Smp_031180.1	0.26812	0.770088
Smp_031190.1	0.327592	0.597007
Smp_031220.1	-0.327133	0.595003
Smp_031250.1	0.368898	0.53379
Smp_031270.1	-0.558435	0.128023
Smp_031300.1	0.426911	0.374687
Smp_031310.1	-0.17091	0.706894
Smp_031350.1	0.454532	0.422743
Smp_031360.1	0.10195	0.767981
Smp_031400.1	0.160084	0.629236
Smp_031430.1	0.336964	0.672331
Smp_031530.1	-0.159942	0.864748
Smp_031560.1	0.141146	0.706411
Smp_031570.1	0.0655797	0.881847
Smp_031590.1	-0.219884	0.55198
Smp_031690.1	0.169633	0.597007
Smp_031710.1	-0.251575	0.226275
Smp_031720.1	-0.159062	0.708334
Smp_031730.1	0.000948988	0.998289
Smp_031770.13	0.213733	0.600049
Smp_031770.14	-0.324607	0.594709
Smp_031770.15	-0.544031	0.469656
Smp_031860.1	-0.06469	0.855606
Smp_031880.1	-0.306022	0.226697
Smp_031920.5	-0.13265	0.65095
Smp_031940.1	0.333228	0.297846
Smp_031950.2	-0.0858566	0.799904
Smp_031990.1	0.0926495	0.829564
Smp_032000.1	0.185531	0.579357
Smp_032060.1	0.189827	0.48794
Smp_032120.1	0.0303707	0.942735
Smp_032150.1	-0.116317	0.874875
Smp_032180.1	-0.035042	0.932045
Smp_032230.1	0.0679451	0.830388
Smp_032240.1	-0.31653	0.485431
Smp_032250.1	-0.0634222	0.831018
Smp_032260.1	-0.131786	0.763704
Smp_032280.1	0.511202	0.249438
Smp_032310.1	-2.73429e-05	1
Smp_032320.6	-0.270347	0.38313
Smp_032420.1	-0.270867	0.375625
Smp_032480.1	0.119782	0.753153
Smp_032490.1	-0.310167	0.18335
Smp_032500.1	-0.0415804	0.914617
Smp_032510.1	-0.0371157	0.921271
Smp_032520.1	-0.350242	0.119388
Smp_032580.2	-0.188484	0.527768
Smp_032640.1	-0.0615171	0.917801
Smp_032720.1	0.527126	0.231453
Smp_032760.1	-0.316546	0.431413
Smp_032770.1	-0.0235143	0.946043
Smp_032780.1	-0.120609	0.676676
Smp_032790.1	0.142981	0.656095
Smp_032800.2	-0.0312447	0.916006
Smp_032810.1	-0.240429	0.372688
Smp_032820.1	0.216214	0.32562
Smp_032920.2	-0.0583818	0.87625
Smp_032930.2	-0.0986507	0.685777
Smp_032950.1	-0.0321351	0.964884
Smp_033010.1	0.348831	0.805656
Smp_033020.1	-0.11669	0.65663
Smp_033040.1	-0.121542	0.670273
Smp_033050.1	0.350592	0.191353
Smp_033110.1	0.0971859	0.69834
Smp_033130.1	0.757209	0.00650089
Smp_033140.1	-0.890039	4.73277e-05
Smp_033150.1	-0.14312	0.710324
Smp_033200.1	0.29319	0.763006
Smp_033210.1	0.0575297	0.917801
Smp_033260.2	0.407445	0.120788
Smp_033330.1	0.0798648	0.856512
Smp_033350.1	0.00565601	0.986879
Smp_033370.1	-0.552349	0.337153
Smp_033400.1	-0.135292	0.623273
Smp_033510.1	-0.0642046	0.954213
Smp_033530.3	-0.413651	0.221386
Smp_033540.1	0.102745	0.740017
Smp_033550.1	0.249467	0.336916
Smp_033590.1	0.182535	0.540922
Smp_033600.1	-0.0833018	0.716454
Smp_033610.1	-0.368535	0.226275
Smp_033620.1	0.0427771	0.906058
Smp_033660.1	0.0186172	0.954001
Smp_033670.5	-0.484709	0.00763462
Smp_033680.1	0.183638	0.542374
Smp_033700.1	0.278323	0.257417
Smp_033710.1	-0.0271013	0.938092
Smp_033760.2	-0.0984566	0.743887
Smp_033770.1	-0.14052	0.594268
Smp_033870.1	0.0977885	0.766005
Smp_033930.1	-0.313555	0.620838
Smp_033950.2	0.382355	0.0906328
Smp_033970.1	-0.180366	0.38282
Smp_033990.1	0.0811346	0.807323
Smp_034000.1	0.0116984	0.973955
Smp_034090.1	-0.0693819	0.805903
Smp_034100.1	0.262506	0.541925
Smp_034120.1	0.0756365	0.820062
Smp_034160.1	0.0546063	0.97215
Smp_034190.1	-0.0579761	0.867181
Smp_034220.1	-0.157574	0.600049
Smp_034270.2	0.0595293	0.917801
Smp_034300.1	0.486978	0.347041
Smp_034310.1	0.42847	0.795296
Smp_034400.1	0.0295403	0.931204
Smp_034410.1	-0.0868242	0.855606
Smp_034420.2	-0.0665482	0.894349
Smp_034430.1	-0.221072	0.446479
Smp_034440.1	0.209956	0.728979
Smp_034450.1	0.196492	0.466831
Smp_034490.1	-0.144483	0.641504
Smp_034500.1	0.410403	0.351459
Smp_034530.1	-0.552614	0.282877
Smp_034550.1	-1.00635	7.04644e-10
Smp_034610.1	0.239363	0.738541
Smp_034660.1	0.204184	0.468606
Smp_034670.1	0.0609056	0.86248
Smp_034700.3	-0.151861	0.553331
Smp_034840.2	-0.133516	0.769809
Smp_034850.1	-0.22442	0.723539
Smp_034870.1	-0.00692819	0.986531
Smp_034940.2	0.189004	0.561813
Smp_034980.1	-0.146297	0.65663
Smp_035000.1	0.374138	0.368377
Smp_035010.1	-0.732629	0.359807
Smp_035020.2	-0.0632121	0.811226
Smp_035030.1	-0.163466	0.601374
Smp_035040.1	0.587855	0.273067
Smp_035080.1	-0.0604076	0.895918
Smp_035090.2	0.437767	0.0584097
Smp_035110.1	0.105148	0.714294
Smp_035120.1	-0.126083	0.950576
Smp_035140.1	-0.060864	0.923133
Smp_035150.1	0.141707	0.610623
Smp_035160.1	-0.687388	0.0237657
Smp_035180.1	-0.424869	0.268277
Smp_035190.2	0.170217	0.666008
Smp_035200.4	-0.330545	0.558089
Smp_035210.1	-0.344368	0.306529
Smp_035220.1	0.570862	0.0370813
Smp_035250.1	0.321916	0.788343
Smp_035260.1	0.745873	0.000471892
Smp_035270.2	-0.347574	0.306557
Smp_035280.1	-0.144082	0.640952
Smp_035290.1	0.773737	0.14603
Smp_035300.2	0.424171	0.0296253
Smp_035310.1	0.173858	0.524286
Smp_035360.1	0.653512	0.00363137
Smp_035370.1	0.206016	0.737554
Smp_035380.1	-0.084758	0.896584
Smp_035390.1	0.360651	0.0630294
Smp_035410.1	-0.653372	0.000122113
Smp_035430.2	0.0471031	0.874938
Smp_035460.1	-0.101364	0.792003
Smp_035470.1	-0.114279	0.636654
Smp_035480.1	-0.0984223	0.68797
Smp_035500.1	-0.0523401	0.917626
Smp_035540.1	-0.198967	0.487814
Smp_035550.1	-0.264387	0.853877
Smp_035560.2	-0.30089	0.383159
Smp_035580.1	0.0817969	0.790304
Smp_035620.1	0.0258141	0.940986
Smp_035650.1	-0.245004	0.820062
Smp_035700.1	1.87688	1.71826e-19
Smp_035730.1	0.168943	0.542847
Smp_035790.1	0.290191	0.481877
Smp_035800.1	-0.285682	0.522916
Smp_035930.1	0.0727254	0.914761
Smp_036010.1	0.0963348	0.786603
Smp_036020.1	-0.510486	0.38313
Smp_036060.1	0.224178	0.242553
Smp_036090.1	0.360532	0.0863749
Smp_036130.1	-0.0723243	0.777268
Smp_036180.1	0.0172582	0.970854
Smp_036220.1	-0.15548	0.690777
Smp_036250.1	0.251206	0.420315
Smp_036270.2	-0.291093	0.457146
Smp_036370.1	-0.319361	0.136833
Smp_036390.1	0.325854	0.207512
Smp_036400.1	0.076375	0.887635
Smp_036470.1	-3.70078	7.18769e-24
Smp_036500.1	0.250747	0.269216
Smp_036550.1	0.229512	0.47565
Smp_036570.1	-0.242886	0.601374
Smp_036590.1	0.217334	0.317858
Smp_036630.1	0.248716	0.440564
Smp_036660.1	0.750347	0.12612
Smp_036720.1	0.543331	0.578509
Smp_036760.1	-0.0725412	0.937468
Smp_036780.1	0.341182	0.542374
Smp_036920.1	0.0292062	0.958634
Smp_036930.1	-0.0600577	0.835
Smp_036940.1	0.067244	0.88354
Smp_036950.1	0.341091	0.0665256
Smp_036980.1	-0.158825	0.777268
Smp_036990.1	0.0734147	0.777268
Smp_037120.1	0.0210815	0.964884
Smp_037190.1	-0.0865136	0.829564
Smp_037200.1	-0.00235475	0.99515
Smp_037210.1	0.401019	0.39893
Smp_037230.1	0.34904	0.235295
Smp_037290.1	0.013068	0.971752
Smp_037380.1	-0.0289704	0.930327
Smp_037400.1	0.0694698	0.818839
Smp_037460.1	0.0261208	0.938645
Smp_037510.1	-0.410927	0.610642
Smp_037530.1	0.142319	0.694009
Smp_037540.2	0.315806	0.242702
Smp_037590.1	-0.514039	0.00479301
Smp_037640.1	-0.552325	0.017854
Smp_037700.1	-0.340832	0.443072
Smp_037720.1	-0.504653	0.656095
Smp_037780.1	0.386905	0.115958
Smp_037860.1	-0.0925133	0.771033
Smp_037900.1	-0.609431	0.0128988
Smp_037910.1	-0.0148099	0.976368
Smp_037930.1	-0.160201	0.491928
Smp_037960.1	-0.201471	0.594516
Smp_038030.1	0.0164928	0.96318
Smp_038080.1	-0.228142	0.419459
Smp_038100.1	-0.51543	0.0356791
Smp_038140.1	0.433048	0.143498
Smp_038210.1	0.0719904	0.773761
Smp_038240.1	0.214464	0.374687
Smp_038300.1	-0.266811	0.449001
Smp_038330.1	0.284238	0.321202
Smp_038340.1	0.30552	0.246951
Smp_038410.1	-0.115114	0.83487
Smp_038420.1	-0.111695	0.861727
Smp_038430.1	-0.301683	0.425246
Smp_038440.1	-0.561418	0.154444
Smp_038510.1	0.0632511	0.901973
Smp_038530.1	0.224982	0.418705
Smp_038540.1	0.0466048	0.905138
Smp_038560.2	0.109142	0.782009
Smp_038630.1	-0.712502	0.0906328
Smp_038640.1	-0.0494402	0.876807
Smp_038680.1	-0.458336	0.442277
Smp_038700.5	0.342485	0.160713
Smp_038710.1	-0.156933	0.537434
Smp_038730.5	0.266919	0.534094
Smp_038820.1	0.323963	0.207617
Smp_038830.1	0.329385	0.217717
Smp_038840.1	0.0267925	0.937615
Smp_038870.1	-0.473254	0.00156372
Smp_038930.1	0.00635496	0.984728
Smp_038940.1	0.371824	0.204891
Smp_038950.1	-0.26998	0.439069
Smp_038960.1	-0.316509	0.38313
Smp_038970.1	-2.89021	9.044e-08
Smp_038980.2	-0.117635	0.746911
Smp_038990.1	0.380614	0.511619
Smp_039000.1	-0.244792	0.334462
Smp_039080.1	0.0652391	0.849088
Smp_039130.1	-0.274259	0.262106
Smp_039160.1	-0.207725	0.600582
Smp_039180.1	-0.157567	0.546792
Smp_039300.1	-0.090668	0.886834
Smp_039340.1	-0.00221295	0.997598
Smp_039390.1	-0.249334	0.38313
Smp_039400.1	0.157514	0.639043
Smp_039490.1	0.050714	0.885725
Smp_039590.1	-0.080243	0.96244
Smp_039620.1	0.529344	0.632617
Smp_039640.2	0.156658	0.543893
Smp_039650.1	-0.0345925	0.954501
Smp_039670.1	0.167922	0.592901
Smp_039740.1	-0.0105103	0.97987
Smp_039750.1	-0.440435	0.093756
Smp_039810.1	-0.0164128	0.970547
Smp_039820.1	0.193206	0.422743
Smp_039870.2	0.179809	0.524689
Smp_039970.1	-0.269899	0.618675
Smp_039980.1	0.119737	0.69834
Smp_040020.1	0.269423	0.363715
Smp_040080.1	-0.00340597	0.992184
Smp_040100.1	-0.727098	0.0412793
Smp_040110.1	0.25043	0.673764
Smp_040130.1	-0.547641	0.358147
Smp_040190.1	0.715255	0.000145301
Smp_040270.1	-0.201758	0.493452
Smp_040280.1	-0.01635	0.963564
Smp_040350.1	-0.241039	0.546476
Smp_040360.1	-0.162766	0.507096
Smp_040450.1	0.0123722	0.971239
Smp_040460.1	0.100932	0.678573
Smp_040500.1	0.0420248	0.881459
Smp_040510.1	0.452567	0.0069114
Smp_040540.1	-0.0818722	0.758131
Smp_040550.1	-0.611751	0.148862
Smp_040560.1	-0.168177	0.732723
Smp_040570.1	0.105957	0.724133
Smp_040610.1	0.202369	0.812443
Smp_040680.1	-0.157749	0.793738
Smp_040710.1	-0.259307	0.72058
Smp_040720.1	1.25679	3.0937e-15
Smp_040770.1	-0.176449	0.534125
Smp_040790.1	-0.253005	0.380762
Smp_040800.1	0.0765031	0.799667
Smp_040960.1	0.0816186	0.849758
Smp_040970.1	-0.0964203	0.833857
Smp_040990.1	0.242941	0.648051
Smp_041050.1	0.011311	0.968205
Smp_041060.1	0.010458	0.975886
Smp_041100.1	0.444244	0.0671401
Smp_041190.2	-0.148129	0.495694
Smp_041210.1	0.923568	0.317904
Smp_041280.1	0.147974	0.779523
Smp_041350.1	-0.260504	0.770088
Smp_041370.1	0.229013	0.41945
Smp_041390.1	-0.168123	0.543465
Smp_041430.1	0.457894	0.0514285
Smp_041450.1	-0.147054	0.529742
Smp_041460.1	-0.454534	0.154547
Smp_041480.2	-0.457519	0.184312
Smp_041490.1	0.0904099	0.775469
Smp_041500.1	-0.258172	0.473149
Smp_041520.1	0.229695	0.542393
Smp_041540.1	0.0406624	0.917626
Smp_041550.1	-0.436199	0.375625
Smp_041570.1	-0.0356286	0.964489
Smp_041600.1	-0.0997244	0.742892
Smp_041630.1	0.232697	0.542374
Smp_041650.1	-0.125561	0.670273
Smp_041680.1	-0.289698	0.4009
Smp_041700.1	0.198606	0.861191
Smp_041730.2	0.338274	0.207253
Smp_041740.1	-0.0194404	0.965087
Smp_041750.1	0.118714	0.730916
Smp_041760.1	0.525401	0.17105
Smp_041770.1	0.523092	0.0647274
Smp_041820.1	0.262846	0.367257
Smp_041830.1	-0.196778	0.528691
Smp_041890.2	-0.187722	0.497656
Smp_041980.1	0.182519	0.579357
Smp_042020.1	-0.159857	0.730014
Smp_042030.1	-0.0989987	0.792265
Smp_042050.1	0.523489	0.0139815
Smp_042060.1	0.280411	0.465335
Smp_042080.2	0.0701136	0.864981
Smp_042090.1	-0.116843	0.839716
Smp_042110.1	-0.153506	0.585902
Smp_042120.1	-0.150426	0.894782
Smp_042140.1	0.07259	0.801818
Smp_042150.1	-0.203279	0.894243
Smp_042160.2	-0.438907	0.244876
Smp_042170.1	0.48322	0.567716
Smp_042210.1	0.0126883	0.977449
Smp_042230.1	0.17354	0.659632
Smp_042270.2	-0.208161	0.638646
Smp_042280.1	-0.124933	0.694976
Smp_042300.2	-0.394631	0.0995885
Smp_042340.1	-0.0350801	0.95156
Smp_042390.1	-0.0385881	0.915659
Smp_042400.1	-0.29739	0.225555
Smp_042420.1	-0.510306	0.0274008
Smp_042430.2	0.594699	0.0807405
Smp_042440.1	-0.0483914	0.906058
Smp_042530.1	0.195231	0.478121
Smp_042550.1	-0.140665	0.534125
Smp_042560.1	-0.111832	0.735355
Smp_042590.1	-0.691572	0.000553505
Smp_042630.1	-0.365402	0.353741
Smp_042650.1	-0.168118	0.664953
Smp_042670.2	-0.276176	0.191898
Smp_042680.1	-0.338429	0.125697
Smp_042690.1	-0.555504	0.007536
Smp_042700.1	-0.0425387	0.924732
Smp_042720.1	-0.281409	0.870166
Smp_042740.1	0.0985039	0.785182
Smp_042770.1	0.321742	0.237718
Smp_042780.1	-0.159781	0.549087
Smp_042790.1	0.178101	0.614598
Smp_042910.1	0.0533904	0.890972
Smp_042920.1	0.175147	0.624209
Smp_042980.1	-0.141971	0.638577
Smp_042990.1	0.456735	0.0630294
Smp_043010.1	0.314993	0.492434
Smp_043030.1	0.211689	0.560325
Smp_043040.1	-0.124033	0.833017
Smp_043070.1	0.153043	0.576602
Smp_043100.1	0.0372749	0.948909
Smp_043110.1	-0.592794	0.00384395
Smp_043120.1	-0.174443	0.622332
Smp_043130.1	0.0454201	0.905739
Smp_043150.1	-0.00636855	0.988402
Smp_043170.1	0.205888	0.531382
Smp_043200.1	-0.00782354	0.98578
Smp_043210.1	-0.232159	0.366426
Smp_043220.1	0.134688	0.69469
Smp_043350.1	-0.262909	0.211153
Smp_043360.1	-0.264142	0.829564
Smp_043390.1	-0.150603	0.66061
Smp_043420.1	-0.279091	0.713345
Smp_043430.1	0.345755	0.378248
Smp_043500.1	0.212163	0.378741
Smp_043570.1	0.0536442	0.923028
Smp_043580.1	0.0492735	0.922309
Smp_043600.1	0.0801744	0.875684
Smp_043610.1	0.0992539	0.726069
Smp_043620.1	-0.201777	0.556633
Smp_043650.1	0.105433	0.84868
Smp_043670.2	-0.192331	0.441408
Smp_043780.1	0.125489	0.69469
Smp_043820.1	-0.548583	0.621703
Smp_043920.1	0.505224	0.199748
Smp_043930.1	-0.447265	0.0608649
Smp_043940.2	-0.0418612	0.894782
Smp_043970.1	-0.112426	0.726069
Smp_043990.1	-0.224137	0.433286
Smp_044000.1	0.000327404	0.999776
Smp_044010.2	-0.0291292	0.956903
Smp_044020.1	-0.237402	0.51132
Smp_044060.1	-0.330815	0.594709
Smp_044160.1	0.382978	0.287101
Smp_044250.1	0.16129	0.534125
Smp_044260.1	-0.0175754	0.968727
Smp_044280.1	-0.246838	0.694976
Smp_044400.1	-0.470288	0.116398
Smp_044440.1	-0.194303	0.668376
Smp_044470.1	-0.464663	0.101048
Smp_044520.1	0.265394	0.38313
Smp_044530.1	-0.147549	0.606878
Smp_044550.8	-0.00162596	0.997598
Smp_044560.1	-0.230934	0.506373
Smp_044580.1	-0.260343	0.608276
Smp_044610.1	-0.173766	0.84868
Smp_044680.1	0.028877	0.937643
Smp_044690.1	-0.0853956	0.778739
Smp_044750.1	-0.122499	0.769093
Smp_044770.1	-0.0146009	0.968522
Smp_044800.1	-0.335372	0.579239
Smp_044810.1	0.257807	0.562244
Smp_044820.1	0.64432	0.101048
Smp_044850.1	0.161327	0.800739
Smp_044870.1	0.658223	0.301488
Smp_044920.1	-0.101606	0.710687
Smp_044950.1	0.0198366	0.961886
Smp_044970.1	-0.339846	0.124497
Smp_045010.1	0.360866	0.493616
Smp_045040.1	-0.0198634	0.96183
Smp_045060.1	-0.307454	0.10194
Smp_045070.1	0.0449829	0.889148
Smp_045200.1	0.620017	0.226141
Smp_045220.2	-0.091296	0.900819
Smp_045230.1	0.101269	0.717147
Smp_045250.1	0.262048	0.177325
Smp_045260.1	-0.124083	0.576713
Smp_045300.1	-0.356792	0.608485
Smp_045360.3	0.293954	0.263186
Smp_045400.1	0.00550995	0.988264
Smp_045410.1	-0.186109	0.52504
Smp_045420.1	-0.303521	0.483154
Smp_045430.3	-0.294704	0.531382
Smp_045480.2	-0.0400657	0.919077
Smp_045490.1	-0.60646	0.181619
Smp_045500.1	0.178322	0.515954
Smp_045510.1	-0.254521	0.673593
Smp_045550.1	0.0778862	0.901973
Smp_045560.1	-0.0289036	0.936641
Smp_045590.1	0.0993816	0.750309
Smp_045600.1	-0.140109	0.804722
Smp_045610.1	-0.0501235	0.855163
Smp_045620.1	-0.110445	0.673593
Smp_045650.1	0.320236	0.40736
Smp_045680.1	0.130509	0.883408
Smp_045710.1	0.303597	0.184748
Smp_045730.1	-0.0362487	0.926467
Smp_045750.1	0.262551	0.293677
Smp_045760.1	-0.0354554	0.923614
Smp_045780.1	0.0302839	0.933574
Smp_045790.1	-0.0354823	0.901617
Smp_045810.1	-0.232671	0.389126
Smp_045860.1	-0.23038	0.469343
Smp_045920.2	-0.580759	0.0118526
Smp_045930.1	-0.32717	0.265493
Smp_045940.1	0.0615341	0.847184
Smp_045950.2	-0.0495702	0.870166
Smp_045960.1	-0.0472308	0.879798
Smp_045980.1	0.214222	0.302456
Smp_045990.1	0.174668	0.923614
Smp_046000.1	0.0382486	0.977052
Smp_046020.1	0.10087	0.750858
Smp_046030.1	0.18173	0.653066
Smp_046060.1	0.262962	0.41945
Smp_046090.2	-0.162617	0.711902
Smp_046100.1	-0.115758	0.665642
Smp_046120.1	-0.335464	0.653066
Smp_046130.1	-0.5296	0.000175443
Smp_046140.1	0.257326	0.304032
Smp_046160.1	0.120755	0.622332
Smp_046190.1	-0.212224	0.426887
Smp_046250.1	-0.137866	0.656095
Smp_046280.1	-0.187536	0.574726
Smp_046290.1	-0.210031	0.439069
Smp_046360.1	0.349645	0.441408
Smp_046410.1	0.318274	0.292432
Smp_046430.1	0.23138	0.381653
Smp_046450.1	0.34357	0.220555
Smp_046500.2	-0.369821	0.364131
Smp_046550.1	0.00766825	0.984037
Smp_046600.1	-0.27956	0.49046
Smp_046630.1	0.059351	0.942073
Smp_046640.1	-0.304328	0.652113
Smp_046650.1	-0.510964	0.666728
Smp_046680.1	0.36702	0.0632809
Smp_046690.1	-0.0497599	0.956144
Smp_046740.1	-0.385861	0.281098
Smp_046750.1	-0.186206	0.450198
Smp_046780.1	-0.256161	0.75725
Smp_046790.1	-0.15712	0.657068
Smp_046800.1	0.278253	0.656095
Smp_046810.1	-0.68528	0.000341362
Smp_046870.1	-0.0558988	0.875855
Smp_046880.2	-0.105358	0.696206
Smp_046890.1	0.527684	0.0135997
Smp_046900.1	-0.133366	0.654595
Smp_046910.1	0.082124	0.878078
Smp_046930.1	0.0130874	0.977067
Smp_046980.1	0.305839	0.334397
Smp_047020.1	0.274491	0.688528
Smp_047060.1	-0.113117	0.790141
Smp_047090.1	0.00418276	0.991991
Smp_047100.2	0.100625	0.728501
Smp_047110.1	-0.156812	0.532842
Smp_047180.1	0.305577	0.610623
Smp_047190.1	0.352992	0.168981
Smp_047200.1	0.159122	0.715271
Smp_047240.2	-0.684791	0.116839
Smp_047320.1	-0.0186253	0.973895
Smp_047330.1	-0.00730457	0.987337
Smp_047360.1	-0.0239561	0.945468
Smp_047370.1	-0.76206	0.000490894
Smp_047400.1	-0.49511	0.0191249
Smp_047410.1	0.24795	0.493452
Smp_047420.1	0.163168	0.558089
Smp_047440.1	0.0517087	0.885602
Smp_047450.1	0.00667006	0.986576
Smp_047460.1	-0.2681	0.529742
Smp_047500.1	0.0213492	0.95156
Smp_047540.1	0.26227	0.497979
Smp_047550.1	0.0933489	0.873656
Smp_047570.1	-0.0681592	0.884054
Smp_047610.1	-0.526779	0.0321875
Smp_047620.1	0.0618383	0.872662
Smp_047640.1	0.027697	0.968625
Smp_047650.1	0.375699	0.197609
Smp_047660.1	0.302117	0.575107
Smp_047680.1	-0.0827235	0.910419
Smp_047700.1	0.584412	0.000961613
Smp_047720.1	0.172455	0.661213
Smp_047740.1	-0.0556521	0.886834
Smp_047860.1	-0.00350381	0.991634
Smp_047870.1	0.124883	0.638646
Smp_047900.1	-0.443524	0.20335
Smp_048040.1	0.195618	0.88341
Smp_048050.1	0.314042	0.777337
Smp_048080.1	-0.218632	0.527146
Smp_048160.1	0.320353	0.461655
Smp_048230.1	0.294205	0.19985
Smp_048240.1	-0.0921112	0.720635
Smp_048260.2	-0.00809527	0.984037
Smp_048270.2	0.011043	0.985512
Smp_048310.1	-0.0475429	0.907817
Smp_048380.1	0.590112	0.564925
Smp_048420.1	0.0249431	0.951265
Smp_048430.1	0.0301187	0.942073
Smp_048520.1	-0.169885	0.579488
Smp_048540.1	0.0987225	0.827292
Smp_048550.1	0.429388	0.0279342
Smp_048560.1	-0.0879251	0.773761
Smp_048620.1	0.133214	0.693256
Smp_048650.1	-0.0242288	0.952642
Smp_048660.1	0.0800917	0.799108
Smp_048680.1	0.625979	0.206752
Smp_048690.1	0.149115	0.608485
Smp_048760.1	0.0774242	0.789879
Smp_048830.1	-0.626872	0.184312
Smp_048870.1	-0.223701	0.429708
Smp_048880.1	-0.416289	0.325485
Smp_048930.1	-0.524496	0.181619
Smp_048940.1	0.099898	0.771806
Smp_048970.1	0.0118397	0.972169
Smp_048980.1	0.237589	0.440286
Smp_048990.1	-0.193967	0.439569
Smp_049000.1	0.222956	0.408385
Smp_049010.1	0.0133142	0.970159
Smp_049140.1	-0.11953	0.659681
Smp_049150.1	0.00835762	0.983055
Smp_049160.1	0.253418	0.534094
Smp_049170.1	0.212984	0.477156
Smp_049230.1	0.581807	0.557872
Smp_049240.1	-0.0623089	0.950334
Smp_049250.1	0.230552	0.498798
Smp_049270.1	0.260423	0.375048
Smp_049300.3	-0.461918	0.688528
Smp_049330.1	-0.167804	0.426887
Smp_049380.1	0.738404	1.84627e-06
Smp_049390.1	-0.138194	0.552004
Smp_049450.1	0.0777514	0.910656
Smp_049500.1	0.146872	0.498245
Smp_049510.1	0.199104	0.479842
Smp_049520.1	0.131057	0.564247
Smp_049550.1	-0.521048	0.150407
Smp_049580.1	0.807127	0.0103724
Smp_049600.4	-0.316909	0.182536
Smp_049610.1	0.347464	0.396926
Smp_049630.1	0.243683	0.358057
Smp_049680.1	-0.0198507	0.953221
Smp_049730.2	0.180679	0.530164
Smp_049740.1	0.427139	0.143498
Smp_049760.1	0.460831	0.00884557
Smp_049850.1	2.06793	2.47644e-06
Smp_049880.1	0.294288	0.411721
Smp_049890.1	-0.309146	0.446479
Smp_049910.1	-0.236417	0.213833
Smp_049920.3	0.140892	0.550547
Smp_049930.1	0.0775321	0.824259
Smp_049970.5	0.0113043	0.982637
Smp_049990.1	0.287147	0.170432
Smp_050080.1	-0.199862	0.480487
Smp_050110.1	0.195165	0.441433
Smp_050130.1	0.232729	0.302984
Smp_050160.1	0.254987	0.384836
Smp_050220.1	0.339717	0.506035
Smp_050250.1	0.455958	0.163312
Smp_050280.1	-0.421832	0.46411
Smp_050350.2	-0.00435678	0.989385
Smp_050360.1	-0.0140212	0.968625
Smp_050390.1	0.182008	0.635639
Smp_050430.1	0.0397344	0.952885
Smp_050470.1	0.557331	0.000596929
Smp_050520.1	-0.304284	0.416652
Smp_050540.1	-0.0848274	0.805191
Smp_050570.1	-0.0166187	0.960335
Smp_050590.1	-0.154706	0.608485
Smp_050630.1	-0.181335	0.360974
Smp_050640.1	-0.374883	0.173661
Smp_050700.1	-0.207401	0.405299
Smp_050730.1	-0.210219	0.266652
Smp_050740.1	-0.323959	0.179112
Smp_050750.1	0.270208	0.803258
Smp_050760.1	0.211632	0.58179
Smp_050820.1	-0.439188	0.0622583
Smp_050830.1	0.15466	0.485172
Smp_050880.1	-0.340731	0.378562
Smp_050890.1	0.219374	0.376786
Smp_050920.1	0.390405	0.058023
Smp_050940.1	-0.110334	0.812363
Smp_051000.1	0.467306	0.158285
Smp_051010.1	-0.525482	0.386986
Smp_051060.1	-0.0625795	0.953279
Smp_051070.1	-0.51908	0.271903
Smp_051080.1	-0.056691	0.856158
Smp_051090.1	0.204179	0.686469
Smp_051110.1	-0.00601571	0.988227
Smp_051120.1	0.347467	0.506373
Smp_051210.1	-0.482074	0.115879
Smp_051220.1	0.0522562	0.9273
Smp_051230.1	-0.217838	0.669206
Smp_051260.1	-0.447346	0.51206
Smp_051280.1	0.279093	0.366422
Smp_051290.1	0.279159	0.311158
Smp_051300.1	0.0799077	0.743887
Smp_051320.1	-0.37664	0.0792316
Smp_051360.1	0.182804	0.455356
Smp_051390.1	-0.18032	0.406584
Smp_051400.1	1.08803	0.000760842
Smp_051410.1	0.537369	0.127999
Smp_051420.1	-0.475951	0.0683693
Smp_051500.1	-0.536851	0.404659
Smp_051510.1	0.198934	0.519283
Smp_051530.1	-0.183267	0.451822
Smp_051550.1	-0.0928988	0.834526
Smp_051580.1	-0.057547	0.945468
Smp_051640.1	0.89539	0.0109524
Smp_051660.1	0.34765	0.248347
Smp_051760.1	0.248969	0.601121
Smp_051810.1	-0.0179563	0.962186
Smp_051920.2	-0.279253	0.448005
Smp_051930.1	-0.0579218	0.856158
Smp_051990.1	0.482857	0.165818
Smp_052060.1	-0.356717	0.0365089
Smp_052140.1	0.115146	0.728611
Smp_052150.1	0.326024	0.298609
Smp_052160.1	0.363925	0.131658
Smp_052230.1	2.3521	0.00479301
Smp_052250.1	0.446324	0.281637
Smp_052280.1	-0.201439	0.347024
Smp_052330.1	0.0137093	0.969993
Smp_052350.1	0.625029	0.00147443
Smp_052390.1	-0.49331	0.0706749
Smp_052420.1	0.277808	0.439929
Smp_052460.1	0.347299	0.55308
Smp_052470.1	0.00414838	0.996288
Smp_052500.1	0.22675	0.593453
Smp_052560.1	0.2313	0.304659
Smp_052630.1	0.405923	0.347085
Smp_052640.1	-0.111148	0.676891
Smp_052660.1	-0.576475	0.41364
Smp_052710.1	-0.106696	0.742943
Smp_052730.1	0.525263	0.231111
Smp_052740.1	0.077397	0.834384
Smp_052750.1	0.00738297	0.988276
Smp_052760.1	-0.276403	0.602241
Smp_052780.1	0.327582	0.315875
Smp_052790.1	0.164936	0.568063
Smp_052800.1	0.189869	0.488878
Smp_052810.1	-0.248759	0.202177
Smp_052850.1	-0.769648	0.307399
Smp_052870.1	-0.131851	0.7511
Smp_052880.1	1.80493	0.0230237
Smp_052890.1	-0.0170184	0.964884
Smp_052910.1	-0.109167	0.758131
Smp_052990.1	0.358494	0.715815
Smp_053020.1	-0.119911	0.855632
Smp_053030.1	-0.0291833	0.939326
Smp_053040.1	-0.195568	0.714832
Smp_053060.2	-0.268009	0.143431
Smp_053100.1	0.0650649	0.898247
Smp_053120.1	-0.915785	0.0602719
Smp_053130.1	-0.00113646	0.998335
Smp_053140.1	0.106985	0.728979
Smp_053160.1	-0.0812421	0.837158
Smp_053190.1	-0.31996	0.67056
Smp_053220.1	-0.00943763	0.978519
Smp_053230.1	-0.302584	0.527768
Smp_053300.1	-0.398693	0.601416
Smp_053390.1	-0.132946	0.754521
Smp_053420.1	0.550471	0.00926498
Smp_053430.1	0.273889	0.408195
Smp_053460.1	0.16694	0.667661
Smp_053470.1	0.265423	0.310587
Smp_053510.1	0.0550683	0.856385
Smp_053550.1	-0.182266	0.670423
Smp_053560.1	0.681174	0.00474833
Smp_053610.1	0.0728355	0.866834
Smp_053640.1	-0.202223	0.610623
Smp_053700.1	-0.262164	0.459877
Smp_053780.1	-0.331351	0.178374
Smp_053790.1	0.164415	0.765691
Smp_053800.1	-0.151491	0.656095
Smp_053820.1	-0.101337	0.713416
Smp_053830.1	-0.359104	0.435838
Smp_053900.1	-0.2843	0.455129
Smp_053940.1	-0.148133	0.726168
Smp_053950.1	-0.192761	0.594464
Smp_053990.1	-0.0353733	0.925604
Smp_054070.1	-0.243108	0.354459
Smp_054120.1	0.311836	0.288948
Smp_054160.1	-0.488675	0.448005
Smp_054170.1	-0.0936066	0.880685
Smp_054200.1	-0.18582	0.39786
Smp_054220.1	0.219966	0.374687
Smp_054230.1	-0.0582577	0.9273
Smp_054240.1	0.147242	0.738629
Smp_054300.1	1.3796	0.181444
Smp_054310.1	0.0269558	0.933574
Smp_054320.1	0.235904	0.492703
Smp_054330.1	0.210505	0.485431
Smp_054340.2	-0.294946	0.497808
Smp_054350.1	-0.74406	0.182282
Smp_054360.1	-0.400434	0.180189
Smp_054410.1	-0.475255	0.0127006
Smp_054450.1	0.0960302	0.84654
Smp_054470.1	-0.0489108	0.904422
Smp_054540.1	-0.143147	0.557271
Smp_054560.1	-0.243039	0.470792
Smp_054600.1	0.0154505	0.969993
Smp_054610.1	-0.564987	0.00192846
Smp_054620.1	0.322605	0.459877
Smp_054640.1	-0.0122734	0.979786
Smp_054730.1	0.301909	0.248318
Smp_054740.1	0.164886	0.630226
Smp_054750.1	-0.0594503	0.904735
Smp_054770.1	0.332182	0.231769
Smp_054780.1	-0.249214	0.59181
Smp_054790.2	0.280619	0.309887
Smp_054800.1	-0.00990291	0.975461
Smp_054810.1	0.356528	0.147475
Smp_054820.1	0.352056	0.0759554
Smp_054840.1	-0.287078	0.150689
Smp_055050.1	-0.117881	0.818136
Smp_055090.1	-0.017374	0.968522
Smp_055100.1	1.84789	4.84284e-07
Smp_055130.1	0.0624179	0.864748
Smp_055140.1	-0.580049	0.349678
Smp_055190.1	-0.292954	0.147754
Smp_055200.1	0.0253855	0.937643
Smp_055210.1	-0.513314	0.0160766
Smp_055220.3	1.17999	0.0696771
Smp_055240.1	-0.0276626	0.975292
Smp_055310.1	0.26041	0.493716
Smp_055340.1	0.0800612	0.711564
Smp_055390.1	0.00381131	0.993272
Smp_055400.1	-0.0234445	0.951039
Smp_055420.2	-0.120375	0.71533
Smp_055440.1	0.603427	0.247005
Smp_055450.1	-0.217787	0.547092
Smp_055600.1	-0.259538	0.270579
Smp_055630.1	0.155293	0.908918
Smp_055640.1	-0.018156	0.96725
Smp_055650.1	0.17389	0.561813
Smp_055670.1	0.074234	0.854589
Smp_055720.3	0.313653	0.226275
Smp_055740.1	-0.157522	0.689889
Smp_055760.1	-0.156635	0.524689
Smp_055770.2	-0.0238369	0.954656
Smp_055780.1	-0.144829	0.692918
Smp_055800.1	0.103665	0.700654
Smp_055850.1	-0.246986	0.728611
Smp_055870.1	0.163344	0.500397
Smp_055880.2	-0.261432	0.277645
Smp_055890.1	-0.24994	0.355908
Smp_055900.3	-0.326503	0.391289
Smp_055920.1	0.328882	0.178374
Smp_055960.1	-0.0467905	0.871099
Smp_055990.1	-0.469988	0.191623
Smp_056060.1	0.1474	0.904422
Smp_056200.1	-0.681785	0.000182053
Smp_056240.1	0.191878	0.512266
Smp_056260.1	-0.0655388	0.894349
Smp_056280.1	0.547216	0.0946811
Smp_056350.1	0.277458	0.525393
Smp_056360.8	0.430777	0.246295
Smp_056370.1	0.299239	0.334592
Smp_056390.1	-0.126809	0.630148
Smp_056440.1	-0.747039	0.00223393
Smp_056460.1	-0.508531	0.450198
Smp_056500.1	-0.14773	0.63006
Smp_056560.1	-0.303207	0.7706
Smp_056620.1	-0.380591	0.109581
Smp_056640.1	0.386984	0.0894191
Smp_056680.2	0.0441316	0.979582
Smp_056760.1	-0.260841	0.444825
Smp_056780.1	0.0424757	0.914796
Smp_056810.1	0.214912	0.428141
Smp_056850.1	0.139642	0.68619
Smp_056860.1	0.0426035	0.893399
Smp_056890.1	-0.239462	0.295381
Smp_056900.1	0.275386	0.301788
Smp_056930.1	0.426268	0.324078
Smp_056940.1	-0.0052037	0.996905
Smp_056970.1	-0.439299	0.358147
Smp_056990.1	-0.0210727	0.95696
Smp_057020.1	0.00165726	0.997381
Smp_057060.1	0.112862	0.600049
Smp_057090.1	0.215521	0.521636
Smp_057120.1	0.184437	0.554575
Smp_057130.1	0.0959789	0.736141
Smp_057140.1	-0.229488	0.39786
Smp_057210.1	-0.116481	0.626617
Smp_057230.1	-0.240965	0.437862
Smp_057320.1	0.0840955	0.732719
Smp_057360.1	-0.461707	0.557367
Smp_057410.1	0.314798	0.394039
Smp_057430.1	-0.0315964	0.917626
Smp_057530.1	-0.383631	0.217945
Smp_057590.1	0.398806	0.34703
Smp_057600.1	0.0665255	0.918357
Smp_057620.1	-0.395593	0.197609
Smp_057630.1	0.221782	0.460116
Smp_057650.1	0.0947324	0.726069
Smp_057710.1	-0.287638	0.709869
Smp_057720.1	0.150583	0.594464
Smp_057860.1	0.512459	0.0293428
Smp_057930.1	-0.182715	0.404191
Smp_057950.1	0.49683	0.550849
Smp_058050.1	0.0104454	0.981746
Smp_058130.1	-0.00476129	0.991634
Smp_058140.2	0.0248395	0.94686
Smp_058150.1	-0.389363	0.261143
Smp_058170.2	-0.132361	0.710324
Smp_058190.1	0.249976	0.538238
Smp_058240.1	-0.194557	0.410191
Smp_058270.1	0.0247241	0.954001
Smp_058320.1	-0.253804	0.450722
Smp_058350.1	-0.398636	0.546866
Smp_058360.1	-0.555264	0.0119214
Smp_058380.1	1.71221	4.37579e-07
Smp_058400.1	-0.118516	0.636121
Smp_058410.1	0.0079404	0.983067
Smp_058450.1	0.491288	0.0522309
Smp_058460.1	-0.12699	0.66674
Smp_058470.1	0.907785	0.127173
Smp_058480.1	0.613273	0.354286
Smp_058500.1	0.0899434	0.904735
Smp_058530.1	-0.226494	0.471489
Smp_058620.1	0.00628316	0.988293
Smp_058650.1	0.122515	0.625546
Smp_058660.1	-0.7792	0.329648
Smp_058670.1	-0.130896	0.86895
Smp_058680.2	-0.0551273	0.860907
Smp_058690.1	0.255549	0.317904
Smp_058700.1	0.206788	0.422743
Smp_058720.1	0.384259	0.281078
Smp_058730.1	-0.38454	0.058901
Smp_058780.1	-0.0217294	0.955322
Smp_058790.1	0.145405	0.662729
Smp_058850.1	0.311473	0.648051
Smp_058880.1	-0.245335	0.470566
Smp_058970.1	-0.341561	0.448005
Smp_058980.2	0.221938	0.395798
Smp_058990.1	0.283555	0.424283
Smp_059090.1	0.305918	0.327859
Smp_059100.1	0.0694894	0.822461
Smp_059130.1	0.172737	0.473149
Smp_059150.1	-0.155972	0.47822
Smp_059170.2	-0.109038	0.849758
Smp_059200.1	0.612005	0.056875
Smp_059210.4	0.118358	0.717147
Smp_059240.1	-0.104993	0.717147
Smp_059250.1	-0.0273856	0.952236
Smp_059290.1	-0.0849643	0.769093
Smp_059340.1	0.0475037	0.879865
Smp_059350.2	-0.37047	0.27577
Smp_059360.1	0.151458	0.533659
Smp_059480.1	0.137482	0.898034
Smp_059530.2	-0.151933	0.884054
Smp_059540.1	-0.00354095	0.992447
Smp_059570.1	-0.697972	0.194812
Smp_059600.1	0.337766	0.676565
Smp_059670.1	-0.161787	0.556908
Smp_059680.1	-0.245147	0.524094
Smp_059690.2	0.119931	0.674135
Smp_059710.1	-0.0806838	0.779111
Smp_059750.2	-0.0357195	0.917801
Smp_059780.1	-0.471266	0.041113
Smp_059790.2	0.0480138	0.909251
Smp_059800.1	-0.00493279	0.987337
Smp_059810.1	-0.191818	0.469904
Smp_059820.1	0.333564	0.540922
Smp_059870.1	-0.471444	0.26397
Smp_059880.1	0.0620724	0.876177
Smp_059910.3	-0.0251511	0.948171
Smp_059920.3	-0.0640229	0.850246
Smp_059930.1	0.19636	0.731467
Smp_059980.1	-0.205821	0.736457
Smp_060010.1	-0.185383	0.56328
Smp_060030.1	0.0231276	0.982985
Smp_060070.1	-0.0563621	0.827708
Smp_060080.1	-0.260975	0.661189
Smp_060090.1	0.0232628	0.960038
Smp_060130.1	-0.921152	0.479828
Smp_060160.1	0.123832	0.672963
Smp_060170.1	-0.0463152	0.878529
Smp_060180.1	0.185311	0.360147
Smp_060190.3	-0.2512	0.423003
Smp_060240.1	0.0362334	0.902406
Smp_060270.1	0.0513311	0.906058
Smp_060290.1	-0.101982	0.84903
Smp_060420.1	-0.153231	0.549317
Smp_060480.1	-0.355729	0.212786
Smp_060490.1	0.232082	0.473397
Smp_060570.1	-0.019474	0.955075
Smp_060610.1	-0.205667	0.823596
Smp_060620.1	0.103381	0.855682
Smp_060700.1	0.123035	0.771033
Smp_060820.1	-0.444682	0.0169672
Smp_060860.1	-0.0364183	0.949327
Smp_060900.1	0.115271	0.597007
Smp_060910.1	-0.136528	0.809693
Smp_060940.1	0.363078	0.0374587
Smp_060950.1	0.0490963	0.870166
Smp_061000.1	0.639437	0.135918
Smp_061040.1	-0.263263	0.456243
Smp_061050.1	0.232523	0.770088
Smp_061100.1	1.06255	0.00016235
Smp_061140.1	-0.936374	0.388352
[truncated: 6,424 more rows]

## Sheet: bT-sT
Differential gene expression analysis for bT/sT
GeneID	log2FC	FDR
Smp_000020.1	-0.0778562	0.826533
Smp_000030.1	-0.135121	0.675137
Smp_000040.1	-0.104683	0.702017
Smp_000050.1	0.925919	0.00512972
Smp_000070.1	0.112157	0.716132
Smp_000080.1	-0.413822	0.208277
Smp_000090.1	-0.0137572	0.983563
Smp_000110.1	-0.401939	0.0814712
Smp_000130.1	-0.156502	0.679651
Smp_000140.1	0.237135	0.368304
Smp_000150.1	-0.108059	0.684386
Smp_000190.1	-0.3973	0.15195
Smp_000200.1	-0.934186	9.68584e-06
Smp_000210.1	-0.708116	0.48608
Smp_000220.1	-0.0417816	0.956335
Smp_000230.1	-0.266989	0.608336
Smp_000240.1	-0.336712	0.358847
Smp_000260.1	-0.25823	0.498136
Smp_000280.1	0.331093	0.767298
Smp_000290.1	0.921961	0.128751
Smp_000300.1	0.0987119	0.714132
Smp_000310.1	0.480531	0.0085767
Smp_000320.1	0.378522	0.202977
Smp_000370.1	1.42136	0.054225
Smp_000420.1	0.516736	0.598416
Smp_000430.1	0.746995	0.411987
Smp_000440.1	0.0137041	0.973628
Smp_000460.1	0.237797	0.596545
Smp_000470.1	0.00761183	0.986562
Smp_000480.1	-0.235221	0.310556
Smp_000510.1	0.264612	0.324273
Smp_000520.1	0.119451	0.7873
Smp_000530.1	-0.0271871	0.95177
Smp_000580.1	0.626526	0.143964
Smp_000590.1	0.406909	0.0662804
Smp_000600.1	-0.0919437	0.722715
Smp_000610.1	0.105885	0.933329
Smp_000630.1	0.104935	0.879403
Smp_000640.1	-0.0351673	0.94347
Smp_000650.1	-0.0487474	0.894947
Smp_000660.1	0.330133	0.221138
Smp_000670.1	0.162541	0.526537
Smp_000680.1	-0.170953	0.60962
Smp_000700.1	-0.477119	0.01187
Smp_000710.1	-0.0279395	0.937716
Smp_000720.1	0.0174863	0.968478
Smp_000730.1	-0.139376	0.732809
Smp_000740.2	-0.0580223	0.895116
Smp_000780.2	0.126895	0.767228
Smp_000790.1	-0.0969828	0.860901
Smp_000810.2	-0.103893	0.747659
Smp_000820.1	0.377609	0.685827
Smp_000850.1	-0.0657432	0.884342
Smp_000870.1	-0.400258	0.0923591
Smp_000880.2	-0.395742	0.501653
Smp_000890.1	0.0146755	0.965866
Smp_000910.1	0.465602	0.153153
Smp_000980.1	0.0332838	0.93241
Smp_000990.1	0.131931	0.599565
Smp_001020.1	-0.258737	0.595307
Smp_001030.1	-0.0352483	0.941048
Smp_001040.1	0.0109063	0.9804
Smp_001070.1	0.738608	0.162363
Smp_001080.1	0.0708731	0.927363
Smp_001090.1	0.0845037	0.814688
Smp_001095.1	0.228246	0.4067
Smp_001100.1	-0.0442473	0.955688
Smp_001120.1	-0.010053	0.988173
Smp_001150.1	-0.024606	0.94982
Smp_001160.1	0.251411	0.574232
Smp_001170.1	0.105412	0.7449
Smp_001180.1	-0.222359	0.481414
Smp_001210.1	-0.13223	0.762009
Smp_001360.1	0.23737	0.304659
Smp_001390.1	0.176194	0.679265
Smp_001410.1	0.0269096	0.94536
Smp_001420.1	-0.109011	0.826533
Smp_001430.1	0.107905	0.772208
Smp_001500.1	0.0455726	0.903884
Smp_001520.1	0.443254	0.537698
Smp_001530.1	-0.0456226	0.91411
Smp_001560.1	0.202128	0.543504
Smp_001590.1	0.329424	0.112906
Smp_001610.1	0.469637	0.0636261
Smp_001640.1	0.223024	0.439984
Smp_001830.1	0.136326	0.751209
Smp_001940.1	0.168243	0.585262
Smp_001950.1	0.218695	0.626194
Smp_001960.1	0.213453	0.301839
Smp_002010.1	0.0670543	0.883763
Smp_002080.1	-0.416845	0.0871037
Smp_002100.1	-0.259243	0.501667
Smp_002150.1	0.609901	0.362519
Smp_002160.1	0.19755	0.428229
Smp_002180.1	-0.250711	0.486088
Smp_002190.1	-0.0800085	0.873481
Smp_002230.1	-0.31422	0.154792
Smp_002280.1	0.0128	0.980756
Smp_002380.1	0.204918	0.391647
Smp_002410.1	-0.195643	0.684968
Smp_002510.1	0.0816177	0.814688
Smp_002550.1	-0.0606317	0.909934
Smp_002600.1	0.127237	0.711746
Smp_002740.2	0.320765	0.108822
Smp_002810.1	0.184274	0.525596
Smp_002820.3	-0.187133	0.596663
Smp_002840.1	0.0986082	0.678688
Smp_002870.1	9.37914e-05	1
Smp_002880.1	-0.167063	0.723229
Smp_002920.1	0.236457	0.537173
Smp_002930.1	-1.67071	0.0235316
Smp_002950.1	-0.175916	0.94982
Smp_002960.1	-0.101433	0.724466
Smp_003000.1	0.0647402	0.842136
Smp_003110.1	-1.1711	0.0273635
Smp_003130.1	-0.187583	0.711909
Smp_003140.1	-0.289268	0.260622
Smp_003190.1	0.50315	0.0940191
Smp_003230.1	0.0827047	0.848399
Smp_003250.1	0.560249	0.0458956
Smp_003270.1	0.079251	0.881578
Smp_003330.1	0.497925	0.120069
Smp_003340.1	-0.261027	0.200094
Smp_003410.1	0.173406	0.631757
Smp_003610.2	-0.571737	0.109792
Smp_003620.1	0.139927	0.547364
Smp_003630.1	0.168754	0.49666
Smp_003660.1	-0.0323733	0.95177
Smp_003670.1	0.444034	0.244943
Smp_003700.1	0.504232	0.0432663
Smp_003710.1	0.20199	0.451997
Smp_003760.1	-0.4118	0.665129
Smp_003770.1	0.0112821	0.989676
Smp_003790.1	0.359034	0.732306
Smp_003860.1	-0.175777	0.684386
Smp_003900.1	0.314906	0.537173
Smp_003930.1	0.366128	0.0923591
Smp_003940.1	-0.140475	0.740403
Smp_003970.1	-0.357908	0.526946
Smp_003980.1	0.0710923	0.796755
Smp_003990.1	-0.368351	0.450278
Smp_004000.1	0.300459	0.478805
Smp_004040.1	-0.271741	0.362761
Smp_004060.1	0.00465982	0.993748
Smp_004070.1	0.471041	0.575605
Smp_004080.1	0.164331	0.565089
Smp_004090.1	-0.00545841	0.993748
Smp_004120.1	-0.167399	0.678984
Smp_004160.1	0.164637	0.701705
Smp_004170.1	0.128023	0.74011
Smp_004190.1	-0.0517358	0.893693
Smp_004200.1	0.000236496	1
Smp_004220.1	-0.220078	0.472031
Smp_004230.1	0.163753	0.87868
Smp_004260.1	0.235602	0.383057
Smp_004280.1	0.0517312	0.91411
Smp_004310.1	-0.129328	0.694728
Smp_004350.1	-0.129266	0.704018
Smp_004360.1	0.617347	0.0270229
Smp_004420.1	0.752613	0.0662804
Smp_004470.1	-0.160172	0.651722
Smp_004480.1	0.0017007	0.999109
Smp_004510.1	0.769834	0.366232
Smp_004530.1	1.45519	0.0432663
Smp_004540.1	0.639441	0.408331
Smp_004550.1	0.484049	0.036023
Smp_004590.1	0.078609	0.85857
Smp_004600.1	0.0289213	0.95728
Smp_004630.1	-0.632817	0.0834399
Smp_004640.1	-0.0877306	0.799681
Smp_004680.1	0.02445	0.95177
Smp_004690.1	0.556826	0.18167
Smp_004730.1	0.345187	0.388752
Smp_004780.1	0.113681	0.832074
Smp_004810.3	0.0716737	0.849675
Smp_004820.1	-0.124079	0.778186
Smp_004910.1	-0.0397165	0.928712
Smp_004940.1	0.178677	0.618673
Smp_004980.1	0.118287	0.811078
Smp_004990.1	-0.306379	0.589259
Smp_005000.1	0.291602	0.228853
Smp_005010.1	0.197712	0.398549
Smp_005020.1	0.197183	0.504164
Smp_005050.1	0.180703	0.618673
Smp_005060.1	-0.225546	0.7449
Smp_005070.1	0.141771	0.630634
Smp_005080.1	-0.0895671	0.744922
Smp_005140.1	0.44446	0.515351
Smp_005160.1	-0.153445	0.647178
Smp_005180.1	0.0657248	0.824972
Smp_005190.2	-0.0709268	0.790216
Smp_005200.1	-0.01178	0.985703
Smp_005210.1	-0.0251545	0.943782
Smp_005230.2	0.0824372	0.814688
Smp_005260.1	-0.00486401	0.995679
Smp_005280.1	-0.257483	0.306998
Smp_005290.1	0.122018	0.661057
Smp_005320.1	0.284361	0.358847
Smp_005330.1	-0.395943	0.101794
Smp_005350.1	-0.126084	0.788418
Smp_005390.2	-0.0320586	0.931868
Smp_005500.1	-0.0635203	0.886773
Smp_005520.1	0.382779	0.188338
Smp_005540.1	0.0853903	0.933088
Smp_005570.1	0.259372	0.329154
Smp_005640.1	-0.265627	0.608114
Smp_005670.1	0.160298	0.549909
Smp_005720.1	0.25298	0.668587
Smp_005740.1	0.139241	0.688583
Smp_005780.1	0.0996512	0.821959
Smp_005790.1	-0.202314	0.537239
Smp_005860.1	0.00271266	0.999109
Smp_005880.1	-0.0664161	0.900283
Smp_005900.1	-0.287985	0.368304
Smp_005910.1	0.503754	0.0209853
Smp_006000.1	0.0917876	0.745658
Smp_006040.1	0.428965	0.0457273
Smp_006060.1	-0.152377	0.562511
Smp_006190.1	0.242532	0.358752
Smp_006230.1	-0.0839547	0.811127
Smp_006240.1	-0.456278	0.211219
Smp_006250.2	0.131833	0.7449
Smp_006290.1	-0.228109	0.496161
Smp_006300.1	-0.368331	0.34183
Smp_006320.1	-0.100303	0.795608
Smp_006340.1	0.189142	0.41817
Smp_006350.2	0.128564	0.752228
Smp_006390.1	-0.149089	0.839215
Smp_006440.1	0.0953181	0.777521
Smp_006550.1	-0.131857	0.794569
Smp_006560.1	0.160472	0.486088
Smp_006590.1	0.175445	0.64971
Smp_006630.2	-0.0402314	0.917061
Smp_006680.1	0.00372326	0.995679
Smp_006690.1	-0.0279016	0.936605
Smp_006700.2	-0.106952	0.742795
Smp_006710.1	-0.399972	0.134312
Smp_006720.2	-0.351095	0.376975
Smp_006730.1	-0.115247	0.749191
Smp_006740.1	0.188128	0.560669
Smp_006750.1	-0.0324607	0.946807
Smp_006760.1	0.0935971	0.850519
Smp_006780.1	0.0358751	0.94296
Smp_006810.1	0.0809038	0.774876
Smp_006830.1	0.121215	0.707494
Smp_006840.1	0.125866	0.791704
Smp_006850.1	-0.0360659	0.943784
Smp_006860.1	-0.793928	0.0383371
Smp_006920.1	0.0581021	0.900283
Smp_006930.1	0.197513	0.34155
Smp_006970.1	0.390724	0.0572699
Smp_006980.1	0.576747	0.0621529
Smp_006990.1	0.310419	0.329368
Smp_007000.1	-0.143333	0.795127
Smp_007170.1	0.0516963	0.904198
Smp_007180.1	-0.0729916	0.811697
Smp_007190.1	0.0727004	0.852423
Smp_007210.1	0.128105	0.686733
Smp_007260.2	0.0052913	0.994521
Smp_007270.1	-0.0808397	0.828194
Smp_007290.1	0.137904	0.817921
Smp_007300.1	0.18084	0.622917
Smp_007330.1	0.108051	0.746428
Smp_007380.1	0.434461	0.0152733
Smp_007450.2	0.245409	0.276177
Smp_007500.1	0.237851	0.207652
Smp_007510.1	-0.194617	0.366232
Smp_007540.1	-0.124741	0.754275
Smp_007550.1	0.1415	0.556189
Smp_007630.1	-0.049229	0.916129
Smp_007640.1	-0.263747	0.21258
Smp_007650.1	-0.395073	0.202977
Smp_007660.1	-0.00823752	0.981153
Smp_007670.1	0.222726	0.794569
Smp_007690.1	0.184074	0.853026
Smp_007700.1	-0.451376	0.119203
Smp_007710.1	-0.736138	0.145403
Smp_007730.1	-0.0783821	0.799064
Smp_007760.1	0.500193	0.00605854
Smp_007770.1	0.136627	0.704954
Smp_007780.1	-0.328876	0.446064
Smp_007890.1	-0.174539	0.735799
Smp_007900.1	-0.320921	0.597011
Smp_007960.1	-0.221788	0.480673
Smp_007970.1	0.253695	0.383275
Smp_008070.1	-0.365681	0.622113
Smp_008120.1	0.271534	0.245067
Smp_008140.1	-0.179951	0.767228
Smp_008190.1	0.189188	0.900283
Smp_008220.1	-0.0534579	0.871071
Smp_008230.1	0.26994	0.274088
Smp_008260.1	-0.0683773	0.835781
Smp_008290.1	-0.0852085	0.810795
Smp_008310.1	0.0574996	0.861793
Smp_008320.1	-0.189068	0.686733
Smp_008340.1	0.118532	0.700816
Smp_008360.1	-0.157688	0.762009
Smp_008400.1	0.119082	0.893691
Smp_008430.1	0.254721	0.225816
Smp_008440.1	0.409579	0.116086
Smp_008450.1	0.590501	0.0295753
Smp_008470.2	0.231412	0.402844
Smp_008490.1	0.0605076	0.842896
Smp_008500.2	0.100501	0.711746
Smp_008545.1	-0.316684	0.601702
Smp_008580.1	0.00705418	0.990508
Smp_008610.1	0.578196	0.0438063
Smp_008620.1	-0.0261331	0.967335
Smp_008660.1	-1.08939	6.14262e-06
Smp_008770.1	-0.0135716	0.978829
Smp_008830.1	0.0235722	0.95177
Smp_008860.1	0.457264	0.301308
Smp_008900.1	-0.057376	0.883023
Smp_009030.1	0.0509528	0.88955
Smp_009070.1	0.129278	0.709439
Smp_009150.1	-0.231602	0.427301
Smp_009230.1	-0.342429	0.788418
Smp_009250.1	-0.2005	0.357691
Smp_009300.1	0.258596	0.613082
Smp_009310.1	-0.029311	0.971996
Smp_009320.2	-0.189128	0.730293
Smp_009340.1	0.193226	0.515931
Smp_009390.2	0.203946	0.515368
Smp_009400.1	-0.149835	0.576251
Smp_009420.1	-0.48644	0.286593
Smp_009430.1	0.00827416	0.986238
Smp_009520.1	0.160155	0.580804
Smp_009530.1	-0.0506488	0.918468
Smp_009540.1	-0.0570757	0.8874
Smp_009550.1	0.130991	0.589259
Smp_009560.1	-0.0461167	0.920756
Smp_009580.1	-0.641788	0.394891
Smp_009600.1	0.133089	0.599565
Smp_009630.1	0.584688	0.246198
Smp_009650.1	0.135474	0.684856
Smp_009690.1	-0.101911	0.843923
Smp_009710.3	-0.239217	0.307545
Smp_009760.1	-0.0138053	0.982395
Smp_009780.2	-0.187808	0.689425
Smp_009800.1	0.0814801	0.928808
Smp_009830.1	0.140663	0.681725
Smp_009990.1	-0.0171646	0.970523
Smp_010090.1	-0.0577476	0.919821
Smp_010100.1	0.256551	0.259177
Smp_010110.1	0.0880008	0.789894
Smp_010140.1	0.267653	0.225958
Smp_010160.1	-0.0200998	0.971643
Smp_010230.1	-0.0458645	0.916653
Smp_010250.1	-0.295001	0.228024
Smp_010260.1	0.272721	0.312598
Smp_010280.1	-0.223498	0.530427
Smp_010290.1	0.18811	0.576061
Smp_010370.1	0.0468759	0.904756
Smp_010380.1	-0.238745	0.814688
Smp_010400.1	0.137174	0.702966
Smp_010450.1	-0.0692636	0.894084
Smp_010620.1	-0.201133	0.671463
Smp_010660.1	-0.130557	0.882738
Smp_010670.1	-0.171993	0.809885
Smp_010690.1	-0.243932	0.409949
Smp_010710.1	-0.292439	0.358761
Smp_010770.1	-0.190501	0.723632
Smp_010800.1	-0.105233	0.806684
Smp_010820.1	-0.0975442	0.881567
Smp_010900.1	0.329275	0.232897
Smp_010930.1	0.0626111	0.902929
Smp_010940.1	-0.318555	0.469495
Smp_011000.1	-0.212246	0.4956
Smp_011010.1	0.223711	0.515944
Smp_011030.1	-0.35123	0.54639
Smp_011100.1	0.58445	0.519846
Smp_011120.1	-0.0379635	0.935343
Smp_011150.1	-0.798432	0.0070304
Smp_011180.1	0.0719811	0.89178
Smp_011220.1	0.465643	0.125732
Smp_011230.1	-0.104726	0.740284
Smp_011270.2	-0.1866	0.663987
Smp_011560.1	-0.633847	0.151403
Smp_011570.1	0.145747	0.688583
Smp_011600.1	0.0415373	0.938538
Smp_011640.1	-0.455978	0.160469
Smp_011660.1	-0.228145	0.537239
Smp_011680.1	-0.282862	0.517171
Smp_011710.1	0.284536	0.17282
Smp_011720.1	-0.0282422	0.951765
Smp_011740.1	0.358148	0.106956
Smp_011830.1	0.577716	0.233911
Smp_011860.1	-0.0530477	0.867645
Smp_011960.1	-0.474052	0.206736
Smp_011980.1	-0.101078	0.709439
Smp_011990.1	-0.0474241	0.916129
Smp_012010.1	-0.216758	0.687149
Smp_012030.1	0.152845	0.513895
Smp_012050.1	-0.650411	0.315175
Smp_012070.1	0.265838	0.378386
Smp_012110.1	-0.391283	0.432409
Smp_012150.1	-0.122102	0.644888
Smp_012200.1	-0.124405	0.686075
Smp_012280.1	0.0149739	0.967884
Smp_012340.1	-0.0218955	0.95177
Smp_012350.2	-0.147115	0.598102
Smp_012400.1	-0.0274356	0.965997
Smp_012410.1	0.448954	0.0067893
Smp_012440.1	-0.842486	0.00554737
Smp_012450.1	0.0568731	0.930947
Smp_012460.1	-0.399002	0.0475834
Smp_012470.1	0.0251427	0.947902
Smp_012480.1	0.13072	0.604479
Smp_012530.1	0.334636	0.24895
Smp_012540.1	0.517271	0.0237319
Smp_012560.1	-0.280237	0.794569
Smp_012570.1	-0.065463	0.83558
Smp_012580.1	0.385491	0.0734171
Smp_012600.1	0.779305	0.370753
Smp_012670.2	0.41881	0.110076
Smp_012680.1	0.715293	0.384472
Smp_012690.1	0.260915	0.195748
Smp_012720.1	-0.100474	0.724953
Smp_012740.2	-0.0250017	0.957951
Smp_012750.1	0.0357039	0.94296
Smp_012780.1	0.0765103	0.806368
Smp_012790.1	0.234869	0.402844
Smp_012800.1	0.365103	0.13884
Smp_012810.1	0.394732	0.545916
Smp_012860.1	0.0450575	0.920205
Smp_012900.1	-0.0198089	0.949133
Smp_012930.1	-0.0784176	0.862287
Smp_012950.1	-0.0896314	0.945504
Smp_012970.1	-0.100299	0.750179
Smp_012980.1	-0.000895524	1
Smp_013040.2	-0.358837	0.216927
Smp_013050.1	-0.158112	0.598745
Smp_013060.1	-0.341021	0.24823
Smp_013070.1	0.0325464	0.942259
Smp_013080.1	0.429713	0.21258
Smp_013150.1	0.024345	0.971996
Smp_013200.2	-0.357629	0.600613
Smp_013300.1	-0.0531486	0.889236
Smp_013360.1	0.225539	0.428318
Smp_013370.3	-0.0501705	0.893454
Smp_013440.1	-0.272018	0.510371
Smp_013460.1	0.0946455	0.697273
Smp_013470.2	-0.23342	0.665722
Smp_013520.1	0.0574107	0.847076
Smp_013560.1	-0.121894	0.871071
Smp_013570.1	-0.782039	0.0562904
Smp_013610.1	-0.099083	0.839214
Smp_013690.1	0.184794	0.358847
Smp_013790.1	0.189347	0.571652
Smp_013810.1	-0.162638	0.746257
Smp_013840.2	-0.115115	0.78197
Smp_013860.1	-0.139402	0.61595
Smp_013870.1	-0.408397	0.0484604
Smp_013930.1	-0.112064	0.735799
Smp_013950.1	0.54951	0.0384951
Smp_013970.1	0.333287	0.305446
Smp_014010.1	0.0556708	0.870961
Smp_014020.1	0.189679	0.450278
Smp_014050.1	-0.315165	0.0826761
Smp_014060.1	0.141611	0.884342
Smp_014080.1	0.0298765	0.974097
Smp_014170.2	-0.00205321	0.999109
Smp_014260.1	0.627982	0.147835
Smp_014270.1	0.190954	0.679871
Smp_014280.1	0.164151	0.62229
Smp_014290.2	0.291855	0.263426
Smp_014400.3	-0.0910133	0.826733
Smp_014410.2	0.261893	0.607411
Smp_014420.1	-0.184146	0.747744
Smp_014430.1	0.371683	0.648436
Smp_014440.1	-0.305544	0.577646
Smp_014570.1	1.33047	0.00193453
Smp_014620.1	-0.278817	0.229941
Smp_014650.1	0.046621	0.931499
Smp_014660.2	-0.0772526	0.83558
Smp_014670.2	0.000867017	1
Smp_014680.1	0.314075	0.393005
Smp_014730.1	-0.0297333	0.967335
Smp_014780.2	-0.253194	0.446655
Smp_014800.2	0.167398	0.530933
Smp_014820.1	0.421483	0.231424
Smp_014840.1	-0.0184592	0.980102
Smp_014850.1	-0.432193	0.0537711
Smp_015020.1	0.239681	0.425207
Smp_015030.1	0.353196	0.253576
Smp_015050.1	-0.637265	0.0109854
Smp_015070.1	-0.136656	0.630346
Smp_015090.1	0.131666	0.589814
Smp_015190.1	0.806512	0.0231344
Smp_015220.1	-0.0285421	0.959314
Smp_015390.1	-0.0816497	0.786624
Smp_015440.1	-0.220601	0.442595
Smp_015480.1	0.879704	0.00384465
Smp_015510.1	0.0751555	0.824221
Smp_015520.1	0.196391	0.497528
Smp_015530.2	0.0492471	0.906484
Smp_015690.1	-0.0217838	0.973373
Smp_015710.1	-0.243614	0.341909
Smp_015720.1	-0.180488	0.627791
Smp_015730.1	0.445224	0.211219
Smp_015760.1	0.452054	0.68524
Smp_015780.1	-0.64736	0.0358705
Smp_015800.1	-0.313421	0.56093
Smp_015820.1	0.231782	0.81742
Smp_015840.1	-0.352893	0.410277
Smp_015850.3	0.362281	0.0516604
Smp_015860.1	-0.0296334	0.960262
Smp_015880.1	0.0915182	0.849459
Smp_015900.1	0.300825	0.136087
Smp_015980.1	0.241156	0.481414
Smp_016050.1	0.0398683	0.929302
Smp_016090.1	0.0872871	0.832499
Smp_016130.1	0.375166	0.241101
Smp_016180.1	-0.328645	0.625635
Smp_016200.3	-0.0522601	0.897107
Smp_016240.1	-0.0711184	0.944395
Smp_016250.2	0.21504	0.417648
Smp_016340.1	0.229506	0.408331
Smp_016380.1	0.0729789	0.821217
Smp_016390.1	0.156714	0.502206
Smp_016410.1	-0.196988	0.464266
Smp_016490.2	0.0545521	0.959488
Smp_016510.1	0.00829972	0.991037
Smp_016540.1	0.438091	0.532981
Smp_016550.2	0.293817	0.268681
Smp_016630.1	-0.167765	0.680396
Smp_016640.1	-0.140938	0.628052
Smp_016670.1	0.255787	0.385401
Smp_016680.1	-0.256314	0.849459
Smp_016730.1	0.237249	0.576251
Smp_016780.1	0.273094	0.734869
Smp_016810.1	-0.169926	0.589931
Smp_016840.1	-0.0616203	0.849074
Smp_016870.1	0.0923287	0.733077
Smp_016890.1	-0.00765966	0.988655
Smp_016900.1	0.0681335	0.881578
Smp_016910.1	-0.16003	0.818839
Smp_016920.1	-0.409492	0.533549
Smp_016990.1	0.247623	0.305446
Smp_017010.4	-0.125875	0.721156
Smp_017070.1	0.279824	0.167214
Smp_017080.1	-0.137222	0.731627
Smp_017090.1	0.385188	0.173072
Smp_017110.1	0.0374224	0.949472
Smp_017230.1	-0.188283	0.463506
Smp_017240.1	-0.545879	0.350004
Smp_017280.1	-0.170428	0.81729
Smp_017290.3	0.407205	0.199791
Smp_017360.1	0.0658342	0.893454
Smp_017420.1	0.125561	0.781796
Smp_017430.1	-0.500251	0.1485
Smp_017470.1	0.400329	0.106362
Smp_017520.1	0.327741	0.252162
Smp_017640.1	0.165231	0.556042
Smp_017650.2	0.0975771	0.799671
Smp_017660.1	-0.104941	0.85504
Smp_017670.1	-0.465096	0.202869
Smp_017710.1	-0.166527	0.659356
Smp_017730.1	0.0820391	0.872396
Smp_017750.1	0.0832852	0.7449
Smp_017810.1	-0.110201	0.775738
Smp_017830.2	0.253515	0.361422
Smp_017860.1	-0.266533	0.774149
Smp_017870.1	0.205138	0.701341
Smp_017880.1	0.178711	0.645702
Smp_017890.1	0.184182	0.554566
Smp_017900.1	0.0498228	0.886188
Smp_017990.1	0.162301	0.659088
Smp_018010.1	0.109283	0.701705
Smp_018020.1	0.332116	0.136746
Smp_018030.1	0.0338168	0.922346
Smp_018120.1	0.647225	0.152728
Smp_018150.1	-0.133579	0.742611
Smp_018160.1	0.188453	0.580804
Smp_018170.1	-1.52384	3.41315e-07
Smp_018210.1	-0.0798266	0.839215
Smp_018220.2	-0.0670832	0.86383
Smp_018240.3	-0.0488054	0.93241
Smp_018250.2	-0.879314	0.108456
Smp_018260.1	0.0343059	0.937308
Smp_018280.1	-0.176024	0.448912
Smp_018290.1	0.133551	0.746661
Smp_018310.1	0.437989	0.319571
Smp_018360.1	0.0605119	0.84771
Smp_018400.1	-0.270162	0.46998
Smp_018430.1	0.0955805	0.78189
Smp_018440.1	-0.0145816	0.989801
Smp_018460.1	-0.32429	0.145403
Smp_018480.1	0.187396	0.666689
Smp_018490.1	0.166045	0.74694
Smp_018500.1	0.328589	0.424924
Smp_018510.1	1.2713	0.0184481
Smp_018530.2	0.0277602	0.959488
Smp_018550.1	-0.194616	0.596663
Smp_018570.1	-0.287505	0.366232
Smp_018580.1	0.185925	0.537239
Smp_018610.1	0.187441	0.391995
Smp_018620.1	0.0717942	0.784587
Smp_018640.1	0.260926	0.408331
Smp_018670.1	-0.435382	0.420324
Smp_018680.1	0.150297	0.602826
Smp_018710.1	-0.149862	0.603703
Smp_018720.1	0.51068	0.37285
Smp_018730.1	0.329798	0.235546
Smp_018760.1	0.0882926	0.781432
Smp_018790.1	-0.697351	0.00501913
Smp_018870.1	0.355248	0.186621
Smp_018930.1	-0.00242812	0.999343
Smp_018940.1	0.281681	0.622113
Smp_018950.1	-0.243234	0.324468
Smp_018990.1	-0.210513	0.74198
Smp_019010.1	0.13935	0.61595
Smp_019030.1	-0.227405	0.444002
Smp_019040.1	0.0830404	0.83558
Smp_019050.2	0.339755	0.145637
Smp_019060.1	0.504685	0.154792
Smp_019100.1	0.13274	0.679072
Smp_019130.1	0.109797	0.688583
Smp_019170.1	-0.265628	0.265032
Smp_019190.1	0.132463	0.646584
Smp_019200.1	-0.125093	0.882605
Smp_019260.1	-0.0153213	0.966715
Smp_019280.1	0.0597902	0.930947
Smp_019310.1	-1.08073	0.00457167
Smp_019340.1	-0.000332334	1
Smp_019350.1	0.0721348	0.94347
Smp_019380.1	0.155539	0.472031
Smp_019420.1	-0.140277	0.89473
Smp_019430.1	-0.0457801	0.908909
Smp_019440.1	-0.0362784	0.945504
Smp_019490.1	0.167888	0.576503
Smp_019610.1	-0.251495	0.537432
Smp_019620.2	-0.0538714	0.851098
Smp_019630.1	-0.179663	0.71964
Smp_019640.1	0.309364	0.146511
Smp_019680.1	0.24775	0.211667
Smp_019690.1	0.317595	0.177403
Smp_019730.2	0.184135	0.513707
Smp_019750.2	0.161625	0.689315
Smp_019760.1	-0.127096	0.693956
Smp_019790.1	-0.435943	0.0201855
Smp_019810.1	0.0914155	0.848784
Smp_019820.1	-0.115618	0.689425
Smp_019840.2	-0.0974124	0.71442
Smp_019860.1	0.391878	0.0755959
Smp_019880.1	0.117646	0.737355
Smp_019890.1	0.302886	0.138181
Smp_019900.1	0.132065	0.739912
Smp_019920.1	-0.550278	0.0463916
Smp_019940.1	0.238486	0.188571
Smp_019950.1	0.0412888	0.928685
Smp_019980.1	0.0510197	0.849459
Smp_019990.1	0.345179	0.146287
Smp_020040.2	-0.06335	0.905074
Smp_020050.1	0.0635836	0.828558
Smp_020060.1	0.0669304	0.829388
Smp_020070.1	-0.853799	0.0147998
Smp_020080.1	0.158132	0.660886
Smp_020090.1	0.304126	0.363871
Smp_020120.1	0.00403338	0.997604
Smp_020200.1	0.0837814	0.756707
Smp_020210.1	-0.299285	0.283559
Smp_020220.2	0.319957	0.238223
Smp_020270.1	0.0173492	0.977381
Smp_020300.1	-0.320524	0.262829
Smp_020340.1	-0.513602	0.118884
Smp_020360.1	0.287635	0.590458
Smp_020370.1	-0.277463	0.462946
Smp_020400.1	-0.229888	0.483344
Smp_020450.1	0.00992271	0.977016
Smp_020480.1	-0.104423	0.762009
Smp_020540.2	-0.406417	0.547364
Smp_020590.1	-0.245311	0.320059
Smp_020760.1	0.13952	0.60598
Smp_020770.1	0.562307	0.189016
Smp_020800.1	-0.0851736	0.774515
Smp_020840.1	0.506598	0.148121
Smp_020920.1	0.0925151	0.750313
Smp_021040.1	0.178037	0.492428
Smp_021070.1	0.0785395	0.836018
Smp_021080.1	0.10526	0.742369
Smp_021100.1	0.14543	0.596663
Smp_021130.1	0.242927	0.381437
Smp_021140.1	0.147065	0.689425
Smp_021160.1	-0.0315814	0.94177
Smp_021170.1	-0.109641	0.780602
Smp_021220.1	-0.0308514	0.95177
Smp_021260.1	-0.679539	0.438455
Smp_021280.1	0.321061	0.485117
Smp_021290.1	-0.147732	0.657143
Smp_021300.1	-0.291015	0.260622
Smp_021320.1	0.401831	0.337668
Smp_021330.2	-0.0114358	0.976027
Smp_021340.2	0.0681697	0.829388
Smp_021370.1	-0.105699	0.795615
Smp_021390.1	0.0526079	0.908131
Smp_021540.1	0.157025	0.647178
Smp_021550.1	-0.251973	0.493349
Smp_021590.1	0.0987381	0.714836
Smp_021600.1	-0.146585	0.669893
Smp_021730.1	-0.0173155	0.978521
Smp_021750.2	0.0650161	0.805862
Smp_021760.1	0.257792	0.340392
Smp_021790.2	0.612318	0.129646
Smp_021800.1	-0.104826	0.802456
Smp_021830.1	-0.312746	0.313301
Smp_021870.1	-0.163004	0.75069
Smp_021910.1	-0.014628	0.977016
Smp_021920.3	0.0147016	0.992535
Smp_021950.2	0.158111	0.666661
Smp_021960.1	-0.0894424	0.89178
Smp_021980.1	-0.0350275	0.945504
Smp_022020.1	-0.178834	0.608522
Smp_022050.1	-0.439288	0.418899
Smp_022090.1	-0.106777	0.779469
Smp_022100.1	-0.247545	0.74185
Smp_022110.1	-0.271384	0.210366
Smp_022130.1	0.198128	0.484559
Smp_022140.1	-0.0491488	0.888758
Smp_022170.1	0.0504174	0.858557
Smp_022310.1	-0.296265	0.267198
Smp_022320.2	-0.139434	0.793202
Smp_022330.1	0.201313	0.496161
Smp_022400.1	-0.262714	0.575183
Smp_022410.1	0.0670342	0.93241
Smp_022430.1	-0.379893	0.492428
Smp_022460.1	0.239474	0.553737
Smp_022470.1	0.0619814	0.902055
Smp_022480.1	-0.321865	0.867546
Smp_022500.1	0.242272	0.317263
Smp_022540.1	0.24962	0.177211
Smp_022560.2	-0.0136589	0.980756
Smp_022570.1	0.263604	0.391284
Smp_022630.1	-0.154414	0.512708
Smp_022640.1	0.292772	0.498171
Smp_022660.1	-0.266446	0.161882
Smp_022700.2	-0.104026	0.838336
Smp_022720.1	0.483666	0.625063
Smp_022730.1	-0.118892	0.847349
Smp_022760.1	0.283724	0.486088
Smp_022810.1	0.0866856	0.837085
Smp_022850.1	0.296224	0.252044
Smp_022870.1	0.394383	0.118063
Smp_022890.1	-0.160175	0.73113
Smp_022960.1	-0.237611	0.290468
Smp_022990.1	0.0781786	0.792282
Smp_023010.1	0.155509	0.819991
Smp_023140.1	-0.135666	0.679265
Smp_023150.1	-0.092921	0.751209
Smp_023160.1	-0.383484	0.627791
Smp_023170.1	0.107896	0.732392
Smp_023230.1	-0.0482773	0.88294
Smp_023250.1	0.119711	0.674826
Smp_023270.2	-0.134347	0.53559
Smp_023360.1	-0.049155	0.921203
Smp_023530.1	0.173218	0.589585
Smp_023550.1	-0.0343858	0.930184
Smp_023570.1	-0.171114	0.80796
Smp_023620.1	-0.16107	0.65102
Smp_023660.1	0.290736	0.185916
Smp_023670.1	0.208942	0.318935
Smp_023700.2	0.0972172	0.737745
Smp_023840.1	0.351631	0.335552
Smp_023860.1	-0.19635	0.799064
Smp_023930.1	0.248837	0.483344
Smp_023940.1	0.246362	0.630308
Smp_023990.1	-0.000840956	1
Smp_024000.1	-0.00652555	0.990628
Smp_024030.1	0.0817655	0.792282
Smp_024060.1	0.442614	0.025874
Smp_024070.1	0.259731	0.785971
Smp_024110.1	0.100264	0.843294
Smp_024120.1	-0.200646	0.741523
Smp_024140.4	0.350294	0.375687
Smp_024150.1	-0.102332	0.703866
Smp_024180.2	0.0337046	0.949236
Smp_024190.1	-0.0608745	0.914826
Smp_024220.1	-0.0518764	0.8972
Smp_024240.1	-0.397537	0.229941
Smp_024360.1	-0.29003	0.477917
Smp_024370.1	-0.124751	0.637286
Smp_024380.1	0.127238	0.631328
Smp_024390.3	0.366909	0.190012
Smp_024450.1	-0.413856	0.175151
Smp_024490.1	-0.225327	0.425207
Smp_024500.1	0.173193	0.515953
Smp_024520.1	-0.1242	0.59842
Smp_024580.2	0.167498	0.510098
Smp_024590.1	-0.122775	0.686035
Smp_024660.1	-0.0579535	0.920764
Smp_024670.1	-0.146916	0.668587
Smp_024800.1	0.208136	0.648436
Smp_024810.1	-0.171071	0.814688
Smp_024820.2	-0.227791	0.36193
Smp_024850.1	0.0326866	0.949009
Smp_024860.1	0.103993	0.880097
Smp_024870.1	0.135368	0.760644
Smp_024880.1	-0.236742	0.601051
Smp_024900.1	0.142849	0.581575
Smp_024930.1	-0.120134	0.73113
Smp_024970.1	-0.217813	0.361016
Smp_025010.1	0.148702	0.607253
Smp_025020.1	0.365428	0.118063
Smp_025030.1	0.467782	0.305446
Smp_025100.1	0.123055	0.74618
Smp_025130.1	-0.10185	0.731116
Smp_025150.1	0.0687095	0.826533
Smp_025160.3	-0.0113044	0.980756
Smp_025260.1	-0.191288	0.63076
Smp_025340.1	0.0317138	0.933329
Smp_025360.1	-0.0933532	0.740975
Smp_025370.1	0.822454	0.0193949
Smp_025380.1	-0.538772	0.374884
Smp_025440.1	-0.00676196	0.987599
Smp_025510.1	-0.0460612	0.922235
Smp_025550.1	-0.137377	0.597011
Smp_025560.1	0.422864	0.202395
Smp_025570.1	0.18951	0.472031
Smp_025620.1	0.450834	0.0880777
Smp_025670.1	0.312523	0.0750089
Smp_025680.1	-0.0070896	0.987789
Smp_025690.1	-0.133199	0.934018
Smp_025700.1	0.124911	0.77651
Smp_025740.1	0.13031	0.678984
Smp_025750.1	0.171318	0.558153
Smp_025800.1	-0.0451475	0.940796
Smp_025830.1	-0.527678	0.290086
Smp_025860.1	0.216045	0.664292
Smp_025890.1	-0.222412	0.60345
Smp_025950.1	-0.115311	0.711938
Smp_026030.1	-0.2606	0.359465
Smp_026040.1	-0.085707	0.835781
Smp_026090.1	-0.0501902	0.894084
Smp_026100.1	0.425581	0.318935
Smp_026160.1	-0.215347	0.4956
Smp_026190.1	0.436728	0.172551
Smp_026230.1	0.428059	0.228231
Smp_026250.3	0.0271755	0.938146
Smp_026260.1	-0.00809503	0.986238
Smp_026270.1	0.330016	0.418899
Smp_026280.1	-0.249587	0.327169
Smp_026300.1	0.454442	0.26581
Smp_026310.1	-0.178805	0.504164
Smp_026320.1	-0.234995	0.437428
Smp_026340.1	0.229666	0.487602
Smp_026390.1	-0.0422054	0.921094
Smp_026400.1	-0.033342	0.958273
Smp_026420.1	-0.273483	0.510863
Smp_026440.1	0.520835	0.0813636
Smp_026450.2	0.103465	0.884342
Smp_026460.1	0.147383	0.525596
Smp_026510.1	0.174766	0.533549
Smp_026540.1	-0.51563	0.0267412
Smp_026560.2	-0.180084	0.709439
Smp_026630.1	-0.0161065	0.971996
Smp_026670.1	-0.248231	0.738681
Smp_026700.1	-0.338114	0.344018
Smp_026770.1	0.270424	0.331546
Smp_026790.1	-0.134323	0.899237
Smp_026810.1	-0.757151	0.390065
Smp_026820.1	0.605181	0.134554
Smp_026830.1	0.327898	0.274409
Smp_026910.1	-0.323895	0.233986
Smp_026930.1	0.121444	0.735799
Smp_027000.1	-0.0487511	0.883042
Smp_027010.2	0.227063	0.260622
Smp_027040.1	-0.0130875	0.973256
Smp_027080.1	0.0454282	0.90482
Smp_027210.1	-0.0295419	0.976027
Smp_027220.1	0.236413	0.318789
Smp_027240.1	0.254143	0.596042
Smp_027250.1	-0.00882416	0.986536
Smp_027290.1	0.0470956	0.949009
Smp_027300.1	-0.19035	0.510634
Smp_027340.1	-0.292452	0.387146
Smp_027360.1	0.617471	0.128751
Smp_027370.1	0.0689281	0.840828
Smp_027390.1	0.225783	0.287524
Smp_027400.1	-0.275984	0.28054
Smp_027430.1	-0.712668	0.0310161
Smp_027450.1	-0.231115	0.419622
Smp_027480.1	0.408078	0.0244464
Smp_027500.1	0.484866	0.268293
Smp_027550.1	0.0152692	0.971996
Smp_027610.1	0.0783037	0.880097
Smp_027750.1	0.284194	0.339985
Smp_027850.1	0.43207	0.0142782
Smp_027870.1	0.037025	0.936684
Smp_027880.1	0.224857	0.4956
Smp_027890.1	-0.247979	0.485117
Smp_027900.1	-0.153987	0.749306
Smp_027910.1	0.117689	0.632094
Smp_027920.1	0.115378	0.813662
Smp_027970.1	0.00359025	0.995679
Smp_028030.1	0.134235	0.643069
Smp_028050.1	-0.0997166	0.746661
Smp_028060.1	0.275452	0.663507
Smp_028070.1	-0.101928	0.684521
Smp_028080.1	-0.034598	0.920756
Smp_028100.1	-0.0523303	0.913162
Smp_028120.1	-0.0798177	0.786333
Smp_028130.1	0.69007	0.192187
Smp_028140.1	-0.099234	0.832074
Smp_028150.1	0.514225	0.238993
Smp_028170.1	-0.289758	0.352199
Smp_028190.1	0.185297	0.461298
Smp_028200.1	-0.0941099	0.756707
Smp_028210.1	0.329293	0.587406
Smp_028330.1	0.268923	0.233986
Smp_028340.1	0.0966526	0.722413
Smp_028360.1	0.222916	0.375634
Smp_028410.1	-0.670721	0.230128
Smp_028430.1	0.339285	0.366785
Smp_028440.1	-0.020743	0.969177
Smp_028490.1	0.409466	0.145403
Smp_028500.1	0.466168	0.510098
Smp_028550.1	-0.329367	0.332977
Smp_028620.1	0.0181464	0.966253
Smp_028630.1	-0.0401798	0.906096
Smp_028650.1	-0.311489	0.230794
Smp_028670.1	0.0818919	0.889541
Smp_028690.1	-0.0582699	0.886918
Smp_028730.1	0.265366	0.155125
Smp_028850.1	0.141783	0.740403
Smp_028910.1	0.498522	0.352009
Smp_028930.1	0.0768588	0.849459
Smp_028940.1	0.521528	0.0422814
Smp_028980.1	0.245851	0.435086
Smp_028990.1	-0.298671	0.450757
Smp_029040.1	0.0966438	0.719323
Smp_029060.1	0.170939	0.473269
Smp_029070.1	-0.09058	0.774717
Smp_029100.2	0.374505	0.200983
Smp_029160.1	-0.160541	0.606466
Smp_029210.1	0.197817	0.431933
Smp_029230.1	0.19576	0.589259
Smp_029240.2	-0.434852	0.242688
Smp_029310.1	-0.188344	0.515772
Smp_029360.1	0.17632	0.617287
Smp_029370.1	-0.0605986	0.865733
Smp_029390.1	-0.203628	0.462841
Smp_029410.1	0.0311288	0.943782
Smp_029470.1	-0.0787875	0.750179
Smp_029480.1	0.167506	0.707494
Smp_029500.1	0.143553	0.567791
Smp_029520.1	-0.154982	0.712849
Smp_029670.1	-0.249793	0.502355
Smp_029700.1	0.0826587	0.812621
Smp_029730.1	-0.381048	0.0572699
Smp_029740.1	0.547959	0.0529653
Smp_029750.1	0.442546	0.0662804
Smp_029780.1	0.174035	0.578382
Smp_029790.1	0.17696	0.678688
Smp_029800.1	0.0308267	0.956551
Smp_029820.1	-0.0378764	0.956857
Smp_029850.1	-0.208566	0.424924
Smp_029890.1	-0.0146691	0.976027
Smp_029900.1	0.237294	0.260839
Smp_029930.1	0.253844	0.796863
Smp_029940.2	0.0768963	0.814688
Smp_029970.1	0.220187	0.501254
Smp_029990.1	-0.276213	0.312047
Smp_030000.1	-0.203311	0.537239
Smp_030010.3	-0.169035	0.623905
Smp_030020.1	0.353779	0.252162
Smp_030030.1	0.456343	0.102987
Smp_030110.1	0.139829	0.846538
Smp_030150.1	-0.25433	0.379356
Smp_030180.1	0.0714607	0.88294
Smp_030220.1	-0.139553	0.668587
Smp_030250.1	-0.135707	0.605872
Smp_030260.1	-0.383227	0.598248
Smp_030280.1	-0.0306516	0.939135
Smp_030290.1	0.332559	0.303205
Smp_030300.4	-0.0947866	0.853026
Smp_030320.1	-0.207443	0.434284
Smp_030330.2	0.152045	0.569934
Smp_030370.1	0.31098	0.422585
Smp_030400.1	0.197426	0.418243
Smp_030440.1	0.63324	0.0660389
Smp_030500.1	0.0437193	0.899666
Smp_030650.1	0.171474	0.862578
Smp_030690.1	-0.0046366	0.995018
Smp_030710.1	-0.35917	0.492563
Smp_030730.1	0.0291029	0.970268
Smp_030760.1	-0.268181	0.263721
Smp_030780.1	-0.102078	0.709439
Smp_030830.2	-0.0577621	0.887689
Smp_030860.1	-0.15553	0.539124
Smp_030870.1	0.0341222	0.958306
Smp_030910.1	0.261016	0.682033
Smp_030920.1	0.256951	0.339985
Smp_030930.2	0.115027	0.746661
Smp_031000.2	0.0877185	0.784926
Smp_031010.1	-0.124632	0.688727
Smp_031020.1	-0.242527	0.725499
Smp_031040.2	-0.0267043	0.933329
Smp_031050.1	0.25031	0.26568
Smp_031070.3	0.0243659	0.943543
Smp_031100.1	-0.343147	0.172551
Smp_031220.1	0.305219	0.644071
Smp_031250.1	0.551247	0.324273
Smp_031270.1	-0.370277	0.38824
Smp_031300.1	0.559591	0.259664
Smp_031310.1	0.0229233	0.973373
Smp_031350.1	0.0558898	0.94982
Smp_031360.1	-0.175767	0.589585
Smp_031400.1	-0.252798	0.43017
Smp_031560.1	0.182289	0.625063
Smp_031570.1	0.192241	0.600918
Smp_031590.1	-0.160463	0.703866
Smp_031690.1	-0.0065934	0.992269
Smp_031710.1	0.196527	0.390446
Smp_031720.1	-0.164749	0.714836
Smp_031730.1	0.235524	0.328273
Smp_031770.13	-0.427258	0.252162
Smp_031860.1	0.0742746	0.837085
Smp_031880.1	-0.153561	0.625063
Smp_031920.5	0.0839488	0.809885
Smp_031940.1	0.0974165	0.824972
Smp_031950.2	0.175144	0.570969
Smp_031990.1	-0.0248192	0.962513
Smp_032000.1	0.230595	0.477381
Smp_032060.1	0.318751	0.199791
Smp_032120.1	0.139343	0.686035
Smp_032150.1	-0.571122	0.283715
Smp_032180.1	0.0566499	0.891598
Smp_032230.1	0.335969	0.132501
Smp_032240.1	0.10595	0.860842
Smp_032250.1	-0.0628234	0.839214
Smp_032260.1	0.00751796	0.992984
Smp_032280.1	-0.188421	0.746661
Smp_032310.1	0.0708387	0.854302
Smp_032320.6	-0.179959	0.60918
Smp_032420.1	-0.0265158	0.957677
Smp_032470.1	-0.387966	0.517603
Smp_032480.1	0.00801363	0.990508
Smp_032490.1	0.0914643	0.767125
Smp_032500.1	0.101046	0.762009
Smp_032510.1	-0.334642	0.176042
Smp_032520.1	-0.0803685	0.813662
Smp_032580.2	0.0789834	0.83558
Smp_032640.1	-0.0474117	0.944395
Smp_032720.1	0.193889	0.730206
Smp_032760.1	-0.221259	0.624967
Smp_032770.1	-0.187492	0.453306
Smp_032780.1	0.0208105	0.960262
Smp_032790.1	0.339573	0.21258
Smp_032800.2	0.00223647	0.997432
Smp_032810.1	0.14628	0.637441
Smp_032820.1	0.197862	0.3876
Smp_032920.2	0.344706	0.180349
Smp_032930.2	0.0651519	0.820839
Smp_032950.1	-0.185436	0.777521
Smp_033000.1	1.15995	0.173072
Smp_033020.1	-0.237112	0.310556
Smp_033040.1	-0.168863	0.561704
Smp_033050.1	-0.00442026	0.995018
Smp_033110.1	0.149615	0.533303
Smp_033130.1	0.451905	0.193562
Smp_033140.1	-0.276493	0.406145
Smp_033150.1	-0.139324	0.73113
Smp_033210.1	0.37877	0.327573
Smp_033260.2	0.108428	0.777059
Smp_033330.1	-0.343739	0.311762
Smp_033350.1	-0.417136	0.024043
Smp_033370.1	-0.443962	0.479156
Smp_033400.1	0.314944	0.18167
Smp_033510.1	0.019247	0.990265
Smp_033530.3	-0.0549743	0.921763
Smp_033540.1	0.156613	0.605566
Smp_033550.1	-0.0695535	0.846418
Smp_033590.1	0.056951	0.886908
Smp_033600.1	-0.296573	0.0913945
Smp_033610.1	-0.0219949	0.967335
Smp_033620.1	0.285265	0.255634
Smp_033660.1	0.0838252	0.769498
Smp_033670.5	0.225144	0.350784
Smp_033680.1	-0.0137837	0.977426
Smp_033700.1	0.0284691	0.942259
Smp_033710.1	-0.0564689	0.865454
Smp_033760.2	-0.162293	0.574366
Smp_033770.1	0.00823257	0.985703
Smp_033870.1	0.0917807	0.799778
Smp_033930.1	-0.0485961	0.958229
Smp_033950.2	-0.114403	0.723229
Smp_033970.1	0.17891	0.390423
Smp_033990.1	0.3581	0.136746
Smp_034000.1	0.0010648	1
Smp_034080.1	0.137066	0.78197
Smp_034090.1	-0.0487828	0.880097
Smp_034100.1	0.387126	0.340023
Smp_034120.1	-0.62471	0.00193453
Smp_034190.1	0.0391327	0.921652
Smp_034220.1	-0.0393056	0.928726
Smp_034270.2	-0.171688	0.734869
Smp_034300.1	0.122132	0.871795
Smp_034400.1	0.382138	0.0637271
Smp_034410.1	-0.664742	0.024043
Smp_034420.2	0.288325	0.454081
Smp_034430.1	0.00977832	0.985507
Smp_034440.1	-1.22128	0.0039642
Smp_034450.1	-0.10134	0.757113
Smp_034490.1	0.217628	0.46998
Smp_034500.1	-0.142975	0.806368
Smp_034530.1	-0.486795	0.373481
Smp_034550.1	-0.459315	0.0343029
Smp_034660.1	-0.270923	0.39136
Smp_034670.1	-0.171444	0.554872
Smp_034680.1	0.991823	0.154792
Smp_034700.3	0.0534038	0.876618
Smp_034840.2	-0.0795109	0.88294
Smp_034870.1	-0.0677897	0.847939
Smp_034920.1	0.398708	0.291389
Smp_034940.2	-0.0677738	0.876875
Smp_034980.1	0.310912	0.283008
Smp_035000.1	0.47779	0.212744
Smp_035010.1	-0.612177	0.47289
Smp_035020.2	-0.040176	0.896926
Smp_035030.1	-0.0666052	0.87062
Smp_035040.1	0.826523	0.106141
Smp_035080.1	0.106589	0.811309
Smp_035090.2	-0.313604	0.231049
Smp_035110.1	-0.109972	0.724278
Smp_035140.1	0.475326	0.294548
Smp_035150.1	-0.0689314	0.843294
Smp_035160.1	0.19132	0.668327
Smp_035180.1	0.597259	0.0734171
Smp_035190.2	-0.167585	0.693411
Smp_035200.4	-0.398263	0.483566
Smp_035210.1	0.204023	0.617798
Smp_035220.1	0.510638	0.0702003
Smp_035270.2	0.164194	0.69431
Smp_035280.1	-0.0961246	0.794569
Smp_035290.1	-1.37641	0.00534983
Smp_035300.2	0.150043	0.589931
Smp_035310.1	0.0711804	0.838607
Smp_035360.1	-0.149081	0.678984
Smp_035370.1	0.597275	0.202088
Smp_035380.1	0.442383	0.283715
Smp_035390.1	0.0925105	0.746661
Smp_035410.1	0.310358	0.167887
Smp_035430.2	-0.205972	0.354133
Smp_035460.1	-0.24388	0.453879
Smp_035470.1	0.0893843	0.745543
Smp_035480.1	-0.10112	0.69789
Smp_035500.1	0.111139	0.806368
Smp_035540.1	-0.120336	0.724863
Smp_035560.2	-1.10949	4.69539e-06
Smp_035580.1	-0.0644495	0.849459
Smp_035620.1	-0.117032	0.681725
Smp_035700.1	0.22403	0.515944
Smp_035730.1	0.392749	0.0898912
Smp_035790.1	0.469714	0.210366
Smp_035800.1	0.0104299	0.990561
Smp_035930.1	-0.307939	0.597049
Smp_036010.1	0.371187	0.172951
Smp_036060.1	0.00164802	0.999109
Smp_036090.1	-0.0599662	0.858557
Smp_036130.1	0.139759	0.549854
Smp_036180.1	-0.567891	0.0357188
Smp_036220.1	0.0518382	0.922502
Smp_036250.1	0.109974	0.780602
Smp_036270.2	-0.057051	0.922154
Smp_036370.1	-0.0044767	0.993748
Smp_036390.1	0.281802	0.303427
Smp_036400.1	0.48251	0.194447
Smp_036470.1	0.152255	0.830738
Smp_036500.1	-0.0356998	0.922072
Smp_036550.1	0.34832	0.235675
Smp_036570.1	-0.150073	0.785288
Smp_036590.1	-0.113238	0.668494
Smp_036630.1	-0.191234	0.58982
Smp_036660.1	0.402282	0.477917
Smp_036760.1	-0.785718	0.18919
Smp_036780.1	0.333463	0.576061
Smp_036920.1	0.0471604	0.941361
Smp_036930.1	0.0627379	0.830738
Smp_036940.1	0.162899	0.687149
Smp_036950.1	-0.165793	0.486088
Smp_036980.1	-0.509507	0.251378
Smp_036990.1	-0.303911	0.129646
Smp_037120.1	0.370557	0.242683
Smp_037190.1	0.129124	0.737823
Smp_037200.1	0.0354218	0.920764
Smp_037210.1	-0.189717	0.745658
Smp_037230.1	-0.236807	0.491227
Smp_037290.1	0.185183	0.494737
Smp_037380.1	0.0336127	0.928472
Smp_037400.1	0.0417876	0.903764
Smp_037460.1	0.15091	0.558797
Smp_037530.1	-0.0392225	0.938807
Smp_037540.2	0.000302916	1
Smp_037590.1	-0.215536	0.380531
Smp_037640.1	-0.0942577	0.809885
Smp_037700.1	-0.257123	0.602961
Smp_037720.1	-0.867594	0.43017
Smp_037780.1	0.189501	0.543201
Smp_037860.1	0.225831	0.418049
Smp_037900.1	0.166625	0.649113
Smp_037910.1	0.169849	0.673952
Smp_037930.1	0.340201	0.078628
Smp_037960.1	-0.162403	0.696439
Smp_038030.1	-0.0335842	0.933329
Smp_038080.1	-0.196775	0.510098
Smp_038100.1	0.0437177	0.928376
Smp_038140.1	0.273063	0.442146
Smp_038210.1	0.120479	0.61595
Smp_038240.1	-0.157745	0.549854
Smp_038300.1	0.2531	0.490432
Smp_038330.1	0.110488	0.772208
Smp_038340.1	-0.061924	0.879604
Smp_038410.1	0.453277	0.300665
Smp_038420.1	-0.305554	0.570969
Smp_038430.1	-0.357487	0.337782
Smp_038440.1	-0.460191	0.318504
Smp_038510.1	0.0198914	0.975427
Smp_038530.1	0.106203	0.754233
Smp_038540.1	-0.011516	0.980756
Smp_038560.2	0.0554808	0.908473
Smp_038630.1	-0.0580499	0.941361
Smp_038640.1	0.218596	0.352494
Smp_038680.1	-0.414264	0.510098
Smp_038700.5	0.0873384	0.80753
Smp_038710.1	0.247775	0.28243
Smp_038730.5	-0.559102	0.132582
Smp_038820.1	-0.129632	0.695106
Smp_038830.1	0.222037	0.469497
Smp_038840.1	0.217129	0.348243
Smp_038870.1	0.00635385	0.987486
Smp_038930.1	0.0215651	0.947902
Smp_038940.1	0.418272	0.145973
Smp_038950.1	0.0702483	0.885596
Smp_038960.1	0.00499703	0.995679
Smp_038970.1	-0.196136	0.847939
Smp_038980.2	0.0956845	0.814688
Smp_038990.1	0.00163139	1
Smp_039000.1	0.150231	0.609274
Smp_039080.1	-0.0303267	0.94177
Smp_039130.1	-0.471439	0.029648
Smp_039160.1	0.0868253	0.863482
Smp_039180.1	-0.156901	0.574065
Smp_039340.1	0.153635	0.769705
Smp_039390.1	-0.170841	0.597011
Smp_039400.1	0.182789	0.600709
Smp_039490.1	-0.258718	0.309916
Smp_039590.1	-0.90625	0.529508
Smp_039640.2	0.144452	0.604522
Smp_039650.1	-0.462847	0.25666
Smp_039670.1	-0.133877	0.69789
Smp_039740.1	0.197613	0.498136
Smp_039750.1	-0.0378089	0.938146
Smp_039810.1	-0.366029	0.212798
Smp_039820.1	0.0678925	0.831157
Smp_039870.2	0.0864658	0.80796
Smp_039970.1	-0.18709	0.767228
Smp_039980.1	0.539846	0.0118028
Smp_040020.1	0.012782	0.977319
Smp_040080.1	0.0922499	0.745543
Smp_040100.1	-0.358402	0.428229
Smp_040110.1	0.197858	0.752117
Smp_040130.1	-0.369133	0.584295
Smp_040190.1	-0.11731	0.724754
Smp_040270.1	0.0724481	0.849675
Smp_040280.1	0.0512691	0.885596
Smp_040350.1	-0.200919	0.630761
Smp_040360.1	-0.0367677	0.921203
Smp_040450.1	-0.164123	0.5191
Smp_040460.1	-0.150906	0.526464
Smp_040500.1	-0.00160083	0.999109
Smp_040510.1	0.286286	0.159309
Smp_040540.1	0.0269074	0.939805
Smp_040550.1	-0.349756	0.497337
Smp_040560.1	-0.2036	0.688727
Smp_040570.1	0.214277	0.433123
Smp_040610.1	0.991895	0.100667
Smp_040680.1	1.18863	0.0121527
Smp_040710.1	-0.520558	0.432409
Smp_040720.1	0.037985	0.928712
Smp_040770.1	-0.170869	0.576061
Smp_040790.1	0.092085	0.80796
Smp_040800.1	0.132841	0.635402
Smp_040960.1	-0.164517	0.674042
Smp_040970.1	-0.16238	0.703866
Smp_040990.1	0.270749	0.596384
Smp_041050.1	0.0159621	0.959592
Smp_041060.1	-0.370646	0.0651329
Smp_041100.1	0.304731	0.277259
Smp_041190.2	0.0699174	0.799671
Smp_041370.1	-0.146426	0.65102
Smp_041390.1	-0.17095	0.570836
Smp_041430.1	0.22569	0.450278
Smp_041450.1	0.15828	0.508189
Smp_041460.1	-0.336725	0.344018
Smp_041480.2	-0.428955	0.231049
Smp_041490.1	0.150289	0.617424
Smp_041500.1	-0.244387	0.517479
Smp_041520.1	-0.00105725	1
Smp_041540.1	0.0149459	0.974314
Smp_041550.1	-1.0003	0.016159
Smp_041570.1	0.487013	0.351
Smp_041600.1	-0.181104	0.516925
Smp_041630.1	-0.186184	0.665276
Smp_041650.1	0.24012	0.37141
Smp_041680.1	0.129077	0.763253
Smp_041730.2	0.372823	0.16468
Smp_041740.1	0.0810345	0.847939
Smp_041750.1	-0.137471	0.699492
Smp_041760.1	0.0655098	0.920756
Smp_041770.1	0.147385	0.721156
Smp_041820.1	0.0712353	0.859187
Smp_041830.1	-0.0628498	0.882413
Smp_041890.2	-0.0672195	0.852284
Smp_041980.1	0.238011	0.464682
Smp_042020.1	-0.239195	0.626861
Smp_042030.1	-0.258042	0.418899
Smp_042050.1	0.0370289	0.933088
Smp_042060.1	-0.5056	0.146059
Smp_042080.2	0.220258	0.510098
Smp_042090.1	-0.184987	0.73649
Smp_042110.1	0.236796	0.3686
Smp_042140.1	0.0225965	0.95177
Smp_042160.2	0.112065	0.83558
Smp_042170.1	0.410353	0.644071
Smp_042210.1	-0.0537865	0.896926
Smp_042230.1	0.402233	0.213403
Smp_042270.2	-0.0613807	0.921652
Smp_042280.1	0.353133	0.173072
Smp_042300.2	0.235433	0.417783
Smp_042340.1	-0.205133	0.6662
Smp_042390.1	-0.155779	0.57895
Smp_042400.1	0.350882	0.144213
Smp_042420.1	0.17057	0.597011
Smp_042430.2	0.303516	0.432409
Smp_042440.1	-0.0560322	0.897315
Smp_042530.1	0.128237	0.664162
Smp_042550.1	0.0908854	0.734869
Smp_042560.1	-0.218091	0.474504
Smp_042590.1	-0.0607759	0.880994
Smp_042630.1	-0.28092	0.510098
Smp_042650.1	0.122787	0.78429
Smp_042670.2	-0.0820011	0.783183
Smp_042680.1	-0.206331	0.436572
Smp_042690.1	-0.167202	0.592844
Smp_042700.1	0.152857	0.665722
Smp_042740.1	0.294143	0.303205
Smp_042770.1	-0.738234	0.000498534
Smp_042780.1	0.192512	0.472031
Smp_042790.1	0.0589462	0.900467
Smp_042810.1	0.0437747	0.908556
Smp_042910.1	0.0643969	0.87666
Smp_042920.1	0.250313	0.472031
Smp_042980.1	0.226363	0.420381
Smp_042990.1	0.524527	0.0303857
Smp_043010.1	-0.0727426	0.912872
Smp_043030.1	0.329091	0.335408
Smp_043040.1	0.030175	0.96409
Smp_043070.1	-0.142636	0.627868
Smp_043100.1	-0.124634	0.806368
Smp_043110.1	-0.86965	0.00501913
Smp_043120.1	0.0840617	0.849459
Smp_043130.1	0.106967	0.759574
Smp_043150.1	0.0585374	0.893813
Smp_043170.1	0.0276995	0.957203
Smp_043200.1	-0.269792	0.313302
Smp_043210.1	0.251805	0.331546
Smp_043220.1	-0.132497	0.730344
Smp_043350.1	0.197993	0.396924
Smp_043390.1	0.156964	0.676303
Smp_043420.1	-0.347322	0.674889
Smp_043430.1	0.476467	0.16886
Smp_043500.1	0.135462	0.627868
Smp_043570.1	0.145796	0.801589
Smp_043580.1	-0.285445	0.454609
Smp_043600.1	0.222587	0.592844
Smp_043610.1	0.114495	0.693956
Smp_043620.1	-0.221779	0.545065
Smp_043670.2	0.209395	0.411911
Smp_043780.1	0.197312	0.515944
Smp_043910.1	-0.367921	0.704472
Smp_043920.1	0.447833	0.225958
Smp_043930.1	0.338324	0.209858
Smp_043940.2	0.151717	0.550413
Smp_043970.1	0.10528	0.762009
Smp_043990.1	-0.206506	0.492932
Smp_044000.1	0.129744	0.679265
Smp_044010.2	-0.0396265	0.947902
Smp_044020.1	-0.123809	0.779268
Smp_044160.1	0.262927	0.515772
Smp_044250.1	0.0712011	0.832074
Smp_044260.1	0.326553	0.278019
Smp_044280.1	-0.650014	0.216857
Smp_044400.1	0.210075	0.575697
Smp_044440.1	-0.0960036	0.866221
Smp_044470.1	-0.142024	0.724754
Smp_044520.1	0.372158	0.195795
Smp_044530.1	-0.0178246	0.967335
Smp_044550.8	-0.102148	0.822043
Smp_044560.1	-0.333482	0.310556
Smp_044580.1	-0.156909	0.796863
Smp_044610.1	-0.0632363	0.95177
Smp_044680.1	0.251119	0.315227
Smp_044690.1	-0.131214	0.652135
Smp_044750.1	0.187077	0.665291
Smp_044770.1	-0.0963995	0.762009
Smp_044800.1	0.268349	0.68524
Smp_044810.1	0.0359417	0.957951
Smp_044820.1	0.0753101	0.909934
Smp_044850.1	0.0414456	0.960262
Smp_044870.1	-0.484178	0.491955
Smp_044920.1	-0.128145	0.646584
Smp_044950.1	0.143874	0.679871
Smp_044970.1	0.0108111	0.980259
Smp_045010.1	0.143407	0.843294
Smp_045040.1	0.114381	0.74832
Smp_045060.1	0.0208704	0.95177
Smp_045070.1	-0.119715	0.6662
Smp_045200.1	0.130055	0.875036
Smp_045220.2	-0.688016	0.174562
Smp_045230.1	0.0754109	0.814688
Smp_045250.1	0.196362	0.353848
Smp_045260.1	0.466034	0.00326122
Smp_045360.3	0.134131	0.687149
Smp_045400.1	0.00958754	0.981695
Smp_045410.1	0.233994	0.438455
Smp_045420.1	-0.423487	0.312047
Smp_045430.3	-0.209342	0.69789
Smp_045480.2	-0.253201	0.383275
Smp_045490.1	0.341023	0.537173
Smp_045500.1	-0.19839	0.481377
Smp_045510.1	-0.21901	0.745543
Smp_045550.1	-1.06145	0.00338516
Smp_045560.1	-0.583997	0.00229703
Smp_045590.1	0.126384	0.687149
Smp_045600.1	-0.251338	0.623905
Smp_045610.1	0.0461075	0.875592
Smp_045620.1	-0.0339579	0.928685
Smp_045650.1	0.116844	0.812427
Smp_045710.1	0.120075	0.694484
Smp_045730.1	-0.231752	0.425772
Smp_045750.1	0.216727	0.417648
Smp_045760.1	0.167634	0.570328
Smp_045780.1	0.362428	0.111148
Smp_045790.1	0.248602	0.198668
Smp_045810.1	-0.239506	0.389412
Smp_045860.1	0.170746	0.629058
Smp_045920.2	-0.0147062	0.977381
Smp_045930.1	-0.0383841	0.938159
Smp_045940.1	-0.0590282	0.8592
Smp_045950.2	0.135869	0.592844
Smp_045960.1	0.129558	0.621843
Smp_045980.1	0.115649	0.644071
Smp_046020.1	0.0718243	0.844559
Smp_046030.1	0.351703	0.333369
Smp_046060.1	-0.155236	0.684521
Smp_046090.2	0.0380432	0.951523
Smp_046100.1	0.199211	0.432409
Smp_046120.1	0.712369	0.282146
Smp_046130.1	-0.061097	0.820839
Smp_046140.1	-0.0358422	0.93179
Smp_046160.1	0.0855949	0.760594
Smp_046190.1	0.247856	0.350452
Smp_046250.1	0.0860147	0.814932
Smp_046280.1	-0.273907	0.360605
Smp_046290.1	-0.094095	0.785971
Smp_046360.1	-1.10241	0.00337127
Smp_046410.1	0.379128	0.178715
Smp_046430.1	-0.745421	9.37421e-05
Smp_046450.1	0.35983	0.203763
Smp_046500.2	-0.207783	0.665722
Smp_046550.1	0.0806949	0.79573
Smp_046600.1	-0.188637	0.686482
Smp_046630.1	1.0436	0.0235316
Smp_046680.1	0.128591	0.637273
Smp_046690.1	-0.538823	0.412721
Smp_046740.1	-0.212407	0.62105
Smp_046750.1	-0.113832	0.692981
Smp_046780.1	-0.543419	0.462588
Smp_046790.1	0.0353207	0.94536
Smp_046800.1	0.134778	0.876137
Smp_046810.1	-0.0247274	0.956486
Smp_046870.1	-0.0578927	0.877796
Smp_046880.2	0.0285225	0.941048
Smp_046890.1	-0.10804	0.760142
Smp_046900.1	0.0841777	0.814361
Smp_046910.1	0.285505	0.45881
Smp_046930.1	-0.0857722	0.835781
Smp_046980.1	0.183794	0.616142
Smp_047020.1	0.684698	0.252162
Smp_047060.1	0.271542	0.469495
Smp_047090.1	0.0949926	0.793233
Smp_047100.2	0.117408	0.698351
Smp_047110.1	0.0845145	0.78252
Smp_047180.1	0.475758	0.405806
Smp_047190.1	0.0960783	0.796637
Smp_047200.1	0.081374	0.881567
Smp_047240.2	-0.602165	0.200983
Smp_047320.1	-0.00772842	0.993031
Smp_047330.1	0.115777	0.749999
Smp_047360.1	0.0497885	0.88294
Smp_047370.1	-0.00467577	0.995018
Smp_047400.1	0.057426	0.87666
Smp_047410.1	-0.26851	0.479334
Smp_047420.1	-0.418895	0.073358
Smp_047440.1	-0.114095	0.717501
Smp_047450.1	-0.138142	0.644071
Smp_047500.1	0.118007	0.679871
Smp_047540.1	0.0120379	0.986738
Smp_047550.1	0.391007	0.34247
Smp_047570.1	-0.0537972	0.919821
Smp_047610.1	-0.303521	0.202395
Smp_047620.1	0.071549	0.837251
Smp_047640.1	-0.837554	0.0385846
Smp_047650.1	-0.730472	0.00254236
Smp_047660.1	-1.18477	0.00207151
Smp_047680.1	-1.18828	0.00325734
Smp_047700.1	0.263782	0.252527
Smp_047720.1	-0.265001	0.469957
Smp_047740.1	0.0517495	0.900345
Smp_047860.1	-0.262207	0.192187
Smp_047870.1	0.00428366	0.99425
Smp_047900.1	-0.611108	0.0694095
Smp_048030.1	0.898579	0.337668
Smp_048080.1	-0.325074	0.320962
Smp_048160.1	0.382781	0.370753
Smp_048230.1	-0.101371	0.747659
Smp_048240.1	0.0154889	0.967335
Smp_048260.2	0.0116263	0.978521
Smp_048270.2	-0.0897124	0.862287
Smp_048310.1	-0.294814	0.306619
Smp_048420.1	0.293499	0.286225
Smp_048430.1	0.10064	0.78197
Smp_048520.1	0.00425598	0.995203
Smp_048540.1	0.0282158	0.96091
Smp_048550.1	-0.0728977	0.820839
Smp_048560.1	0.404802	0.0623729
Smp_048620.1	0.241457	0.439984
Smp_048650.1	0.406016	0.0950832
Smp_048660.1	-0.0315912	0.938111
Smp_048680.1	0.241437	0.713628
Smp_048690.1	0.0927539	0.772208
Smp_048760.1	-0.182135	0.469957
Smp_048830.1	-0.215121	0.7371
Smp_048870.1	-0.552209	0.0152733
Smp_048880.1	-0.572625	0.150916
Smp_048930.1	-0.0341892	0.959488
Smp_048940.1	0.15776	0.633629
Smp_048970.1	-0.0425851	0.900345
Smp_048980.1	-0.180978	0.598248
Smp_048990.1	-0.201181	0.442595
Smp_049000.1	-0.104862	0.750179
Smp_049010.1	-0.0765165	0.814688
Smp_049140.1	0.078238	0.81007
Smp_049150.1	-0.131352	0.637286
Smp_049160.1	0.114367	0.821182
Smp_049170.1	-0.067082	0.872493
Smp_049240.1	-1.40309	0.00777804
Smp_049250.1	-1.04093	4.97601e-06
Smp_049270.1	-0.67626	0.00325734
Smp_049280.1	0.975192	0.318935
Smp_049300.3	-1.63607	0.0725808
Smp_049330.1	0.025074	0.940522
Smp_049380.1	-0.235567	0.310705
Smp_049390.1	-0.157164	0.526464
Smp_049450.1	0.424881	0.421041
Smp_049500.1	-0.0110519	0.976027
Smp_049510.1	0.160833	0.603509
Smp_049520.1	0.0940539	0.71938
Smp_049550.1	0.102732	0.851089
Smp_049600.4	-0.0600297	0.871446
Smp_049610.1	0.18346	0.687149
Smp_049630.1	0.223306	0.417783
Smp_049680.1	0.00230816	0.998035
Smp_049730.2	-0.0877593	0.807461
Smp_049740.1	0.094409	0.828491
Smp_049760.1	0.239239	0.289593
Smp_049850.1	0.447435	0.556189
Smp_049880.1	-0.078002	0.876446
Smp_049890.1	-0.696601	0.0357188
Smp_049910.1	-0.0112371	0.975031
Smp_049920.3	-0.12848	0.61595
Smp_049930.1	-0.178885	0.550897
Smp_049970.5	-0.470964	0.100669
Smp_049990.1	0.230961	0.31005
Smp_050080.1	0.0864481	0.797942
Smp_050110.1	0.189712	0.472757
Smp_050130.1	0.135496	0.613669
Smp_050160.1	-0.330974	0.242688
Smp_050250.1	0.286674	0.450278
Smp_050280.1	-0.388596	0.519498
Smp_050310.1	0.143276	0.839215
Smp_050350.2	0.222002	0.311107
Smp_050360.1	0.123887	0.666975
Smp_050380.1	-0.423921	0.349686
Smp_050390.1	-0.00656036	0.993748
Smp_050430.1	-0.617292	0.145973
Smp_050470.1	-0.131884	0.606624
Smp_050520.1	-0.0222257	0.971996
Smp_050540.1	-0.0719245	0.84469
Smp_050570.1	0.107234	0.703866
Smp_050590.1	0.361131	0.154126
Smp_050630.1	0.0520489	0.850233
Smp_050640.1	-0.558703	0.030107
Smp_050700.1	-0.0209972	0.958229
Smp_050730.1	-0.196268	0.31901
Smp_050740.1	-0.361677	0.134769
Smp_050750.1	-0.706468	0.438882
Smp_050760.1	0.280548	0.450235
Smp_050820.1	0.0944453	0.789852
Smp_050830.1	0.161639	0.484405
Smp_050880.1	0.11703	0.818737
Smp_050890.1	0.0655089	0.84469
Smp_050920.1	0.239527	0.329154
Smp_050940.1	0.0708177	0.893693
Smp_051000.1	0.0433297	0.941048
Smp_051010.1	-0.602612	0.312047
Smp_051060.1	-0.199206	0.841506
Smp_051070.1	0.165496	0.786624
Smp_051080.1	-0.0833399	0.786285
Smp_051090.1	0.363217	0.405924
Smp_051110.1	0.148785	0.617798
Smp_051120.1	0.368497	0.472031
Smp_051210.1	-0.0303067	0.957951
Smp_051220.1	0.24572	0.574232
Smp_051230.1	-0.388281	0.417414
Smp_051260.1	-0.568976	0.394169
Smp_051280.1	-0.231064	0.484405
Smp_051290.1	0.245772	0.327893
Smp_051300.1	0.146466	0.515272
Smp_051320.1	0.211769	0.405145
Smp_051360.1	0.206482	0.405806
Smp_051390.1	-0.161803	0.474583
Smp_051410.1	0.420552	0.259802
Smp_051420.1	0.0300881	0.949009
Smp_051500.1	-0.803307	0.187915
Smp_051510.1	-0.0959552	0.802636
Smp_051530.1	-0.0489121	0.885495
Smp_051550.1	0.114861	0.798614
Smp_051580.1	-0.208921	0.793147
Smp_051640.1	0.0609658	0.933251
Smp_051660.1	-0.0273366	0.960626
Smp_051760.1	-0.229012	0.660744
Smp_051810.1	0.304545	0.230921
Smp_051920.2	-0.357152	0.305916
Smp_051930.1	0.248355	0.294548
Smp_051990.1	0.0504736	0.934548
Smp_052060.1	0.0738737	0.788418
Smp_052140.1	-0.0129264	0.978829
Smp_052150.1	0.0539851	0.900283
Smp_052160.1	0.399815	0.0694095
Smp_052250.1	0.594458	0.143931
Smp_052280.1	0.126919	0.604689
Smp_052290.1	0.0749037	0.941361
Smp_052330.1	-0.391899	0.0735981
Smp_052350.1	0.00463996	0.994519
Smp_052390.1	-0.189222	0.541212
Smp_052420.1	-0.0488993	0.930947
Smp_052460.1	-0.308432	0.625066
Smp_052470.1	0.121362	0.855479
Smp_052500.1	0.322081	0.430512
Smp_052560.1	-0.0694124	0.824118
Smp_052630.1	-0.253466	0.580804
Smp_052640.1	0.139076	0.611916
Smp_052710.1	0.148185	0.652135
Smp_052730.1	0.38348	0.418049
Smp_052740.1	0.180327	0.576251
Smp_052750.1	0.135987	0.7449
Smp_052760.1	0.533284	0.239483
Smp_052780.1	0.139508	0.732392
Smp_052790.1	0.111976	0.738624
Smp_052800.1	0.0513286	0.893454
Smp_052810.1	-0.00402324	0.993748
Smp_052850.1	-0.501155	0.570969
Smp_052870.1	-0.303912	0.406145
Smp_052890.1	-0.00710852	0.990265
Smp_052910.1	0.275357	0.358847
Smp_053020.1	-0.306847	0.585503
Smp_053030.1	-0.0155086	0.972285
Smp_053040.1	-0.299697	0.569949
Smp_053060.2	-0.0620315	0.820839
Smp_053100.1	-0.136031	0.772208
Smp_053120.1	-0.308201	0.642153
Smp_053130.1	0.0879749	0.841545
Smp_053140.1	-0.108826	0.7449
Smp_053160.1	0.0763803	0.851307
Smp_053190.1	-0.434468	0.570969
Smp_053220.1	0.141245	0.592844
Smp_053230.1	-0.312756	0.529508
Smp_053300.1	-1.98081	0.0025524
Smp_053390.1	0.137715	0.759673
Smp_053420.1	-0.675519	0.00218169
Smp_053430.1	0.348861	0.262617
Smp_053460.1	0.431246	0.187915
Smp_053470.1	-0.274869	0.292088
Smp_053510.1	-0.128686	0.623035
Smp_053520.1	2.02392	0.00315554
Smp_053550.1	0.346427	0.377179
Smp_053560.1	0.0679815	0.884342
Smp_053610.1	-0.168565	0.658669
Smp_053640.1	0.00935709	0.990217
Smp_053700.1	0.295786	0.408331
Smp_053780.1	0.116577	0.725344
Smp_053790.1	0.480621	0.277259
Smp_053800.1	0.171076	0.626861
Smp_053820.1	0.0559417	0.870146
Smp_053830.1	-0.111537	0.85504
Smp_053900.1	-0.666041	0.0330137
Smp_053940.1	-0.112848	0.814688
Smp_053950.1	-0.0374176	0.943782
Smp_053990.1	0.301355	0.233986
Smp_054010.1	-0.110092	0.868248
Smp_054070.1	0.0186875	0.965866
Smp_054120.1	0.0466854	0.921203
Smp_054160.1	-0.340845	0.637345
Smp_054170.1	-0.347968	0.501254
Smp_054200.1	0.400999	0.024043
Smp_054220.1	0.237782	0.34247
Smp_054230.1	0.426692	0.339985
Smp_054240.1	0.269459	0.510098
Smp_054310.1	0.116793	0.668527
Smp_054320.1	0.108276	0.801006
Smp_054330.1	0.0726034	0.849459
Smp_054340.2	-0.337419	0.442343
Smp_054360.1	-0.0807233	0.857366
Smp_054410.1	0.169428	0.532249
Smp_054450.1	-0.00791281	0.992644
Smp_054470.1	0.317475	0.232106
Smp_054540.1	0.0648119	0.834108
Smp_054560.1	0.040123	0.938756
Smp_054600.1	0.236077	0.417783
Smp_054610.1	-0.143646	0.569245
Smp_054620.1	0.336371	0.406145
Smp_054640.1	0.100059	0.809359
Smp_054680.1	0.142204	0.893086
Smp_054730.1	-0.136904	0.679871
Smp_054740.1	-0.206401	0.552665
Smp_054750.1	-0.323451	0.374112
Smp_054770.1	0.234513	0.447513
Smp_054780.1	-0.26396	0.586996
Smp_054790.2	-0.0173063	0.97193
Smp_054800.1	0.0481577	0.874484
Smp_054810.1	0.00881661	0.986526
Smp_054820.1	-0.0777037	0.799778
Smp_054840.1	0.0113403	0.976027
Smp_055050.1	-0.0524794	0.934018
Smp_055090.1	-0.258146	0.410569
Smp_055100.1	-0.257033	0.69789
Smp_055130.1	-0.49943	0.0379672
Smp_055140.1	0.264221	0.678965
Smp_055190.1	-0.192978	0.418049
Smp_055200.1	0.197616	0.392845
Smp_055210.1	0.045295	0.912872
Smp_055310.1	0.208013	0.612547
Smp_055340.1	0.252686	0.138181
Smp_055390.1	-0.182495	0.603881
Smp_055400.1	0.0638509	0.852837
Smp_055420.2	0.0149282	0.977016
Smp_055450.1	-0.164422	0.692987
Smp_055500.1	0.190346	0.785971
Smp_055600.1	0.127028	0.676555
Smp_055640.1	-0.401794	0.184406
Smp_055650.1	-0.444441	0.0880777
Smp_055670.1	0.0898549	0.823644
Smp_055720.3	-0.0677119	0.8592
Smp_055740.1	-0.0329581	0.942265
Smp_055760.1	0.0624438	0.843294
Smp_055770.2	-0.0878609	0.824972
Smp_055800.1	0.0800172	0.796536
Smp_055810.1	0.767267	0.265826
Smp_055850.1	-0.262412	0.725634
Smp_055870.1	-0.21926	0.359668
Smp_055880.2	-0.00643712	0.990425
Smp_055890.1	0.188356	0.515353
Smp_055900.3	-0.214713	0.621044
Smp_055920.1	0.0560694	0.88294
Smp_055960.1	-0.0832058	0.754928
Smp_055990.1	-0.330415	0.424371
Smp_056200.1	-0.00541365	0.992984
Smp_056240.1	-0.0829269	0.822667
Smp_056260.1	0.201028	0.570836
Smp_056280.1	0.480233	0.158307
Smp_056290.1	0.567614	0.202977
Smp_056350.1	0.247594	0.533193
Smp_056360.8	0.165449	0.734869
Smp_056370.1	0.252507	0.448912
Smp_056390.1	0.0724978	0.822043
Smp_056440.1	-0.169946	0.668494
Smp_056500.1	0.102197	0.775917
Smp_056620.1	0.0231981	0.957951
Smp_056640.1	0.120134	0.706887
Smp_056680.2	-0.983085	0.403776
Smp_056760.1	-0.0889987	0.84323
Smp_056770.1	1.09754	0.448912
Smp_056780.1	0.396424	0.108382
Smp_056810.1	-0.0382243	0.928712
Smp_056850.1	0.327397	0.283549
Smp_056860.1	0.249796	0.257555
Smp_056890.1	0.177896	0.480906
Smp_056900.1	0.254161	0.362481
Smp_056930.1	0.195443	0.714319
Smp_056940.1	-0.0208392	0.988775
Smp_056970.1	-0.0165659	0.985507
Smp_056990.1	-0.745434	0.000279906
Smp_057020.1	-0.0410119	0.919821
Smp_057060.1	-0.0204248	0.949009
Smp_057090.1	0.307048	0.311762
Smp_057120.1	-0.0572581	0.893454
Smp_057130.1	-0.123878	0.678688
Smp_057140.1	-0.203899	0.474575
Smp_057210.1	0.278549	0.167887
Smp_057230.1	0.137954	0.699072
Smp_057320.1	-0.0670114	0.814688
Smp_057360.1	-0.00634525	0.998941
Smp_057410.1	-0.0705918	0.893813
Smp_057430.1	-0.134598	0.574065
Smp_057530.1	0.0253772	0.962604
Smp_057580.1	0.811932	0.12177
Smp_057590.1	-0.0144174	0.985703
Smp_057600.1	0.0622359	0.930947
Smp_057620.1	-0.448407	0.144213
Smp_057630.1	0.289955	0.312047
Smp_057650.1	-0.253501	0.267198
Smp_057720.1	0.203585	0.462946
Smp_057930.1	0.179856	0.423434
Smp_057950.1	0.118796	0.921763
Smp_058050.1	-0.430756	0.0834359
Smp_058130.1	0.13092	0.706887
Smp_058140.2	0.201785	0.447884
Smp_058150.1	0.0246463	0.967335
Smp_058160.1	-0.220574	0.771241
Smp_058170.2	-0.0556229	0.903023
Smp_058190.1	0.291291	0.474575
Smp_058240.1	-0.000494178	1
Smp_058270.1	-0.188897	0.57778
Smp_058320.1	-0.128007	0.753015
Smp_058350.1	-0.714155	0.229907
Smp_058360.1	-0.291165	0.311549
Smp_058380.1	0.453198	0.375687
Smp_058400.1	-0.171943	0.481658
Smp_058410.1	0.0695009	0.821736
Smp_058450.1	0.0110595	0.984654
Smp_058460.1	-0.0981967	0.771595
Smp_058480.1	0.369173	0.61595
Smp_058500.1	-0.0878161	0.906655
Smp_058530.1	0.416981	0.129646
Smp_058620.1	-0.26888	0.358847
Smp_058650.1	0.168778	0.493349
Smp_058660.1	-1.05342	0.174904
Smp_058680.2	0.0753055	0.806368
Smp_058690.1	0.121952	0.69789
Smp_058700.1	0.166341	0.552245
Smp_058720.1	0.392612	0.276239
Smp_058730.1	0.0683403	0.834068
Smp_058780.1	0.0943862	0.789852
Smp_058790.1	0.155081	0.652135
Smp_058850.1	-0.0709004	0.942265
Smp_058880.1	0.119324	0.747659
Smp_058970.1	0.408819	0.360226
Smp_058980.2	-0.0974041	0.767228
Smp_058990.1	0.474983	0.1257
Smp_059090.1	0.39475	0.138691
Smp_059100.1	0.267235	0.246076
Smp_059130.1	0.047231	0.887743
Smp_059150.1	-0.0334214	0.920232
Smp_059170.2	1.03261	0.0025524
Smp_059200.1	0.151913	0.756265
Smp_059210.4	0.20506	0.503534
Smp_059240.1	0.390912	0.0734171
Smp_059250.1	-0.164828	0.649857
Smp_059290.1	0.180565	0.486088
Smp_059340.1	0.109729	0.689425
Smp_059350.2	0.0172028	0.977381
Smp_059360.1	0.150115	0.557154
Smp_059480.1	-0.739807	0.373551
Smp_059540.1	-0.0623771	0.85504
Smp_059600.1	-0.0248497	0.985703
Smp_059670.1	0.372877	0.103512
Smp_059680.1	0.0506575	0.929569
Smp_059690.2	-0.130892	0.678246
Smp_059710.1	0.023686	0.950704
Smp_059750.2	0.138599	0.627791
Smp_059780.1	-0.168094	0.602826
Smp_059790.2	0.0887641	0.824394
Smp_059800.1	0.299304	0.0901226
Smp_059810.1	-0.0233231	0.955855
Smp_059870.1	-0.283214	0.571652
Smp_059880.1	0.014902	0.977319
Smp_059910.3	-0.0768589	0.820839
Smp_059920.3	0.0845268	0.80236
Smp_059930.1	0.631804	0.167867
Smp_059980.1	-1.08965	0.0121527
Smp_060010.1	-0.12584	0.735799
Smp_060070.1	0.0314606	0.92048
Smp_060080.1	0.227666	0.732153
Smp_060090.1	0.198474	0.589585
Smp_060130.1	-1.96848	0.0808083
Smp_060160.1	0.237851	0.335221
Smp_060170.1	0.128122	0.611916
Smp_060180.1	0.0830945	0.735799
Smp_060190.3	-0.267003	0.405145
Smp_060240.1	-0.221715	0.288421
Smp_060270.1	0.361766	0.216503
Smp_060290.1	0.223539	0.637547
Smp_060420.1	-0.0601522	0.854703
Smp_060480.1	-0.282773	0.374112
Smp_060490.1	0.0639674	0.885604
Smp_060570.1	0.230796	0.357691
Smp_060610.1	0.00990017	0.995279
Smp_060620.1	-0.0498883	0.940796
Smp_060700.1	0.410403	0.231049
Smp_060820.1	-0.203879	0.410798
Smp_060860.1	-0.235108	0.587693
Smp_060900.1	0.025789	0.935419
Smp_060910.1	0.0957456	0.882079
Smp_060940.1	-0.0398729	0.899237
Smp_060950.1	0.0908435	0.745543
Smp_061000.1	-0.0115896	0.990561
Smp_061040.1	-0.13918	0.744922
Smp_061050.1	0.405558	0.574065
Smp_061100.1	0.321459	0.436572
Smp_061200.1	0.15754	0.674212
Smp_061210.1	0.313756	0.277259
Smp_061220.1	0.227067	0.527746
Smp_061230.1	-0.17964	0.59458
Smp_061250.1	-0.0550504	0.880086
Smp_061300.1	-0.321187	0.238058
Smp_061310.1	0.108175	0.644888
Smp_061480.1	0.0507016	0.943782
Smp_061500.1	0.0586686	0.956857
Smp_061510.1	-0.0457433	0.896173
Smp_061540.1	-0.135208	0.801006
Smp_061560.1	-0.207318	0.624868
Smp_061570.1	-0.264005	0.347163
Smp_061580.2	0.360859	0.326967
Smp_061590.1	-0.228369	0.432409
Smp_061650.1	0.0384661	0.90845
Smp_061680.1	-0.137226	0.775778
Smp_061840.1	-0.282254	0.243383
Smp_061870.1	0.364032	0.144205
Smp_061920.1	-0.0472165	0.933088
Smp_061940.1	0.176129	0.689315
Smp_061950.1	0.364091	0.0474331
Smp_061970.1	-0.165654	0.694314
Smp_062020.1	0.552816	0.129646
Smp_062070.2	-0.256525	0.303743
Smp_062080.1	0.337179	0.283715
Smp_062120.1	-0.368908	0.172678
Smp_062250.1	0.2757	0.240527
Smp_062260.2	0.175719	0.424634
Smp_062270.1	0.53475	0.0519678
Smp_062300.1	0.161319	0.539301
Smp_062420.3	-0.139004	0.787726
Smp_062490.1	0.0620378	0.933088
Smp_062510.1	-0.223385	0.40835
Smp_062520.1	-0.108415	0.689315
Smp_062530.1	-0.0788752	0.812064
Smp_062540.1	-0.0867308	0.80987
Smp_062550.1	-0.242774	0.538195
Smp_062610.1	-0.00497024	0.995018
Smp_062630.1	-0.221319	0.682294
Smp_062640.1	0.258044	0.36193
Smp_062680.1	0.194252	0.544516
Smp_062720.1	-0.0330144	0.954821
Smp_062760.1	0.559834	0.366232
Smp_062790.1	0.476573	0.11535
Smp_062830.1	0.362937	0.244512
Smp_062890.1	-0.784054	0.259664
Smp_062920.1	-0.0724465	0.851638
Smp_062950.1	-0.0130312	0.978521
Smp_062970.1	0.393301	0.331546
Smp_062980.1	-0.332731	0.186778
Smp_063000.1	-0.137771	0.750179
Smp_063030.1	-0.249473	0.635402
Smp_063040.1	-0.0643229	0.830738
Smp_063070.1	0.183603	0.593034
Smp_063090.1	-0.0829153	0.818737
Smp_063110.1	-0.191442	0.569934
Smp_063120.1	0.293346	0.483058
Smp_063180.1	0.0220805	0.95177
Smp_063230.1	-0.459465	0.00352014
Smp_063250.1	0.23563	0.35563
Smp_063260.1	-0.0756131	0.85504
Smp_063300.1	0.352027	0.288421
Smp_063330.1	-0.201996	0.698507
Smp_063340.1	-0.0983867	0.846261
Smp_063350.1	0.0643224	0.885912
Smp_063380.1	-0.00369292	0.999109
Smp_063390.1	0.0762045	0.816983
Smp_063420.1	-0.0167934	0.976863
Smp_063480.1	-0.057185	0.892498
Smp_063490.1	0.0612014	0.90388
Smp_063500.1	-0.0370607	0.961634
Smp_063520.1	0.214859	0.587349
Smp_063530.2	0.110053	0.782391
Smp_063540.1	-0.133946	0.625482
Smp_063560.1	-0.208713	0.409005
Smp_063580.2	0.159026	0.57179
Smp_063630.1	0.426085	0.375634
[truncated: 5,933 more rows]

## Sheet: bF-sF
Differential gene expression analysis for bF/sF
GeneID	log2FC	FDR
Smp_000020.1	0.669844	2.04007e-05
Smp_000030.1	0.360875	0.0280726
Smp_000040.1	0.0773794	0.611218
Smp_000050.1	-1.52133	3.96446e-09
Smp_000070.1	0.231301	0.145229
Smp_000080.1	0.152996	0.500621
Smp_000090.1	-2.52579	2.63881e-25
Smp_000100.1	-1.80026	4.83697e-12
Smp_000110.1	0.697311	6.00334e-06
Smp_000130.1	-0.35714	0.0654189
Smp_000140.1	0.0462321	0.798953
Smp_000150.1	0.4651	0.000391936
Smp_000160.1	-1.39489	1.31006e-06
Smp_000170.1	-3.07652	8.81213e-10
Smp_000180.1	-2.53709	0.000152261
Smp_000190.1	-0.232571	0.213286
Smp_000200.1	0.119499	0.541608
Smp_000210.1	2.16771	0.000186746
Smp_000220.1	0.696434	0.0133647
Smp_000230.1	0.675222	0.0149889
Smp_000240.1	0.363248	0.108572
Smp_000260.1	-0.56037	0.00897004
Smp_000270.1	6.03088	3.39829e-16
Smp_000280.1	5.75306	6.7689e-21
Smp_000290.1	5.59034	1.57969e-39
Smp_000300.1	-2.26874	6.97622e-58
Smp_000310.1	1.08471	1.3343e-15
Smp_000320.1	-2.13251	8.76498e-30
Smp_000340.1	3.7354	4.23619e-33
Smp_000370.1	2.67758	2.42341e-09
Smp_000390.1	6.10111	7.70758e-19
Smp_000400.1	5.87187	4.40419e-31
Smp_000410.1	5.79415	3.75743e-15
Smp_000420.1	5.39556	9.90519e-21
Smp_000430.1	6.18533	2.13911e-23
Smp_000440.1	1.01132	6.66012e-13
Smp_000460.1	1.11368	1.93004e-06
Smp_000470.1	-0.181222	0.230116
Smp_000480.1	0.59149	1.91021e-05
Smp_000500.2	0.735142	0.143498
Smp_000510.1	-0.949858	4.19019e-09
Smp_000520.1	0.219655	0.316622
Smp_000530.1	-0.417733	0.0141244
Smp_000580.1	-1.45851	5.78824e-07
Smp_000590.1	-0.104896	0.541608
Smp_000600.1	0.999658	3.16792e-16
Smp_000610.1	0.9919	0.0444185
Smp_000630.1	-0.476825	0.123935
Smp_000640.1	0.0381972	0.860651
Smp_000650.1	-0.172134	0.296346
Smp_000660.1	1.02934	6.35225e-10
Smp_000670.1	0.229632	0.12009
Smp_000680.1	-0.520928	0.00312517
Smp_000700.1	0.0699482	0.661614
Smp_000710.1	0.383696	0.00396015
Smp_000720.1	0.832286	1.18687e-07
Smp_000730.1	-0.0897238	0.68626
Smp_000740.2	0.246073	0.202267
Smp_000755.1	-0.585837	0.0254619
Smp_000780.2	-0.0337244	0.89142
Smp_000790.1	0.0741703	0.795785
Smp_000810.2	-0.0413121	0.821891
Smp_000820.1	-0.631502	0.194059
Smp_000850.1	1.82266	6.04549e-24
Smp_000870.1	-0.215202	0.218461
Smp_000880.2	0.085166	0.823407
Smp_000890.1	0.451531	0.000391936
Smp_000900.1	-1.61183	0.00158646
Smp_000910.1	-2.49941	3.85437e-22
Smp_000950.1	4.55848	1.01539e-19
Smp_000980.1	-0.56006	0.000109817
Smp_000990.1	-0.119818	0.409215
Smp_001000.1	-1.65764	0.0236949
Smp_001020.1	0.578969	0.0262412
Smp_001030.1	-0.295314	0.113715
Smp_001040.1	-1.02974	7.88614e-12
Smp_001070.1	-1.81647	3.65206e-07
Smp_001080.1	-1.61249	3.24868e-08
Smp_001090.1	0.433959	0.00913769
Smp_001095.1	0.379244	0.0218233
Smp_001100.1	-1.41193	7.02583e-07
Smp_001120.1	0.10584	0.646989
Smp_001150.1	0.300688	0.0435317
Smp_001160.1	-1.72203	3.65995e-11
Smp_001170.1	0.798612	1.72529e-07
Smp_001180.1	-0.216597	0.251677
Smp_001210.1	1.14415	4.93875e-08
Smp_001360.1	-0.122376	0.423863
Smp_001390.1	0.363796	0.104674
Smp_001410.1	1.39251	1.09783e-22
Smp_001420.1	0.942722	8.70818e-06
Smp_001430.1	-0.405932	0.0225667
Smp_001500.1	0.517665	0.000738047
Smp_001520.1	0.732608	0.0787204
Smp_001530.1	-0.293027	0.0916835
Smp_001560.1	-1.75506	1.13109e-19
Smp_001590.1	0.0656992	0.67799
Smp_001610.1	-1.90747	2.30115e-24
Smp_001640.1	-0.17209	0.324043
Smp_001780.1	-0.694333	0.050278
Smp_001830.1	0.58103	0.00529725
Smp_001940.1	-0.0262675	0.891848
Smp_001950.1	-0.882162	0.000173565
Smp_001960.1	0.0663424	0.640335
Smp_002010.1	0.998768	1.57504e-07
Smp_002080.1	1.58499	1.21656e-22
Smp_002100.1	-1.18129	1.12203e-08
Smp_002150.1	-1.09846	0.00606787
Smp_002160.1	0.757496	7.51613e-08
Smp_002180.1	0.232203	0.279065
Smp_002190.1	0.145671	0.534071
Smp_002230.1	1.04112	1.2991e-13
Smp_002280.1	-0.328108	0.0978361
Smp_002350.1	-3.14605	1.67029e-09
Smp_002380.1	-0.370231	0.00883481
Smp_002410.1	0.430181	0.0838916
Smp_002510.1	0.654054	2.74596e-05
Smp_002550.1	0.313627	0.165783
Smp_002600.1	0.589085	0.000482092
Smp_002640.1	-2.61801	0.00043349
Smp_002740.2	0.685496	1.65432e-07
Smp_002810.1	-0.0404055	0.834112
Smp_002820.3	0.626473	0.000705883
Smp_002840.1	-0.082814	0.529183
Smp_002870.1	1.02842	1.27437e-10
Smp_002880.1	0.605432	0.00947687
Smp_002920.1	-0.217891	0.343073
Smp_002930.1	1.91305	0.000145917
Smp_002960.1	0.327268	0.0186002
Smp_003000.1	0.528357	0.000157305
Smp_003110.1	-1.36482	9.0983e-05
Smp_003130.1	-0.025987	0.930957
Smp_003140.1	0.242616	0.139279
Smp_003190.1	-1.08128	3.8458e-06
Smp_003230.1	-1.14501	5.90372e-10
Smp_003250.1	-0.416896	0.0421048
Smp_003270.1	0.599848	0.00815884
Smp_003330.1	-0.767989	0.000447328
Smp_003340.1	0.806801	7.0506e-11
Smp_003410.1	0.78382	2.56323e-05
Smp_003440.1	-3.31654	8.89418e-48
Smp_003610.2	-1.14223	4.81952e-08
Smp_003620.1	-0.200503	0.125313
Smp_003630.1	-0.135428	0.365154
Smp_003660.1	0.0211952	0.928707
Smp_003670.1	0.141371	0.602888
Smp_003700.1	0.418789	0.0212235
Smp_003710.1	-0.650893	1.49097e-05
Smp_003760.1	-1.23233	0.0165836
Smp_003770.1	-0.552802	0.0281375
Smp_003860.1	-0.149596	0.530937
Smp_003930.1	-1.36782	1.07767e-15
Smp_003940.1	0.381887	0.0704202
Smp_003970.1	0.821729	0.00894586
Smp_003980.1	-0.141645	0.296346
Smp_003990.1	-0.268638	0.368685
Smp_004000.1	1.04697	7.55433e-06
Smp_004040.1	-0.290097	0.109109
Smp_004060.1	1.87557	1.53095e-34
Smp_004070.1	-0.586087	0.253184
Smp_004080.1	1.67973	4.71264e-29
Smp_004090.1	0.157871	0.398237
Smp_004120.1	-1.00469	3.52614e-07
Smp_004160.1	-1.75516	3.17579e-13
Smp_004170.1	0.85469	2.41297e-06
Smp_004190.1	-0.764288	9.26953e-07
Smp_004200.1	0.855028	1.98195e-06
Smp_004220.1	1.30918	5.9664e-15
Smp_004260.1	-0.640684	5.74414e-05
Smp_004280.1	-0.0785414	0.715265
Smp_004310.1	0.193051	0.265783
Smp_004350.1	-0.300929	0.0878048
Smp_004360.1	-0.205855	0.348863
Smp_004420.1	0.284219	0.254759
Smp_004440.1	-1.59147	0.0116064
Smp_004470.1	-0.0295309	0.891478
Smp_004480.1	-0.272808	0.0428587
Smp_004510.1	-1.14075	0.0407006
Smp_004550.1	-0.811204	7.81793e-07
Smp_004590.1	0.53183	0.00394059
Smp_004600.1	0.595018	0.00238183
Smp_004630.1	1.40512	2.36514e-09
Smp_004640.1	1.03881	1.75809e-11
Smp_004680.1	-0.404141	0.00749083
Smp_004690.1	-1.2163	3.90438e-06
Smp_004710.1	-1.98932	0.000423872
Smp_004730.1	-2.11426	2.35951e-16
Smp_004780.1	-0.342803	0.173669
Smp_004810.3	0.35824	0.0363045
Smp_004820.1	0.583994	0.00424797
Smp_004910.1	0.368808	0.0261814
Smp_004940.1	1.05378	1.00385e-08
Smp_004980.1	-0.308997	0.190885
Smp_004990.1	0.684554	0.0249593
Smp_005000.1	0.576891	0.000161591
Smp_005010.1	0.530699	8.43977e-05
Smp_005020.1	-0.0217669	0.910868
Smp_005050.1	0.0795417	0.713186
Smp_005060.1	1.1017	0.000982612
Smp_005070.1	-0.625849	3.23787e-05
Smp_005080.1	0.692055	8.52086e-08
Smp_005160.1	-0.500268	0.00380355
Smp_005180.1	0.862408	3.56267e-11
Smp_005190.2	-0.200834	0.113417
Smp_005200.1	-0.137034	0.54984
Smp_005210.1	0.264535	0.0555726
Smp_005230.2	-1.16043	8.17915e-14
Smp_005260.1	0.191078	0.412004
Smp_005280.1	1.3994	4.33794e-22
Smp_005290.1	0.330811	0.0206891
Smp_005320.1	-0.473166	0.0107791
Smp_005330.1	-0.445015	0.00731069
Smp_005350.1	-2.5922	9.82865e-35
Smp_005360.1	-0.862728	0.152571
Smp_005390.2	0.301435	0.0319485
Smp_005470.1	-1.39609	0.00597575
Smp_005500.1	1.93684	1.51562e-26
Smp_005520.1	0.0375717	0.86573
Smp_005540.1	-0.129309	0.77741
Smp_005570.1	1.18578	1.49432e-13
Smp_005640.1	0.656577	0.018302
Smp_005670.1	-0.49689	0.000512642
Smp_005710.1	1.10152	0.0558223
Smp_005720.1	-1.77475	1.23716e-09
Smp_005740.1	-2.38479	3.32141e-48
Smp_005780.1	-0.170981	0.434747
Smp_005790.1	0.357372	0.0527779
Smp_005860.1	0.24311	0.32624
Smp_005880.1	-0.681285	0.00172907
Smp_005900.1	-1.25931	9.19222e-12
Smp_005910.1	-0.653548	3.76783e-05
Smp_005960.1	-1.88818	1.48032e-05
Smp_006000.1	0.583017	1.38696e-05
Smp_006040.1	-0.345969	0.0274895
Smp_006060.1	-0.544857	9.36335e-05
Smp_006190.1	0.0139367	0.940368
Smp_006230.1	0.41144	0.011023
Smp_006240.1	0.379191	0.117912
Smp_006250.2	0.705155	0.000286519
Smp_006290.1	-0.49882	0.00960676
Smp_006300.1	-0.564264	0.0176002
Smp_006320.1	-0.129292	0.508163
Smp_006340.1	0.238763	0.0892446
Smp_006350.2	0.60051	0.00232373
Smp_006390.1	-0.185344	0.61036
Smp_006440.1	0.979186	1.65884e-10
Smp_006550.1	0.340274	0.160494
Smp_006560.1	0.2924	0.0253054
Smp_006590.1	-0.484472	0.0178936
Smp_006630.2	0.974214	3.77772e-11
Smp_006680.1	0.447062	0.0068713
Smp_006690.1	0.075389	0.606659
Smp_006700.2	0.664524	2.22687e-05
Smp_006710.1	-0.748624	1.90269e-05
Smp_006720.2	-0.703358	0.00236393
Smp_006730.1	-1.25748	3.7052e-14
Smp_006740.1	-0.113035	0.557101
Smp_006750.1	-0.511548	0.00430264
Smp_006760.1	-0.00134177	0.997032
Smp_006780.1	0.51559	0.00656186
Smp_006810.1	-1.18848	5.42234e-20
Smp_006830.1	-0.0957817	0.592909
Smp_006840.1	0.12401	0.60833
Smp_006850.1	0.772325	5.62581e-05
Smp_006860.1	-2.30535	2.7553e-19
Smp_006920.1	0.564271	0.00315851
Smp_006930.1	-0.2164	0.102025
Smp_006970.1	-0.324359	0.0322893
Smp_006980.1	-0.605133	0.00594136
Smp_006990.1	1.18841	2.81454e-10
Smp_007000.1	0.793661	0.00269452
Smp_007070.1	-1.4933	0.0154076
Smp_007170.1	0.418765	0.0187297
Smp_007180.1	0.551907	5.61138e-05
Smp_007190.1	0.8861	1.51717e-07
Smp_007210.1	-1.0836	5.35799e-12
Smp_007260.2	0.298274	0.12851
Smp_007270.1	-2.1363	2.32115e-37
Smp_007290.1	-2.09443	1.50124e-13
Smp_007300.1	-0.156663	0.455536
Smp_007330.1	-1.07832	1.86784e-11
Smp_007380.1	-0.125726	0.387639
Smp_007450.2	-0.41226	0.00420494
Smp_007500.1	-0.0566451	0.675004
Smp_007510.1	0.574868	4.43809e-06
Smp_007540.1	0.500874	0.00960193
Smp_007550.1	-0.541904	2.41506e-05
Smp_007570.1	1.00221	0.0303068
Smp_007630.1	0.369517	0.0492433
Smp_007640.1	-0.634762	1.44473e-06
Smp_007650.1	-0.826996	2.09565e-05
Smp_007660.1	0.630688	2.55248e-07
Smp_007670.1	4.37705	2.58222e-24
Smp_007690.1	-3.37743	1.51589e-11
Smp_007700.1	-0.192273	0.361372
Smp_007710.1	-0.277088	0.453945
Smp_007730.1	0.143347	0.348388
Smp_007760.1	-0.15253	0.30517
Smp_007770.1	1.03327	6.5957e-09
Smp_007780.1	0.8756	0.000357084
Smp_007890.1	-0.0889653	0.757797
Smp_007900.1	0.516343	0.121818
Smp_007950.1	2.01272	0.00734522
Smp_007960.1	0.73071	2.31544e-05
Smp_007970.1	0.326415	0.063044
Smp_008070.1	0.0351193	0.938738
Smp_008120.1	0.264668	0.0838024
Smp_008140.1	0.0967643	0.768591
Smp_008190.1	-2.81289	4.55083e-05
Smp_008220.1	-0.112271	0.478787
Smp_008230.1	-0.396301	0.00903533
Smp_008260.1	0.198718	0.193835
Smp_008290.1	0.521992	0.00113729
Smp_008310.1	0.226499	0.126552
Smp_008320.1	0.359078	0.142277
Smp_008340.1	-0.525702	0.000735517
Smp_008360.1	-0.290981	0.271806
Smp_008370.1	-1.65294	0.0174087
Smp_008430.1	-0.225339	0.102025
Smp_008440.1	-0.0156321	0.938875
Smp_008470.2	0.0232682	0.904112
Smp_008490.1	-1.24995	2.80848e-22
Smp_008500.2	0.437635	0.00110773
Smp_008545.1	0.409574	0.224574
Smp_008580.1	0.962	2.81827e-09
Smp_008610.1	0.194135	0.351959
Smp_008620.1	-1.30139	3.3411e-08
Smp_008660.1	-0.798488	8.92117e-05
Smp_008710.1	-2.84348	6.48321e-31
Smp_008770.1	-0.217625	0.25339
Smp_008830.1	0.096627	0.545353
Smp_008850.1	-0.816024	0.195069
Smp_008860.1	-2.47484	2.17262e-19
Smp_008900.1	0.146035	0.411945
Smp_008920.1	-3.05176	1.77032e-09
Smp_009020.1	-3.53681	1.90398e-12
Smp_009030.1	1.60851	6.95935e-27
Smp_009040.1	-2.87292	7.90772e-13
Smp_009070.1	-0.172288	0.353124
Smp_009150.1	0.0710509	0.706227
Smp_009230.1	-2.32576	9.56212e-05
Smp_009250.1	-0.258628	0.0500175
Smp_009300.1	-0.307112	0.283035
Smp_009310.1	0.199507	0.5402
Smp_009320.2	-0.252221	0.380182
Smp_009340.1	0.0788868	0.674338
Smp_009390.2	0.166353	0.374886
Smp_009400.1	0.855401	7.81035e-10
Smp_009420.1	0.424155	0.145605
Smp_009430.1	0.631241	1.46487e-05
Smp_009520.1	0.24149	0.137356
Smp_009530.1	-0.0504291	0.821773
Smp_009540.1	-0.124954	0.501932
Smp_009550.1	-0.062894	0.67616
Smp_009560.1	0.0879212	0.665134
Smp_009580.1	-0.764806	0.0936705
Smp_009600.1	1.52947	1.05671e-30
Smp_009650.1	0.131276	0.472506
Smp_009690.1	0.990792	1.26929e-05
Smp_009710.3	-0.143758	0.356329
Smp_009760.1	-0.198955	0.393674
Smp_009780.2	-0.339115	0.17213
Smp_009800.1	-1.23643	0.000744155
Smp_009830.1	1.40511	3.39276e-17
Smp_009990.1	-0.486504	0.00310284
Smp_010090.1	0.0251007	0.923778
Smp_010100.1	-0.202994	0.178836
Smp_010110.1	0.348445	0.0241351
Smp_010140.1	0.262459	0.0702327
Smp_010160.1	-0.334064	0.0998578
Smp_010230.1	-0.912371	9.60277e-08
Smp_010250.1	-0.470387	0.00207999
Smp_010260.1	-0.387327	0.0217293
Smp_010280.1	-0.746292	0.000103272
Smp_010290.1	0.934699	1.01647e-07
Smp_010370.1	0.457175	0.00482379
Smp_010380.1	0.778411	0.100807
Smp_010400.1	0.255603	0.170919
Smp_010450.1	-0.65959	0.0149573
Smp_010550.1	-4.01218	8.14959e-25
Smp_010620.1	0.0509246	0.856358
Smp_010660.1	0.213475	0.593647
Smp_010670.1	0.017521	0.96343
Smp_010690.1	0.323792	0.0610013
Smp_010710.1	-0.213974	0.286734
Smp_010720.1	2.5015	0.00663367
Smp_010770.1	-0.861921	0.00109899
Smp_010800.1	0.160138	0.464055
Smp_010820.1	-1.82569	1.32585e-12
Smp_010900.1	-0.104029	0.598319
Smp_010930.1	0.169115	0.46378
Smp_010940.1	-0.841322	0.000659239
Smp_011000.1	-0.863748	6.48366e-07
Smp_011010.1	0.0948869	0.660101
Smp_011030.1	0.332322	0.333265
Smp_011100.1	0.760927	0.15036
Smp_011120.1	0.158226	0.409676
Smp_011150.1	0.755449	0.000793728
Smp_011180.1	3.86514	7.33973e-55
Smp_011220.1	0.0303658	0.901748
Smp_011230.1	-0.0838858	0.62259
Smp_011270.2	0.2448	0.288729
Smp_011430.1	-2.13722	2.26548e-06
Smp_011560.1	-1.63324	9.60434e-09
Smp_011570.1	0.756745	2.54543e-05
Smp_011600.1	0.667594	0.00115068
Smp_011640.1	-1.25777	4.46501e-09
Smp_011660.1	-0.154503	0.487251
Smp_011680.1	-0.288679	0.259687
Smp_011690.1	-2.09287	1.24615e-10
Smp_011700.1	-1.83286	5.63195e-17
Smp_011710.1	0.429887	0.00179237
Smp_011720.1	0.0726577	0.709762
Smp_011740.1	0.562428	0.00023203
Smp_011830.1	-1.63592	3.0012e-08
Smp_011860.1	0.0883674	0.560241
Smp_011870.1	6.38715	3.38165e-46
Smp_011960.1	2.19405	1.76347e-20
Smp_011980.1	0.61499	5.62823e-06
Smp_011990.1	-0.905235	1.87837e-07
Smp_012010.1	-1.00615	0.00016942
Smp_012030.1	1.16579	3.06196e-20
Smp_012050.1	-0.248238	0.567316
Smp_012070.1	0.547241	0.00223494
Smp_012110.1	-0.20341	0.517467
Smp_012150.1	-0.333749	0.0166499
Smp_012200.1	-0.0707081	0.688774
Smp_012280.1	0.372771	0.00607792
Smp_012340.1	-0.0792904	0.598812
Smp_012350.2	-0.913148	6.50166e-11
Smp_012380.1	-3.15347	4.21844e-11
Smp_012400.1	0.944655	4.22798e-05
Smp_012410.1	0.10298	0.467836
Smp_012440.1	-1.1019	3.79883e-07
Smp_012450.1	-0.290586	0.263066
Smp_012460.1	-0.390403	0.00710367
Smp_012470.1	0.00621737	0.970989
Smp_012480.1	0.337266	0.0129894
Smp_012530.1	0.151389	0.446557
Smp_012540.1	-0.667872	6.99685e-05
Smp_012570.1	-0.179588	0.229071
Smp_012580.1	-0.617202	3.15439e-05
Smp_012600.1	-1.94809	0.00140519
Smp_012670.2	-1.60861	6.01825e-18
Smp_012690.1	-0.0330335	0.829697
Smp_012720.1	0.0463477	0.771675
Smp_012740.2	-0.510165	0.00325023
Smp_012750.1	0.624038	0.000837804
Smp_012780.1	-1.84915	1.65054e-39
Smp_012790.1	-0.0448034	0.812103
Smp_012800.1	0.0782762	0.67013
Smp_012810.1	-1.87467	2.44772e-09
Smp_012860.1	0.419192	0.0162875
Smp_012900.1	0.574779	4.29988e-07
Smp_012930.1	2.29582	4.47358e-32
Smp_012950.1	0.12627	0.82831
Smp_012970.1	0.0948525	0.573376
Smp_012980.1	0.434227	0.00461319
Smp_013040.2	0.176454	0.376649
Smp_013050.1	-0.619083	7.47277e-05
Smp_013060.1	-0.290583	0.134108
Smp_013070.1	0.0288948	0.886425
Smp_013080.1	-1.98948	1.18394e-18
Smp_013150.1	1.25869	5.61721e-08
Smp_013200.2	1.00361	0.00577121
Smp_013300.1	0.284167	0.0810403
Smp_013310.1	-2.23176	0.00275133
Smp_013360.1	-0.0967576	0.595299
Smp_013370.3	-0.265484	0.0949257
Smp_013440.1	1.49732	5.22539e-12
Smp_013460.1	0.651557	3.28946e-08
Smp_013470.2	0.939647	0.000569205
Smp_013520.1	0.423633	0.0011404
Smp_013540.1	6.74464	1.80457e-40
Smp_013560.1	-0.0912549	0.810672
Smp_013570.1	1.79021	2.06897e-10
Smp_013610.1	-0.900722	6.7647e-05
Smp_013630.1	-1.76727	0.000311679
Smp_013690.1	0.195531	0.118316
Smp_013790.1	0.584713	0.00100692
Smp_013810.1	-0.576235	0.0194768
Smp_013840.2	-0.181199	0.385155
Smp_013860.1	-0.000747115	0.997228
Smp_013870.1	-0.24319	0.109483
Smp_013930.1	-0.0592405	0.747961
Smp_013950.1	2.28356	4.34117e-34
Smp_013970.1	1.05619	2.2871e-07
Smp_014010.1	-0.147619	0.342735
Smp_014020.1	0.204227	0.17368
Smp_014050.1	0.280568	0.026659
Smp_014060.1	0.869338	0.0391892
Smp_014080.1	-1.94083	3.94928e-09
Smp_014170.2	-0.259195	0.131133
Smp_014260.1	-0.560913	0.0695534
Smp_014270.1	-0.0157424	0.954745
Smp_014280.1	-0.289306	0.118362
Smp_014290.2	-0.732865	4.1309e-06
Smp_014400.3	0.441241	0.0199497
Smp_014410.2	-0.876234	0.00206445
Smp_014420.1	-1.46366	3.93806e-06
Smp_014430.1	-1.49297	0.00416371
Smp_014440.1	0.717984	0.015586
Smp_014570.1	-0.346671	0.305714
Smp_014610.1	5.44988	4.46768e-17
Smp_014620.1	1.37068	7.06446e-23
Smp_014650.1	0.626287	0.00187781
Smp_014660.2	-0.691797	2.21749e-05
Smp_014670.2	-0.439681	0.00833126
Smp_014680.1	-1.65651	2.12782e-12
Smp_014730.1	0.931563	0.000440373
Smp_014780.2	-0.83738	6.93106e-06
Smp_014800.2	-0.750323	1.70062e-07
Smp_014820.1	-1.7923	9.24282e-16
Smp_014840.1	-2.21617	1.62903e-17
Smp_014850.1	0.141065	0.414282
Smp_015020.1	-0.866354	5.54213e-07
Smp_015030.1	-0.679434	0.000507227
Smp_015050.1	-0.235383	0.232906
Smp_015070.1	-0.170063	0.263688
Smp_015090.1	1.03664	9.51704e-17
Smp_015100.1	-1.16913	0.010501
Smp_015220.1	1.33652	3.41054e-11
Smp_015390.1	-0.490583	0.000314295
Smp_015440.1	0.727504	5.54402e-06
Smp_015480.1	-1.41213	1.53843e-09
Smp_015510.1	-0.507784	0.000877309
Smp_015520.1	-0.0633862	0.733694
Smp_015530.2	-0.335463	0.0546645
Smp_015630.1	-1.95453	3.22466e-06
Smp_015670.1	-3.1247	3.56988e-15
Smp_015690.1	0.56187	0.0145846
Smp_015710.1	-0.329842	0.0365896
Smp_015720.1	0.520584	0.00769574
Smp_015730.1	0.156501	0.532754
Smp_015760.1	-0.727426	0.223899
Smp_015780.1	0.619393	0.00468795
Smp_015800.1	0.232504	0.462705
Smp_015840.1	-0.196477	0.469601
Smp_015850.3	-0.150399	0.287791
Smp_015860.1	-0.339016	0.141633
Smp_015880.1	-0.0573393	0.817727
Smp_015900.1	-0.070178	0.642018
Smp_015980.1	-0.782861	3.67956e-05
Smp_016050.1	0.587339	0.000440492
Smp_016090.1	0.398775	0.0347534
Smp_016130.1	-0.0470089	0.843111
Smp_016180.1	-0.661238	0.0711939
Smp_016200.3	-0.176225	0.324519
Smp_016230.1	-1.68917	6.38016e-05
Smp_016250.2	-0.0758118	0.666708
Smp_016340.1	-0.296601	0.0755166
Smp_016380.1	-1.03638	3.52783e-12
Smp_016390.1	-0.279589	0.0341835
Smp_016410.1	0.612876	4.39848e-05
Smp_016490.2	-0.0891339	0.844965
Smp_016510.1	-0.713205	0.000598586
Smp_016550.2	0.303924	0.0764594
Smp_016600.1	-1.92891	7.53581e-25
Smp_016630.1	-1.61207	2.02297e-15
Smp_016640.1	-0.0843288	0.60833
Smp_016670.1	-0.445206	0.0103297
Smp_016730.1	0.959591	5.66636e-05
Smp_016780.1	-1.82623	1.41213e-06
Smp_016810.1	0.638585	0.000131962
Smp_016840.1	-0.114129	0.472208
Smp_016870.1	0.572624	2.31848e-05
Smp_016890.1	0.275549	0.0941537
Smp_016900.1	0.448007	0.0212221
Smp_016910.1	0.958967	0.00233265
Smp_016920.1	0.401365	0.292018
Smp_016990.1	0.478291	0.00104401
Smp_017010.4	0.991394	4.62839e-09
Smp_017070.1	-0.0766621	0.60112
Smp_017080.1	0.21938	0.290164
Smp_017090.1	-0.0924927	0.654137
Smp_017110.1	0.124862	0.615588
Smp_017230.1	0.213903	0.150427
Smp_017240.1	-0.875292	0.0443589
Smp_017280.1	0.764901	0.024571
Smp_017290.3	0.863097	1.67168e-05
Smp_017350.1	-2.41414	6.18131e-09
Smp_017360.1	0.345113	0.101533
Smp_017420.1	-2.30304	5.07353e-30
Smp_017430.1	-0.533435	0.020695
Smp_017470.1	0.47594	0.00447738
Smp_017520.1	-0.00579781	0.979018
Smp_017640.1	-0.12172	0.472506
Smp_017650.2	0.350101	0.0535551
Smp_017660.1	-0.0549158	0.854565
Smp_017670.1	0.454081	0.0600364
Smp_017710.1	-1.23544	3.48889e-11
Smp_017730.1	-1.66942	4.2814e-15
Smp_017750.1	-0.0830944	0.544826
Smp_017810.1	-0.0460239	0.827682
Smp_017830.2	-0.474516	0.00418794
Smp_017860.1	-1.12054	0.0107948
Smp_017870.1	-1.79109	1.13833e-09
Smp_017880.1	-1.80842	1.86745e-20
Smp_017890.1	0.447375	0.00844592
Smp_017900.1	0.730596	2.82164e-07
Smp_017990.1	0.0259594	0.907428
Smp_018010.1	1.39692	8.5173e-24
Smp_018020.1	0.0533717	0.752724
Smp_018030.1	0.310724	0.0255024
Smp_018150.1	0.672182	0.00053637
Smp_018160.1	-0.625305	0.00061398
Smp_018170.1	-1.61018	8.27231e-12
Smp_018210.1	0.205085	0.267342
Smp_018220.2	0.898908	6.41115e-08
Smp_018240.3	0.370386	0.0929988
Smp_018250.2	-2.56528	9.56692e-13
Smp_018260.1	-1.15861	1.04792e-13
Smp_018280.1	1.32772	5.85233e-25
Smp_018290.1	0.744884	0.000215235
Smp_018310.1	-0.154171	0.604269
Smp_018360.1	-0.416704	0.0025115
Smp_018400.1	0.682089	0.000946632
Smp_018430.1	0.218503	0.194876
Smp_018440.1	0.611357	0.0574308
Smp_018460.1	0.405547	0.00459271
Smp_018480.1	-0.108378	0.668145
Smp_018490.1	-0.507805	0.0542185
Smp_018500.1	0.135702	0.619074
Smp_018510.1	-0.466742	0.262623
Smp_018530.2	0.166565	0.449729
Smp_018550.1	-1.34109	1.35551e-12
Smp_018570.1	1.28865	2.20836e-12
Smp_018580.1	-0.212923	0.253577
Smp_018610.1	-0.390144	0.00269217
Smp_018620.1	-0.348006	0.00412593
Smp_018640.1	-0.751296	4.90149e-05
Smp_018670.1	-0.261907	0.446144
Smp_018680.1	-0.582591	0.000111056
Smp_018690.1	-1.81685	1.10077e-06
Smp_018710.1	-0.234445	0.130078
Smp_018730.1	-0.114699	0.605883
Smp_018760.1	0.171804	0.273129
Smp_018790.1	0.771898	4.73118e-05
Smp_018870.1	1.55221	1.55342e-19
Smp_018920.1	-2.67302	5.62987e-05
Smp_018930.1	0.765062	0.000689771
Smp_018940.1	-2.74451	8.92514e-15
Smp_018950.1	0.388541	0.0102001
Smp_018980.1	-3.63267	2.95022e-17
Smp_018990.1	0.860342	0.00577688
Smp_019010.1	0.803038	1.5881e-08
Smp_019030.1	0.586437	0.000454735
Smp_019040.1	0.531638	0.00301569
Smp_019050.2	-0.191121	0.241402
Smp_019060.1	0.654454	0.00488807
Smp_019100.1	1.29169	3.86002e-17
Smp_019130.1	0.563872	3.89404e-05
Smp_019170.1	-0.789912	6.90226e-08
Smp_019190.1	0.415728	0.00544117
Smp_019210.1	-3.79733	2.84549e-18
Smp_019260.1	-0.175637	0.21564
Smp_019280.1	-0.342245	0.207761
Smp_019310.1	-1.86683	1.85597e-17
Smp_019340.1	-0.197372	0.203631
Smp_019350.1	-1.84632	8.13949e-07
Smp_019380.1	0.394196	0.00123791
Smp_019420.1	-0.603011	0.193152
Smp_019430.1	0.24139	0.15244
Smp_019440.1	-0.164866	0.451883
Smp_019490.1	0.0552608	0.759379
Smp_019610.1	-0.354197	0.131452
Smp_019620.2	0.425004	0.00106786
Smp_019630.1	0.0634768	0.825695
Smp_019640.1	0.484556	0.000574644
Smp_019680.1	0.389672	0.00228442
Smp_019690.1	0.684369	5.0808e-06
Smp_019730.2	-0.599225	0.000108745
Smp_019750.2	-0.466677	0.0236559
Smp_019760.1	0.540425	0.00196235
Smp_019790.1	0.62488	5.9407e-06
Smp_019810.1	-0.91324	0.00011075
Smp_019820.1	-0.0591149	0.729138
Smp_019840.2	0.259853	0.0574701
Smp_019860.1	-0.273736	0.0893951
Smp_019880.1	0.365526	0.0326911
Smp_019890.1	0.166987	0.245079
Smp_019900.1	-0.907501	1.53165e-06
Smp_019920.1	-0.240684	0.239297
Smp_019940.1	0.104964	0.405431
Smp_019950.1	-1.54109	2.23437e-21
Smp_019980.1	0.62299	7.95825e-08
Smp_019990.1	-0.774726	5.73692e-07
Smp_020040.2	-0.0172404	0.946145
Smp_020050.1	-0.248291	0.0678131
Smp_020060.1	0.578459	2.85356e-05
Smp_020070.1	-1.81351	5.60491e-13
Smp_020080.1	-0.756759	3.10371e-05
Smp_020090.1	0.992387	2.7453e-07
Smp_020120.1	0.620937	0.00787453
Smp_020130.1	-2.97933	6.82518e-19
Smp_020170.1	-0.55266	0.0327973
Smp_020200.1	0.591229	3.85657e-06
Smp_020210.1	0.724393	1.66256e-05
Smp_020220.2	0.529474	0.0018825
Smp_020270.1	-1.1835	1.57338e-08
Smp_020300.1	-0.567799	0.00136469
Smp_020340.1	-1.74336	2.90786e-16
Smp_020360.1	0.739606	0.00935909
Smp_020370.1	0.603793	0.0047683
Smp_020400.1	0.0861543	0.677259
Smp_020450.1	-0.322072	0.00622794
Smp_020480.1	1.0856	2.78632e-11
Smp_020540.2	-1.16767	0.00132542
Smp_020550.1	0.783799	0.131562
Smp_020590.1	0.198186	0.208025
Smp_020760.1	-0.483301	0.000615669
Smp_020770.1	1.35546	5.86926e-07
Smp_020800.1	-0.122359	0.419971
Smp_020840.1	2.88917	1.91767e-32
Smp_020920.1	-0.070927	0.654137
Smp_021040.1	-0.278083	0.0591967
Smp_021070.1	1.14648	3.8814e-12
Smp_021080.1	-0.106283	0.533562
Smp_021100.1	0.0806161	0.623113
Smp_021130.1	1.27535	1.10003e-15
Smp_021140.1	0.754481	3.57984e-05
Smp_021160.1	0.0713179	0.696866
Smp_021170.1	0.18678	0.34086
Smp_021190.1	-0.0157711	0.980156
Smp_021220.1	-0.241126	0.221202
Smp_021280.1	0.0757707	0.794965
Smp_021290.1	-0.237404	0.179622
Smp_021300.1	0.708209	6.10203e-06
Smp_021320.1	0.25958	0.341076
Smp_021330.2	0.29263	0.0261587
Smp_021340.2	-0.335099	0.0195545
Smp_021370.1	-0.218201	0.280918
Smp_021390.1	-1.85156	1.31625e-18
Smp_021540.1	0.811983	3.06292e-06
Smp_021550.1	0.296616	0.175773
Smp_021590.1	0.553783	4.67389e-05
Smp_021600.1	-1.50848	1.79325e-19
Smp_021730.1	-0.378399	0.107951
Smp_021750.2	1.02792	6.31562e-19
Smp_021760.1	-0.283923	0.0909514
Smp_021790.2	-1.53076	8.59628e-08
Smp_021800.1	0.155053	0.462705
Smp_021830.1	0.216571	0.276759
Smp_021870.1	0.521744	0.0394985
Smp_021910.1	0.0715908	0.716956
Smp_021920.3	-1.88778	3.33403e-06
Smp_021950.2	-0.155483	0.446416
Smp_021960.1	0.240787	0.421996
Smp_021980.1	-0.0583708	0.795115
Smp_022020.1	0.551429	0.0026428
Smp_022050.1	0.0766355	0.835651
Smp_022070.1	-2.28169	0.0159192
Smp_022090.1	0.466971	0.00873382
Smp_022100.1	-0.358072	0.363824
Smp_022110.1	0.588399	1.75991e-05
Smp_022130.1	0.545595	0.000582723
Smp_022140.1	0.588825	4.37403e-05
Smp_022170.1	0.197989	0.127549
Smp_022300.1	-0.80529	0.396349
Smp_022310.1	0.566325	0.000649184
Smp_022320.2	-0.0266747	0.926363
Smp_022330.1	-0.0607501	0.748791
Smp_022340.1	-2.1481	6.47967e-12
Smp_022400.1	-0.433405	0.0925724
Smp_022410.1	-1.5205	6.94782e-06
Smp_022430.1	-0.27709	0.408885
Smp_022450.2	-3.57582	7.61363e-56
Smp_022460.1	-0.488402	0.0281303
Smp_022470.1	-0.17776	0.442339
Smp_022500.1	-0.198632	0.205561
Smp_022540.1	-0.361046	0.00272458
Smp_022560.2	1.02447	2.39709e-07
Smp_022570.1	-0.281919	0.143169
Smp_022630.1	-0.148946	0.28355
Smp_022640.1	1.07795	6.27921e-06
Smp_022660.1	0.701142	7.17781e-09
Smp_022700.2	0.596327	0.00888376
Smp_022730.1	0.446598	0.1153
Smp_022760.1	-1.99579	2.52014e-14
Smp_022810.1	-0.350827	0.0643417
Smp_022850.1	-0.0506649	0.788873
Smp_022890.1	-1.86978	6.12081e-18
Smp_022960.1	0.276386	0.0495996
Smp_022990.1	-0.504825	0.000145029
Smp_023010.1	-1.48684	1.03634e-06
Smp_023140.1	1.47032	3.36942e-20
Smp_023150.1	0.836955	8.04452e-10
Smp_023160.1	-0.467038	0.287842
Smp_023170.1	0.991834	2.38724e-11
Smp_023230.1	0.73905	3.07735e-08
Smp_023240.1	-2.57745	2.06013e-06
Smp_023250.1	-0.0811096	0.61279
Smp_023270.2	-0.206589	0.0911437
Smp_023360.1	0.448998	0.0217543
Smp_023530.1	0.700875	2.77067e-05
Smp_023550.1	-0.865294	1.27638e-09
Smp_023570.1	0.151696	0.675768
Smp_023620.1	-1.40126	5.97391e-15
Smp_023660.1	0.0468733	0.773477
Smp_023670.1	-0.363415	0.00473408
Smp_023700.2	0.0645579	0.684613
Smp_023830.1	-0.72283	0.0197722
Smp_023840.1	1.6423	5.64169e-15
Smp_023860.1	0.602143	0.104696
Smp_023930.1	-0.408401	0.0434808
Smp_023940.1	0.268447	0.350104
Smp_023990.1	1.34491	8.28499e-14
Smp_024000.1	0.935177	4.82438e-09
Smp_024030.1	0.123558	0.420515
Smp_024060.1	-0.49589	0.000626623
Smp_024070.1	-2.69354	6.23274e-08
Smp_024110.1	-0.309722	0.190268
Smp_024120.1	-0.762864	0.0102291
Smp_024140.4	0.867786	0.000180812
Smp_024150.1	0.182931	0.194533
Smp_024180.2	0.269854	0.193362
Smp_024190.1	0.301803	0.203033
Smp_024220.1	0.49878	0.00307336
Smp_024240.1	-0.206597	0.357985
Smp_024290.1	-0.498386	0.498897
Smp_024360.1	0.0805114	0.760237
Smp_024370.1	-1.6989	6.85652e-37
Smp_024380.1	0.884584	5.85332e-11
Smp_024390.3	1.48754	1.72638e-17
Smp_024450.1	-0.555629	0.00322002
Smp_024490.1	0.737432	3.21568e-06
Smp_024500.1	-0.308702	0.0411061
Smp_024520.1	-0.407977	0.00088536
Smp_024580.2	1.08616	1.74803e-15
Smp_024590.1	0.212795	0.17871
Smp_024660.1	-1.25647	1.98945e-08
Smp_024670.1	0.0173514	0.934037
Smp_024800.1	0.694982	0.00311883
Smp_024810.1	-0.435637	0.136539
Smp_024820.2	-1.62504	3.97415e-30
Smp_024850.1	0.707113	0.000167031
Smp_024860.1	-1.45509	9.67369e-07
Smp_024870.1	-0.709824	0.000658744
Smp_024880.1	0.118525	0.658378
Smp_024900.1	0.763848	1.58468e-08
Smp_024930.1	-0.487323	0.00467782
Smp_024970.1	1.31659	1.00451e-21
Smp_025010.1	0.0822113	0.629174
Smp_025020.1	-0.109834	0.527677
Smp_025030.1	-1.36523	8.10237e-07
Smp_025100.1	0.587943	0.00141607
Smp_025130.1	1.37315	7.99066e-23
Smp_025150.1	0.11126	0.467836
Smp_025160.3	0.281795	0.104961
Smp_025260.1	0.0815597	0.730932
Smp_025340.1	0.171332	0.258853
Smp_025360.1	-0.565809	2.43571e-05
Smp_025370.1	-1.87517	9.1902e-17
Smp_025380.1	-0.376559	0.299573
Smp_025410.1	-1.42681	8.04594e-05
Smp_025440.1	0.222222	0.108242
Smp_025510.1	0.20832	0.288782
Smp_025550.1	0.614236	4.96785e-06
Smp_025560.1	0.650381	0.00219782
Smp_025570.1	-0.167244	0.28852
Smp_025620.1	-1.94911	1.68884e-25
Smp_025670.1	-0.130531	0.338628
Smp_025680.1	0.308336	0.0317053
Smp_025690.1	-0.258433	0.706464
Smp_025700.1	-0.220688	0.357224
Smp_025740.1	-1.30701	4.43602e-18
Smp_025750.1	0.308372	0.0568064
Smp_025800.1	0.294311	0.217215
Smp_025830.1	0.59407	0.0580608
Smp_025860.1	-1.54271	6.44583e-10
Smp_025890.1	1.19044	7.25145e-08
Smp_025950.1	0.526713	0.000521534
Smp_026030.1	0.915803	2.76119e-07
Smp_026040.1	0.730548	5.93332e-05
Smp_026090.1	-0.179505	0.279024
Smp_026100.1	0.34732	0.199174
Smp_026160.1	-0.137741	0.475557
Smp_026190.1	0.447642	0.0342576
Smp_026230.1	-2.50223	4.07561e-28
Smp_026250.3	0.244855	0.0707659
Smp_026260.1	0.0777339	0.632099
Smp_026270.1	0.0580666	0.83283
Smp_026280.1	-0.885037	1.50837e-09
Smp_026300.1	0.111357	0.69909
Smp_026310.1	0.845548	5.80476e-09
Smp_026320.1	1.26695	3.7028e-14
Smp_026340.1	-0.469578	0.0121397
Smp_026390.1	0.803389	6.54916e-07
Smp_026400.1	3.77737	4.08e-51
Smp_026420.1	-0.306864	0.203927
Smp_026440.1	-0.878298	0.000112324
Smp_026450.2	0.575009	0.0622143
Smp_026460.1	0.471373	0.00021374
Smp_026510.1	0.293191	0.0664627
Smp_026540.1	-0.342807	0.0478844
Smp_026560.2	-0.73995	0.0020354
Smp_026570.1	0.0739084	0.875996
Smp_026630.1	-0.0679879	0.709412
Smp_026670.1	-0.736611	0.0453866
Smp_026700.1	0.30539	0.17002
Smp_026770.1	0.771509	2.83577e-06
Smp_026790.1	-0.80831	0.0716634
Smp_026810.1	0.606104	0.236942
Smp_026820.1	-0.442733	0.123485
Smp_026830.1	-0.294447	0.124079
Smp_026910.1	-0.271957	0.12885
Smp_026930.1	0.582057	0.000629904
Smp_027000.1	0.228749	0.116063
Smp_027010.2	0.0785561	0.577493
Smp_027040.1	0.507644	0.000124111
Smp_027080.1	1.05906	2.05109e-12
Smp_027210.1	0.733048	0.0333206
Smp_027220.1	0.360798	0.0126998
Smp_027240.1	0.297566	0.268589
Smp_027250.1	0.307331	0.0638602
Smp_027300.1	0.587802	0.000317575
Smp_027340.1	1.81627	3.66091e-21
Smp_027360.1	-0.301678	0.294913
Smp_027370.1	-0.138568	0.406027
Smp_027390.1	-0.144711	0.302131
Smp_027400.1	-0.0915976	0.604155
Smp_027430.1	-0.598734	0.0109586
Smp_027450.1	-0.23528	0.175799
Smp_027480.1	-0.533026	4.11077e-05
Smp_027500.1	0.0719666	0.834662
Smp_027550.1	0.391754	0.0106301
Smp_027610.1	0.778252	0.000290049
Smp_027750.1	0.913769	3.24161e-07
Smp_027850.1	0.477777	0.00030764
Smp_027870.1	1.35793	1.69784e-15
Smp_027880.1	0.0058514	0.979004
Smp_027890.1	0.37251	0.0692946
Smp_027900.1	0.940279	4.62425e-05
Smp_027910.1	-0.438943	0.000598668
Smp_027920.1	2.16967	9.8954e-23
Smp_027970.1	0.78283	3.98401e-07
Smp_028030.1	-0.905667	7.58343e-10
Smp_028050.1	0.828521	2.84032e-08
Smp_028060.1	-0.437304	0.195677
Smp_028070.1	-0.57771	2.81189e-06
Smp_028080.1	-0.299971	0.0252964
Smp_028100.1	-0.214095	0.291377
Smp_028120.1	-0.166881	0.24688
Smp_028140.1	0.114907	0.625379
Smp_028150.1	-1.59607	2.03915e-07
Smp_028170.1	-0.976434	8.35055e-08
Smp_028190.1	0.516763	0.00033283
Smp_028200.1	-0.00534735	0.975795
Smp_028210.1	0.739206	0.0323782
Smp_028330.1	0.125761	0.422574
Smp_028340.1	1.00963	9.0484e-15
Smp_028360.1	-1.41355	6.17885e-18
Smp_028410.1	0.825604	0.021333
Smp_028430.1	0.437292	0.0557043
Smp_028440.1	1.16229	8.0183e-10
Smp_028490.1	-1.16509	8.23042e-10
Smp_028500.1	0.23388	0.598319
Smp_028550.1	-0.0180037	0.94306
Smp_028620.1	-0.318739	0.0502973
Smp_028630.1	-0.422395	0.00235614
Smp_028650.1	0.126397	0.496231
Smp_028670.1	-1.40958	2.51109e-09
Smp_028690.1	-0.605257	0.000511962
Smp_028730.1	0.663184	3.12847e-08
Smp_028840.1	-2.28834	8.93773e-07
Smp_028850.1	0.466203	0.0258447
Smp_028870.1	-0.106097	0.766293
Smp_028930.1	0.292791	0.125357
Smp_028940.1	-0.143418	0.477323
Smp_028980.1	0.417496	0.0208013
Smp_028990.1	0.0262888	0.921775
Smp_029040.1	0.522758	5.75105e-05
Smp_029060.1	0.0908618	0.54194
Smp_029070.1	0.506362	0.000437117
Smp_029100.2	0.284484	0.145797
Smp_029160.1	-0.213953	0.207761
Smp_029210.1	0.814271	6.02654e-09
Smp_029230.1	0.536179	0.00505039
Smp_029240.2	0.441403	0.0671919
Smp_029310.1	0.390728	0.0155018
Smp_029360.1	0.528994	0.00333294
Smp_029370.1	0.0527139	0.769843
Smp_029390.1	0.278939	0.0832629
Smp_029410.1	0.151205	0.40064
Smp_029470.1	0.098842	0.445417
Smp_029480.1	1.08765	1.10318e-06
Smp_029500.1	0.966455	9.60786e-14
Smp_029520.1	0.0223591	0.931996
Smp_029620.1	9.39694	7.53208e-12
Smp_029670.1	-0.937622	2.85494e-06
Smp_029700.1	0.356437	0.0277411
Smp_029730.1	0.169474	0.257919
Smp_029740.1	0.466725	0.0216123
Smp_029750.1	0.443087	0.00868665
Smp_029780.1	-1.15952	1.04929e-09
Smp_029790.1	-1.04078	2.64896e-05
Smp_029800.1	-0.576853	0.00478167
Smp_029820.1	0.841893	0.000885705
Smp_029850.1	0.219366	0.156716
Smp_029890.1	-0.453867	0.00652052
Smp_029900.1	0.0979103	0.501645
Smp_029940.2	-0.0171586	0.923778
Smp_029970.1	-0.429641	0.0207866
Smp_029990.1	0.0928354	0.609535
Smp_030000.1	-0.158063	0.416898
Smp_030010.3	-1.24747	1.34093e-12
Smp_030020.1	-0.101808	0.644699
Smp_030030.1	0.451281	0.0165411
Smp_030050.1	1.1986	0.0570198
Smp_030110.1	0.934483	0.00394059
Smp_030150.1	-0.705247	1.52908e-05
Smp_030180.1	0.439948	0.0325853
Smp_030220.1	-0.299307	0.0779094
Smp_030250.1	0.348107	0.012846
Smp_030260.1	-1.35306	0.000437117
Smp_030280.1	0.460349	0.00215911
Smp_030290.1	0.146509	0.498229
Smp_030300.4	-0.432697	0.0632312
Smp_030320.1	-0.331266	0.0323719
Smp_030330.2	-0.241946	0.102957
Smp_030370.1	0.0118162	0.964113
Smp_030400.1	-0.135647	0.377664
Smp_030440.1	-0.21187	0.433236
Smp_030500.1	-0.657684	2.43499e-06
Smp_030690.1	1.07639	1.50795e-10
Smp_030710.1	1.34776	3.30765e-06
Smp_030730.1	-0.808273	0.00358598
Smp_030760.1	-0.228367	0.150097
Smp_030780.1	0.405339	0.00280655
Smp_030830.2	0.469817	0.00612863
Smp_030860.1	0.252906	0.0765251
Smp_030870.1	-1.57723	1.1979e-10
Smp_030910.1	-1.50308	9.97546e-05
Smp_030920.1	-0.149285	0.392259
Smp_030930.2	0.144652	0.448486
Smp_031000.2	0.305278	0.0471476
Smp_031010.1	-0.0603947	0.743071
Smp_031020.1	3.00065	2.35846e-15
Smp_031040.2	0.584826	1.11434e-06
Smp_031050.1	-0.452622	0.00133471
Smp_031070.3	0.0909877	0.530979
Smp_031100.1	-0.0405033	0.829378
Smp_031180.1	-2.47731	6.81702e-07
Smp_031190.1	-0.456975	0.210041
Smp_031220.1	0.327348	0.384267
Smp_031250.1	0.435446	0.239264
Smp_031270.1	-0.33115	0.214148
Smp_031300.1	-1.98086	6.07712e-11
Smp_031310.1	0.16388	0.535517
Smp_031350.1	0.62053	0.0714056
Smp_031360.1	0.364091	0.0390494
Smp_031400.1	-0.0490441	0.820716
Smp_031430.1	-0.0929881	0.854044
Smp_031530.1	-3.29894	2.91034e-12
Smp_031560.1	-0.0747226	0.742745
Smp_031570.1	0.846506	9.10102e-06
Smp_031590.1	-0.164953	0.471793
Smp_031690.1	0.327065	0.0754552
Smp_031710.1	-0.00446394	0.978188
Smp_031720.1	0.159597	0.516691
Smp_031730.1	1.49896	2.20015e-27
Smp_031770.13	0.914765	6.1045e-05
Smp_031770.14	-2.66609	1.45074e-14
Smp_031770.15	-1.81723	0.000540952
Smp_031860.1	0.455632	0.00434595
Smp_031880.1	-1.13713	1.08403e-12
Smp_031920.5	-0.390018	0.0153915
Smp_031940.1	1.002	2.72213e-07
Smp_031950.2	-0.0213747	0.912526
Smp_031990.1	0.660186	0.00070939
Smp_032000.1	0.025335	0.909411
Smp_032060.1	-0.0336677	0.856978
Smp_032120.1	0.142602	0.445671
Smp_032150.1	0.478154	0.162202
Smp_032180.1	0.390924	0.0249871
Smp_032230.1	-0.169835	0.279342
Smp_032240.1	0.169835	0.560407
Smp_032250.1	-0.327346	0.0194818
Smp_032260.1	0.75038	0.000575963
Smp_032280.1	0.147849	0.64091
Smp_032310.1	-0.375916	0.0288571
Smp_032320.6	-0.116365	0.570262
Smp_032420.1	0.418645	0.0242973
Smp_032470.1	1.16232	0.00229023
Smp_032480.1	0.643465	0.000793747
Smp_032490.1	0.484524	0.00133034
Smp_032500.1	1.77843	1.36112e-29
Smp_032510.1	1.10005	1.35693e-12
Smp_032520.1	-1.25158	7.00373e-17
Smp_032580.2	0.332657	0.0559545
Smp_032640.1	-0.35961	0.18228
Smp_032720.1	-1.97564	1.22324e-10
Smp_032760.1	0.728991	0.00199727
Smp_032770.1	0.184591	0.215574
Smp_032780.1	0.942723	3.41138e-10
Smp_032790.1	-0.45758	0.00947687
Smp_032800.2	-0.11899	0.378608
Smp_032810.1	0.0812876	0.653657
Smp_032820.1	0.255286	0.0659759
Smp_032920.2	-0.0346231	0.861315
Smp_032930.2	-0.187254	0.176807
Smp_032950.1	-0.725867	0.0202561
Smp_032970.1	-8.40974	2.43737e-22
Smp_032980.1	-8.5783	9.6621e-09
Smp_032990.1	-7.00777	1.98114e-15
Smp_033000.1	-3.04149	7.6685e-07
Smp_033010.1	-3.76466	5.79578e-07
Smp_033020.1	0.0855054	0.5894
Smp_033040.1	-1.6787	1.01892e-27
Smp_033050.1	0.366048	0.0421514
Smp_033110.1	-0.261337	0.0580799
Smp_033130.1	-0.28157	0.230703
Smp_033140.1	-0.809426	1.87845e-05
Smp_033150.1	1.06827	5.37602e-08
Smp_033200.1	-3.86334	7.94531e-12
Smp_033210.1	0.118123	0.653657
Smp_033250.1	4.88706	2.1264e-16
Smp_033260.2	0.998658	1.30016e-08
Smp_033330.1	-0.905107	4.62612e-06
Smp_033350.1	0.569598	1.1783e-05
Smp_033370.1	-0.052996	0.900016
Smp_033400.1	-0.556094	0.000205981
Smp_033510.1	0.335572	0.529095
Smp_033530.3	-0.53078	0.0167475
Smp_033540.1	0.273175	0.097325
Smp_033550.1	1.22256	1.274e-15
Smp_033590.1	0.110759	0.556966
Smp_033600.1	0.614778	1.48699e-07
Smp_033610.1	-0.263491	0.203608
Smp_033620.1	0.314217	0.05007
Smp_033660.1	0.0487486	0.752914
Smp_033670.5	-0.0925474	0.562095
Smp_033680.1	-0.2345	0.194685
Smp_033700.1	0.236212	0.133093
Smp_033710.1	0.532128	0.000176519
Smp_033760.2	0.433054	0.00503112
Smp_033770.1	0.183223	0.2369
Smp_033870.1	-0.354435	0.0364408
Smp_033930.1	1.30903	0.000164298
Smp_033950.2	0.461482	0.0035225
Smp_033970.1	-0.431177	0.000451152
Smp_033990.1	0.407087	0.0109364
Smp_034000.1	0.539364	0.00018583
Smp_034090.1	0.194993	0.172755
Smp_034100.1	-0.0134924	0.962958
Smp_034120.1	-1.11517	2.44471e-13
Smp_034190.1	0.445111	0.00402931
Smp_034220.1	-0.247831	0.159235
Smp_034270.2	0.302499	0.246459
Smp_034300.1	0.482699	0.147656
Smp_034400.1	-0.435791	0.00271319
Smp_034410.1	-0.695296	0.00113549
Smp_034420.2	-1.30991	1.11776e-09
Smp_034430.1	-0.118496	0.527286
Smp_034440.1	-1.63139	2.46738e-07
Smp_034450.1	0.5557	0.000351108
Smp_034490.1	0.456876	0.00734269
Smp_034500.1	-1.57218	5.48464e-09
Smp_034530.1	0.059683	0.875996
Smp_034550.1	-3.02375	5.10353e-83
Smp_034610.1	-2.46095	1.04648e-10
Smp_034660.1	0.115496	0.524234
Smp_034670.1	0.898534	4.21145e-09
Smp_034700.3	0.329146	0.0246021
Smp_034840.2	-1.16174	2.09299e-07
Smp_034850.1	-2.02572	1.16913e-09
Smp_034870.1	-0.172018	0.301502
Smp_034940.2	-0.345066	0.0678131
Smp_034980.1	0.717904	4.497e-05
Smp_035000.1	1.53665	1.69402e-10
Smp_035010.1	0.718534	0.152534
Smp_035020.2	0.41757	0.00082747
Smp_035030.1	0.321394	0.0713839
Smp_035040.1	-1.6707	1.65283e-06
Smp_035080.1	0.498845	0.0127083
Smp_035090.2	1.40278	4.43602e-18
Smp_035110.1	-0.130826	0.430529
Smp_035120.1	-2.76645	0.00188653
Smp_035140.1	-2.12429	3.7174e-14
Smp_035150.1	-0.00243885	0.990139
Smp_035160.1	-2.38337	1.73525e-22
Smp_035180.1	-2.88465	9.49172e-27
Smp_035190.2	-0.0790389	0.746518
Smp_035200.4	-0.397921	0.238187
Smp_035210.1	-3.32477	1.89201e-53
Smp_035220.1	-2.04773	6.15358e-23
Smp_035260.1	-2.07602	5.27334e-31
Smp_035270.2	0.198225	0.382224
Smp_035280.1	0.343089	0.0468725
Smp_035290.1	-1.05828	0.00346369
Smp_035300.2	1.27605	1.01855e-19
Smp_035310.1	0.282186	0.0776039
Smp_035360.1	0.918565	2.24326e-07
Smp_035370.1	-3.0795	1.10068e-15
Smp_035380.1	-1.34699	0.000120219
Smp_035390.1	0.36493	0.00963531
Smp_035410.1	0.0112852	0.947851
Smp_035430.2	0.252258	0.0635556
Smp_035460.1	0.0849371	0.691548
Smp_035470.1	1.081	2.99525e-17
Smp_035480.1	0.170522	0.213535
Smp_035500.1	-1.46879	1.16698e-10
Smp_035540.1	-0.293521	0.0893821
Smp_035550.1	0.000457472	1
Smp_035560.2	-0.357177	0.0939732
Smp_035580.1	0.118045	0.476218
Smp_035620.1	0.103133	0.511273
Smp_035700.1	0.86285	1.75713e-05
Smp_035730.1	0.870534	1.66173e-08
Smp_035790.1	0.9864	2.97699e-05
Smp_035800.1	0.763758	0.00268821
Smp_035930.1	-0.1893	0.56649
Smp_036010.1	0.500735	0.0044775
Smp_036020.1	-1.39081	0.000105041
Smp_036060.1	0.221962	0.0796705
Smp_036090.1	0.434972	0.00320023
Smp_036130.1	-0.348554	0.00632255
Smp_036180.1	-0.451233	0.0223235
Smp_036220.1	-0.100319	0.667329
Smp_036250.1	1.27873	7.3415e-13
Smp_036270.2	0.0270308	0.920741
Smp_036370.1	-0.254474	0.0936032
Smp_036390.1	0.0169587	0.932523
Smp_036400.1	-0.14716	0.576668
Smp_036470.1	-4.44984	3.9374e-27
Smp_036500.1	0.386584	0.00763735
Smp_036550.1	-0.664793	0.00041472
Smp_036570.1	0.509823	0.0568739
Smp_036590.1	0.177227	0.208518
Smp_036630.1	0.668909	0.000396667
Smp_036660.1	1.99994	1.19095e-09
Smp_036670.1	-3.70972	1.30987e-07
Smp_036720.1	-1.09791	0.0618559
Smp_036760.1	0.155577	0.720078
Smp_036780.1	-0.0574026	0.880119
Smp_036920.1	-0.0444494	0.875996
Smp_036930.1	0.369437	0.00598611
Smp_036940.1	0.772033	0.000107562
Smp_036950.1	0.633338	1.09687e-06
Smp_036980.1	0.705249	0.0114552
Smp_036990.1	-0.324867	0.012903
Smp_037120.1	-0.289171	0.173511
Smp_037190.1	-0.696741	0.000218441
Smp_037200.1	0.309159	0.0310803
Smp_037210.1	0.346616	0.251974
Smp_037230.1	-1.6234	2.68373e-18
Smp_037290.1	0.50825	0.000786772
Smp_037380.1	0.355219	0.0109089
Smp_037400.1	0.357873	0.0129404
Smp_037430.1	4.54976	1.33204e-10
Smp_037460.1	0.327345	0.0207169
Smp_037510.1	-2.93831	8.61934e-08
Smp_037530.1	0.136497	0.517576
Smp_037540.2	1.51078	3.55146e-19
Smp_037590.1	0.0946944	0.558208
Smp_037640.1	-0.240814	0.201652
Smp_037700.1	0.447864	0.0956353
Smp_037720.1	1.11903	0.0786102
Smp_037780.1	-0.672857	6.47387e-05
Smp_037860.1	-1.24509	1.39825e-15
Smp_037900.1	-0.376494	0.0609951
Smp_037910.1	-0.0481812	0.837863
Smp_037930.1	-0.0642919	0.671337
Smp_037960.1	-2.37845	6.04447e-29
Smp_038030.1	2.6413	2.34866e-71
Smp_038080.1	0.551223	0.000813136
Smp_038100.1	0.149996	0.448051
Smp_038140.1	0.263236	0.211604
Smp_038210.1	0.0420042	0.769843
Smp_038240.1	1.2502	2.49728e-19
Smp_038300.1	0.168488	0.452758
Smp_038330.1	0.104044	0.592909
Smp_038340.1	-0.0211838	0.916512
Smp_038410.1	0.692953	0.00835552
Smp_038420.1	0.555541	0.0593377
Smp_038430.1	-0.153424	0.536863
Smp_038440.1	-2.78363	1.28707e-24
Smp_038510.1	0.793987	0.000286812
Smp_038530.1	-0.910941	2.80519e-08
Smp_038540.1	0.323625	0.0661417
Smp_038560.2	-0.152963	0.473847
Smp_038630.1	-0.58445	0.0528382
Smp_038640.1	-0.204739	0.167672
Smp_038680.1	0.171466	0.661317
Smp_038700.5	0.226051	0.187021
Smp_038710.1	-0.263918	0.0779094
Smp_038730.5	-0.620366	0.0122027
Smp_038820.1	0.695978	2.78686e-05
Smp_038830.1	0.187719	0.312903
Smp_038840.1	0.622654	8.23311e-06
Smp_038870.1	-0.106155	0.432838
Smp_038930.1	0.464166	0.000142041
Smp_038940.1	0.644771	0.000663164
Smp_038950.1	-0.517339	0.0121481
Smp_038960.1	-0.6742	0.00184968
Smp_038970.1	1.64591	0.000388014
Smp_038980.2	0.302418	0.116906
Smp_038990.1	0.264942	0.466072
Smp_039000.1	-0.0485086	0.785481
Smp_039080.1	-0.749831	9.49889e-07
Smp_039130.1	0.700346	4.31215e-06
Smp_039160.1	-0.557272	0.0139197
Smp_039180.1	0.148195	0.35352
Smp_039300.1	-2.51634	1.28906e-18
Smp_039340.1	-0.17379	0.524543
Smp_039390.1	-0.00886866	0.964659
Smp_039400.1	0.800432	9.99812e-06
Smp_039490.1	0.00754063	0.967152
Smp_039590.1	-1.65757	0.0260125
Smp_039600.1	-0.675865	0.465636
Smp_039620.1	-2.32744	0.000254379
Smp_039640.2	0.801331	2.16967e-08
Smp_039650.1	-1.28284	4.07634e-07
Smp_039670.1	0.563001	0.00108715
Smp_039740.1	-0.380156	0.0212807
Smp_039750.1	-0.536019	0.0048093
Smp_039810.1	-1.46877	9.24282e-16
Smp_039820.1	0.838294	1.17591e-09
Smp_039870.2	-0.0238332	0.902251
Smp_039970.1	0.281589	0.382227
Smp_039980.1	-0.0993726	0.587264
Smp_040020.1	0.882632	3.21642e-08
Smp_040080.1	0.275603	0.0495297
Smp_040100.1	1.51616	3.14827e-09
Smp_040110.1	-1.41369	2.1229e-05
Smp_040130.1	-0.129385	0.752095
Smp_040190.1	-0.449818	0.00564704
Smp_040270.1	0.155735	0.397378
Smp_040280.1	0.154882	0.332354
Smp_040350.1	1.43882	3.65315e-11
Smp_040360.1	-0.0175596	0.916763
Smp_040450.1	1.31953	5.30746e-22
Smp_040460.1	0.344056	0.00905825
Smp_040500.1	0.0181219	0.902404
Smp_040510.1	0.254875	0.0629545
Smp_040540.1	0.635271	1.17614e-06
Smp_040550.1	-0.596395	0.042108
Smp_040560.1	0.473149	0.0708612
Smp_040570.1	0.0389563	0.830576
Smp_040610.1	-0.0418625	0.930957
Smp_040680.1	-1.92058	8.5243e-11
Smp_040710.1	-0.442654	0.270633
Smp_040720.1	-0.753444	8.50314e-07
Smp_040770.1	0.335438	0.0425942
Smp_040790.1	0.886131	1.47395e-07
Smp_040800.1	0.760339	9.36847e-08
Smp_040960.1	-0.141033	0.514145
Smp_040970.1	-0.22314	0.328405
Smp_040990.1	0.0938951	0.768602
Smp_041050.1	0.188006	0.12237
Smp_041060.1	-0.445048	0.00120402
Smp_041100.1	0.40202	0.022804
Smp_041190.2	-0.251693	0.0505248
Smp_041210.1	-3.01016	1.06684e-06
Smp_041280.1	-2.82897	6.77904e-25
Smp_041350.1	-1.60607	0.000696572
Smp_041370.1	0.0528206	0.784548
Smp_041390.1	0.0746615	0.674338
Smp_041430.1	-0.164394	0.370401
Smp_041450.1	0.539052	3.88598e-05
Smp_041460.1	-0.327296	0.141639
Smp_041480.2	-0.0714913	0.784548
Smp_041490.1	0.127127	0.460435
Smp_041500.1	-0.0809207	0.734322
Smp_041520.1	0.431086	0.0520237
Smp_041540.1	2.19066	4.45546e-43
Smp_041550.1	-1.19192	4.84088e-05
Smp_041570.1	-3.25261	1.32333e-17
Smp_041600.1	0.992168	5.55128e-11
Smp_041630.1	0.420246	0.061217
Smp_041650.1	1.01851	4.08367e-11
Smp_041680.1	-0.121902	0.592266
Smp_041700.1	-0.828128	0.124804
Smp_041730.2	0.315927	0.0791586
Smp_041740.1	0.642881	0.000516568
Smp_041750.1	0.431275	0.017271
Smp_041760.1	0.987917	8.74374e-05
Smp_041770.1	-0.15827	0.477015
Smp_041820.1	-0.48721	0.00710229
Smp_041830.1	-0.422417	0.0191354
Smp_041880.1	6.81255	1.19929e-27
Smp_041890.2	0.0456336	0.805808
Smp_041970.1	-3.83997	0.000626808
Smp_041980.1	0.989148	4.03587e-08
Smp_042020.1	-2.66644	1.31419e-27
Smp_042030.1	-0.49488	0.00795597
Smp_042050.1	1.27363	1.78332e-15
Smp_042060.1	-0.715559	0.00134876
Smp_042080.2	0.181065	0.364338
Smp_042090.1	1.0329	9.53531e-05
Smp_042110.1	0.492768	0.00155351
Smp_042120.1	-3.20202	3.02254e-09
Smp_042140.1	-0.223096	0.124524
Smp_042150.1	-3.47526	9.63504e-07
Smp_042160.2	-1.66572	2.4899e-12
Smp_042170.1	-1.54596	0.00511276
Smp_042210.1	-0.402884	0.0258377
Smp_042230.1	1.09667	1.13919e-07
Smp_042270.2	0.327031	0.20121
Smp_042280.1	0.384858	0.0243041
Smp_042300.2	-1.76911	3.21639e-27
Smp_042340.1	-3.17799	2.54757e-37
Smp_042390.1	1.44197	1.04067e-23
Smp_042400.1	1.14525	7.59306e-14
Smp_042420.1	-0.583655	0.000740402
Smp_042430.2	0.684	0.00283473
Smp_042440.1	0.612209	0.000454282
Smp_042530.1	-1.42211	3.36048e-16
Smp_042550.1	0.558501	1.03365e-05
Smp_042560.1	1.00668	1.59383e-09
Smp_042590.1	-0.867565	1.5992e-07
Smp_042630.1	0.30895	0.214644
Smp_042650.1	0.165663	0.468646
Smp_042670.2	-0.156443	0.291978
Smp_042680.1	0.0992158	0.551836
Smp_042690.1	-0.989397	8.48324e-10
Smp_042700.1	2.03963	7.29896e-31
Smp_042720.1	-0.438893	0.606865
Smp_042740.1	-1.47207	3.96122e-17
Smp_042770.1	0.638724	0.000206051
Smp_042780.1	0.0568922	0.742537
Smp_042790.1	0.78465	4.21459e-05
Smp_042810.1	0.633417	0.000105432
Smp_042910.1	0.411881	0.016295
Smp_042920.1	0.545535	0.00559999
Smp_042980.1	0.125812	0.484881
Smp_042990.1	0.747882	1.92911e-05
Smp_043010.1	1.44299	3.25927e-08
Smp_043030.1	-0.242136	0.266518
Smp_043040.1	-2.06862	4.96776e-12
Smp_043070.1	0.246163	0.122597
Smp_043100.1	0.0596929	0.824398
Smp_043110.1	-2.37396	5.26564e-46
Smp_043120.1	0.28743	0.158321
Smp_043130.1	0.343155	0.041606
Smp_043150.1	0.322542	0.086767
Smp_043170.1	-0.279924	0.15666
Smp_043200.1	0.828626	1.75656e-07
Smp_043210.1	-0.642796	2.59733e-05
Smp_043220.1	-0.701697	0.000103059
Smp_043350.1	0.548386	4.66421e-05
Smp_043360.1	-2.70687	1.39916e-05
Smp_043390.1	-0.36593	0.0546513
Smp_043420.1	-0.993772	0.017517
Smp_043430.1	-0.15171	0.590594
Smp_043500.1	-0.286581	0.0559116
Smp_043570.1	-1.47909	1.19766e-09
Smp_043580.1	0.347979	0.121363
Smp_043600.1	0.742219	0.000763172
Smp_043610.1	1.11683	2.91707e-15
Smp_043620.1	0.0235131	0.919132
Smp_043650.1	-1.58883	3.21415e-10
Smp_043670.2	-0.983311	4.95622e-12
Smp_043780.1	-0.157664	0.393665
Smp_043820.1	-0.824121	0.209567
Smp_043920.1	-1.5254	9.53314e-09
Smp_043930.1	0.43154	0.0135494
Smp_043940.2	0.672196	5.90559e-07
Smp_043970.1	-0.105718	0.56633
Smp_043990.1	-0.42717	0.0116913
Smp_044000.1	0.452401	0.00402968
Smp_044010.2	-2.4042	3.74792e-26
Smp_044020.1	0.385253	0.0687992
Smp_044060.1	-2.27269	3.33747e-10
Smp_044160.1	-0.0316889	0.906113
Smp_044250.1	0.736233	3.80128e-07
Smp_044260.1	-0.334517	0.0809215
Smp_044280.1	1.25057	0.000179917
Smp_044400.1	0.216039	0.321066
Smp_044440.1	0.119777	0.664675
Smp_044470.1	-0.226496	0.291679
Smp_044520.1	0.0520394	0.809874
Smp_044530.1	0.142409	0.409507
Smp_044550.8	0.720543	0.000408525
Smp_044560.1	0.0869653	0.6995
Smp_044580.1	0.740147	0.00886888
Smp_044680.1	-0.271432	0.0847284
Smp_044690.1	0.676914	4.67978e-06
Smp_044750.1	-1.87669	1.57111e-19
Smp_044770.1	0.188854	0.238926
Smp_044800.1	-1.305	0.000119512
Smp_044810.1	0.813763	0.00112908
Smp_044820.1	0.770704	0.00497259
Smp_044850.1	-0.430815	0.183094
Smp_044870.1	1.10086	0.00562671
Smp_044920.1	-0.50523	0.000403662
Smp_044950.1	-0.696389	5.70328e-05
Smp_044970.1	-0.689867	3.32068e-06
Smp_045010.1	-0.0620505	0.861951
Smp_045040.1	0.349669	0.0478517
Smp_045060.1	0.522212	3.93659e-05
Smp_045070.1	0.664803	1.42541e-06
Smp_045200.1	-1.91954	6.25808e-09
Smp_045220.2	-2.2421	1.6761e-12
Smp_045230.1	-0.218659	0.155652
Smp_045250.1	0.415413	0.00100178
Smp_045260.1	-0.775552	1.8923e-10
Smp_045300.1	-2.42736	7.44471e-10
Smp_045330.1	-1.76215	0.0283746
Smp_045360.3	-2.07473	3.39554e-36
Smp_045400.1	0.323351	0.0307491
Smp_045410.1	-0.481072	0.00421049
Smp_045420.1	0.0601248	0.836848
Smp_045430.3	-0.19075	0.519166
Smp_045480.2	-0.310852	0.0756964
Smp_045500.1	-0.016625	0.929515
Smp_045510.1	-0.268326	0.450508
Smp_045550.1	-2.10198	1.08801e-14
Smp_045560.1	0.0219148	0.902988
Smp_045590.1	0.102448	0.560776
Smp_045600.1	-0.371513	0.19689
Smp_045610.1	-0.101299	0.452005
Smp_045620.1	0.227181	0.122094
Smp_045650.1	-1.752	3.50534e-14
Smp_045680.1	-2.4146	3.18955e-09
Smp_045710.1	-0.312717	0.0436699
Smp_045730.1	0.405177	0.0163224
Smp_045750.1	1.00553	2.54632e-11
Smp_045760.1	1.41526	2.52286e-20
Smp_045780.1	0.560236	0.000215973
Smp_045790.1	0.315009	0.0116185
Smp_045810.1	0.181683	0.287778
Smp_045860.1	-0.73956	5.62987e-05
Smp_045920.2	-0.115763	0.562041
Smp_045930.1	-0.30855	0.109514
Smp_045940.1	-1.82017	1.5999e-37
Smp_045950.2	-0.0806494	0.590081
Smp_045960.1	-0.325658	0.0192258
Smp_045980.1	0.277474	0.0350352
Smp_045990.1	-1.76647	0.0346624
Smp_046000.1	-2.01749	0.000296984
Smp_046020.1	-0.337372	0.0417136
Smp_046030.1	-0.567077	0.010713
Smp_046060.1	-0.434942	0.024985
Smp_046090.2	1.21006	1.03726e-07
Smp_046100.1	-0.493703	0.000591888
Smp_046120.1	-3.06679	1.82938e-12
Smp_046130.1	-0.823408	3.33734e-12
Smp_046140.1	0.359091	0.0226195
Smp_046160.1	-0.159793	0.267941
Smp_046190.1	0.532601	0.000689571
Smp_046250.1	1.09716	1.40948e-11
Smp_046280.1	1.02679	8.48654e-09
Smp_046290.1	0.0692953	0.699484
Smp_046360.1	-0.416268	0.136755
Smp_046410.1	0.561612	0.00276587
Smp_046430.1	0.765812	7.60831e-07
Smp_046450.1	-0.237493	0.215704
Smp_046500.2	0.115602	0.673741
Smp_046550.1	0.421807	0.0033326
Smp_046600.1	-0.203909	0.421914
Smp_046630.1	-1.31374	7.59467e-05
Smp_046640.1	-3.77493	3.56612e-19
Smp_046650.1	-2.31011	0.00155651
Smp_046680.1	1.06728	9.21102e-15
Smp_046690.1	-0.378309	0.355
Smp_046740.1	0.419427	0.0689594
Smp_046750.1	0.312814	0.0326084
Smp_046780.1	-0.129137	0.788873
Smp_046790.1	-0.424639	0.0309408
Smp_046800.1	-1.61736	1.95623e-06
Smp_046810.1	-0.599422	0.000199035
Smp_046870.1	-0.19876	0.235592
Smp_046880.2	0.0474173	0.774439
Smp_046890.1	0.0938463	0.614112
Smp_046900.1	0.31716	0.0556531
Smp_046910.1	0.229018	0.345763
Smp_046930.1	-0.0691406	0.743071
Smp_046980.1	0.112784	0.604105
Smp_047020.1	-2.14617	1.03726e-07
Smp_047060.1	-0.556161	0.00897891
Smp_047090.1	0.0237771	0.906113
Smp_047100.2	-1.02192	1.45013e-11
Smp_047110.1	0.409057	0.00462572
Smp_047180.1	-2.08855	2.59028e-08
Smp_047190.1	0.302152	0.0863858
Smp_047200.1	1.21378	6.94484e-08
Smp_047240.2	-1.91906	2.83774e-09
Smp_047320.1	0.676371	0.00379643
Smp_047330.1	-0.544741	0.00289325
Smp_047360.1	-0.494569	0.000450208
Smp_047370.1	-0.235598	0.226026
Smp_047400.1	-0.0542146	0.770915
Smp_047410.1	-0.150783	0.517264
Smp_047420.1	-0.114726	0.512426
Smp_047440.1	0.183428	0.272243
Smp_047450.1	0.271858	0.0826778
Smp_047460.1	-3.111	2.21459e-34
Smp_047500.1	-0.26149	0.0772021
Smp_047540.1	0.440107	0.0541447
Smp_047550.1	-2.14563	2.50169e-15
Smp_047570.1	0.211076	0.337053
Smp_047610.1	0.787635	4.61483e-07
Smp_047620.1	2.49767	1.27088e-55
Smp_047640.1	-0.677784	0.0213514
Smp_047650.1	-0.939986	5.13485e-07
Smp_047660.1	-1.20279	6.28185e-05
Smp_047680.1	-2.08774	3.41868e-11
Smp_047700.1	0.663901	5.7791e-06
Smp_047720.1	0.911018	9.86413e-06
Smp_047740.1	0.122283	0.518152
Smp_047860.1	0.286941	0.0306856
Smp_047870.1	-1.68251	1.20494e-31
Smp_047900.1	-0.309391	0.199435
Smp_048040.1	-2.72969	0.000178727
Smp_048080.1	0.0906884	0.680217
Smp_048160.1	0.480284	0.0653242
Smp_048230.1	0.559513	0.000164318
Smp_048240.1	0.640483	1.04849e-06
Smp_048260.2	-0.00363667	0.984716
Smp_048270.2	0.477303	0.0367178
Smp_048310.1	-0.174628	0.357097
Smp_048380.1	-2.61938	1.92326e-05
Smp_048420.1	0.401196	0.0151464
Smp_048430.1	1.17262	9.46397e-13
Smp_048520.1	0.668128	7.96977e-05
Smp_048540.1	1.32956	1.11412e-10
Smp_048550.1	0.401671	0.00642364
Smp_048560.1	-2.04592	1.00324e-40
Smp_048620.1	0.681178	0.000123047
Smp_048650.1	0.340682	0.0436744
Smp_048660.1	1.08464	1.75031e-13
Smp_048680.1	0.0951525	0.802818
Smp_048690.1	-1.63312	1.96741e-20
Smp_048760.1	0.0715671	0.654979
Smp_048830.1	-0.130647	0.709818
Smp_048870.1	0.0276938	0.889107
Smp_048880.1	-0.106373	0.717003
Smp_048930.1	0.682659	0.00829131
Smp_048940.1	-0.0928684	0.630805
Smp_048970.1	0.291083	0.0443518
Smp_048980.1	-0.401623	0.0292677
Smp_048990.1	0.127639	0.426555
Smp_049000.1	-0.0857212	0.63039
Smp_049010.1	0.524007	0.000313558
Smp_049140.1	1.0843	1.93018e-14
Smp_049150.1	2.19204	9.63033e-54
Smp_049160.1	-0.382613	0.115612
Smp_049170.1	0.83392	1.00142e-06
Smp_049240.1	-1.92286	1.72436e-06
Smp_049250.1	-1.58967	1.50739e-16
Smp_049270.1	-1.74019	6.5391e-24
Smp_049300.3	-2.60573	5.57099e-05
Smp_049330.1	1.44674	1.32337e-33
Smp_049380.1	0.105423	0.494441
Smp_049390.1	0.791786	5.49483e-10
Smp_049450.1	-1.03399	0.000659165
Smp_049500.1	0.166247	0.206458
Smp_049510.1	0.603527	0.00018476
Smp_049520.1	-0.672769	8.0181e-08
Smp_049550.1	1.12229	2.78759e-06
Smp_049580.1	-0.982095	6.38016e-05
Smp_049600.4	-0.241891	0.139547
Smp_049610.1	-1.67685	8.69995e-12
Smp_049630.1	0.0224792	0.906064
Smp_049680.1	0.0997506	0.517784
Smp_049730.2	0.209958	0.225089
Smp_049740.1	-1.45824	1.20697e-13
Smp_049760.1	-0.212654	0.147609
Smp_049850.1	-0.36109	0.383263
Smp_049880.1	0.831745	6.38016e-05
Smp_049890.1	0.322252	0.195677
Smp_049910.1	-0.000126062	1
Smp_049920.3	0.52704	6.79049e-05
Smp_049930.1	0.201471	0.245704
Smp_049970.5	0.237537	0.245035
Smp_049990.1	0.106616	0.484248
Smp_050080.1	0.847862	5.79255e-08
Smp_050110.1	0.306405	0.0437263
Smp_050130.1	0.294179	0.0408483
Smp_050160.1	0.232027	0.209567
Smp_050220.1	-2.50908	2.54831e-17
Smp_050250.1	1.05814	7.05958e-07
Smp_050270.1	6.41345	5.19815e-17
Smp_050280.1	0.974764	0.00380766
Smp_050310.1	0.800836	0.033973
Smp_050350.2	-0.0443585	0.768667
Smp_050360.1	0.310401	0.0367729
Smp_050380.1	1.2867	1.87087e-06
Smp_050390.1	-1.99064	1.14404e-21
Smp_050430.1	1.56731	1.08681e-08
Smp_050470.1	1.35003	7.45533e-25
Smp_050520.1	-1.63982	6.67355e-14
Smp_050540.1	0.68295	2.62695e-05
Smp_050570.1	0.0761691	0.627131
Smp_050590.1	0.38229	0.0235377
Smp_050630.1	0.112171	0.38585
Smp_050640.1	0.0811758	0.693542
Smp_050700.1	0.433568	0.0031364
Smp_050730.1	0.978933	1.87811e-17
Smp_050740.1	0.118155	0.500898
Smp_050750.1	5.39213	1.12495e-21
Smp_050760.1	0.498392	0.0209906
Smp_050820.1	0.680806	2.92827e-05
Smp_050830.1	0.902913	3.99104e-13
Smp_050880.1	-0.138622	0.5894
Smp_050890.1	0.812292	2.06948e-08
Smp_050920.1	0.09684	0.557505
Smp_050940.1	0.763291	0.000471865
Smp_051000.1	1.26436	3.82288e-09
Smp_051010.1	0.0243428	0.955072
Smp_051060.1	0.476021	0.320203
Smp_051070.1	-0.010262	0.976631
Smp_051080.1	0.170711	0.252602
Smp_051090.1	-2.46419	5.63195e-17
Smp_051110.1	-0.0721341	0.682223
Smp_051120.1	-0.907747	0.00337607
Smp_051210.1	0.326399	0.136298
Smp_051220.1	-1.61357	5.486e-10
Smp_051230.1	0.22933	0.445671
Smp_051260.1	0.61383	0.131193
Smp_051280.1	0.48788	0.00896705
Smp_051300.1	0.270704	0.0336152
Smp_051320.1	-0.152438	0.350781
Smp_051360.1	1.03616	7.87991e-14
Smp_051390.1	-0.0154015	0.919988
Smp_051400.1	-0.74006	0.00670502
Smp_051410.1	-1.17674	1.60097e-06
Smp_051420.1	-0.122147	0.543706
Smp_051500.1	-0.0980112	0.825003
Smp_051510.1	-0.282031	0.125346
Smp_051530.1	0.335794	0.0198911
Smp_051550.1	-0.0495618	0.836848
Smp_051580.1	0.256632	0.509926
Smp_051640.1	0.092588	0.770934
Smp_051660.1	-0.461965	0.0187881
Smp_051760.1	0.330728	0.239063
Smp_051810.1	-1.32172	5.81892e-17
Smp_051920.2	-0.824491	9.9999e-05
Smp_051930.1	0.233605	0.118781
Smp_051990.1	-0.821681	0.000384739
Smp_052060.1	-0.54368	1.21016e-05
Smp_052140.1	0.136644	0.467645
Smp_052150.1	-0.634283	0.00118766
Smp_052160.1	-0.499426	0.00233714
Smp_052230.1	-0.538737	0.441209
Smp_052250.1	-0.971487	0.000200978
Smp_052280.1	0.265482	0.0445673
Smp_052330.1	0.794252	5.31761e-08
Smp_052350.1	0.655894	4.34066e-05
Smp_052390.1	1.64725	2.23893e-22
Smp_052420.1	0.64413	0.00233403
Smp_052460.1	0.0198162	0.962052
Smp_052470.1	-0.560568	0.0874457
Smp_052500.1	0.120103	0.648736
Smp_052560.1	-0.0880701	0.570894
Smp_052630.1	-2.56513	3.55853e-16
Smp_052640.1	-0.591333	3.53921e-05
Smp_052660.1	-2.60376	1.20956e-08
Smp_052710.1	-0.171727	0.337895
Smp_052730.1	0.0496265	0.883342
Smp_052740.1	0.775003	3.0916e-06
Smp_052750.1	0.0941968	0.680969
Smp_052760.1	-0.125124	0.709762
Smp_052780.1	-0.179543	0.408968
Smp_052790.1	0.394695	0.0165646
Smp_052800.1	0.595087	0.000145284
Smp_052810.1	-0.215629	0.104745
Smp_052850.1	-0.236967	0.648723
Smp_052870.1	0.296428	0.182674
Smp_052880.1	-1.89547	0.00158369
Smp_052890.1	1.23294	2.98295e-15
Smp_052910.1	-0.502144	0.00515307
Smp_052990.1	-1.24911	0.0190481
Smp_053020.1	-0.551896	0.0713599
Smp_053030.1	0.616834	7.15372e-05
Smp_053040.1	0.022889	0.944904
Smp_053060.2	-0.854846	1.17435e-12
Smp_053100.1	-1.58707	3.11351e-13
Smp_053120.1	0.176185	0.64973
Smp_053130.1	0.859714	7.88682e-06
Smp_053140.1	0.507185	0.00142697
Smp_053160.1	0.0967627	0.637129
Smp_053190.1	-0.670053	0.118952
Smp_053220.1	0.275994	0.0529412
Smp_053230.1	-1.0711	7.8119e-05
Smp_053300.1	0.368554	0.421741
Smp_053390.1	-0.695618	0.00116703
Smp_053420.1	-0.44146	0.00903884
Smp_053430.1	-0.198734	0.351239
Smp_053460.1	0.721576	0.000701251
Smp_053470.1	1.33693	2.12254e-17
Smp_053510.1	0.685488	2.76011e-07
Smp_053550.1	-0.177958	0.483666
Smp_053560.1	-0.513009	0.00908724
Smp_053610.1	0.222067	0.282453
Smp_053640.1	0.653289	0.00258628
Smp_053700.1	-0.526428	0.0116539
Smp_053780.1	0.317684	0.0553914
Smp_053790.1	0.508525	0.0729287
Smp_053800.1	0.450885	0.0163224
Smp_053820.1	1.39473	3.181e-23
Smp_053830.1	0.681586	0.0124773
Smp_053900.1	-0.180515	0.456205
Smp_053940.1	0.33683	0.14078
Smp_053950.1	0.454483	0.0255752
Smp_053990.1	0.103602	0.56292
Smp_054010.1	5.31693	7.86052e-63
Smp_054070.1	-0.248386	0.134871
Smp_054120.1	0.147442	0.462409
Smp_054160.1	-0.771686	0.0452388
Smp_054170.1	-2.59875	1.81388e-20
Smp_054200.1	0.129118	0.357224
Smp_054220.1	-0.268698	0.0786434
Smp_054230.1	0.615361	0.0250729
Smp_054240.1	0.622901	0.00645123
Smp_054300.1	-1.04861	0.140999
Smp_054310.1	0.635057	1.96741e-06
Smp_054320.1	0.185658	0.387373
Smp_054330.1	-1.5566	3.56205e-19
Smp_054340.2	0.746828	0.0028879
Smp_054350.1	-3.91732	2.57065e-17
Smp_054360.1	1.96617	3.22313e-24
Smp_054410.1	-1.01294	2.90718e-12
Smp_054450.1	0.415407	0.0694287
Smp_054470.1	-1.11556	1.29156e-09
Smp_054540.1	0.367208	0.00807043
Smp_054560.1	-0.543806	0.00571717
Smp_054600.1	0.218445	0.218427
Smp_054610.1	1.84117	5.69984e-43
Smp_054620.1	1.16681	7.81226e-07
Smp_054640.1	-0.0846524	0.692618
Smp_054730.1	0.374244	0.0276777
Smp_054740.1	0.230109	0.250513
Smp_054750.1	0.193354	0.406417
Smp_054770.1	-0.381741	0.0352833
Smp_054780.1	0.905117	0.000401734
Smp_054790.2	0.936495	1.90219e-08
Smp_054800.1	0.783901	2.63374e-10
Smp_054810.1	-0.890472	5.90602e-08
Smp_054820.1	1.31332	4.18983e-22
Smp_054840.1	0.842753	2.30507e-11
Smp_055050.1	0.559983	0.0218868
Smp_055090.1	-0.307336	0.101973
Smp_055100.1	0.641507	0.0574701
Smp_055130.1	-0.485224	0.00363107
Smp_055140.1	-0.735804	0.0448801
Smp_055190.1	0.786479	3.75584e-09
Smp_055200.1	1.03984	9.86574e-16
Smp_055210.1	-0.5288	0.00123503
Smp_055220.3	-0.950107	0.044788
Smp_055240.1	-2.45938	1.79825e-11
Smp_055260.1	3.5314	6.93751e-10
Smp_055310.1	0.525785	0.0176293
Smp_055340.1	0.485822	1.29018e-05
Smp_055390.1	1.03867	9.00396e-09
Smp_055400.1	0.418717	0.00590133
Smp_055420.2	-0.613162	0.000401482
Smp_055440.1	0.0749195	0.849523
Smp_055450.1	-0.161224	0.474086
Smp_055600.1	-0.594682	4.92134e-05
Smp_055630.1	-1.40419	0.0202087
Smp_055640.1	-0.426499	0.0232433
Smp_055650.1	-0.666879	8.71455e-05
Smp_055670.1	-0.089961	0.661151
Smp_055720.3	0.70523	1.8901e-05
Smp_055740.1	-0.0378146	0.857648
Smp_055760.1	0.571743	3.5416e-05
Smp_055770.2	0.536965	0.00225105
Smp_055780.1	-0.423741	0.0328819
Smp_055800.1	0.80855	5.55034e-09
Smp_055850.1	1.00422	0.00704113
Smp_055870.1	-0.494934	0.000335448
Smp_055880.2	-0.139698	0.393132
Smp_055890.1	0.573833	0.000335209
Smp_055900.3	0.404307	0.0833081
Smp_055920.1	1.11751	7.16092e-13
Smp_055960.1	0.405599	0.00147001
Smp_055990.1	1.91236	2.59432e-16
Smp_056060.1	-2.26418	7.23804e-05
Smp_056200.1	-0.246044	0.131596
Smp_056240.1	1.14766	2.11075e-12
Smp_056260.1	1.01682	1.76465e-06
Smp_056350.1	2.02971	2.20531e-20
Smp_056360.8	0.800999	0.000677589
Smp_056370.1	-0.129626	0.535368
Smp_056390.1	-0.963514	9.61584e-12
Smp_056440.1	-1.04173	1.1897e-07
Smp_056460.1	-3.07435	1.57818e-13
Smp_056500.1	0.322002	0.0621007
Smp_056560.1	-2.36882	2.2987e-05
Smp_056620.1	-0.120714	0.50712
Smp_056640.1	0.75782	1.17614e-06
Smp_056680.2	2.70189	0.000103043
Smp_056700.1	2.84343	2.97605e-60
Smp_056760.1	0.806747	4.09819e-05
Smp_056780.1	0.474212	0.00479926
Smp_056810.1	0.210403	0.210636
Smp_056850.1	0.711063	9.49972e-05
Smp_056860.1	0.0305763	0.85133
Smp_056890.1	0.0901001	0.567095
Smp_056900.1	0.193549	0.271084
Smp_056930.1	0.699579	0.00880191
Smp_056940.1	0.171198	0.734322
Smp_056970.1	-0.733368	0.0116157
Smp_056990.1	-1.14479	2.299e-12
Smp_057020.1	0.27411	0.0936032
Smp_057060.1	0.00992466	0.943863
Smp_057090.1	-2.26699	3.2077e-29
Smp_057120.1	0.425893	0.0171506
Smp_057130.1	0.776799	6.40757e-08
Smp_057140.1	0.0926778	0.605324
Smp_057210.1	-0.188537	0.1736
Smp_057230.1	0.50883	0.00510383
Smp_057320.1	-0.307085	0.0174036
Smp_057360.1	-3.1574	1.01044e-10
Smp_057410.1	0.0204977	0.938399
Smp_057430.1	0.29699	0.0226232
Smp_057530.1	-3.09984	2.41834e-49
Smp_057580.1	-1.85603	9.8207e-05
Smp_057590.1	-0.500403	0.0579123
Smp_057600.1	0.230221	0.463002
Smp_057620.1	0.17469	0.425897
Smp_057630.1	0.642976	0.000301326
Smp_057650.1	-1.06511	6.42975e-15
Smp_057710.1	-2.87526	2.08341e-10
Smp_057720.1	0.607535	8.24296e-05
Smp_057860.1	-1.13041	9.54797e-11
Smp_057930.1	0.607047	1.69005e-06
Smp_057950.1	0.165338	0.762028
Smp_058050.1	0.0740055	0.70078
Smp_058130.1	-0.184465	0.328119
Smp_058140.2	-0.534413	0.000380023
Smp_058150.1	-0.299876	0.193367
Smp_058160.1	4.90245	1.00942e-37
Smp_058170.2	0.455288	0.016295
Smp_058190.1	0.131388	0.610073
Smp_058240.1	1.43958	7.58595e-27
Smp_058270.1	-0.825381	3.55873e-06
Smp_058320.1	-0.163041	0.447156
Smp_058350.1	-0.207587	0.620031
Smp_058360.1	0.146615	0.434268
Smp_058380.1	0.493666	0.116647
Smp_058400.1	0.106585	0.479063
Smp_058410.1	0.278173	0.0529772
Smp_058450.1	0.151477	0.449064
Smp_058460.1	0.691378	9.99824e-06
Smp_058470.1	-1.62848	0.000114212
Smp_058480.1	-0.942307	0.0292483
Smp_058500.1	-1.49158	4.12906e-05
Smp_058530.1	-0.330396	0.080872
Smp_058620.1	0.932262	4.32729e-08
Smp_058650.1	0.261921	0.0643393
Smp_058660.1	0.250938	0.645506
Smp_058670.1	-1.12565	0.00191091
Smp_058680.2	0.851057	3.13877e-10
Smp_058690.1	2.52764	1.54963e-58
Smp_058700.1	2.69798	5.46041e-71
Smp_058720.1	0.649568	0.00359961
Smp_058730.1	-1.46499	1.81056e-23
Smp_058780.1	-0.333725	0.048817
Smp_058790.1	0.209333	0.285018
Smp_058850.1	0.05226	0.906018
Smp_058880.1	-0.104528	0.620993
Smp_058970.1	-0.137193	0.641901
Smp_058980.2	0.0474372	0.791045
Smp_058990.1	-0.0641204	0.789432
Smp_059090.1	-1.02123	3.39391e-07
Smp_059100.1	0.385354	0.00820946
Smp_059130.1	-0.498531	0.000332992
Smp_059150.1	0.345112	0.00712608
Smp_059170.2	-3.46598	2.65202e-36
Smp_059200.1	-1.57423	1.02934e-11
Smp_059210.4	-0.0867691	0.65156
Smp_059240.1	-0.0100509	0.956558
Smp_059250.1	-0.280759	0.165225
Smp_059290.1	-0.211126	0.168341
Smp_059340.1	-0.581624	2.1275e-05
Smp_059350.2	0.954225	5.8159e-06
Smp_059360.1	-0.104104	0.499495
Smp_059480.1	-0.860578	0.0739408
Smp_059530.2	-2.42881	2.2998e-07
Smp_059540.1	0.309792	0.0446944
Smp_059570.1	-3.27557	1.64636e-17
Smp_059600.1	0.880332	0.0534395
Smp_059670.1	-2.20727	1.74053e-44
Smp_059680.1	0.899928	3.27375e-05
Smp_059690.2	-0.359925	0.0218568
Smp_059710.1	-0.0731426	0.648736
Smp_059750.2	0.669472	3.98323e-06
Smp_059780.1	-0.558393	0.000895315
Smp_059790.2	1.38301	3.55694e-15
Smp_059800.1	0.773264	5.40957e-11
Smp_059810.1	0.601091	6.99349e-05
Smp_059820.1	-0.189214	0.584617
Smp_059870.1	-0.255535	0.377473
Smp_059880.1	0.878646	6.18754e-07
Smp_059910.3	0.658684	1.57221e-05
Smp_059920.3	-0.663339	1.92424e-05
Smp_059930.1	-0.459861	0.137471
Smp_059980.1	0.116273	0.747815
Smp_060010.1	0.248209	0.191765
Smp_060030.1	-2.46405	1.83858e-09
Smp_060070.1	-0.600249	4.02132e-07
Smp_060080.1	-0.755052	0.0219053
Smp_060090.1	0.650044	0.000765458
Smp_060130.1	1.07523	0.175944
Smp_060160.1	-1.58331	3.61487e-22
[truncated: 6,575 more rows]

## Sheet: bO-sO
Differential gene expression analysis for bO/sO
GeneID	log2FC	FDR
Smp_000020.1	-0.219848	0.23439
Smp_000030.1	0.33781	0.0692574
Smp_000040.1	-0.00789157	0.969596
Smp_000050.1	2.12006	5.87513e-12
Smp_000070.1	0.942215	2.41026e-08
Smp_000080.1	-0.325162	0.175814
Smp_000090.1	-2.45459	9.34475e-23
Smp_000100.1	-3.65088	1.48967e-35
Smp_000110.1	0.883069	3.39211e-07
Smp_000130.1	-1.30349	9.60748e-11
Smp_000140.1	0.539147	0.00196427
Smp_000150.1	0.356097	0.0171383
Smp_000160.1	1.53379	2.83392e-06
Smp_000190.1	-0.421455	0.0357282
Smp_000200.1	-1.71605	6.88785e-21
Smp_000210.1	-0.624033	0.330646
Smp_000220.1	-0.648998	0.0351994
Smp_000230.1	-0.961058	0.00127014
Smp_000240.1	0.0925158	0.73644
Smp_000260.1	-0.632242	0.00726648
Smp_000300.1	-1.61908	4.09804e-29
Smp_000310.1	0.46819	0.00299366
Smp_000320.1	-2.79463	2.12516e-40
Smp_000440.1	1.03147	1.38584e-10
Smp_000460.1	0.504599	0.0651793
Smp_000470.1	-0.689551	6.23369e-06
Smp_000480.1	1.03265	3.96495e-11
Smp_000510.1	-0.665056	0.000176642
Smp_000520.1	-0.274222	0.250574
Smp_000530.1	-0.548395	0.00317229
Smp_000580.1	-2.4355	3.72413e-11
Smp_000590.1	0.4858	0.00524799
Smp_000600.1	1.07585	7.76827e-15
Smp_000610.1	0.411609	0.466063
Smp_000630.1	0.94176	0.00390002
Smp_000640.1	0.266279	0.221057
Smp_000650.1	-0.667202	6.02525e-05
Smp_000660.1	-1.21659	8.02427e-11
Smp_000670.1	0.14897	0.380274
Smp_000680.1	0.243168	0.235401
Smp_000700.1	0.162006	0.333236
Smp_000710.1	1.09295	1.13221e-13
Smp_000720.1	0.249187	0.183558
Smp_000730.1	-0.755071	0.000389762
Smp_000740.2	0.108861	0.630877
Smp_000755.1	-2.92267	2.30598e-22
Smp_000780.2	0.879029	0.000187337
Smp_000810.2	0.864073	5.1426e-07
Smp_000820.1	0.224572	0.708522
Smp_000850.1	1.3928	3.14476e-11
Smp_000870.1	-0.0140361	0.951322
Smp_000880.2	1.40943	0.000198531
Smp_000890.1	-0.200238	0.166422
Smp_000910.1	-2.55646	1.85207e-22
Smp_000950.1	-4.24632	5.5013e-15
Smp_000980.1	-0.615621	0.000109051
Smp_000990.1	0.173914	0.265385
Smp_001000.1	-3.34798	5.19267e-05
Smp_001020.1	0.235437	0.430819
Smp_001030.1	-0.249083	0.227097
Smp_001040.1	-0.270656	0.126396
Smp_001080.1	-1.30849	3.86752e-05
Smp_001085.1	-1.13223	0.0378494
Smp_001090.1	0.0973528	0.628731
Smp_001095.1	0.0209497	0.923368
Smp_001100.1	-2.67371	7.67073e-16
Smp_001120.1	0.313628	0.18283
Smp_001150.1	0.0430375	0.818155
Smp_001170.1	1.25754	6.39106e-13
Smp_001180.1	-0.564992	0.00381627
Smp_001210.1	0.304788	0.207073
Smp_001360.1	0.719298	4.27698e-06
Smp_001390.1	0.0253114	0.931928
Smp_001410.1	-0.26806	0.109506
Smp_001420.1	-0.799543	0.0011801
Smp_001430.1	-0.323351	0.105283
Smp_001500.1	0.616857	0.000363554
Smp_001520.1	0.253558	0.600873
Smp_001530.1	0.11195	0.585365
Smp_001560.1	-1.52773	7.26551e-13
Smp_001590.1	0.417808	0.0078505
Smp_001610.1	-1.13897	7.27626e-08
Smp_001640.1	1.36602	8.30338e-14
Smp_001780.1	-1.53796	0.000129369
Smp_001830.1	1.21696	2.18888e-07
Smp_001940.1	-0.286731	0.121916
Smp_001950.1	-1.34967	1.1137e-07
Smp_001960.1	0.409787	0.00362796
Smp_002010.1	1.2727	3.30546e-09
Smp_002080.1	0.6729	0.000292293
Smp_002100.1	1.12466	2.52264e-06
Smp_002150.1	-1.47769	0.000656878
Smp_002160.1	-0.135221	0.425586
Smp_002180.1	1.33311	5.27106e-09
Smp_002190.1	0.419398	0.085063
Smp_002230.1	0.624942	9.76865e-05
Smp_002280.1	0.518728	0.0174139
Smp_002380.1	0.0898964	0.601241
Smp_002410.1	1.03387	0.000161036
Smp_002510.1	0.700631	7.83222e-05
Smp_002550.1	0.640176	0.00930392
Smp_002600.1	-0.196901	0.326806
Smp_002740.2	1.02975	4.43103e-12
Smp_002810.1	-0.223231	0.229884
Smp_002820.3	-1.02463	2.85391e-07
Smp_002840.1	-0.178287	0.193548
Smp_002870.1	0.89249	1.12092e-06
Smp_002880.1	1.06797	4.75083e-05
Smp_002920.1	1.26178	6.46845e-08
Smp_002930.1	3.55474	1.87234e-08
Smp_002960.1	0.514744	0.000714946
Smp_003000.1	1.11681	9.44456e-13
Smp_003110.1	2.04237	6.22373e-07
Smp_003130.1	0.365863	0.218028
Smp_003140.1	0.0591001	0.768085
Smp_003190.1	5.14669	1.0896e-45
Smp_003230.1	-0.794057	0.000151583
Smp_003250.1	0.182034	0.446959
Smp_003270.1	-1.17329	8.93821e-07
Smp_003280.1	5.43122	1.78285e-11
Smp_003330.1	-0.573927	0.0161057
Smp_003340.1	0.608577	1.73142e-05
Smp_003410.1	1.47569	5.31047e-12
Smp_003600.1	-5.27373	4.51505e-11
Smp_003610.2	-1.92008	1.58944e-15
Smp_003620.1	0.701494	4.53894e-07
Smp_003630.1	0.250739	0.116908
Smp_003660.1	0.34824	0.131027
Smp_003670.1	1.06478	9.42872e-05
Smp_003700.1	0.628516	0.00182528
Smp_003710.1	0.0374539	0.851257
Smp_003760.1	-1.12149	0.0343505
Smp_003770.1	-1.45765	3.66427e-08
Smp_003790.1	-0.212948	0.739489
Smp_003860.1	0.299048	0.235483
Smp_003930.1	-0.428799	0.0527546
Smp_003940.1	0.315763	0.182384
Smp_003970.1	1.56316	1.35922e-05
Smp_003980.1	0.229007	0.118753
Smp_003990.1	-0.107081	0.758809
Smp_004000.1	0.768385	0.00383183
Smp_004040.1	0.0930241	0.66512
Smp_004060.1	1.62715	2.18777e-21
Smp_004070.1	-1.36	0.0107897
Smp_004080.1	1.64483	1.69442e-21
Smp_004090.1	0.110449	0.598817
Smp_004120.1	0.259914	0.269873
Smp_004160.1	0.531959	0.0743969
Smp_004170.1	2.11209	1.26222e-23
Smp_004190.1	0.0381176	0.856037
Smp_004200.1	-0.422943	0.0403902
Smp_004220.1	0.177014	0.388672
Smp_004230.1	-0.879032	0.0662856
Smp_004260.1	0.0846306	0.665924
Smp_004280.1	0.771457	0.000286958
Smp_004310.1	0.384627	0.0404862
Smp_004350.1	0.384912	0.0511259
Smp_004360.1	0.207379	0.39435
Smp_004420.1	-3.46416	7.88775e-35
Smp_004470.1	0.766837	0.000172611
Smp_004480.1	0.259818	0.0861473
Smp_004530.1	-0.475748	0.409944
Smp_004540.1	-0.938241	0.0561671
Smp_004550.1	0.199464	0.313311
Smp_004590.1	0.722848	0.000755136
Smp_004600.1	0.900968	4.50562e-05
Smp_004630.1	-0.403863	0.14025
Smp_004640.1	0.737474	2.72124e-05
Smp_004680.1	-0.369795	0.0281659
Smp_004780.1	0.268454	0.349125
Smp_004810.3	0.0545043	0.800051
Smp_004820.1	1.45609	3.4411e-10
Smp_004910.1	0.111591	0.576674
Smp_004940.1	1.77407	1.34732e-16
Smp_004980.1	0.813388	0.00139744
Smp_004990.1	1.10233	0.00136051
Smp_005000.1	0.176491	0.335616
Smp_005010.1	1.1981	3.08605e-15
Smp_005020.1	1.43176	5.74442e-15
Smp_005050.1	-0.151084	0.503348
Smp_005060.1	0.0767802	0.86162
Smp_005070.1	-0.434252	0.0108858
Smp_005080.1	1.16952	1.03705e-15
Smp_005160.1	-0.284181	0.15015
Smp_005180.1	0.9498	1.66567e-10
Smp_005190.2	-0.0550662	0.719006
Smp_005200.1	-0.0517183	0.847908
Smp_005210.1	0.299126	0.0518986
Smp_005230.2	-0.0166836	0.940408
Smp_005260.1	0.47607	0.053855
Smp_005280.1	1.4475	2.0899e-18
Smp_005290.1	0.827465	1.3028e-07
Smp_005320.1	0.428814	0.039292
Smp_005330.1	-0.750156	1.76631e-05
Smp_005350.1	-1.74687	1.45989e-14
Smp_005390.2	-0.29662	0.0558999
Smp_005500.1	0.326787	0.13084
Smp_005520.1	0.55705	0.0084387
Smp_005540.1	-1.68701	4.62086e-05
Smp_005570.1	-0.0218587	0.921133
Smp_005640.1	-0.850208	0.00430658
Smp_005670.1	0.594936	0.000227815
Smp_005720.1	-3.67299	1.91378e-24
Smp_005780.1	0.22737	0.333787
Smp_005790.1	-0.195397	0.354407
Smp_005860.1	-0.236063	0.387551
Smp_005880.1	-1.28428	4.16332e-08
Smp_005900.1	0.0397414	0.872837
Smp_005910.1	-0.364481	0.0437113
Smp_006000.1	0.961663	1.72395e-10
Smp_006040.1	1.33645	3.7288e-14
Smp_006060.1	-0.0925745	0.591378
Smp_006190.1	0.728696	3.50909e-05
Smp_006230.1	0.0505926	0.804913
Smp_006240.1	-0.034668	0.91243
Smp_006250.2	0.0201803	0.941084
Smp_006290.1	0.104071	0.654905
Smp_006300.1	0.149309	0.603562
Smp_006320.1	0.0037211	0.993076
Smp_006340.1	-0.00957096	0.961616
Smp_006350.2	-0.0707057	0.775918
Smp_006390.1	1.78585	2.66069e-06
Smp_006440.1	0.814563	3.29993e-06
Smp_006550.1	0.474718	0.0762428
Smp_006560.1	0.857587	1.404e-09
Smp_006590.1	-0.28521	0.214313
Smp_006630.2	0.997425	2.81682e-09
Smp_006680.1	-0.53876	0.00289132
Smp_006690.1	0.136409	0.379755
Smp_006700.2	0.195253	0.293616
Smp_006710.1	-0.798566	2.68282e-05
Smp_006720.2	0.179735	0.524342
Smp_006730.1	-1.34031	5.42412e-13
Smp_006740.1	0.0996597	0.643483
Smp_006750.1	-0.627254	0.00137791
Smp_006760.1	-0.130464	0.626744
Smp_006780.1	0.947849	8.01854e-06
Smp_006810.1	0.0979005	0.543108
Smp_006830.1	0.397021	0.0303742
Smp_006840.1	0.693668	0.00497413
Smp_006850.1	0.904618	3.25102e-05
Smp_006860.1	-2.8615	6.58436e-22
Smp_006920.1	0.76539	0.000301328
Smp_006930.1	-0.162953	0.267344
Smp_006970.1	-0.150168	0.396575
Smp_006980.1	0.795893	0.00124494
Smp_006990.1	0.950435	1.09302e-05
Smp_007000.1	0.618805	0.0319509
Smp_007170.1	0.163437	0.436163
Smp_007180.1	0.0337214	0.852081
Smp_007190.1	0.796872	3.33682e-05
Smp_007210.1	-0.0443462	0.828519
Smp_007260.2	0.390873	0.0719385
Smp_007270.1	3.90096	4.53795e-73
Smp_007290.1	-1.1774	6.82448e-05
Smp_007300.1	0.695176	0.00137315
Smp_007330.1	0.708483	9.45894e-05
Smp_007380.1	0.666788	7.62805e-06
Smp_007450.2	-0.442976	0.00445704
Smp_007500.1	0.671719	4.22804e-07
Smp_007510.1	0.326366	0.0236094
Smp_007540.1	1.00004	3.08759e-06
Smp_007550.1	0.21537	0.152894
Smp_007630.1	1.12959	4.16545e-08
Smp_007640.1	0.600412	6.26342e-05
Smp_007650.1	0.583983	0.00931287
Smp_007660.1	0.480809	0.00054605
Smp_007690.1	-4.50707	4.19687e-19
Smp_007700.1	-0.515968	0.0162254
Smp_007710.1	-0.312978	0.420954
Smp_007730.1	0.639735	4.88022e-05
Smp_007760.1	-1.46339	6.02786e-21
Smp_007770.1	0.0613486	0.786861
Smp_007780.1	-0.0513942	0.87191
Smp_007890.1	1.51446	1.33048e-07
Smp_007900.1	1.18298	0.00133729
Smp_007960.1	-0.0451705	0.843918
Smp_007970.1	0.265378	0.181661
Smp_008070.1	1.22744	0.00639091
Smp_008120.1	0.195534	0.256559
Smp_008140.1	0.817137	0.0121091
Smp_008220.1	0.414509	0.00836461
Smp_008230.1	0.278935	0.109298
Smp_008260.1	-0.237999	0.153337
Smp_008290.1	0.533051	0.00320541
Smp_008310.1	0.574109	0.000320158
Smp_008320.1	0.523136	0.053256
Smp_008340.1	-0.926997	1.91942e-08
Smp_008360.1	0.207236	0.4916
Smp_008370.1	-0.561179	0.464105
Smp_008400.1	0.166267	0.706519
Smp_008430.1	-0.181632	0.240465
Smp_008440.1	0.504433	0.00984784
Smp_008450.1	-2.08531	6.24777e-23
Smp_008470.2	0.781035	1.339e-05
Smp_008490.1	-1.24139	9.40959e-17
Smp_008500.2	0.523326	0.000502605
Smp_008545.1	0.972877	0.00828758
Smp_008580.1	0.742493	6.926e-05
Smp_008610.1	-0.889248	5.05621e-05
Smp_008620.1	-1.31955	1.77886e-07
Smp_008660.1	0.204627	0.406368
Smp_008710.1	-2.49991	1.58915e-17
Smp_008770.1	0.995245	7.49893e-07
Smp_008830.1	-0.0119851	0.954146
Smp_008860.1	-0.176118	0.595245
Smp_008900.1	0.0111515	0.963419
Smp_009030.1	0.596434	0.000515292
Smp_009070.1	0.872604	5.39204e-06
Smp_009150.1	0.809105	1.21132e-05
Smp_009230.1	0.545872	0.449237
Smp_009250.1	-0.203446	0.170189
Smp_009300.1	1.90786	6.74361e-10
Smp_009310.1	0.840932	0.0130673
Smp_009320.2	0.101679	0.762522
Smp_009340.1	0.759007	2.91376e-05
Smp_009390.2	0.813268	2.50186e-05
Smp_009400.1	-0.0801138	0.648318
Smp_009420.1	0.969451	0.00231926
Smp_009430.1	0.860384	1.74731e-07
Smp_009520.1	0.195089	0.279123
Smp_009530.1	0.53487	0.0127552
Smp_009540.1	-0.548843	0.00303761
Smp_009550.1	-0.239312	0.103121
Smp_009560.1	-0.647167	0.000924649
Smp_009580.1	-1.13726	0.0197235
Smp_009600.1	0.765419	2.59271e-07
Smp_009650.1	0.758987	4.92392e-05
Smp_009690.1	1.26555	1.22915e-06
Smp_009710.3	0.224823	0.175922
Smp_009760.1	0.827972	0.000705376
Smp_009780.2	0.616278	0.0233237
Smp_009830.1	0.710959	0.000219899
Smp_009990.1	-0.264608	0.157454
Smp_010000.1	-3.70275	0.00407827
Smp_010090.1	0.874794	0.000466455
Smp_010100.1	0.562178	0.000424841
Smp_010110.1	0.545211	0.00129879
Smp_010140.1	0.523461	0.00082461
Smp_010160.1	0.0420097	0.870458
Smp_010230.1	-0.476324	0.0129906
Smp_010250.1	2.36948	9.97941e-41
Smp_010260.1	0.219706	0.25646
Smp_010280.1	-0.26212	0.246866
Smp_010290.1	-0.115474	0.598168
Smp_010370.1	0.224578	0.235217
Smp_010380.1	-1.29028	0.00820012
Smp_010400.1	1.4828	6.96881e-14
Smp_010620.1	-0.0281594	0.931824
Smp_010660.1	-2.30907	4.2545e-08
Smp_010670.1	-2.8436	9.56791e-16
Smp_010690.1	-0.129572	0.53318
Smp_010710.1	0.417667	0.0541993
Smp_010720.1	-0.492156	0.64088
Smp_010770.1	-0.83763	0.00413125
Smp_010800.1	0.340737	0.128333
Smp_010820.1	-2.20095	8.74882e-15
Smp_010900.1	1.8475	2.52184e-20
Smp_010930.1	0.524193	0.0297177
Smp_010940.1	-0.611141	0.0273428
Smp_011000.1	-1.65574	1.76728e-19
Smp_011010.1	0.628365	0.0034213
Smp_011030.1	-0.215119	0.576754
Smp_011100.1	-0.76025	0.186831
Smp_011120.1	0.412275	0.0418459
Smp_011150.1	-0.174065	0.52206
Smp_011180.1	-1.24319	1.26759e-07
Smp_011220.1	2.90778	1.2926e-32
Smp_011230.1	-0.0330821	0.867714
Smp_011270.2	-0.0274715	0.926609
Smp_011560.1	-2.69187	5.53391e-18
Smp_011570.1	1.43613	3.2387e-12
Smp_011600.1	-0.167168	0.4932
Smp_011640.1	-1.03253	6.23924e-06
Smp_011660.1	-0.45498	0.046633
Smp_011680.1	-1.59397	7.51224e-10
Smp_011690.1	-4.19562	4.59395e-27
Smp_011700.1	-4.33877	2.38736e-64
Smp_011710.1	0.620518	4.20429e-05
Smp_011720.1	0.737531	0.000130383
Smp_011740.1	-1.34243	8.38127e-17
Smp_011830.1	-1.01962	0.0025171
Smp_011860.1	0.596093	8.09233e-05
Smp_011870.1	4.513	2.22396e-20
Smp_011960.1	0.959287	0.000392213
Smp_011980.1	0.0106451	0.956314
Smp_011990.1	-0.859008	7.08204e-06
Smp_012010.1	-0.246843	0.434182
Smp_012030.1	0.639679	9.69123e-06
Smp_012050.1	0.912021	0.0462706
Smp_012070.1	0.354969	0.0842444
Smp_012110.1	0.589675	0.0747557
Smp_012150.1	-0.356064	0.0200209
Smp_012200.1	1.37276	1.27066e-15
Smp_012280.1	0.168229	0.29229
Smp_012340.1	0.329393	0.0320732
Smp_012350.2	0.927403	6.749e-09
Smp_012400.1	1.74909	4.76699e-11
Smp_012410.1	0.600584	2.50947e-05
Smp_012440.1	-0.86386	0.000372241
Smp_012450.1	0.838735	0.00240686
Smp_012460.1	0.260007	0.111772
Smp_012470.1	0.414458	0.0110973
Smp_012480.1	-0.0266471	0.878482
Smp_012530.1	0.662542	0.00117056
Smp_012540.1	-0.0721245	0.731178
Smp_012560.1	-0.870288	0.10726
Smp_012570.1	-0.115443	0.4932
Smp_012580.1	-2.13625	8.57151e-40
Smp_012600.1	2.06728	0.000932166
Smp_012670.2	-1.51349	1.40278e-15
Smp_012680.1	-1.05376	0.0523323
Smp_012690.1	-0.386835	0.00716077
Smp_012720.1	0.853345	3.17418e-08
Smp_012740.2	-0.260371	0.19498
Smp_012750.1	1.5782	1.50436e-13
Smp_012780.1	-2.02569	4.77377e-41
Smp_012790.1	0.867323	1.33737e-06
Smp_012800.1	0.0921403	0.645698
Smp_012810.1	-0.527965	0.155899
Smp_012860.1	1.06811	2.35364e-08
Smp_012900.1	0.284293	0.0302749
Smp_012930.1	0.52228	0.0193724
Smp_012950.1	-0.649406	0.268402
Smp_012970.1	0.106199	0.567718
Smp_012980.1	0.0905395	0.630742
Smp_013040.2	-0.367904	0.0796967
Smp_013050.1	-0.774092	4.45113e-06
Smp_013060.1	-0.998588	4.4544e-07
Smp_013070.1	-0.758349	3.0405e-05
Smp_013080.1	-0.285024	0.275983
Smp_013150.1	0.264064	0.345824
Smp_013200.2	1.60792	0.0001232
Smp_013210.1	0.0823818	0.841626
Smp_013300.1	0.412612	0.0218705
Smp_013360.1	0.242355	0.205351
Smp_013370.3	0.468818	0.0068525
Smp_013440.1	-0.542346	0.0317484
Smp_013460.1	-0.226038	0.104427
Smp_013470.2	1.41295	6.62234e-06
Smp_013520.1	0.823308	1.1473e-08
Smp_013540.1	7.63345	1.51704e-31
Smp_013560.1	0.183386	0.642426
Smp_013570.1	-0.014076	0.975228
Smp_013610.1	-1.28706	3.11363e-08
Smp_013630.1	-3.30497	1.91395e-09
Smp_013690.1	0.15077	0.286216
Smp_013790.1	0.181101	0.396061
Smp_013810.1	-1.1252	1.60222e-05
Smp_013840.2	-0.175357	0.446462
Smp_013860.1	0.942383	1.56122e-09
Smp_013870.1	0.287965	0.0861944
Smp_013930.1	0.20715	0.272147
Smp_013950.1	0.0560973	0.818946
Smp_013970.1	-0.15535	0.514842
Smp_014010.1	-0.319849	0.0499684
Smp_014020.1	0.611693	0.000126044
Smp_014050.1	-0.231769	0.100955
Smp_014060.1	-0.197896	0.695455
Smp_014080.1	-2.33736	1.88835e-09
Smp_014170.2	-0.431169	0.0193561
Smp_014260.1	0.793348	0.0139637
Smp_014270.1	0.573963	0.028649
Smp_014280.1	0.00755866	0.979271
Smp_014290.2	0.0409688	0.845737
Smp_014400.3	-0.549202	0.00795264
Smp_014410.2	-1.0776	0.000209251
Smp_014420.1	-2.84128	6.67269e-21
Smp_014430.1	-2.38444	1.81847e-07
Smp_014440.1	-0.353578	0.297885
Smp_014570.1	-1.54848	1.90745e-05
Smp_014620.1	0.365696	0.0253175
Smp_014650.1	1.38136	1.54262e-09
Smp_014660.2	0.304247	0.113467
Smp_014670.2	0.0921133	0.653151
Smp_014730.1	0.363611	0.245255
Smp_014780.2	-0.362362	0.091649
Smp_014800.2	-0.518229	0.00126251
Smp_014820.1	-1.4802	6.18565e-09
Smp_014840.1	-2.69708	7.50265e-20
Smp_014850.1	-0.456099	0.00927032
Smp_015020.1	0.0518786	0.816723
Smp_015030.1	1.6118	2.7808e-13
Smp_015050.1	-0.703486	0.000536971
Smp_015070.1	0.236404	0.162144
Smp_015090.1	0.767618	8.03168e-08
Smp_015100.1	-3.53888	4.26938e-12
Smp_015190.1	-2.056	1.96937e-13
Smp_015220.1	-0.471866	0.039539
Smp_015390.1	0.436318	0.00497027
Smp_015440.1	1.44863	1.21418e-15
Smp_015480.1	-1.80187	5.26884e-13
Smp_015510.1	-0.253871	0.144666
Smp_015520.1	0.231745	0.219217
Smp_015530.2	-0.509951	0.00678255
Smp_015670.1	-3.13671	2.20799e-12
Smp_015690.1	1.43323	3.04292e-08
Smp_015710.1	0.348327	0.0454233
Smp_015720.1	1.07187	9.35503e-07
Smp_015730.1	0.898038	0.000479866
Smp_015780.1	-0.511069	0.0359837
Smp_015800.1	0.586351	0.0808769
Smp_015840.1	-0.535361	0.0552993
Smp_015850.3	0.0545184	0.743117
Smp_015860.1	1.06578	2.00413e-05
Smp_015880.1	0.812197	0.000747637
Smp_015900.1	1.07119	4.57779e-13
Smp_015980.1	0.738022	0.000663906
Smp_016050.1	-0.316511	0.0987383
Smp_016090.1	-0.24586	0.254025
Smp_016130.1	0.664468	0.00347058
Smp_016180.1	-0.558091	0.165888
Smp_016200.3	0.580101	0.00201675
Smp_016240.1	-0.668927	0.129919
Smp_016250.2	-0.432505	0.0111547
Smp_016340.1	0.161699	0.397367
Smp_016380.1	1.29796	2.83658e-15
Smp_016390.1	0.687412	1.71426e-06
Smp_016410.1	0.813734	1.59377e-06
Smp_016490.2	-2.00948	5.78327e-06
Smp_016510.1	-0.384002	0.104964
Smp_016540.1	-0.908674	0.0356816
Smp_016550.2	0.837013	5.45303e-06
Smp_016630.1	-1.24899	8.33214e-09
Smp_016640.1	0.937475	7.71245e-09
Smp_016670.1	0.88296	4.34923e-06
Smp_016680.1	-1.04616	0.121815
Smp_016730.1	-1.16827	2.75218e-06
Smp_016750.1	-5.31576	0.000780585
Smp_016780.1	-3.69649	3.44056e-15
Smp_016810.1	-0.0860014	0.678042
Smp_016840.1	-0.444942	0.00494662
Smp_016870.1	-0.16638	0.278872
Smp_016890.1	0.432165	0.0156585
Smp_016900.1	1.2922	1.58699e-09
Smp_016910.1	0.794106	0.0280155
Smp_016920.1	0.100839	0.828437
Smp_016990.1	0.981502	1.14791e-09
Smp_017010.4	1.03138	1.05518e-07
Smp_017070.1	0.427477	0.00381103
Smp_017080.1	-0.390282	0.0760499
Smp_017090.1	0.218344	0.308312
Smp_017110.1	0.785145	0.00130164
Smp_017230.1	-0.150508	0.375438
Smp_017240.1	3.02636	3.32618e-12
Smp_017280.1	1.99772	3.39356e-07
Smp_017290.3	-0.380846	0.0989454
Smp_017350.1	-2.28036	1.66356e-06
Smp_017360.1	0.879412	0.000128171
Smp_017420.1	-1.58891	6.57066e-12
Smp_017430.1	0.787598	0.0022985
Smp_017470.1	0.592906	0.0015358
Smp_017520.1	-0.641391	0.00178343
Smp_017640.1	0.0441296	0.820433
Smp_017650.2	0.0571306	0.799485
Smp_017660.1	1.11022	0.000123846
Smp_017670.1	-0.365925	0.169494
Smp_017710.1	1.75632	8.75421e-16
Smp_017730.1	-1.26051	6.02577e-08
Smp_017750.1	-0.394006	0.00378403
Smp_017810.1	-0.68521	0.000522467
Smp_017830.2	0.190066	0.332894
Smp_017860.1	0.858266	0.0860575
Smp_017870.1	-1.85112	1.26228e-09
Smp_017880.1	-1.0929	2.3787e-07
Smp_017890.1	0.420739	0.0280503
Smp_017900.1	-1.21255	6.04372e-15
Smp_017990.1	0.742566	0.000335243
Smp_018010.1	3.96661	8.92951e-111
Smp_018020.1	0.780266	1.98493e-06
Smp_018030.1	0.0999512	0.54178
Smp_018150.1	-0.134341	0.57543
Smp_018160.1	-0.286366	0.169962
Smp_018170.1	-1.86038	1.05413e-13
Smp_018210.1	0.412359	0.0383254
Smp_018220.2	0.331487	0.0890976
Smp_018240.3	0.209262	0.41247
Smp_018250.2	-2.90639	6.54107e-14
Smp_018260.1	0.551887	0.00240817
Smp_018280.1	1.07211	2.18814e-13
Smp_018290.1	1.38698	1.05138e-09
Smp_018310.1	-0.111058	0.739598
Smp_018360.1	2.30759	2.77071e-47
Smp_018400.1	0.521207	0.0273027
Smp_018430.1	-0.716171	3.32674e-05
Smp_018440.1	-4.80682	1.30201e-31
Smp_018460.1	0.306983	0.0598629
Smp_018480.1	-0.0428612	0.882724
Smp_018490.1	-0.43771	0.123927
Smp_018500.1	0.321338	0.230636
Smp_018510.1	-0.67939	0.118157
Smp_018530.2	1.41268	6.90918e-10
Smp_018550.1	-0.929016	8.68357e-06
Smp_018570.1	0.406887	0.0585554
Smp_018580.1	-0.0707734	0.732382
Smp_018610.1	0.815124	1.0811e-08
Smp_018620.1	0.369509	0.00647289
Smp_018640.1	-0.154017	0.485428
Smp_018670.1	0.155116	0.684988
Smp_018680.1	0.0378018	0.849233
Smp_018710.1	0.507132	0.00251288
Smp_018720.1	-0.293897	0.469091
Smp_018730.1	-0.771287	5.45076e-05
Smp_018760.1	0.354485	0.0352651
Smp_018790.1	-0.319372	0.148398
Smp_018870.1	-1.4032	3.18459e-14
Smp_018930.1	0.443025	0.0880319
Smp_018950.1	0.122392	0.493084
Smp_018990.1	1.33361	0.000178938
Smp_019010.1	0.526281	0.00126968
Smp_019030.1	-0.594355	0.00135122
Smp_019040.1	-0.668992	0.000645765
Smp_019050.2	0.329543	0.0609942
Smp_019060.1	0.995743	0.000147843
Smp_019100.1	0.825643	3.00934e-06
Smp_019130.1	0.389498	0.0112362
Smp_019170.1	-1.52561	1.78687e-22
Smp_019190.1	0.129317	0.469423
Smp_019260.1	0.113266	0.481845
Smp_019280.1	1.65437	1.99906e-08
Smp_019310.1	-4.57719	1.48541e-49
Smp_019340.1	0.375912	0.0248451
Smp_019350.1	-1.52496	0.000296222
Smp_019380.1	0.188387	0.183905
Smp_019420.1	0.403746	0.417164
Smp_019430.1	0.816933	5.82688e-06
Smp_019440.1	0.651855	0.00414877
Smp_019490.1	0.181599	0.331882
Smp_019610.1	-0.0907613	0.747573
Smp_019620.2	-0.125325	0.406616
Smp_019630.1	-0.245219	0.401433
Smp_019640.1	0.511946	0.00117786
Smp_019680.1	0.0611387	0.69993
Smp_019690.1	1.5084	1.4384e-18
Smp_019730.2	-0.051133	0.798573
Smp_019750.2	0.944337	3.75108e-05
Smp_019760.1	0.280104	0.138241
Smp_019790.1	0.73924	1.4909e-06
Smp_019810.1	-0.688192	0.00362866
Smp_019820.1	-0.786625	6.2354e-07
Smp_019840.2	1.11437	2.76259e-14
Smp_019860.1	1.14532	7.46087e-12
Smp_019880.1	0.330231	0.0888504
Smp_019890.1	0.717979	1.42091e-06
Smp_019900.1	-0.320666	0.144942
Smp_019920.1	0.819222	0.000141171
Smp_019940.1	0.677243	1.26759e-07
Smp_019950.1	-0.449032	0.0163097
Smp_019980.1	0.663743	4.36101e-07
Smp_019990.1	1.18996	9.08407e-12
Smp_020040.2	0.756584	0.00211844
Smp_020050.1	0.464817	0.00170029
Smp_020060.1	0.252441	0.11721
Smp_020070.1	-3.54578	1.62107e-35
Smp_020080.1	-1.31868	2.40238e-11
Smp_020090.1	-0.689107	0.0014195
Smp_020120.1	0.937717	0.000309157
Smp_020200.1	0.448971	0.00196896
Smp_020210.1	0.175074	0.390789
Smp_020220.2	0.39195	0.0450451
Smp_020270.1	-1.30504	1.25719e-08
Smp_020300.1	-1.13239	2.75595e-09
Smp_020340.1	-2.78654	6.36596e-28
Smp_020360.1	-0.325433	0.326014
Smp_020370.1	-0.485895	0.0430339
Smp_020400.1	-0.364397	0.07764
Smp_020450.1	0.270544	0.042946
Smp_020460.1	1.25135	0.077047
Smp_020480.1	0.393407	0.0358239
Smp_020590.1	-0.365812	0.0284898
Smp_020760.1	-0.0665267	0.711926
Smp_020770.1	0.690072	0.02887
Smp_020800.1	0.968939	3.19585e-10
Smp_020840.1	0.829496	0.00187049
Smp_020920.1	0.146929	0.38039
Smp_021040.1	0.721746	6.38066e-06
Smp_021070.1	0.937883	5.40967e-07
Smp_021080.1	0.681438	7.173e-05
Smp_021100.1	-0.0915855	0.608579
Smp_021130.1	0.534717	0.00356844
Smp_021140.1	1.12504	6.40597e-08
Smp_021160.1	0.294308	0.113965
Smp_021170.1	0.653032	0.00149208
Smp_021190.1	1.29133	0.035535
Smp_021220.1	0.413677	0.056548
Smp_021280.1	-0.50714	0.0779249
Smp_021290.1	0.462868	0.0155948
Smp_021300.1	1.40399	3.44658e-15
Smp_021320.1	0.0943731	0.766034
Smp_021330.2	0.462624	0.00129162
Smp_021340.2	-0.824632	7.03624e-08
Smp_021370.1	0.128691	0.576495
Smp_021390.1	0.509537	0.0205506
Smp_021540.1	-0.63168	0.00106551
Smp_021550.1	-0.410587	0.0737289
Smp_021590.1	-0.178458	0.253563
Smp_021600.1	-0.104169	0.61802
Smp_021730.1	0.852016	0.000936025
Smp_021750.2	-0.268123	0.0466756
Smp_021760.1	0.557162	0.00226997
Smp_021790.2	-1.48098	4.19438e-07
Smp_021800.1	0.213974	0.34925
Smp_021830.1	-0.129669	0.565646
Smp_021870.1	-0.0109525	0.978931
Smp_021910.1	0.84308	1.36194e-05
Smp_021920.3	-2.6806	1.12607e-09
Smp_021950.2	-0.387897	0.064603
Smp_021960.1	-0.186226	0.570157
Smp_021980.1	-0.598805	0.00499223
Smp_022020.1	-0.271797	0.198601
Smp_022050.1	0.297982	0.417533
Smp_022090.1	0.298106	0.146578
Smp_022100.1	-0.315773	0.469266
Smp_022110.1	0.834187	4.45465e-08
Smp_022130.1	0.534466	0.00304569
Smp_022140.1	0.175562	0.302327
Smp_022170.1	0.993757	6.41032e-13
Smp_022310.1	-0.365604	0.0514194
Smp_022320.2	0.359123	0.208489
Smp_022330.1	0.657936	0.000400303
Smp_022340.1	-3.0483	5.00831e-18
Smp_022400.1	0.832467	0.00344484
Smp_022430.1	-0.432063	0.227565
Smp_022460.1	0.372603	0.140751
Smp_022470.1	0.676022	0.00396415
Smp_022480.1	-5.9031	2.34024e-07
Smp_022500.1	0.914416	2.64029e-08
Smp_022540.1	0.9796	1.05689e-13
Smp_022560.2	1.67429	3.70726e-13
Smp_022570.1	0.495972	0.0163734
Smp_022630.1	0.511049	0.000463452
Smp_022640.1	1.43535	1.90144e-07
Smp_022660.1	0.880997	1.01834e-10
Smp_022700.2	-0.625644	0.0132638
Smp_022720.1	-1.95067	0.00122384
Smp_022730.1	1.45428	3.12947e-06
Smp_022810.1	1.30589	5.22445e-10
Smp_022850.1	0.405666	0.0287811
Smp_022870.1	-1.48236	4.15265e-15
Smp_022890.1	-3.93776	1.61628e-35
Smp_022960.1	1.06411	2.7435e-12
Smp_022990.1	0.232826	0.132764
Smp_023010.1	0.890652	0.0117527
Smp_023140.1	-1.37626	1.85762e-15
Smp_023150.1	0.791073	3.39097e-07
Smp_023160.1	-0.0305759	0.959534
Smp_023170.1	1.15077	8.11685e-12
Smp_023230.1	0.28509	0.0680669
Smp_023240.1	-2.86526	1.91119e-06
Smp_023250.1	0.149999	0.37736
Smp_023270.2	0.0318988	0.833862
Smp_023360.1	1.17547	6.31484e-08
Smp_023530.1	1.15945	1.10385e-09
Smp_023550.1	0.248506	0.142818
Smp_023570.1	-1.2213	0.000609515
Smp_023620.1	-0.557544	0.00541365
Smp_023660.1	0.383381	0.0163618
Smp_023670.1	0.0144904	0.93469
Smp_023700.2	0.597761	0.000132251
Smp_023830.1	-4.07087	1.39603e-18
Smp_023840.1	-0.677365	0.00448629
Smp_023860.1	0.677517	0.0999535
Smp_023930.1	1.20087	5.09535e-08
Smp_023940.1	0.0472328	0.89464
Smp_023990.1	1.19041	5.95906e-09
Smp_024000.1	0.00642461	0.981304
Smp_024030.1	0.555423	0.000368341
Smp_024060.1	1.20722	7.42067e-14
Smp_024070.1	-1.71983	0.000506622
Smp_024110.1	1.26572	7.05332e-07
Smp_024120.1	0.667494	0.04992
Smp_024140.4	0.350956	0.20088
Smp_024150.1	0.851913	1.05748e-08
Smp_024180.2	-2.02625	3.11991e-22
Smp_024190.1	-0.383044	0.134612
Smp_024220.1	1.97569	5.72851e-25
Smp_024240.1	-0.810249	0.000342864
Smp_024360.1	0.340114	0.206872
Smp_024370.1	-0.0411901	0.815336
Smp_024380.1	0.773089	3.94761e-07
Smp_024390.3	1.19053	3.46546e-09
Smp_024450.1	-0.586379	0.00618596
Smp_024490.1	-0.0733671	0.71624
Smp_024500.1	-0.101978	0.570864
Smp_024520.1	-0.0412761	0.794597
Smp_024580.2	0.610447	9.74188e-05
Smp_024590.1	0.511695	0.0025624
Smp_024660.1	-0.592649	0.0172741
Smp_024670.1	-0.0143347	0.95431
Smp_024800.1	-0.683339	0.00795264
Smp_024820.2	-2.79897	1.78581e-67
Smp_024850.1	1.13053	1.22563e-07
Smp_024860.1	-1.38791	2.64524e-06
Smp_024870.1	0.647518	0.00770552
Smp_024880.1	0.60262	0.0277693
Smp_024900.1	-0.0500705	0.773673
Smp_024930.1	-0.531202	0.00412401
Smp_024970.1	-0.244873	0.12974
Smp_025010.1	0.70871	2.99622e-05
Smp_025020.1	0.488069	0.00539142
Smp_025030.1	1.14217	0.000352131
Smp_025100.1	0.383861	0.0702688
Smp_025130.1	0.107418	0.536363
Smp_025150.1	0.477089	0.00224831
Smp_025160.3	0.910501	1.17264e-06
Smp_025260.1	-0.188352	0.445288
Smp_025340.1	0.170353	0.307669
Smp_025360.1	-0.211681	0.175175
Smp_025370.1	3.28577	4.3431e-31
Smp_025380.1	-2.31004	1.44195e-07
Smp_025440.1	-0.458722	0.00169199
Smp_025510.1	0.372783	0.0798441
Smp_025550.1	0.397446	0.00980269
Smp_025560.1	-0.502818	0.0339451
Smp_025570.1	1.18949	4.84904e-13
Smp_025620.1	-2.16886	1.57012e-24
Smp_025670.1	1.15928	1.60223e-17
Smp_025680.1	1.39641	3.96856e-19
Smp_025700.1	0.892437	0.000148448
Smp_025740.1	-0.0537734	0.785379
Smp_025750.1	0.189921	0.306679
Smp_025800.1	0.420302	0.109709
Smp_025830.1	-3.12179	2.90961e-20
Smp_025860.1	-1.0914	6.4514e-05
Smp_025890.1	0.29854	0.260646
Smp_025950.1	0.85788	4.34272e-07
Smp_026030.1	0.0917675	0.65878
Smp_026040.1	0.549094	0.00819836
Smp_026090.1	0.844764	9.33217e-07
Smp_026100.1	2.02436	1.05243e-11
Smp_026160.1	0.767963	0.000105214
Smp_026190.1	0.210875	0.394059
Smp_026230.1	-4.20708	2.59535e-29
Smp_026250.3	0.603997	3.35305e-05
Smp_026260.1	-0.00625154	0.979476
Smp_026270.1	1.96414	4.92973e-13
Smp_026280.1	1.39465	9.07065e-17
Smp_026300.1	0.597123	0.0416857
Smp_026310.1	1.04674	2.55678e-10
Smp_026320.1	0.0294264	0.898115
Smp_026340.1	0.774031	0.000181932
Smp_026390.1	0.669433	0.000221531
Smp_026400.1	3.35094	3.78319e-32
Smp_026420.1	-0.113625	0.691968
Smp_026440.1	-1.2257	7.79307e-08
Smp_026450.2	1.04128	0.00229691
Smp_026460.1	1.03089	3.0912e-13
Smp_026510.1	-0.835246	8.07275e-07
Smp_026540.1	0.461741	0.0167992
Smp_026560.2	0.841691	0.00206203
Smp_026570.1	-0.951714	0.0356816
Smp_026630.1	0.860448	1.67038e-06
Smp_026700.1	0.788451	0.00078925
Smp_026770.1	-0.0689725	0.74287
Smp_026790.1	-1.7237	0.000201782
Smp_026810.1	-2.7565	1.52518e-06
Smp_026820.1	-0.900209	0.00510309
Smp_026830.1	-0.387216	0.0611234
Smp_026910.1	0.592569	0.00228769
Smp_026930.1	0.466855	0.0163737
Smp_027000.1	0.0583257	0.739489
Smp_027010.2	0.178438	0.228924
Smp_027040.1	0.353166	0.0200864
Smp_027080.1	0.391843	0.0252738
Smp_027210.1	1.15304	0.00260003
Smp_027220.1	0.564071	0.000367989
Smp_027240.1	1.01692	0.000348802
Smp_027250.1	0.859548	2.09165e-06
Smp_027300.1	0.677318	0.000138378
Smp_027340.1	1.22507	3.47261e-08
Smp_027360.1	1.18154	0.000107466
Smp_027370.1	0.98137	8.50342e-09
Smp_027390.1	0.0586951	0.721132
Smp_027400.1	0.581835	0.000897655
Smp_027430.1	-1.42919	3.11418e-08
Smp_027450.1	-0.704079	8.1409e-05
Smp_027480.1	0.875686	2.18049e-09
Smp_027500.1	1.28665	4.33943e-05
Smp_027550.1	-0.291069	0.0924862
Smp_027610.1	1.1655	1.95223e-06
Smp_027750.1	1.38296	6.03941e-12
Smp_027850.1	-0.390845	0.00784112
Smp_027870.1	-0.51951	0.00727421
Smp_027880.1	0.587946	0.00484348
Smp_027890.1	0.407213	0.075113
Smp_027900.1	0.602807	0.023427
Smp_027910.1	-0.252721	0.0829715
Smp_027920.1	2.75215	2.90655e-25
Smp_027970.1	0.0341753	0.867751
Smp_028030.1	0.530149	0.00162254
Smp_028050.1	0.873283	1.31303e-07
Smp_028060.1	0.130722	0.746468
Smp_028070.1	-0.264413	0.0627481
Smp_028080.1	-0.100054	0.532676
Smp_028100.1	0.630048	0.00352207
Smp_028120.1	0.755254	5.14149e-07
Smp_028140.1	0.798017	0.000721381
Smp_028150.1	-0.905419	0.00545919
Smp_028170.1	-0.597074	0.00354837
Smp_028190.1	-0.243587	0.137445
Smp_028200.1	-0.521991	0.00111732
Smp_028330.1	0.859369	7.74242e-08
Smp_028340.1	1.32372	3.95152e-19
Smp_028360.1	0.139154	0.460114
Smp_028410.1	0.825098	0.0439209
Smp_028430.1	0.392502	0.126307
Smp_028440.1	1.57182	7.16017e-13
Smp_028450.1	-1.15174	0.204524
Smp_028490.1	-1.6337	1.9896e-13
Smp_028500.1	0.376081	0.425761
Smp_028550.1	-0.591761	0.00909466
Smp_028620.1	0.210464	0.256005
Smp_028630.1	0.384614	0.0140675
Smp_028650.1	0.409461	0.0291154
Smp_028670.1	4.47212	2.01791e-45
Smp_028690.1	2.6072	7.58278e-39
Smp_028730.1	0.321941	0.02166
Smp_028850.1	-1.21824	3.04964e-08
Smp_028870.1	1.91616	1.35441e-07
Smp_028910.1	1.33549	0.00120055
Smp_028930.1	0.174678	0.418598
Smp_028940.1	1.79617	5.34563e-18
Smp_028980.1	0.320438	0.117962
Smp_028990.1	-0.174937	0.520125
Smp_029040.1	1.06511	1.62309e-13
Smp_029060.1	0.345013	0.0232032
Smp_029070.1	0.667042	3.60656e-05
Smp_029100.2	0.714315	0.000611903
Smp_029160.1	0.323597	0.08336
Smp_029210.1	-0.278609	0.0863808
Smp_029230.1	1.50571	1.675e-12
Smp_029240.2	1.37852	2.41264e-07
Smp_029310.1	1.24619	2.31998e-12
Smp_029360.1	0.570255	0.00545846
Smp_029370.1	-0.0389523	0.846651
Smp_029390.1	-0.309262	0.082872
Smp_029410.1	1.18041	1.93075e-10
Smp_029470.1	1.75271	7.03042e-40
Smp_029480.1	-2.11782	1.9623e-15
Smp_029500.1	0.700432	2.52958e-06
Smp_029520.1	0.993636	1.2615e-05
Smp_029670.1	0.684804	0.00283877
Smp_029700.1	0.000855067	1
Smp_029730.1	0.45794	0.00379134
Smp_029740.1	1.41434	3.42045e-10
Smp_029750.1	0.976276	1.56236e-07
Smp_029780.1	-1.42428	3.71547e-10
Smp_029790.1	-1.24809	3.9183e-05
Smp_029800.1	-1.99071	1.1552e-18
Smp_029820.1	1.85487	2.75823e-10
Smp_029850.1	2.11723	3.62702e-36
Smp_029890.1	0.0539002	0.800051
Smp_029900.1	1.08771	9.09456e-14
Smp_029940.2	0.347199	0.0413904
Smp_029970.1	-0.197155	0.35835
Smp_029990.1	-0.0217017	0.922016
Smp_030000.1	-2.21921	3.04336e-31
Smp_030010.3	0.0524253	0.821043
Smp_030020.1	-0.541254	0.0121316
Smp_030030.1	-0.257536	0.235258
Smp_030110.1	-0.284226	0.454034
Smp_030150.1	0.0163054	0.944842
Smp_030180.1	0.734386	0.00123724
Smp_030220.1	-0.150736	0.443097
Smp_030250.1	-0.202638	0.203854
Smp_030260.1	-1.01089	0.0172741
Smp_030280.1	0.692218	3.29767e-05
Smp_030290.1	0.798922	0.000301328
Smp_030300.4	0.138508	0.620751
Smp_030320.1	0.301937	0.0833183
Smp_030330.2	0.978583	5.47011e-10
Smp_030370.1	0.906188	0.000341258
Smp_030400.1	-0.55172	0.000356062
Smp_030440.1	-1.65086	6.34275e-07
Smp_030500.1	0.669858	2.56135e-05
Smp_030690.1	1.46238	5.44726e-14
Smp_030710.1	0.544453	0.108935
Smp_030730.1	-0.0304916	0.937024
Smp_030760.1	-0.549938	0.000747637
Smp_030780.1	0.374555	0.0148139
Smp_030830.2	0.859871	6.90186e-06
Smp_030860.1	0.368683	0.0184159
Smp_030870.1	-1.87053	1.559e-11
Smp_030920.1	1.08619	1.61551e-09
Smp_030930.2	-0.660893	0.000405489
Smp_031000.2	1.26786	3.63409e-14
Smp_031010.1	-0.0764285	0.695597
Smp_031020.1	1.99807	1.51527e-07
Smp_031040.2	0.218578	0.119336
Smp_031050.1	0.175591	0.29423
Smp_031070.3	1.15105	9.63889e-16
Smp_031100.1	0.169167	0.379105
Smp_031220.1	-1.743	5.28895e-06
Smp_031250.1	0.395661	0.354645
Smp_031270.1	0.338791	0.255067
Smp_031300.1	0.769864	0.0450917
Smp_031310.1	0.983994	0.000292293
Smp_031350.1	0.60254	0.118157
Smp_031360.1	0.199015	0.331176
Smp_031400.1	-0.242586	0.253987
Smp_031530.1	-3.78771	2.01791e-13
Smp_031560.1	-0.293592	0.191934
Smp_031570.1	1.76873	1.36816e-15
Smp_031590.1	-0.350853	0.144788
Smp_031690.1	1.14174	9.28044e-09
Smp_031710.1	0.675638	5.50701e-06
Smp_031720.1	-0.0847199	0.763174
Smp_031730.1	0.891854	1.9534e-08
Smp_031770.13	-0.169302	0.540055
Smp_031770.14	-2.20118	1.93059e-08
Smp_031860.1	0.587473	0.00109848
Smp_031880.1	0.256999	0.180207
Smp_031920.5	-0.855342	5.16335e-07
Smp_031940.1	-0.0949036	0.700178
Smp_031950.2	-0.0226245	0.919515
Smp_031990.1	1.47788	1.11812e-11
Smp_032000.1	-0.331964	0.111456
Smp_032060.1	0.874998	6.82293e-07
Smp_032120.1	1.57547	3.63451e-16
Smp_032150.1	0.913554	0.0155821
Smp_032180.1	1.48673	2.04711e-14
Smp_032230.1	0.285401	0.0927459
Smp_032240.1	-0.190784	0.547798
Smp_032250.1	-0.174358	0.274998
Smp_032260.1	1.45808	5.18668e-09
Smp_032280.1	-1.16239	0.000147324
Smp_032310.1	-0.252919	0.197501
Smp_032320.6	0.114881	0.613828
Smp_032370.1	-5.97306	6.00504e-11
Smp_032420.1	0.109404	0.624194
Smp_032470.1	-0.0425872	0.922873
Smp_032480.1	-1.0126	9.54607e-07
Smp_032490.1	0.0161151	0.937047
Smp_032500.1	0.504521	0.00506745
Smp_032510.1	0.981241	3.54536e-08
Smp_032520.1	-1.00088	1.33938e-09
Smp_032580.2	0.703175	0.000221672
Smp_032640.1	-0.156092	0.617909
Smp_032760.1	1.49216	3.05589e-08
Smp_032770.1	-0.327499	0.0380863
Smp_032780.1	0.409738	0.0186325
Smp_032790.1	0.320153	0.11468
Smp_032800.2	0.243231	0.0886129
Smp_032810.1	0.747141	3.35208e-05
Smp_032820.1	0.30818	0.04402
Smp_032920.2	0.71563	0.000119583
Smp_032930.2	0.489774	0.000781844
Smp_032950.1	-0.429505	0.227532
Smp_032970.1	8.95035	2.19372e-14
Smp_032990.1	9.65595	1.13075e-11
Smp_033000.1	-3.80471	7.37818e-10
Smp_033020.1	0.919666	4.15645e-09
Smp_033040.1	-4.17172	7.99956e-104
Smp_033050.1	0.382021	0.0587411
Smp_033110.1	-0.235655	0.117595
Smp_033130.1	0.0868086	0.757483
Smp_033140.1	-0.609539	0.00368404
Smp_033150.1	-1.2405	3.71303e-09
Smp_033210.1	-0.424865	0.101952
Smp_033260.2	0.3486	0.0907482
Smp_033330.1	0.100448	0.691968
Smp_033350.1	0.690597	2.55975e-06
Smp_033370.1	0.589438	0.15166
Smp_033400.1	1.70497	2.51055e-23
Smp_033510.1	-0.0488695	0.937867
Smp_033530.3	-0.703219	0.00350728
Smp_033540.1	0.555162	0.0019715
Smp_033550.1	-1.43529	2.3154e-16
Smp_033590.1	0.345665	0.0703673
Smp_033600.1	-0.239502	0.0760159
Smp_033610.1	1.07277	1.28978e-06
Smp_033620.1	0.686361	8.67631e-05
Smp_033660.1	-0.586729	4.55736e-05
Smp_033670.5	1.06526	3.11824e-11
Smp_033680.1	0.88413	3.9366e-06
Smp_033700.1	0.250078	0.138636
Smp_033710.1	0.135558	0.429522
Smp_033760.2	0.584878	0.000705376
Smp_033770.1	0.6695	3.2962e-05
Smp_033870.1	0.890922	1.38796e-06
Smp_033930.1	-1.1275	0.00424868
Smp_033950.2	1.11664	2.41161e-10
Smp_033970.1	-0.446989	0.000821706
Smp_033990.1	0.408013	0.0227835
Smp_034000.1	-0.465808	0.00370079
Smp_034080.1	-1.08257	1.40682e-05
Smp_034090.1	0.779859	1.14206e-07
Smp_034100.1	1.22443	8.31438e-06
Smp_034120.1	-0.913631	6.55308e-08
Smp_034190.1	0.361369	0.0407431
Smp_034220.1	-0.49669	0.00596023
Smp_034270.2	-0.356076	0.20799
Smp_034300.1	1.07506	0.00291141
Smp_034310.1	2.1827	0.0267572
Smp_034400.1	-0.147256	0.389981
Smp_034410.1	-0.479085	0.0476512
Smp_034420.2	0.365729	0.15166
Smp_034430.1	0.669736	0.000414155
Smp_034440.1	-2.24036	6.40396e-11
Smp_034450.1	0.52263	0.00299671
Smp_034490.1	0.86412	5.2486e-06
Smp_034500.1	-2.09374	1.82673e-13
Smp_034530.1	0.189765	0.633878
Smp_034550.1	-1.87516	2.21635e-29
Smp_034660.1	3.34292	1.0236e-63
Smp_034670.1	0.734973	2.52436e-05
Smp_034680.1	5.79344	5.1438e-19
Smp_034700.3	0.183773	0.276702
Smp_034840.2	-0.329846	0.209845
Smp_034850.1	-4.82943	6.0385e-31
Smp_034860.1	-4.77023	6.06502e-22
Smp_034870.1	0.0638924	0.74536
Smp_034920.1	0.0816561	0.782542
Smp_034940.2	0.903762	1.18344e-05
Smp_034980.1	0.754617	0.000162287
Smp_035000.1	0.622903	0.0238435
Smp_035010.1	0.279129	0.639653
Smp_035020.2	0.982717	2.87978e-12
Smp_035030.1	-0.808541	1.5527e-05
Smp_035040.1	-2.49253	6.78115e-10
Smp_035080.1	-0.978756	4.89712e-06
Smp_035090.2	0.506932	0.00668985
Smp_035110.1	0.50127	0.00326654
Smp_035150.1	-0.211613	0.238326
Smp_035160.1	-1.20823	3.66472e-06
Smp_035180.1	-1.20589	1.03183e-05
Smp_035190.2	-1.12914	7.80418e-07
Smp_035200.4	0.799414	0.0303327
Smp_035210.1	-4.16402	4.3566e-69
Smp_035220.1	-1.89327	9.56791e-16
Smp_035270.2	-0.602857	0.00959204
Smp_035280.1	0.401653	0.0363692
Smp_035290.1	-1.85469	3.31326e-06
Smp_035300.2	0.713383	9.97765e-06
Smp_035310.1	-0.470284	0.00617404
Smp_035360.1	0.612607	0.00244348
Smp_035370.1	-1.67847	1.06586e-06
Smp_035380.1	-0.944105	0.00457215
Smp_035390.1	0.323907	0.0402536
Smp_035410.1	0.969983	2.20863e-09
Smp_035430.2	0.696156	2.13295e-06
Smp_035460.1	-1.11909	1.24596e-08
Smp_035470.1	0.128579	0.417311
Smp_035480.1	-0.533264	0.000161636
Smp_035500.1	-1.78333	2.44219e-10
Smp_035540.1	0.684035	0.000204858
Smp_035560.2	-4.28437	9.67776e-75
Smp_035580.1	-0.129562	0.473459
Smp_035620.1	0.484847	0.00218084
Smp_035700.1	-0.774476	0.000234496
Smp_035730.1	1.19378	1.07887e-11
Smp_035790.1	1.38233	3.7278e-07
Smp_035800.1	1.26774	1.20541e-05
Smp_035930.1	1.08114	0.000897828
Smp_036010.1	-0.29097	0.16444
Smp_036020.1	2.02098	7.68638e-07
Smp_036060.1	0.0193916	0.90704
Smp_036090.1	0.066363	0.717064
Smp_036130.1	0.153141	0.30719
Smp_036180.1	-0.0423471	0.868075
Smp_036220.1	0.79337	0.00074173
Smp_036250.1	0.58117	0.00485636
Smp_036270.2	0.646	0.0132758
Smp_036370.1	0.450966	0.00590593
Smp_036390.1	0.155698	0.436522
Smp_036400.1	0.471406	0.0867241
Smp_036470.1	-1.70499	1.23998e-06
Smp_036500.1	-0.268834	0.0975256
Smp_036550.1	0.0840944	0.719205
Smp_036570.1	-0.314777	0.296768
Smp_036590.1	0.0555252	0.740835
Smp_036630.1	-0.0016813	1
Smp_036660.1	3.26104	9.1907e-17
Smp_036760.1	-0.63688	0.141867
Smp_036780.1	1.0015	0.00605933
Smp_036920.1	-0.133037	0.649044
Smp_036930.1	-0.323697	0.0273271
Smp_036940.1	1.137	5.77472e-07
Smp_036950.1	-0.492881	0.000704367
Smp_036980.1	0.213585	0.51698
Smp_036990.1	0.184219	0.232617
Smp_037120.1	-0.211503	0.36996
Smp_037190.1	-0.752511	0.000257233
Smp_037200.1	0.607325	6.92684e-05
Smp_037210.1	0.0495303	0.894288
Smp_037230.1	-1.97569	4.49485e-21
Smp_037290.1	0.0950846	0.607096
Smp_037380.1	0.448758	0.00359393
Smp_037400.1	0.208159	0.205569
Smp_037430.1	2.7004	0.000696779
Smp_037460.1	1.29103	6.57233e-17
Smp_037530.1	0.747053	0.000485389
Smp_037540.2	-0.439547	0.0232372
Smp_037590.1	-0.475118	0.00289428
Smp_037640.1	-1.1312	4.28021e-09
Smp_037700.1	0.881069	0.00298962
Smp_037780.1	-1.2574	6.87493e-12
Smp_037860.1	-0.961912	1.90398e-08
Smp_037900.1	-0.124079	0.595602
Smp_037910.1	0.724352	0.00149501
Smp_037930.1	0.384905	0.0105835
Smp_037960.1	2.72599	2.41409e-27
Smp_038030.1	0.676182	4.89229e-05
Smp_038080.1	0.688493	0.000211695
Smp_038100.1	1.31828	1.11047e-10
Smp_038140.1	-0.138148	0.570864
Smp_038210.1	0.0272453	0.868545
Smp_038240.1	0.424194	0.00836055
Smp_038300.1	0.471959	0.0449624
Smp_038330.1	0.325072	0.107775
Smp_038340.1	0.322382	0.0981437
Smp_038410.1	0.479382	0.11551
Smp_038420.1	0.828997	0.0119127
Smp_038430.1	0.486627	0.0537646
Smp_038440.1	-3.55258	9.99189e-27
Smp_038510.1	1.55994	5.80184e-10
Smp_038530.1	0.451297	0.0168295
Smp_038540.1	-0.347335	0.0701594
Smp_038560.2	1.28844	4.84953e-09
Smp_038630.1	0.96575	0.0042312
Smp_038640.1	0.050225	0.777373
Smp_038680.1	1.29304	0.00132651
Smp_038700.5	-0.308462	0.0964873
Smp_038710.1	-0.493291	0.00163301
Smp_038730.5	-4.73259	1.42671e-63
Smp_038820.1	0.163046	0.404791
Smp_038830.1	-0.080572	0.712066
Smp_038840.1	1.00645	5.69584e-11
Smp_038870.1	0.362457	0.00956599
Smp_038930.1	0.549763	5.74823e-05
Smp_038940.1	0.0430965	0.862364
Smp_038950.1	1.1574	5.36681e-07
Smp_038960.1	0.405882	0.106968
Smp_038970.1	-1.462	0.0032698
Smp_038980.2	0.534706	0.0109132
Smp_038990.1	0.23563	0.560013
Smp_039000.1	0.700343	5.05248e-05
Smp_039080.1	-0.552456	0.00116871
Smp_039130.1	-0.790445	3.41333e-06
Smp_039160.1	-0.479244	0.052728
Smp_039180.1	-0.399863	0.0157203
Smp_039300.1	-3.08916	1.43105e-20
Smp_039340.1	2.48898	5.89151e-18
Smp_039390.1	0.622168	0.00110429
Smp_039400.1	1.80628	9.28515e-18
Smp_039490.1	-0.428196	0.0128899
Smp_039640.2	-0.356135	0.0302749
Smp_039650.1	-1.52661	2.94953e-08
Smp_039670.1	-0.217417	0.28079
Smp_039740.1	0.0575384	0.780047
Smp_039750.1	-1.42226	2.38034e-13
Smp_039810.1	-2.57744	6.26626e-37
Smp_039820.1	0.365653	0.023445
Smp_039870.2	0.247308	0.189574
Smp_039970.1	0.174189	0.638105
Smp_039980.1	-0.150248	0.436279
Smp_040020.1	0.302411	0.090458
Smp_040080.1	-0.0449788	0.798084
Smp_040100.1	1.26988	1.65693e-05
Smp_040110.1	-1.29875	0.000166364
Smp_040130.1	1.28943	0.00185252
Smp_040190.1	-0.12629	0.519931
Smp_040270.1	0.866262	5.34165e-06
Smp_040280.1	0.414513	0.0137609
Smp_040350.1	-0.376788	0.12974
Smp_040360.1	-0.390355	0.013192
Smp_040440.1	-1.02853	0.0769274
Smp_040450.1	0.992104	8.38901e-11
Smp_040460.1	0.152114	0.325067
Smp_040500.1	0.0565631	0.715824
Smp_040510.1	-0.630454	1.17339e-05
Smp_040540.1	0.848453	9.40212e-09
Smp_040550.1	-0.552831	0.0869562
Smp_040560.1	-0.0110449	0.979115
Smp_040570.1	0.147775	0.429673
Smp_040610.1	-0.65331	0.155528
Smp_040680.1	-3.08385	3.79952e-14
Smp_040710.1	0.900315	0.040362
Smp_040720.1	0.54526	0.00169199
Smp_040770.1	0.856515	1.98004e-06
Smp_040790.1	0.678579	0.000464101
Smp_040800.1	0.801474	7.96979e-07
Smp_040960.1	-0.475201	0.0286966
Smp_040970.1	-0.0884422	0.740612
Smp_040990.1	0.295283	0.35661
Smp_041050.1	0.644663	4.46083e-07
Smp_041060.1	-0.470654	0.00199105
Smp_041100.1	-0.311898	0.111772
Smp_041190.2	0.871764	3.60601e-10
Smp_041350.1	-4.20822	2.84281e-14
Smp_041370.1	-0.435605	0.0187449
Smp_041390.1	0.618147	0.000490386
Smp_041430.1	-0.930059	4.69848e-07
Smp_041450.1	0.583507	7.97401e-05
Smp_041460.1	1.40578	6.12147e-09
Smp_041480.2	-0.287258	0.278041
Smp_041490.1	0.190412	0.297885
Smp_041500.1	1.33504	1.65005e-08
Smp_041520.1	-0.691315	0.00303575
Smp_041540.1	-1.04242	1.10515e-09
Smp_041550.1	-1.78766	1.3558e-07
Smp_041600.1	0.754995	1.29742e-05
Smp_041630.1	-0.408282	0.0960143
Smp_041650.1	1.62158	1.33605e-19
Smp_041680.1	0.172157	0.482116
Smp_041730.2	0.0580547	0.79447
Smp_041740.1	0.736002	0.000465366
Smp_041750.1	-0.525714	0.00767129
Smp_041760.1	0.049165	0.883368
Smp_041770.1	-0.219332	0.359605
Smp_041820.1	-0.0803213	0.718016
Smp_041830.1	0.154096	0.472905
Smp_041880.1	4.55106	5.80029e-12
Smp_041890.2	0.457971	0.0106853
Smp_041980.1	1.57744	4.07667e-14
Smp_042020.1	-1.37833	2.56494e-07
Smp_042030.1	0.273406	0.204364
Smp_042050.1	0.403917	0.0303761
Smp_042060.1	0.222186	0.410624
Smp_042080.2	0.019292	0.940487
Smp_042090.1	0.890233	0.00348516
Smp_042110.1	0.682205	9.26527e-05
Smp_042140.1	-0.757286	6.82293e-07
Smp_042160.2	-1.44397	2.12873e-08
Smp_042170.1	2.20323	0.000215382
Smp_042210.1	-0.0035958	0.993076
Smp_042230.1	1.36091	5.74696e-09
Smp_042270.2	0.680196	0.0145313
Smp_042280.1	0.662133	0.000380419
Smp_042300.2	2.66066	1.71582e-41
Smp_042340.1	-2.15089	5.00248e-17
Smp_042390.1	1.06093	6.26295e-11
Smp_042400.1	0.742193	2.65461e-05
Smp_042420.1	0.0355449	0.873416
Smp_042430.2	-0.251228	0.333133
Smp_042440.1	-1.6153	6.82038e-16
Smp_042530.1	1.45107	9.88004e-17
Smp_042550.1	0.909809	2.37892e-10
Smp_042560.1	1.24905	6.46423e-11
Smp_042590.1	0.376528	0.052211
Smp_042630.1	0.255044	0.35343
Smp_042650.1	0.362868	0.127398
Smp_042670.2	-0.171475	0.288176
Smp_042680.1	0.418944	0.0140568
Smp_042690.1	0.37709	0.0458573
Smp_042700.1	-0.818497	2.79118e-05
Smp_042740.1	-0.249497	0.228343
Smp_042770.1	-0.860255	2.70119e-06
Smp_042780.1	0.459556	0.00627869
Smp_042790.1	-0.194575	0.396108
Smp_042810.1	-0.164612	0.364625
Smp_042910.1	0.101074	0.634109
Smp_042920.1	0.496272	0.0251061
Smp_042980.1	0.520477	0.00409676
Smp_042990.1	-0.482934	0.0164317
Smp_043010.1	0.458402	0.133807
Smp_043030.1	-1.41518	1.65883e-10
Smp_043040.1	-1.96575	2.4229e-11
Smp_043070.1	0.965464	9.01285e-09
Smp_043100.1	0.737339	0.00504238
Smp_043110.1	-3.30456	1.41765e-58
Smp_043120.1	0.0580647	0.817591
Smp_043130.1	1.19674	7.11176e-11
Smp_043150.1	0.235605	0.274266
Smp_043170.1	-0.421486	0.045665
Smp_043200.1	0.749046	3.10003e-05
Smp_043210.1	-0.591693	0.00056442
Smp_043220.1	0.576444	0.00595909
Smp_043350.1	0.158936	0.323684
Smp_043360.1	1.86133	0.00852133
Smp_043390.1	-2.39516	1.55175e-32
Smp_043420.1	-3.47417	1.96048e-12
Smp_043430.1	-1.23376	3.11074e-07
Smp_043500.1	0.361907	0.028958
Smp_043570.1	-1.16332	1.06411e-05
Smp_043580.1	-0.589706	0.0133659
Smp_043600.1	0.607646	0.0148633
Smp_043610.1	0.923451	1.02266e-08
Smp_043620.1	-0.57309	0.00779773
Smp_043670.2	0.426199	0.0108401
Smp_043780.1	-0.160656	0.420954
Smp_043820.1	1.50668	0.038322
Smp_043910.1	-1.76983	0.00520754
Smp_043920.1	-1.36787	4.33322e-07
Smp_043930.1	1.76234	4.65585e-20
Smp_043940.2	-0.152913	0.351415
Smp_043970.1	0.00117997	1
Smp_043990.1	-0.173185	0.384779
Smp_044000.1	0.496535	0.00526729
Smp_044010.2	-1.52575	3.15188e-10
Smp_044020.1	0.140804	0.568796
Smp_044060.1	2.04674	1.48334e-06
Smp_044160.1	0.200768	0.455321
Smp_044250.1	0.202332	0.248035
Smp_044260.1	0.203319	0.35425
Smp_044280.1	1.59683	3.75376e-05
Smp_044400.1	-0.00260227	0.997985
Smp_044440.1	0.625971	0.0264832
Smp_044470.1	0.337792	0.141918
Smp_044520.1	0.117744	0.613591
Smp_044530.1	1.68928	7.68792e-21
Smp_044550.8	0.532731	0.0233619
Smp_044560.1	1.28691	1.11071e-08
Smp_044580.1	1.33216	3.32674e-05
Smp_044610.1	-0.022251	0.969503
Smp_044680.1	-0.30265	0.0803335
Smp_044690.1	0.296512	0.0839689
Smp_044750.1	-0.109439	0.683208
Smp_044770.1	-0.198922	0.259973
Smp_044800.1	-1.01747	0.00530569
Smp_044810.1	0.144496	0.640623
Smp_044820.1	0.00720576	0.988873
Smp_044850.1	-1.04774	0.0017708
Smp_044870.1	-1.364	0.00146613
Smp_044920.1	-0.554754	0.000417125
Smp_044950.1	0.431322	0.0294546
Smp_044970.1	-0.254187	0.142685
Smp_045010.1	-1.61818	9.50904e-07
Smp_045040.1	0.262835	0.192713
Smp_045060.1	-0.11619	0.44484
Smp_045070.1	0.615254	7.42121e-05
Smp_045200.1	-1.57096	5.24124e-05
Smp_045220.2	-2.9646	1.24705e-17
Smp_045230.1	-0.318713	0.0524413
Smp_045250.1	0.0743438	0.631343
Smp_045260.1	0.65244	2.42113e-06
Smp_045300.1	-2.93592	1.99366e-09
Smp_045330.1	-3.31658	0.000109181
Smp_045360.3	-1.84203	8.37665e-25
Smp_045400.1	0.164867	0.347194
Smp_045410.1	0.569194	0.00268178
Smp_045420.1	-0.804497	0.00362866
Smp_045430.3	-0.21287	0.510908
Smp_045480.2	-0.236085	0.231762
Smp_045500.1	2.2243	2.23432e-34
Smp_045510.1	0.69734	0.0656288
Smp_045550.1	-4.05066	7.54802e-37
Smp_045560.1	-3.30607	3.16513e-90
Smp_045590.1	-0.190633	0.302065
Smp_045600.1	-0.702477	0.0178166
Smp_045610.1	0.4709	0.00062801
Smp_045620.1	0.702659	6.87354e-06
Smp_045650.1	-2.56956	2.67754e-17
Smp_045710.1	0.454649	0.00807784
Smp_045730.1	0.219389	0.262807
Smp_045750.1	-0.0831312	0.661337
Smp_045760.1	0.52801	0.00273113
Smp_045780.1	0.727708	2.15157e-05
Smp_045790.1	1.48573	3.84813e-27
Smp_045810.1	0.371507	0.0418053
Smp_045860.1	-0.444596	0.0320394
Smp_045920.2	-0.72714	0.000221531
Smp_045930.1	0.304681	0.159755
Smp_045940.1	-0.556639	0.000454252
Smp_045950.2	0.221375	0.15559
Smp_045960.1	0.250153	0.114194
Smp_045980.1	-0.0155691	0.929993
Smp_046020.1	1.22993	1.17102e-11
Smp_046030.1	-0.140057	0.599455
Smp_046060.1	-0.348703	0.109298
Smp_046090.2	1.56775	2.87821e-09
Smp_046100.1	0.600942	0.000210542
Smp_046130.1	0.561503	2.94139e-05
Smp_046140.1	0.469914	0.00737329
Smp_046160.1	0.422015	0.00504238
Smp_046190.1	-0.692893	7.21782e-05
Smp_046250.1	0.532725	0.00472717
Smp_046280.1	-0.421185	0.0349344
Smp_046290.1	0.269082	0.146586
Smp_046360.1	-1.85751	5.49753e-10
Smp_046410.1	2.50926	2.3922e-28
Smp_046430.1	0.797864	4.81314e-06
Smp_046450.1	-0.184559	0.38969
Smp_046500.2	0.548411	0.0507985
Smp_046550.1	0.603966	0.000136228
Smp_046600.1	-0.0357608	0.910424
Smp_046630.1	-0.982066	0.00838423
Smp_046680.1	0.429234	0.00659239
Smp_046690.1	0.237201	0.613457
Smp_046740.1	1.27953	4.96033e-07
Smp_046750.1	0.496438	0.00187767
Smp_046780.1	0.786461	0.109195
Smp_046790.1	-0.614707	0.00383175
Smp_046800.1	-1.67166	2.29898e-05
Smp_046810.1	0.695916	0.000130892
Smp_046870.1	-0.262614	0.144959
Smp_046880.2	0.11086	0.521375
Smp_046890.1	-0.618874	0.000687355
Smp_046900.1	0.375701	0.0418045
Smp_046910.1	0.735039	0.00294833
Smp_046930.1	-0.608273	0.00273994
Smp_046980.1	0.215093	0.346777
Smp_047060.1	1.31172	3.59714e-08
Smp_047090.1	1.18385	1.49046e-10
Smp_047100.2	-0.456838	0.00725061
Smp_047110.1	0.551801	0.000537675
Smp_047190.1	0.409206	0.0358239
Smp_047200.1	1.54351	3.38167e-09
Smp_047240.2	-1.69722	2.25984e-07
Smp_047320.1	0.338285	0.207473
Smp_047330.1	0.155091	0.464838
Smp_047360.1	-0.247914	0.126774
Smp_047370.1	0.743071	0.000349656
Smp_047400.1	0.026975	0.896252
Smp_047410.1	1.01084	1.66043e-05
Smp_047420.1	0.893482	3.56932e-07
Smp_047440.1	0.258588	0.149388
Smp_047450.1	-0.226768	0.193548
Smp_047500.1	0.277363	0.0892141
Smp_047540.1	0.494123	0.053679
Smp_047550.1	-0.588804	0.0416857
Smp_047570.1	0.38934	0.100119
Smp_047610.1	-0.169033	0.344964
Smp_047620.1	2.69243	9.95333e-49
Smp_047640.1	-3.46101	2.18619e-26
Smp_047650.1	-3.58835	4.05675e-66
Smp_047660.1	-4.06111	2.05053e-33
Smp_047680.1	-4.08346	5.25662e-31
Smp_047700.1	5.70319	5.31752e-178
Smp_047720.1	-0.453627	0.0496453
Smp_047740.1	0.584075	0.00257515
Smp_047860.1	0.377626	0.0088954
Smp_047870.1	-0.689433	1.61098e-05
Smp_047900.1	0.32847	0.222029
Smp_048030.1	-1.33191	0.0331468
Smp_048080.1	1.19973	2.87129e-08
Smp_048160.1	0.557202	0.0565434
Smp_048230.1	1.12861	1.96581e-11
Smp_048240.1	-0.0407408	0.815336
Smp_048260.2	0.324864	0.0586214
Smp_048270.2	-0.496616	0.0465736
Smp_048310.1	-0.793489	2.68307e-05
Smp_048380.1	-5.2178	1.29786e-11
Smp_048420.1	-0.151344	0.438575
Smp_048430.1	0.109104	0.598635
Smp_048520.1	-0.165786	0.41247
Smp_048540.1	0.0352277	0.901084
Smp_048550.1	0.000575691	1
Smp_048560.1	-0.647987	0.000119517
Smp_048620.1	0.389553	0.0541693
Smp_048650.1	0.98959	6.96427e-08
Smp_048660.1	1.20271	1.02893e-12
Smp_048680.1	-1.10063	0.00245279
Smp_048690.1	-1.91714	1.23954e-12
Smp_048760.1	0.291475	0.0706984
Smp_048830.1	0.634731	0.0786775
Smp_048870.1	0.0832261	0.686626
Smp_048880.1	0.511984	0.0881242
Smp_048930.1	0.0899123	0.772562
Smp_048940.1	0.243102	0.227963
Smp_048970.1	0.017695	0.926532
Smp_048980.1	-0.161602	0.453294
Smp_048990.1	0.298979	0.0776567
Smp_049000.1	-0.250488	0.167978
Smp_049010.1	1.10949	1.36693e-11
Smp_049140.1	0.303685	0.0712429
Smp_049150.1	-0.885461	9.56677e-09
Smp_049160.1	-0.476821	0.0643814
Smp_049170.1	0.21809	0.291567
Smp_049240.1	-2.49246	9.40578e-09
Smp_049250.1	-2.3354	4.2209e-29
Smp_049270.1	-3.00175	1.67591e-55
Smp_049300.3	-1.46744	0.0325731
Smp_049330.1	0.0761889	0.618358
Smp_049380.1	0.936167	1.68223e-09
Smp_049390.1	0.116577	0.466936
Smp_049450.1	-1.20745	0.000289333
Smp_049500.1	0.657719	1.97825e-06
Smp_049510.1	-0.216302	0.254211
Smp_049520.1	-0.50189	0.000331913
Smp_049550.1	0.859477	0.00186224
Smp_049580.1	-1.07962	9.92428e-05
Smp_049600.4	0.00218341	0.997705
Smp_049610.1	-0.91508	0.000482393
Smp_049630.1	0.803449	5.78312e-06
Smp_049680.1	0.32796	0.039868
Smp_049730.2	-0.0176394	0.938496
Smp_049740.1	-0.348053	0.125814
Smp_049760.1	0.930094	1.55818e-09
Smp_049850.1	-1.89504	1.96157e-05
Smp_049880.1	0.330542	0.177577
Smp_049890.1	0.787925	0.00326615
Smp_049910.1	-0.253967	0.0688892
Smp_049920.3	0.849903	5.5954e-09
Smp_049930.1	1.65917	9.20425e-20
Smp_049970.5	0.187235	0.417309
Smp_049990.1	-0.0601221	0.729346
Smp_050080.1	0.123646	0.510334
Smp_050110.1	0.405191	0.0156139
Smp_050130.1	0.9728	4.52942e-10
Smp_050160.1	-0.230053	0.261333
Smp_050250.1	0.687205	0.00503327
Smp_050280.1	1.45864	0.000163146
Smp_050310.1	0.0673011	0.868408
Smp_050350.2	0.687278	2.37849e-06
Smp_050360.1	1.5651	1.05336e-21
Smp_050380.1	-2.26967	3.34887e-15
Smp_050390.1	-0.619374	0.00779039
Smp_050430.1	0.848181	0.00761459
Smp_050470.1	0.814246	3.47527e-08
Smp_050520.1	-1.22815	4.35008e-07
Smp_050540.1	0.837538	2.66545e-06
Smp_050570.1	0.885376	1.15282e-08
Smp_050590.1	0.868914	2.55695e-06
Smp_050630.1	-0.401342	0.00257661
Smp_050640.1	-0.331358	0.114356
Smp_050700.1	0.877297	6.99974e-08
Smp_050730.1	1.57128	6.22471e-33
Smp_050740.1	0.160619	0.395699
Smp_050750.1	-2.56701	5.37354e-06
Smp_050760.1	-2.64305	1.96561e-29
Smp_050820.1	0.454397	0.0136721
Smp_050830.1	0.669289	2.33903e-06
Smp_050880.1	0.0764216	0.795752
Smp_050890.1	0.045595	0.809947
Smp_050920.1	-0.0933341	0.606245
Smp_050940.1	1.34337	7.25059e-08
Smp_051000.1	0.0445691	0.87657
Smp_051010.1	0.235087	0.59779
Smp_051060.1	1.09853	0.0317323
Smp_051070.1	0.664762	0.0343253
Smp_051080.1	0.662508	2.50979e-05
Smp_051090.1	-1.61327	1.78316e-07
Smp_051110.1	0.230161	0.205197
Smp_051120.1	3.40719	9.63344e-22
Smp_051210.1	-0.0811426	0.758779
Smp_051220.1	-1.00061	0.000214872
Smp_051230.1	0.214732	0.522056
Smp_051260.1	1.27216	0.00497812
Smp_051280.1	-0.108337	0.633584
Smp_051290.1	-0.97381	2.5319e-09
Smp_051300.1	0.331187	0.0187915
Smp_051320.1	0.100166	0.577277
Smp_051360.1	0.0797109	0.654166
Smp_051390.1	0.192957	0.191028
Smp_051400.1	2.6181	2.07471e-13
Smp_051410.1	-2.58799	4.99316e-19
Smp_051420.1	0.130125	0.539383
Smp_051500.1	-0.76316	0.0803485
Smp_051510.1	0.767464	9.82767e-05
Smp_051530.1	0.181223	0.278552
Smp_051550.1	-0.161853	0.511309
Smp_051580.1	0.697098	0.0765055
Smp_051640.1	-0.240186	0.457331
Smp_051660.1	-0.0281508	0.917703
Smp_051760.1	-0.366811	0.230493
Smp_051810.1	-0.911212	3.76218e-07
Smp_051920.2	-2.86355	1.65819e-36
Smp_051930.1	-1.36398	1.60121e-18
Smp_051990.1	-0.883613	0.000482333
Smp_052060.1	1.13542	5.04634e-16
Smp_052140.1	-0.0707983	0.739489
Smp_052150.1	0.980979	9.2431e-07
Smp_052160.1	1.34986	5.45665e-15
Smp_052250.1	-1.52545	4.27602e-07
Smp_052280.1	-0.0705795	0.65878
Smp_052330.1	0.0231054	0.910112
Smp_052350.1	-0.184205	0.340287
Smp_052390.1	1.69303	5.55141e-19
Smp_052420.1	-0.778723	0.000730537
Smp_052460.1	-0.201544	0.61257
Smp_052470.1	-0.810658	0.0122965
Smp_052500.1	0.706241	0.00810449
Smp_052560.1	0.39077	0.0132298
Smp_052640.1	-0.343162	0.033993
Smp_052710.1	0.302791	0.11468
Smp_052730.1	3.66352	2.23184e-26
Smp_052740.1	0.739607	9.57046e-05
Smp_052750.1	-0.207276	0.383252
Smp_052760.1	0.063803	0.864821
Smp_052780.1	0.281608	0.225967
Smp_052790.1	0.717112	7.48196e-05
Smp_052800.1	-0.344121	0.0526032
Smp_052810.1	-0.391122	0.00567152
Smp_052850.1	-0.0143624	0.986449
Smp_052870.1	0.795994	0.000889496
Smp_052880.1	-5.40696	4.79665e-14
Smp_052890.1	1.09951	9.79147e-10
Smp_052910.1	-0.363875	0.0721865
Smp_053020.1	-0.0262684	0.950699
Smp_053030.1	-0.070124	0.722026
Smp_053040.1	1.02623	0.00142123
Smp_053060.2	-0.529986	8.52816e-05
Smp_053100.1	-0.398361	0.113563
Smp_053120.1	1.11158	0.00401071
Smp_053130.1	1.25572	1.24436e-08
Smp_053140.1	0.309786	0.0909863
Smp_053160.1	-0.291194	0.157982
Smp_053190.1	1.12772	0.016853
Smp_053220.1	0.312574	0.0497342
Smp_053230.1	-0.708949	0.0196705
Smp_053300.1	1.27003	0.0128509
Smp_053390.1	1.68779	6.90474e-12
Smp_053420.1	-1.35002	1.39702e-13
Smp_053430.1	-0.184467	0.426752
Smp_053460.1	0.183953	0.471216
Smp_053470.1	0.874246	8.03753e-07
Smp_053510.1	0.997505	4.18801e-11
Smp_053550.1	0.172362	0.540001
Smp_053560.1	1.10863	4.13376e-07
Smp_053610.1	0.891986	4.51347e-05
Smp_053640.1	-0.538643	0.0247699
Smp_053700.1	1.48167	2.95763e-10
Smp_053780.1	1.60892	8.0573e-19
Smp_053790.1	1.55819	4.26277e-07
Smp_053800.1	0.762503	0.000206877
Smp_053820.1	0.806163	6.03349e-07
Smp_053830.1	1.4278	3.81298e-06
Smp_053900.1	3.07091	3.08581e-29
Smp_053940.1	-0.366307	0.144478
Smp_053950.1	-0.335082	0.143226
Smp_053990.1	0.631177	0.000449821
Smp_054010.1	-1.44694	2.68808e-06
Smp_054070.1	0.249171	0.180305
Smp_054120.1	0.359768	0.0878581
Smp_054160.1	-1.83811	5.96931e-06
Smp_054170.1	-2.25884	1.82673e-13
Smp_054200.1	0.137628	0.373964
Smp_054220.1	0.382379	0.024211
Smp_054230.1	1.04475	0.000609694
Smp_054240.1	1.17199	5.46604e-06
Smp_054310.1	1.78702	2.22396e-31
Smp_054320.1	0.195155	0.402947
Smp_054330.1	-2.07057	7.32249e-28
Smp_054340.2	1.15415	5.05248e-05
Smp_054360.1	2.36277	6.81422e-25
Smp_054410.1	0.0651716	0.726957
Smp_054430.1	1.6576	0.059082
Smp_054450.1	0.189225	0.471216
Smp_054470.1	-1.38033	1.74251e-14
Smp_054540.1	0.954223	4.93485e-10
Smp_054560.1	1.33758	1.54805e-09
Smp_054600.1	0.573145	0.00232714
Smp_054610.1	0.6563	1.04652e-05
Smp_054620.1	-1.4745	1.05444e-08
Smp_054640.1	-1.19554	2.28729e-09
Smp_054680.1	-2.01907	2.519e-05
Smp_054730.1	0.257967	0.182704
Smp_054740.1	0.259639	0.239739
Smp_054750.1	0.256144	0.314559
Smp_054770.1	-1.10192	4.53378e-09
Smp_054780.1	1.18061	5.56514e-05
Smp_054790.2	0.076894	0.718684
Smp_054800.1	0.426202	0.00290517
Smp_054810.1	-2.34145	6.81035e-40
Smp_054820.1	0.986912	1.36401e-10
Smp_054840.1	-0.121655	0.42101
Smp_055050.1	1.62497	3.83614e-09
Smp_055090.1	-0.796519	4.50562e-05
Smp_055100.1	-2.27358	1.30473e-09
Smp_055130.1	0.553435	0.00318152
Smp_055140.1	-0.64143	0.0727926
Smp_055190.1	1.61516	1.27505e-26
Smp_055200.1	0.796639	9.52524e-08
Smp_055210.1	0.59176	0.00140267
Smp_055260.1	-3.50563	7.98346e-09
Smp_055310.1	0.226907	0.376243
Smp_055340.1	0.804201	7.989e-11
Smp_055390.1	0.155829	0.477976
Smp_055400.1	1.19267	1.40094e-12
Smp_055420.2	-0.240948	0.23698
Smp_055450.1	0.115735	0.650599
Smp_055500.1	1.09647	0.0032698
Smp_055600.1	-0.279065	0.101729
Smp_055640.1	0.702359	0.00072125
Smp_055650.1	0.323585	0.100993
Smp_055670.1	0.270303	0.206675
Smp_055720.3	-0.504963	0.00615957
Smp_055740.1	-2.13903	6.23493e-32
Smp_055760.1	0.710977	5.22421e-06
Smp_055770.2	0.709853	0.000321566
Smp_055780.1	1.29275	5.53197e-08
Smp_055800.1	0.86633	3.96967e-08
Smp_055810.1	-1.11044	0.0149232
Smp_055850.1	1.33459	0.00126251
Smp_055870.1	0.577096	0.000239568
Smp_055880.2	1.07609	1.71268e-10
Smp_055890.1	0.366638	0.0458049
Smp_055900.3	-0.157227	0.569601
Smp_055920.1	0.52863	0.00309465
Smp_055960.1	0.318533	0.0279874
Smp_055990.1	0.298881	0.285943
Smp_056200.1	0.641248	0.000260112
Smp_056240.1	-0.0266593	0.906105
Smp_056260.1	5.63117	1.67741e-71
Smp_056280.1	-1.11899	3.1166e-05
Smp_056350.1	0.898839	0.000248005
Smp_056360.8	-0.613594	0.0199983
Smp_056370.1	2.28451	1.13488e-25
Smp_056390.1	-0.188561	0.268341
Smp_056440.1	0.617756	0.00667266
Smp_056500.1	0.731107	0.000101949
Smp_056620.1	-0.0286478	0.893438
Smp_056640.1	-0.0372313	0.857859
Smp_056680.2	-2.35322	0.00350404
Smp_056700.1	3.91671	2.10308e-73
Smp_056760.1	0.151533	0.532637
Smp_056780.1	0.22631	0.24823
Smp_056810.1	0.532706	0.00302658
Smp_056850.1	1.48518	1.4883e-12
Smp_056860.1	-0.0351703	0.844698
Smp_056890.1	0.359018	0.02579
Smp_056900.1	0.268958	0.157811
Smp_056930.1	-1.11567	9.58616e-05
Smp_056940.1	-1.24688	0.00942198
Smp_056970.1	1.25952	0.000130383
Smp_056990.1	-2.21009	9.01453e-31
Smp_057020.1	-0.0166515	0.938977
Smp_057060.1	-0.110117	0.434182
Smp_057090.1	-1.43143	8.60619e-12
Smp_057120.1	-0.0286601	0.904095
Smp_057130.1	1.40338	2.03573e-17
Smp_057140.1	0.284889	0.124811
Smp_057210.1	0.084854	0.59779
Smp_057230.1	0.627048	0.00170787
Smp_057320.1	-0.406999	0.00396019
Smp_057360.1	-1.53766	0.00159932
Smp_057430.1	0.0265936	0.872837
Smp_057530.1	-4.19823	9.83488e-63
Smp_057590.1	-2.6334	3.22906e-22
Smp_057600.1	-0.291418	0.357514
Smp_057620.1	-0.558403	0.0129111
Smp_057630.1	0.456388	0.0226018
Smp_057650.1	0.248326	0.12974
Smp_057710.1	-4.66353	9.14879e-15
Smp_057720.1	-0.252236	0.155948
Smp_057930.1	0.817026	8.94573e-09
Smp_057950.1	-0.00268982	1
Smp_058050.1	-0.152617	0.450578
Smp_058130.1	-0.537799	0.00473968
Smp_058140.2	-0.120613	0.504092
Smp_058150.1	0.423182	0.0959452
Smp_058160.1	4.69549	3.79047e-25
Smp_058170.2	0.361382	0.0950229
Smp_058190.1	0.191068	0.493626
Smp_058240.1	0.834819	7.18019e-08
Smp_058270.1	-0.849879	1.30666e-05
Smp_058320.1	0.112189	0.644879
Smp_058350.1	1.21324	0.00529459
Smp_058360.1	1.72206	1.51181e-18
Smp_058400.1	0.314535	0.0437751
Smp_058410.1	0.388278	0.013729
Smp_058450.1	1.36533	5.10356e-11
Smp_058460.1	1.07839	1.31202e-09
Smp_058480.1	-1.49663	0.000711651
Smp_058500.1	-1.42992	0.000143634
Smp_058530.1	0.448766	0.0304244
Smp_058620.1	0.245455	0.22742
Smp_058650.1	0.430894	0.00544625
Smp_058660.1	-0.65349	0.258028
Smp_058670.1	-0.365607	0.391728
Smp_058680.2	0.294788	0.0617475
Smp_058690.1	0.286136	0.115716
Smp_058700.1	0.242947	0.167978
Smp_058720.1	1.54264	1.20186e-09
Smp_058730.1	-0.896494	1.26795e-08
Smp_058780.1	-0.172104	0.373434
Smp_058790.1	0.273888	0.185583
Smp_058850.1	0.946661	0.0272359
Smp_058880.1	0.355496	0.0841296
Smp_058970.1	0.810474	0.00643075
Smp_058980.2	0.555931	0.00143616
Smp_058990.1	0.314462	0.191948
Smp_059090.1	-2.09324	4.62511e-24
Smp_059100.1	0.680566	2.32652e-05
Smp_059130.1	0.465174	0.0031462
Smp_059150.1	0.832992	3.57343e-09
Smp_059170.2	-4.00058	1.81461e-34
Smp_059200.1	-3.78379	1.22183e-45
Smp_059210.4	-0.367816	0.0566043
Smp_059240.1	0.701339	3.5673e-05
Smp_059250.1	-0.228364	0.295825
Smp_059290.1	0.621752	0.000121861
Smp_059340.1	0.998087	9.70572e-11
Smp_059350.2	0.711281	0.00345541
Smp_059360.1	-0.213105	0.183558
Smp_059480.1	-4.40913	7.35247e-16
Smp_059540.1	0.421802	0.0139244
Smp_059570.1	-6.03997	2.54366e-32
Smp_059610.1	-2.61635	0.0475119
Smp_059670.1	-1.34142	4.3978e-15
Smp_059680.1	0.153613	0.557924
Smp_059690.2	0.0640158	0.743104
Smp_059710.1	0.315333	0.0525091
Smp_059750.2	0.983848	3.20986e-09
Smp_059780.1	-0.428528	0.023765
Smp_059790.2	0.546047	0.00754959
Smp_059800.1	0.0161336	0.921709
Smp_059810.1	0.751384	9.41841e-06
Smp_059820.1	-3.65305	1.98802e-18
Smp_059870.1	1.55788	3.76661e-07
Smp_059880.1	1.34542	1.45036e-11
Smp_059910.3	0.412015	0.0182186
Smp_059920.3	0.58536	0.000808049
Smp_059930.1	1.5726	4.18072e-06
Smp_059980.1	-4.37574	2.20466e-30
Smp_060010.1	0.475376	0.0211832
Smp_060030.1	0.487982	0.307819
Smp_060070.1	0.817631	5.93284e-10
Smp_060080.1	-0.316967	0.406215
Smp_060090.1	1.14889	1.56558e-07
Smp_060130.1	-0.176433	0.856759
Smp_060160.1	-2.74862	4.66442e-26
Smp_060170.1	0.367309	0.0131672
Smp_060180.1	0.382967	0.00398074
Smp_060190.3	-0.0380486	0.875206
Smp_060240.1	-0.218775	0.134158
Smp_060270.1	0.578002	0.00612926
Smp_060290.1	-0.0185952	0.957126
Smp_060420.1	-0.169032	0.322319
Smp_060480.1	0.379963	0.076348
Smp_060490.1	-0.485022	0.0193971
Smp_060570.1	2.83193	1.83666e-60
Smp_060610.1	-0.347803	0.470731
Smp_060620.1	-0.161779	0.594768
Smp_060700.1	0.761878	0.00159481
Smp_060820.1	0.622743	9.82767e-05
Smp_060860.1	1.47499	1.24638e-08
Smp_060900.1	0.0568904	0.704665
Smp_060910.1	1.25097	4.9026e-05
Smp_060940.1	1.35302	4.45565e-21
Smp_060950.1	0.237246	0.125814
Smp_061000.1	-0.488685	0.136105
Smp_061040.1	-0.198559	0.416651
Smp_061050.1	-2.25302	1.95345e-07
Smp_061100.1	4.16444	8.70435e-41
Smp_061200.1	1.52918	7.24935e-13
Smp_061210.1	-0.700974	0.000345102
Smp_061220.1	-0.784633	0.000277177
Smp_061230.1	1.09033	4.44127e-08
Smp_061250.1	0.890299	9.91394e-08
Smp_061300.1	0.128395	0.534561
Smp_061310.1	0.926061	4.10157e-12
Smp_061480.1	-1.20122	4.14689e-05
Smp_061500.1	0.177803	0.718684
Smp_061510.1	0.3511	0.0336255
Smp_061540.1	-0.432048	0.113452
Smp_061560.1	1.1716	1.57444e-06
Smp_061570.1	0.156127	0.430797
Smp_061580.2	0.343896	0.185112
Smp_061590.1	-0.615062	0.000726204
Smp_061650.1	0.272964	0.0768886
Smp_061680.1	-1.23042	3.01582e-07
Smp_061840.1	0.165756	0.359823
Smp_061870.1	0.145639	0.460466
Smp_061920.1	0.277259	0.265809
Smp_061940.1	0.261744	0.319301
Smp_061950.1	1.07868	1.36304e-13
Smp_061970.1	0.541924	0.0222683
Smp_061980.1	-4.6799	5.31756e-05
Smp_062020.1	-1.23798	2.93484e-06
Smp_062070.2	-0.842787	1.52747e-07
Smp_062080.1	-0.233313	0.307837
Smp_062120.1	0.217251	0.285689
Smp_062250.1	-0.0376917	0.845365
Smp_062260.2	1.06202	4.35812e-14
Smp_062270.1	-0.300429	0.182261
Smp_062300.1	0.385592	0.0172408
Smp_062420.3	0.829556	0.00223074
Smp_062510.1	0.29243	0.103111
Smp_062520.1	0.996281	3.84211e-11
Smp_062530.1	0.403399	0.0179101
Smp_062540.1	0.456313	0.0135305
Smp_062550.1	0.301295	0.237636
Smp_062610.1	0.128678	0.593933
Smp_062630.1	0.208369	0.528151
Smp_062640.1	0.691623	0.000220471
Smp_062680.1	-0.431547	0.0266611
Smp_062720.1	-1.13885	6.17258e-07
Smp_062760.1	-5.16539	1.01671e-26
Smp_062790.1	1.0824	1.97837e-06
Smp_062830.1	0.532087	0.0150688
Smp_062890.1	1.08083	0.0328887
Smp_062900.1	-4.92502	6.40038e-07
Smp_062920.1	-0.0855508	0.687615
Smp_062950.1	-0.449629	0.0169874
Smp_062970.1	-1.10418	5.05621e-05
Smp_062980.1	0.717926	7.01125e-05
Smp_063000.1	-0.657114	0.00397652
Smp_063030.1	-0.4524	0.148277
Smp_063040.1	0.585881	8.86935e-05
Smp_063070.1	-3.6607	2.47871e-54
Smp_063090.1	-0.272602	0.147982
Smp_063110.1	-0.937441	1.11528e-06
Smp_063120.1	0.238966	0.392785
Smp_063180.1	-0.787364	6.31217e-08
Smp_063230.1	0.431011	0.00163716
Smp_063250.1	0.234111	0.18441
Smp_063260.1	0.439527	0.034948
Smp_063300.1	1.83031	5.20479e-15
Smp_063330.1	-1.21133	1.85546e-05
Smp_063340.1	-0.201479	0.448568
Smp_063350.1	1.11235	1.40945e-07
Smp_063380.1	-0.356005	0.272147
Smp_063390.1	-0.134718	0.443524
Smp_063420.1	1.09153	6.60748e-07
Smp_063480.1	0.0784407	0.718869
Smp_063490.1	0.240306	0.327017
[truncated: 5,936 more rows]

## Sheet: bM-bF
Differential gene expression analysis for bM/bF
GeneID	log2FC	FDR
Smp_000020.1	-0.335174	0.0357105
Smp_000030.1	-0.163203	0.331838
Smp_000040.1	-0.0678027	0.645228
Smp_000050.1	3.66658	6.44086e-42
Smp_000070.1	-1.07971	2.54076e-13
Smp_000080.1	-0.448408	0.0301382
Smp_000090.1	1.43196	4.86669e-09
Smp_000100.1	2.341	4.29377e-19
Smp_000110.1	-0.797077	1.71976e-07
Smp_000130.1	1.14593	3.90856e-10
Smp_000140.1	-0.390295	0.0124467
Smp_000150.1	-0.204055	0.128817
Smp_000160.1	1.78568	4.58956e-10
Smp_000170.1	4.784	1.11298e-22
Smp_000180.1	4.35657	9.45882e-11
Smp_000190.1	-0.207944	0.257152
Smp_000200.1	-0.392381	0.026847
Smp_000210.1	-0.699218	0.220618
Smp_000220.1	-0.029724	0.924424
Smp_000230.1	-0.43798	0.114157
Smp_000240.1	-0.849394	6.99551e-05
Smp_000260.1	0.564033	0.00745238
Smp_000270.1	-8.80086	2.29074e-26
Smp_000280.1	-8.77233	1.30366e-36
Smp_000290.1	-7.75059	1.1121e-60
Smp_000300.1	2.10737	1.11876e-50
Smp_000310.1	-0.60434	8.97549e-06
Smp_000320.1	1.80717	3.02474e-22
Smp_000340.1	-3.10876	8.13834e-25
Smp_000370.1	-5.58326	3.94676e-26
Smp_000390.1	-9.60467	8.50264e-34
Smp_000400.1	-9.37758	5.44908e-56
Smp_000410.1	-9.28226	7.25176e-28
Smp_000420.1	-9.05842	1.75891e-41
Smp_000430.1	-9.61531	1.20395e-41
Smp_000440.1	-1.12716	8.32881e-16
Smp_000460.1	-0.753773	0.00125193
Smp_000470.1	-0.113735	0.451953
Smp_000480.1	-0.777277	1.15734e-08
Smp_000500.2	-4.7338	3.05857e-16
Smp_000510.1	0.374876	0.0237894
Smp_000520.1	0.226304	0.286312
Smp_000530.1	1.23091	4.57466e-14
Smp_000580.1	1.10096	0.000154033
Smp_000590.1	-0.175762	0.27496
Smp_000600.1	-1.24198	3.01789e-24
Smp_000610.1	-0.808329	0.0975389
Smp_000630.1	0.189306	0.553206
Smp_000640.1	-0.227491	0.232413
Smp_000650.1	-0.49401	0.00123409
Smp_000660.1	-0.556618	0.000884
Smp_000670.1	0.319582	0.0238188
Smp_000680.1	-0.41794	0.0177603
Smp_000700.1	0.389052	0.00553612
Smp_000710.1	-0.402702	0.00212836
Smp_000720.1	-0.487573	0.00204796
Smp_000730.1	0.0392094	0.858463
Smp_000740.2	-0.54978	0.0023419
Smp_000755.1	-0.118098	0.671936
Smp_000780.2	0.0480273	0.833994
Smp_000790.1	0.140495	0.596595
Smp_000810.2	-0.570707	0.000241872
Smp_000820.1	1.60647	0.000499081
Smp_000850.1	-1.2792	7.90381e-13
Smp_000870.1	1.23555	8.50673e-15
Smp_000880.2	-0.975236	0.00270479
Smp_000890.1	-0.718683	8.85165e-09
Smp_000900.1	0.849867	0.0987098
Smp_000910.1	2.31566	3.38546e-19
Smp_000950.1	-5.95481	2.64608e-28
Smp_000980.1	-0.151943	0.319612
Smp_000990.1	0.289639	0.0301985
Smp_001000.1	1.1737	0.10386
Smp_001020.1	0.0247727	0.931687
Smp_001030.1	0.0601798	0.760973
Smp_001040.1	1.40137	8.16347e-21
Smp_001070.1	1.9266	5.48373e-08
Smp_001080.1	0.987335	0.000662972
Smp_001090.1	-0.43018	0.00871363
Smp_001095.1	-0.512366	0.00145135
Smp_001100.1	1.31703	3.03414e-06
Smp_001120.1	-0.389294	0.0612704
Smp_001150.1	-0.41489	0.00396662
Smp_001160.1	1.26486	1.31055e-06
Smp_001170.1	-0.820587	6.07861e-08
Smp_001180.1	0.157326	0.399699
Smp_001210.1	-1.19064	1.24834e-08
Smp_001360.1	-0.233788	0.100812
Smp_001390.1	0.321607	0.142771
Smp_001410.1	-0.626456	1.04496e-05
Smp_001420.1	-0.0930476	0.688245
Smp_001430.1	-0.489987	0.00486297
Smp_001500.1	-0.520252	0.000599867
Smp_001520.1	0.206689	0.63175
Smp_001530.1	0.364407	0.0299337
Smp_001560.1	1.84571	9.95396e-22
Smp_001590.1	-0.295095	0.0361376
Smp_001610.1	1.32777	1.33824e-12
Smp_001640.1	-0.165718	0.328637
Smp_001780.1	1.11614	0.00110477
Smp_001830.1	-1.20675	2.45982e-09
Smp_001940.1	0.0715757	0.683372
Smp_001950.1	1.4242	7.46689e-10
Smp_001960.1	-0.345884	0.00585155
Smp_002010.1	-1.36501	6.2837e-13
Smp_002080.1	-1.89917	1.10495e-31
Smp_002100.1	1.64877	1.15894e-15
Smp_002150.1	1.49945	0.000136333
Smp_002160.1	-0.757735	6.12543e-08
Smp_002180.1	-0.723942	0.000254831
Smp_002190.1	-0.613228	0.00346589
Smp_002230.1	-0.77416	3.41818e-08
Smp_002280.1	0.219301	0.268443
Smp_002380.1	0.216197	0.129886
Smp_002410.1	-0.900138	0.000142595
Smp_002510.1	-1.44984	4.34265e-21
Smp_002550.1	-0.617104	0.00385405
Smp_002600.1	-0.699414	2.5042e-05
Smp_002640.1	2.69784	0.000251519
Smp_002740.2	-1.36227	9.45278e-26
Smp_002810.1	-0.835406	2.55273e-07
Smp_002820.3	-0.696038	0.000134343
Smp_002840.1	-0.0502293	0.697653
Smp_002870.1	-0.54779	0.00065753
Smp_002880.1	-0.995622	1.09475e-05
Smp_002920.1	1.09407	1.2544e-07
Smp_002930.1	-3.27697	2.97401e-10
Smp_002960.1	-0.520085	0.000110608
Smp_003000.1	-0.694048	4.6245e-07
Smp_003110.1	2.72967	1.36923e-14
Smp_003130.1	-0.389558	0.128319
Smp_003140.1	-0.244445	0.125519
Smp_003190.1	1.16512	5.16784e-07
Smp_003230.1	1.77521	6.24269e-22
Smp_003250.1	-0.129712	0.545338
Smp_003270.1	-0.277575	0.230993
Smp_003330.1	0.1329	0.574245
Smp_003340.1	-0.746553	1.36457e-09
Smp_003410.1	-1.38811	4.25817e-14
Smp_003440.1	2.71113	6.29409e-34
Smp_003600.1	8.519	4.52076e-10
Smp_003610.2	1.58849	2.22391e-14
Smp_003620.1	0.315037	0.0115031
Smp_003630.1	-0.291823	0.035639
Smp_003660.1	-0.50183	0.01088
Smp_003670.1	0.455484	0.0628499
Smp_003700.1	-0.835713	1.71445e-06
Smp_003710.1	0.46219	0.00213005
Smp_003760.1	-0.0635951	0.912928
Smp_003770.1	-0.0813012	0.764034
Smp_003860.1	0.0848749	0.718482
Smp_003930.1	1.81616	4.70976e-27
Smp_003940.1	-0.665409	0.0010361
Smp_003970.1	-1.69957	3.25554e-08
Smp_003980.1	0.388178	0.0019351
Smp_003990.1	0.124297	0.678915
Smp_004000.1	-1.48882	1.62802e-10
Smp_004040.1	0.00735556	0.970608
Smp_004060.1	-2.93329	4.7914e-75
Smp_004070.1	1.18766	0.0134213
Smp_004080.1	-2.07922	5.21639e-43
Smp_004090.1	-0.103892	0.573383
Smp_004120.1	0.921317	2.61741e-06
Smp_004160.1	1.55401	1.13708e-10
Smp_004170.1	-0.645595	0.00036199
Smp_004190.1	0.105008	0.535713
Smp_004200.1	-0.880777	7.79816e-07
Smp_004220.1	-1.18496	1.23876e-12
Smp_004260.1	0.474091	0.00297528
Smp_004280.1	-0.139692	0.48803
Smp_004310.1	-0.555162	0.000534198
Smp_004350.1	0.190596	0.281333
Smp_004360.1	-0.11667	0.593271
Smp_004420.1	-1.7524	4.07523e-14
Smp_004440.1	1.78109	0.00403891
Smp_004470.1	-0.596162	0.000823585
Smp_004480.1	-0.0506999	0.724069
Smp_004510.1	0.612914	0.281497
Smp_004550.1	0.347365	0.0383527
Smp_004590.1	-0.915931	3.55223e-07
Smp_004600.1	-0.933194	1.03684e-06
Smp_004630.1	-1.89309	1.09828e-15
Smp_004640.1	-1.36091	1.01188e-18
Smp_004680.1	0.681521	3.12603e-06
Smp_004690.1	1.52766	4.87234e-09
Smp_004710.1	1.609	0.00382459
Smp_004730.1	1.7262	2.14999e-11
Smp_004780.1	-0.218792	0.383203
Smp_004810.3	-0.592806	0.000314673
Smp_004820.1	-0.84436	2.22945e-05
Smp_004910.1	-0.0883986	0.613337
Smp_004940.1	-1.76672	6.5145e-22
Smp_004980.1	-0.294107	0.202077
Smp_004990.1	-1.32999	6.63867e-06
Smp_005000.1	-0.308926	0.0461176
Smp_005010.1	-0.89347	1.56718e-11
Smp_005020.1	0.435484	0.00700023
Smp_005050.1	0.289321	0.135298
Smp_005060.1	-1.57358	1.88714e-06
Smp_005070.1	0.546536	0.000268397
Smp_005080.1	-1.1661	8.55448e-20
Smp_005160.1	1.12534	1.74555e-11
Smp_005180.1	-1.03925	9.36178e-16
Smp_005190.2	0.749978	1.86252e-10
Smp_005200.1	0.744494	0.000242104
Smp_005210.1	-0.353071	0.00820308
Smp_005230.2	0.696912	7.39122e-06
Smp_005260.1	-0.534678	0.0122361
Smp_005280.1	-1.48041	1.39562e-24
Smp_005290.1	-0.866286	2.22223e-10
Smp_005320.1	-0.136916	0.484659
Smp_005330.1	-0.657084	5.37327e-05
Smp_005350.1	2.80178	3.66009e-40
Smp_005360.1	2.10098	0.000296495
Smp_005390.2	-0.550359	4.56541e-05
Smp_005470.1	2.48294	8.85278e-07
Smp_005500.1	-1.2102	1.35415e-11
Smp_005520.1	0.00246276	0.990764
Smp_005540.1	0.802506	0.0436865
Smp_005570.1	-0.694482	1.50641e-05
Smp_005640.1	-0.164419	0.573568
Smp_005670.1	0.578729	3.91578e-05
Smp_005710.1	3.00593	1.16505e-07
Smp_005720.1	2.26301	1.16066e-14
Smp_005740.1	2.88771	2.7031e-68
Smp_005780.1	0.146849	0.491068
Smp_005790.1	-0.196032	0.293864
Smp_005860.1	-0.292377	0.21837
Smp_005880.1	1.03402	1.14486e-06
Smp_005900.1	0.886612	1.45173e-06
Smp_005910.1	1.13027	3.66087e-13
Smp_005960.1	1.16216	0.00788488
Smp_006000.1	-1.07846	3.16714e-16
Smp_006040.1	0.150731	0.348839
Smp_006060.1	0.67661	8.17499e-07
Smp_006190.1	1.15101	4.59793e-14
Smp_006230.1	0.407091	0.0102861
Smp_006240.1	0.374041	0.111159
Smp_006250.2	0.0907632	0.668184
Smp_006290.1	1.50102	4.24413e-16
Smp_006300.1	1.3932	1.03136e-09
Smp_006320.1	0.0383365	0.845515
Smp_006340.1	0.324399	0.0162457
Smp_006350.2	0.445198	0.0235227
Smp_006390.1	-0.0884096	0.805304
Smp_006440.1	-0.891682	4.87607e-09
Smp_006550.1	-0.807582	0.000392146
Smp_006560.1	-0.952704	2.14224e-14
Smp_006590.1	-0.181165	0.394355
Smp_006630.2	-0.865911	3.53222e-09
Smp_006680.1	-0.0138448	0.94082
Smp_006690.1	-0.28416	0.0305242
Smp_006700.2	-0.439546	0.00519613
Smp_006710.1	-0.130836	0.489057
Smp_006720.2	0.321509	0.173853
Smp_006730.1	0.475523	0.00480932
Smp_006740.1	0.786803	3.17908e-06
Smp_006750.1	0.965088	2.58838e-08
Smp_006760.1	-0.236483	0.28664
Smp_006780.1	-0.874138	2.04738e-06
Smp_006810.1	1.11378	6.99729e-18
Smp_006830.1	-0.338968	0.0354906
Smp_006840.1	-0.514229	0.0175272
Smp_006850.1	-0.953582	4.63041e-07
Smp_006860.1	2.59668	7.0562e-24
Smp_006920.1	0.525577	0.00515739
Smp_006930.1	0.912783	1.02882e-13
Smp_006970.1	1.58333	1.92624e-28
Smp_006980.1	1.06952	5.35481e-07
Smp_006990.1	-1.06909	1.10866e-08
Smp_007000.1	-2.38996	1.83252e-18
Smp_007070.1	1.49623	0.0134625
Smp_007170.1	-0.354906	0.0437475
Smp_007180.1	-0.408354	0.00287447
Smp_007190.1	-0.47462	0.0052964
Smp_007210.1	1.41666	1.08693e-19
Smp_007260.2	-0.173346	0.378222
Smp_007270.1	2.1402	7.32188e-38
Smp_007290.1	1.22565	1.68631e-05
Smp_007300.1	-0.433176	0.0237842
Smp_007330.1	0.403321	0.014265
Smp_007380.1	-0.18248	0.18603
Smp_007450.2	1.36874	3.8952e-23
Smp_007500.1	-0.0187819	0.889702
Smp_007510.1	-0.475064	0.000141572
Smp_007540.1	-1.07239	1.0168e-08
Smp_007550.1	-0.337998	0.00910418
Smp_007570.1	-2.80246	3.07346e-09
Smp_007630.1	0.379402	0.0386737
Smp_007640.1	1.15377	5.43264e-19
Smp_007650.1	1.09924	9.76551e-09
Smp_007660.1	-0.152161	0.23842
Smp_007670.1	-4.14503	1.42414e-22
Smp_007700.1	1.12439	2.9646e-09
Smp_007710.1	0.901713	0.00723531
Smp_007730.1	0.486333	0.000465949
Smp_007760.1	1.59199	2.34727e-32
Smp_007770.1	-0.204926	0.275089
Smp_007780.1	-0.135336	0.607725
Smp_007890.1	-0.311177	0.230121
Smp_007900.1	-1.65457	1.72679e-07
Smp_007950.1	-1.89537	0.0102498
Smp_007960.1	-1.46969	7.159e-18
Smp_007970.1	-0.914817	3.901e-08
Smp_008070.1	-0.23149	0.574971
Smp_008120.1	-0.331668	0.0252502
Smp_008140.1	-0.240815	0.422964
Smp_008190.1	2.77486	4.84028e-05
Smp_008220.1	-1.43513	1.28709e-23
Smp_008230.1	0.68208	3.2604e-06
Smp_008260.1	0.194784	0.190622
Smp_008290.1	-0.102388	0.551481
Smp_008310.1	-0.583601	2.59302e-05
Smp_008320.1	-0.373109	0.115902
Smp_008340.1	-0.0840709	0.619554
Smp_008360.1	-0.49308	0.0485162
Smp_008370.1	1.58478	0.0208491
Smp_008430.1	-0.318967	0.0160429
Smp_008440.1	-0.598087	0.000429247
Smp_008470.2	0.225655	0.170202
Smp_008490.1	1.82088	2.93305e-45
Smp_008500.2	-0.282432	0.0363901
Smp_008545.1	-1.14391	0.000290208
Smp_008580.1	-0.914447	1.32535e-08
Smp_008610.1	-0.534463	0.00528197
Smp_008620.1	1.6341	2.70056e-12
Smp_008660.1	2.12563	1.41451e-25
Smp_008710.1	2.57046	4.0953e-26
Smp_008770.1	-0.4779	0.00737323
Smp_008830.1	-0.200593	0.173707
Smp_008850.1	-0.144701	0.825961
Smp_008860.1	1.84637	9.9918e-12
Smp_008900.1	0.0174736	0.924935
Smp_008920.1	2.50816	6.205e-07
Smp_009020.1	2.35648	1.66047e-06
Smp_009030.1	-2.07618	4.06319e-43
Smp_009040.1	2.47341	4.98248e-10
Smp_009070.1	0.892127	9.37547e-08
Smp_009150.1	-0.598654	0.000253558
Smp_009230.1	3.90746	3.29751e-10
Smp_009250.1	0.361046	0.00456283
Smp_009300.1	0.268977	0.336582
Smp_009310.1	-0.339684	0.264325
Smp_009320.2	-0.11486	0.690523
Smp_009340.1	-0.2727	0.107186
Smp_009390.2	-0.427382	0.0134176
Smp_009400.1	-0.690156	6.41343e-07
Smp_009420.1	-0.925798	0.000781812
Smp_009430.1	-0.872961	1.1985e-09
Smp_009520.1	-0.809897	9.95709e-08
Smp_009530.1	-0.618578	0.00117394
Smp_009540.1	0.686455	3.18391e-05
Smp_009550.1	0.496804	0.000138408
Smp_009560.1	0.494525	0.00546416
Smp_009580.1	0.715835	0.108347
Smp_009600.1	-2.47282	5.56698e-73
Smp_009650.1	-0.622295	0.000137071
Smp_009690.1	-0.758545	0.000788022
Smp_009710.3	1.23943	5.15945e-19
Smp_009760.1	-0.104682	0.652898
Smp_009780.2	0.0395283	0.882189
Smp_009800.1	0.959086	0.00891067
Smp_009830.1	-1.89202	1.2183e-29
Smp_009990.1	0.637917	7.16321e-05
Smp_010090.1	-0.337691	0.131566
Smp_010100.1	-0.0940488	0.539835
Smp_010110.1	-0.464915	0.00195155
Smp_010140.1	-0.269169	0.0572172
Smp_010160.1	-0.330745	0.0952562
Smp_010230.1	0.895398	1.35254e-07
Smp_010250.1	0.136925	0.393695
Smp_010260.1	-0.0058472	0.975259
Smp_010280.1	-0.654431	0.000640975
Smp_010290.1	-0.560783	0.00146886
Smp_010370.1	0.23106	0.160535
Smp_010380.1	-1.0201	0.0275114
Smp_010400.1	-0.546301	0.0019221
Smp_010450.1	1.41425	3.08394e-08
Smp_010550.1	4.21244	5.42484e-27
Smp_010620.1	-0.125116	0.625313
Smp_010660.1	0.868175	0.0152732
Smp_010670.1	1.07996	0.000760224
Smp_010690.1	0.29054	0.0868443
Smp_010710.1	-0.260004	0.177911
Smp_010720.1	-1.98515	0.0272153
Smp_010770.1	0.10248	0.722146
Smp_010800.1	-0.735814	0.000202001
Smp_010820.1	1.71993	1.81834e-11
Smp_010900.1	-0.264167	0.144331
Smp_010930.1	-0.260928	0.229642
Smp_010940.1	0.219958	0.39674
Smp_011000.1	1.28987	5.34322e-14
Smp_011010.1	-0.711728	0.000159798
Smp_011030.1	-0.777076	0.0151535
Smp_011100.1	-0.232047	0.670078
Smp_011120.1	-0.348278	0.0495533
Smp_011150.1	-1.05705	1.84107e-06
Smp_011180.1	-2.64553	4.89692e-30
Smp_011220.1	-0.147108	0.499734
Smp_011230.1	-0.474894	0.00165015
Smp_011270.2	-0.728328	0.000629252
Smp_011560.1	2.44383	1.86247e-17
Smp_011570.1	-0.509616	0.00465299
Smp_011600.1	0.408017	0.046919
Smp_011640.1	1.93198	1.04056e-19
Smp_011660.1	0.730868	0.000233664
Smp_011680.1	1.12243	2.0249e-06
Smp_011690.1	3.05082	2.38045e-20
Smp_011700.1	2.80902	2.67288e-36
Smp_011710.1	0.655545	8.98959e-07
Smp_011720.1	0.378812	0.0276073
Smp_011740.1	-0.729419	1.30508e-06
Smp_011830.1	0.999572	0.000648344
Smp_011860.1	0.906621	5.52135e-12
Smp_011870.1	-5.59707	7.39012e-39
Smp_011960.1	-0.992868	1.86799e-05
Smp_011980.1	0.256315	0.0631922
Smp_011990.1	0.453578	0.00991943
Smp_012010.1	0.720997	0.00705363
Smp_012030.1	-0.492131	0.000111564
Smp_012050.1	0.364941	0.372288
Smp_012070.1	-0.180466	0.333174
Smp_012110.1	0.592518	0.0380424
Smp_012150.1	0.7579	1.27251e-08
Smp_012200.1	0.908155	1.78666e-09
Smp_012280.1	-0.749722	1.09055e-08
Smp_012340.1	-0.458424	0.000564718
Smp_012350.2	0.969853	2.88017e-12
Smp_012380.1	1.48738	0.00121802
Smp_012400.1	-1.02895	6.64303e-06
Smp_012410.1	-0.506997	6.28421e-05
Smp_012440.1	1.98302	6.69784e-20
Smp_012450.1	-0.380401	0.126352
Smp_012460.1	0.153959	0.30556
Smp_012470.1	-0.328708	0.0220169
Smp_012480.1	-0.355271	0.00766868
Smp_012530.1	-0.424543	0.019444
Smp_012540.1	0.134238	0.456062
Smp_012570.1	0.255198	0.0730765
Smp_012580.1	0.938758	1.13708e-10
Smp_012670.2	1.0157	6.51794e-08
Smp_012690.1	-0.0742181	0.59971
Smp_012720.1	0.30594	0.0273324
Smp_012740.2	0.0871818	0.640797
Smp_012750.1	-1.52004	1.05769e-16
Smp_012780.1	2.08393	1.09027e-49
Smp_012790.1	-0.232334	0.160535
Smp_012800.1	-0.293293	0.0748021
Smp_012810.1	2.16915	4.76921e-12
Smp_012860.1	-0.689876	4.32462e-05
Smp_012900.1	-0.61825	4.19036e-08
Smp_012930.1	-2.88127	4.4324e-48
Smp_012950.1	-0.0128885	0.982125
Smp_012970.1	0.121502	0.448518
Smp_012980.1	-0.243288	0.116075
Smp_013040.2	-0.410655	0.0259766
Smp_013050.1	0.15819	0.339744
Smp_013060.1	0.299219	0.11235
Smp_013070.1	-0.18579	0.288121
Smp_013080.1	1.32313	3.49856e-09
Smp_013150.1	-2.35499	2.91755e-23
Smp_013200.2	-1.92911	7.44774e-08
Smp_013300.1	-0.309512	0.0506487
Smp_013310.1	2.31269	0.00167726
Smp_013360.1	-0.498363	0.00203734
Smp_013370.3	-0.376119	0.0140158
Smp_013440.1	-0.803514	0.000205331
Smp_013460.1	-0.93797	8.37969e-16
Smp_013470.2	-1.67377	5.25286e-10
Smp_013520.1	-0.530306	3.38262e-05
Smp_013540.1	-9.64541	1.68966e-62
Smp_013560.1	1.25118	9.4832e-05
Smp_013570.1	-1.85909	3.49784e-11
Smp_013610.1	0.465765	0.0432027
Smp_013630.1	1.37688	0.0044681
Smp_013690.1	-0.301504	0.011715
Smp_013790.1	-0.311309	0.0840743
Smp_013810.1	0.324887	0.192482
Smp_013840.2	0.278491	0.156976
Smp_013860.1	0.172147	0.23197
Smp_013870.1	0.376016	0.00956949
Smp_013930.1	-0.214748	0.193715
Smp_013950.1	-0.913145	6.07153e-07
Smp_013970.1	-2.20432	7.71602e-26
Smp_014010.1	0.572373	4.96529e-05
Smp_014020.1	-0.3506	0.0138056
Smp_014050.1	-0.580591	1.6931e-06
Smp_014060.1	-0.41346	0.333556
Smp_014080.1	0.907507	0.00677117
Smp_014170.2	0.851408	1.00942e-07
Smp_014260.1	0.605431	0.0445513
Smp_014270.1	-0.397002	0.0912592
Smp_014280.1	-0.346487	0.0543513
Smp_014290.2	0.116841	0.498264
Smp_014400.3	-0.546252	0.00307271
Smp_014410.2	0.327719	0.271683
Smp_014420.1	1.10535	0.000582554
Smp_014430.1	1.26691	0.0157458
Smp_014440.1	-0.564538	0.0549088
Smp_014570.1	-0.296877	0.369632
Smp_014610.1	-8.92513	7.28774e-33
Smp_014620.1	-1.79981	7.05985e-38
Smp_014650.1	-1.51654	1.39383e-14
Smp_014660.2	0.737857	4.71707e-06
Smp_014670.2	0.694964	1.6647e-05
Smp_014680.1	1.30634	3.3251e-08
Smp_014730.1	-1.24672	2.02927e-06
Smp_014780.2	1.14406	4.93002e-10
Smp_014800.2	0.64426	6.46305e-06
Smp_014820.1	1.9788	5.92212e-19
Smp_014840.1	2.26731	2.28375e-18
Smp_014850.1	-0.405689	0.0103023
Smp_015020.1	1.44705	2.54512e-17
Smp_015030.1	0.680335	0.000437228
Smp_015050.1	0.827001	5.42273e-06
Smp_015070.1	0.104544	0.491471
Smp_015090.1	-0.834696	1.97431e-11
Smp_015100.1	-0.449991	0.337294
Smp_015220.1	-1.13867	1.34632e-08
Smp_015390.1	0.661518	7.17253e-07
Smp_015440.1	-0.607733	0.000139968
Smp_015480.1	2.47327	1.25345e-25
Smp_015510.1	0.00821369	0.962885
Smp_015520.1	-0.156297	0.35911
Smp_015530.2	-0.116936	0.517945
Smp_015630.1	1.96423	2.36982e-06
Smp_015670.1	3.31176	7.43557e-17
Smp_015690.1	-0.649027	0.00386096
Smp_015710.1	-0.0907092	0.58511
Smp_015720.1	-1.07776	1.1682e-08
Smp_015730.1	-0.332826	0.149627
Smp_015760.1	1.53694	0.00660784
Smp_015780.1	-0.48647	0.0257303
Smp_015800.1	-0.601639	0.0379848
Smp_015840.1	-0.242413	0.348439
Smp_015850.3	-0.0412049	0.777433
Smp_015860.1	-0.327254	0.145898
Smp_015880.1	-0.0742176	0.752421
Smp_015900.1	-0.220298	0.106603
Smp_015980.1	0.0759274	0.716763
Smp_016050.1	-0.483786	0.00364177
Smp_016090.1	0.382655	0.0388883
Smp_016130.1	-0.234197	0.264532
Smp_016200.3	0.181724	0.293807
Smp_016230.1	2.11477	4.40296e-07
Smp_016250.2	-0.740539	1.43061e-06
Smp_016340.1	0.0547445	0.758892
Smp_016380.1	0.902008	1.33386e-09
Smp_016390.1	0.662957	1.26546e-07
Smp_016410.1	-0.690849	3.06474e-06
Smp_016490.2	-0.452216	0.260442
Smp_016510.1	0.450693	0.0316559
Smp_016550.2	-0.412382	0.0128104
Smp_016600.1	2.36809	2.85103e-36
Smp_016630.1	1.30088	1.25352e-10
Smp_016640.1	0.149168	0.332027
Smp_016670.1	0.235747	0.181504
Smp_016680.1	1.31892	0.0394723
Smp_016730.1	-0.924589	9.87777e-05
Smp_016780.1	3.59748	1.07497e-19
Smp_016810.1	-0.563615	0.000692673
Smp_016840.1	0.240621	0.100528
Smp_016870.1	-2.02489	8.52518e-49
Smp_016890.1	-0.647367	3.18856e-05
Smp_016900.1	-1.23059	4.77167e-11
Smp_016910.1	-1.54662	6.29936e-07
Smp_016920.1	0.256662	0.497604
Smp_016990.1	-0.871235	1.01106e-09
Smp_017010.4	-0.837874	6.37726e-07
Smp_017070.1	-0.00959125	0.948868
Smp_017080.1	-0.0928645	0.658978
Smp_017090.1	-0.499306	0.00635418
Smp_017110.1	0.324398	0.151296
Smp_017230.1	-0.937557	1.21588e-11
Smp_017280.1	-1.60632	1.16453e-06
Smp_017290.3	-1.2627	1.98608e-10
Smp_017350.1	2.33387	1.42188e-08
Smp_017360.1	-0.883496	8.70617e-06
Smp_017420.1	1.81688	1.12773e-19
Smp_017430.1	0.783484	0.000450973
Smp_017470.1	-0.582939	0.000382958
Smp_017520.1	-0.164137	0.394456
Smp_017610.1	7.53865	4.13534e-111
Smp_017620.1	6.28193	2.93323e-16
Smp_017640.1	-0.434074	0.00476246
Smp_017650.2	-0.486127	0.00552909
Smp_017660.1	-0.495441	0.0519943
Smp_017670.1	-0.368565	0.12265
Smp_017710.1	2.14703	1.38338e-30
Smp_017730.1	2.75343	1.21874e-36
Smp_017750.1	0.0372426	0.784477
Smp_017810.1	0.00411211	0.984076
Smp_017830.2	0.125849	0.471863
Smp_017860.1	-0.0558115	0.909213
Smp_017870.1	1.63934	2.21045e-08
Smp_017880.1	0.929065	1.83674e-06
Smp_017890.1	-0.537	0.00122442
Smp_017900.1	0.0359087	0.822582
Smp_017990.1	-0.238148	0.217921
Smp_018010.1	-2.19686	1.99389e-54
Smp_018020.1	-0.312789	0.0341865
Smp_018030.1	-0.458461	0.000661431
Smp_018150.1	-1.33613	2.35585e-12
Smp_018160.1	0.0696888	0.729084
Smp_018170.1	1.52813	7.55072e-11
Smp_018210.1	-0.293458	0.095314
Smp_018220.2	-0.802133	1.20591e-06
Smp_018240.3	-0.282315	0.196281
Smp_018250.2	3.06917	3.04888e-17
Smp_018260.1	0.984711	2.21924e-10
Smp_018280.1	-1.38473	3.98226e-27
Smp_018290.1	-0.143687	0.504102
Smp_018310.1	-0.162376	0.568588
Smp_018360.1	0.543015	5.55264e-05
Smp_018400.1	-0.970256	1.7332e-06
Smp_018430.1	-0.417526	0.00879177
Smp_018440.1	-1.88572	1.52374e-09
Smp_018460.1	-0.798118	8.59469e-09
Smp_018480.1	-0.387517	0.0902874
Smp_018490.1	0.160214	0.560865
Smp_018500.1	-1.04855	2.1055e-05
Smp_018510.1	0.516533	0.200627
Smp_018530.2	-0.610144	0.00217307
Smp_018550.1	1.08928	6.90755e-09
Smp_018570.1	-1.33304	3.03644e-13
Smp_018580.1	0.413413	0.0182994
Smp_018610.1	0.686186	5.09923e-08
Smp_018620.1	0.205132	0.0944024
Smp_018640.1	0.561584	0.00245618
Smp_018670.1	0.308616	0.347873
Smp_018680.1	0.196514	0.211335
Smp_018690.1	0.263439	0.511277
Smp_018710.1	0.219122	0.14772
Smp_018760.1	-0.121898	0.43139
Smp_018790.1	0.459024	0.0162044
Smp_018870.1	-2.4561	3.71592e-44
Smp_018930.1	-2.43663	1.20813e-26
Smp_018940.1	1.84759	2.46822e-07
Smp_018950.1	-0.844103	7.39565e-09
Smp_018990.1	-1.66842	4.77464e-08
Smp_019010.1	-0.725492	2.79208e-07
Smp_019030.1	-0.935054	1.11298e-08
Smp_019040.1	-0.524456	0.00306593
Smp_019050.2	-0.521498	0.000583203
Smp_019060.1	-0.925604	4.54451e-05
Smp_019100.1	-0.391246	0.0123961
Smp_019130.1	-0.762179	1.80277e-08
Smp_019170.1	0.37823	0.0110605
Smp_019190.1	-0.424123	0.00397327
Smp_019200.1	4.32124	2.54743e-15
Smp_019210.1	3.02303	2.57946e-12
Smp_019260.1	-0.237855	0.0803648
Smp_019280.1	0.571882	0.0264268
Smp_019310.1	2.615	7.04604e-32
Smp_019340.1	0.122203	0.430543
Smp_019350.1	1.86721	4.93326e-07
Smp_019380.1	-0.328	0.00696743
Smp_019420.1	0.575696	0.20447
Smp_019430.1	-0.302988	0.0614983
Smp_019440.1	-0.439598	0.0283906
Smp_019490.1	-0.204945	0.204083
Smp_019610.1	0.985204	7.3017e-06
Smp_019620.2	-0.0544766	0.700895
Smp_019630.1	0.23509	0.361752
Smp_019640.1	-0.155328	0.290825
Smp_019680.1	0.652179	1.32194e-07
Smp_019690.1	0.35174	0.0206509
Smp_019730.2	1.04763	4.99298e-12
Smp_019750.2	0.760483	0.00013129
Smp_019760.1	-0.84071	1.08388e-06
Smp_019790.1	0.732841	6.38327e-08
Smp_019810.1	0.978478	2.86306e-05
Smp_019820.1	0.267237	0.0761435
Smp_019840.2	0.22162	0.0999804
Smp_019860.1	-0.158212	0.334311
Smp_019880.1	-0.668218	4.7757e-05
Smp_019890.1	-0.526631	7.43492e-05
Smp_019900.1	0.994988	1.01274e-07
Smp_019920.1	-0.274813	0.165416
Smp_019940.1	0.101008	0.407235
Smp_019950.1	0.834635	2.64519e-07
Smp_019980.1	-0.195512	0.103865
Smp_019990.1	0.491904	0.00161338
Smp_020040.2	-0.518364	0.0163499
Smp_020050.1	0.0652532	0.647574
Smp_020060.1	-0.659136	1.37918e-06
Smp_020070.1	1.84277	1.82046e-13
Smp_020080.1	0.220662	0.246712
Smp_020090.1	-1.39125	4.7646e-13
Smp_020120.1	-0.363451	0.122306
Smp_020130.1	2.55403	1.19363e-14
Smp_020170.1	0.124144	0.651459
Smp_020200.1	-0.597791	2.48882e-06
Smp_020210.1	-0.940539	1.45774e-08
Smp_020220.2	-0.88296	1.05507e-07
Smp_020270.1	1.35643	6.67525e-11
Smp_020300.1	0.745511	1.7712e-05
Smp_020340.1	2.15795	5.39269e-24
Smp_020360.1	0.00196655	0.995375
Smp_020370.1	-0.573339	0.00660887
Smp_020400.1	-0.235699	0.212882
Smp_020450.1	0.25441	0.030072
Smp_020480.1	-1.95884	1.62693e-32
Smp_020540.2	1.45847	4.75055e-05
Smp_020550.1	2.15896	1.64219e-05
Smp_020590.1	-0.525876	0.000334909
Smp_020760.1	1.17293	1.1719e-17
Smp_020770.1	-1.32906	7.78114e-07
Smp_020800.1	-0.0483824	0.75269
Smp_020840.1	-1.02979	7.3923e-06
Smp_020920.1	0.545104	7.31006e-05
Smp_021040.1	-0.065415	0.674516
Smp_021070.1	-1.51664	4.18689e-20
Smp_021080.1	-0.35416	0.0215381
Smp_021100.1	0.0493467	0.759285
Smp_021130.1	-0.814168	2.8858e-07
Smp_021140.1	-1.51882	3.47315e-17
Smp_021160.1	-0.155687	0.3572
Smp_021170.1	-0.187731	0.322206
Smp_021190.1	-0.399486	0.473372
Smp_021220.1	0.385747	0.039111
Smp_021260.1	0.430971	0.415826
Smp_021280.1	-0.868788	0.000549487
Smp_021290.1	0.221511	0.199943
Smp_021300.1	-0.154417	0.351789
Smp_021320.1	-0.120274	0.660741
Smp_021330.2	-0.666145	1.20803e-07
Smp_021340.2	0.505086	0.000268758
Smp_021370.1	1.12038	1.17553e-09
Smp_021390.1	3.55134	5.83253e-64
Smp_021540.1	-0.499841	0.00426262
Smp_021550.1	0.211518	0.329141
Smp_021590.1	-2.30967	7.28904e-62
Smp_021600.1	1.35845	3.4338e-16
Smp_021730.1	0.423089	0.0634527
Smp_021750.2	-1.1272	1.42414e-22
Smp_021760.1	-0.0350221	0.845822
Smp_021790.2	1.21656	2.00175e-05
Smp_021800.1	-0.381772	0.0486728
Smp_021830.1	-0.472074	0.0113593
Smp_021870.1	-0.235456	0.362187
Smp_021910.1	-0.579808	0.000725339
Smp_021920.3	3.07317	1.56087e-13
Smp_021950.2	-0.299283	0.114522
Smp_021960.1	-0.227518	0.433439
Smp_021980.1	0.5956	0.00186399
Smp_022020.1	-0.462907	0.0110376
Smp_022050.1	-0.592723	0.0645402
Smp_022090.1	-0.504604	0.00386934
Smp_022100.1	0.767193	0.0366144
Smp_022110.1	0.0203341	0.897021
Smp_022130.1	-0.449334	0.0044619
Smp_022140.1	-0.680153	1.7933e-06
Smp_022170.1	-0.28877	0.0202263
Smp_022300.1	-0.0879296	0.929734
Smp_022310.1	0.497889	0.00248352
Smp_022320.2	-0.507457	0.0371805
Smp_022330.1	0.778242	1.32963e-06
Smp_022340.1	3.04481	1.54631e-21
Smp_022400.1	0.886521	0.00029447
Smp_022410.1	1.99702	2.01868e-09
Smp_022430.1	-0.311131	0.33438
Smp_022450.2	1.15484	7.4277e-08
Smp_022460.1	0.738161	0.0005913
Smp_022470.1	0.433865	0.0409433
Smp_022500.1	0.816517	1.44095e-08
Smp_022540.1	0.998678	5.79737e-18
Smp_022560.2	-0.93538	2.02935e-06
Smp_022570.1	0.99925	2.18832e-08
Smp_022630.1	1.07366	1.08719e-17
Smp_022640.1	-1.67931	1.44782e-12
Smp_022660.1	-0.11178	0.390107
Smp_022700.2	-0.137753	0.567667
Smp_022730.1	-0.143117	0.624705
Smp_022760.1	2.44902	4.61377e-21
Smp_022810.1	1.39916	5.72766e-15
Smp_022850.1	0.390261	0.0165911
Smp_022870.1	1.32525	6.48086e-09
Smp_022890.1	2.55299	1.90595e-31
Smp_022960.1	-0.523898	9.8203e-05
Smp_022990.1	-0.0349408	0.813494
Smp_023010.1	1.21281	5.9232e-05
Smp_023140.1	-1.55733	1.44643e-22
Smp_023150.1	-1.00123	1.34921e-13
Smp_023160.1	-0.150549	0.738175
Smp_023170.1	-1.36392	3.65428e-20
Smp_023230.1	-0.98256	1.21482e-13
Smp_023240.1	1.08934	0.0461959
Smp_023250.1	-0.0714237	0.645124
Smp_023270.2	0.087172	0.48781
Smp_023360.1	-0.836458	8.75524e-06
Smp_023530.1	-0.935825	1.33491e-08
Smp_023550.1	0.913438	1.06791e-10
Smp_023570.1	-0.551377	0.094051
Smp_023620.1	0.605615	0.000843135
Smp_023660.1	-0.371012	0.00822665
Smp_023670.1	-0.029164	0.838034
Smp_023700.2	-0.349509	0.0127002
Smp_023830.1	0.401951	0.20001
Smp_023840.1	-2.01063	1.46264e-21
Smp_023860.1	-0.710486	0.0483006
Smp_023930.1	0.5336	0.00644886
Smp_023940.1	0.433091	0.108442
Smp_023990.1	-0.939182	1.61147e-07
Smp_024000.1	-0.552579	0.000574287
Smp_024030.1	-0.56213	4.77978e-05
Smp_024060.1	0.0541092	0.735901
Smp_024110.1	0.250819	0.281333
Smp_024120.1	0.0277648	0.933543
Smp_024140.4	-0.817116	0.000372001
Smp_024150.1	0.0816548	0.567935
Smp_024180.2	0.658682	0.000666321
Smp_024190.1	0.10415	0.668567
Smp_024220.1	-0.327525	0.0525192
Smp_024240.1	-0.403169	0.0551106
Smp_024290.1	0.0449808	0.953307
Smp_024360.1	-0.781633	0.000546751
Smp_024370.1	1.40754	2.81241e-26
Smp_024380.1	-1.49148	2.30325e-28
Smp_024390.3	-1.89675	2.98509e-27
Smp_024450.1	1.08528	2.91434e-09
Smp_024490.1	-0.77018	9.21861e-07
Smp_024500.1	-0.207258	0.170796
Smp_024520.1	0.225647	0.0697332
Smp_024580.2	-0.797777	4.67068e-09
Smp_024590.1	-0.728798	6.53393e-07
Smp_024660.1	1.605	5.46256e-13
Smp_024670.1	-0.287655	0.107314
Smp_024800.1	-1.53309	3.87131e-11
Smp_024810.1	0.701425	0.0119198
Smp_024820.2	1.83035	7.04689e-38
Smp_024850.1	-1.67034	2.05262e-19
Smp_024860.1	1.64066	2.46055e-08
Smp_024870.1	2.05516	2.28903e-23
Smp_024880.1	-0.580928	0.014332
Smp_024900.1	-0.71941	8.53003e-08
Smp_024930.1	0.0968895	0.600934
Smp_024970.1	-1.10317	7.50408e-16
Smp_025010.1	-0.433023	0.0039368
Smp_025020.1	-0.019306	0.913346
Smp_025030.1	1.79611	7.18507e-11
Smp_025100.1	-0.497486	0.00659629
Smp_025130.1	-1.21414	2.3625e-18
Smp_025150.1	-0.771899	1.39144e-08
Smp_025160.3	-0.499796	0.00250502
Smp_025260.1	-0.862687	2.27013e-05
Smp_025340.1	-0.413566	0.00350134
Smp_025360.1	0.762406	7.26084e-09
Smp_025370.1	1.89486	3.23191e-17
Smp_025380.1	2.56678	8.0536e-14
Smp_025390.1	2.81027	0.00734324
Smp_025410.1	2.20099	1.08447e-09
Smp_025440.1	-0.103713	0.461422
Smp_025510.1	-0.103905	0.598587
Smp_025550.1	-0.724123	5.19374e-08
Smp_025560.1	0.194222	0.381065
Smp_025570.1	0.148201	0.336054
Smp_025620.1	1.26811	9.30668e-12
Smp_025670.1	0.20809	0.105712
Smp_025680.1	-0.537435	9.94856e-05
Smp_025700.1	-0.430608	0.0583078
Smp_025740.1	1.63835	1.33202e-27
Smp_025750.1	0.375326	0.0166385
Smp_025800.1	-0.740793	0.000887201
Smp_025830.1	-0.0521473	0.879671
Smp_025860.1	1.77601	9.38414e-13
Smp_025890.1	-0.624499	0.0049024
Smp_025950.1	-0.814884	4.33076e-08
Smp_026030.1	-2.34372	8.95398e-36
Smp_026040.1	-0.799974	8.75157e-06
Smp_026090.1	-0.060385	0.722819
Smp_026100.1	-1.11589	9.87696e-06
Smp_026160.1	-0.111461	0.553031
Smp_026190.1	-0.837901	3.67641e-05
Smp_026230.1	1.56816	1.76167e-12
Smp_026250.3	-0.39325	0.00246509
Smp_026260.1	-0.252926	0.0837417
Smp_026270.1	0.68362	0.00331516
Smp_026280.1	0.794733	5.07537e-08
Smp_026300.1	-0.499202	0.0511061
Smp_026310.1	-0.95864	2.89008e-11
Smp_026320.1	-1.04967	2.90204e-10
Smp_026340.1	-0.187133	0.333721
Smp_026390.1	-0.79956	6.41763e-07
Smp_026400.1	-4.95813	6.23198e-75
Smp_026420.1	0.0574965	0.820064
Smp_026440.1	1.17122	1.54085e-07
Smp_026450.2	-0.526155	0.0826065
Smp_026460.1	-0.589571	2.58206e-06
Smp_026510.1	0.0836597	0.615376
Smp_026540.1	0.476697	0.00437369
Smp_026560.2	0.825098	0.000470723
Smp_026570.1	-0.156894	0.71735
Smp_026630.1	-0.237789	0.146976
Smp_026670.1	-0.24026	0.531926
Smp_026700.1	-0.0728429	0.754429
Smp_026770.1	-0.872614	8.64369e-08
Smp_026790.1	-1.2322	0.00545579
Smp_026810.1	-0.384603	0.450936
Smp_026820.1	0.403765	0.151263
Smp_026830.1	-0.0378011	0.853867
Smp_026910.1	0.329434	0.0560902
Smp_026920.1	4.9338	9.59811e-19
Smp_026930.1	0.14821	0.408468
Smp_027000.1	-0.126803	0.386708
Smp_027010.2	-0.0572491	0.678229
Smp_027040.1	-0.737776	1.36816e-08
Smp_027080.1	-1.33515	5.88664e-19
Smp_027210.1	-2.11686	8.61889e-10
Smp_027220.1	-0.483551	0.0006002
Smp_027240.1	-0.7099	0.00472082
Smp_027250.1	-0.0892667	0.606338
Smp_027300.1	-0.327091	0.0476803
Smp_027340.1	-1.39585	2.30744e-13
Smp_027360.1	0.391046	0.155836
Smp_027370.1	0.187518	0.237294
Smp_027390.1	0.258024	0.0502203
Smp_027400.1	-0.0461021	0.791654
Smp_027430.1	0.700113	0.00235417
Smp_027450.1	-0.0723421	0.68764
Smp_027480.1	0.0692453	0.625733
Smp_027500.1	-0.797918	0.00798111
Smp_027550.1	-0.306112	0.0444238
Smp_027610.1	-1.79821	2.53999e-17
Smp_027750.1	-0.768107	1.61948e-05
Smp_027850.1	-0.604641	3.41864e-06
Smp_027870.1	-0.859284	4.25937e-07
Smp_027880.1	-0.186369	0.33183
Smp_027890.1	-0.284125	0.162091
Smp_027900.1	-0.579055	0.012435
Smp_027910.1	-0.140492	0.294418
Smp_027920.1	-3.16032	8.1623e-44
Smp_027970.1	-0.381646	0.0148556
Smp_028030.1	1.02536	2.16958e-12
Smp_028050.1	-2.68827	2.56101e-66
Smp_028060.1	-0.484052	0.138327
Smp_028070.1	0.752328	6.12382e-10
Smp_028080.1	-0.00198087	0.989526
Smp_028100.1	0.0904554	0.660294
Smp_028120.1	-0.135883	0.338275
Smp_028140.1	0.491087	0.0190444
Smp_028150.1	1.75828	7.8331e-09
Smp_028170.1	1.23253	8.8013e-12
Smp_028190.1	0.0967427	0.531106
Smp_028200.1	1.23952	1.64128e-18
Smp_028210.1	-0.063758	0.865577
Smp_028330.1	0.468336	0.000939143
Smp_028340.1	-0.369621	0.0052897
Smp_028360.1	2.23672	3.75178e-43
Smp_028410.1	-0.539916	0.131168
Smp_028430.1	0.182815	0.433781
Smp_028440.1	-0.707375	0.000183862
Smp_028450.1	2.27172	0.0154006
Smp_028490.1	1.90004	6.35107e-24
Smp_028500.1	1.02478	0.00978667
Smp_028550.1	1.25953	8.85964e-10
Smp_028620.1	1.16279	3.06679e-14
Smp_028630.1	1.3929	2.65501e-25
Smp_028650.1	0.778075	1.99724e-06
Smp_028670.1	2.00884	2.19298e-17
Smp_028690.1	1.38965	2.47247e-16
Smp_028730.1	-0.841424	1.40265e-12
Smp_028840.1	2.61954	1.58993e-08
Smp_028850.1	-0.127829	0.560356
Smp_028870.1	-0.219051	0.505888
Smp_028910.1	1.04881	0.0308286
Smp_028930.1	-0.537909	0.00307559
Smp_028940.1	0.323848	0.0811421
Smp_028980.1	-0.923009	1.05713e-07
Smp_028990.1	-0.217583	0.353788
Smp_029040.1	-0.443689	0.000612216
Smp_029060.1	-0.235742	0.0827386
Smp_029070.1	-0.155497	0.302331
Smp_029100.2	-0.902804	8.19778e-07
Smp_029160.1	1.5863	3.34819e-24
Smp_029210.1	-0.774081	2.69322e-08
Smp_029230.1	-1.1063	2.95664e-09
Smp_029240.2	-0.807516	0.000464258
Smp_029310.1	0.0705723	0.682761
Smp_029360.1	-0.357943	0.0472692
Smp_029370.1	-0.25973	0.102098
Smp_029390.1	-0.488033	0.00148354
Smp_029410.1	-0.803768	6.7196e-07
Smp_029470.1	0.172124	0.153916
Smp_029480.1	-1.83282	3.94663e-16
Smp_029500.1	-0.973624	4.75591e-14
Smp_029520.1	0.812948	0.000134483
Smp_029620.1	-5.12957	3.28638e-07
Smp_029670.1	1.80821	9.63679e-20
Smp_029700.1	-0.223839	0.168976
Smp_029730.1	-0.48321	0.000493868
Smp_029740.1	-0.482867	0.0153921
Smp_029750.1	-0.899863	3.52249e-08
Smp_029780.1	1.11334	4.55797e-09
Smp_029790.1	0.807996	0.00123794
Smp_029800.1	0.778833	9.44657e-05
Smp_029820.1	-1.89848	3.84383e-14
Smp_029850.1	0.184097	0.226793
Smp_029890.1	0.298696	0.0741362
Smp_029900.1	-0.693426	7.30801e-08
Smp_029940.2	-0.24049	0.116179
Smp_029970.1	0.290714	0.117228
Smp_029990.1	0.386704	0.0170117
Smp_030000.1	-0.374897	0.0365302
Smp_030010.3	1.29843	1.19232e-13
Smp_030020.1	-0.092194	0.665156
Smp_030030.1	-0.484182	0.00871521
Smp_030050.1	-0.961691	0.121102
Smp_030110.1	-0.578356	0.0748981
Smp_030150.1	0.87916	4.53537e-08
Smp_030180.1	-0.952693	1.41975e-06
Smp_030220.1	-0.111617	0.524441
Smp_030250.1	-0.640404	2.08451e-06
Smp_030260.1	0.596047	0.125727
Smp_030280.1	-0.937797	1.3726e-10
Smp_030290.1	-0.336054	0.0910054
Smp_030300.4	0.186287	0.434071
Smp_030320.1	0.133337	0.402537
Smp_030330.2	-0.251461	0.0824705
Smp_030370.1	-0.487102	0.0288781
Smp_030400.1	0.661347	1.68771e-06
Smp_030440.1	0.954748	8.25519e-05
Smp_030500.1	-0.495423	0.000391052
Smp_030690.1	-1.92283	4.07177e-30
Smp_030710.1	-1.53802	9.02326e-08
Smp_030730.1	0.694805	0.0114721
Smp_030760.1	-0.0758874	0.64438
Smp_030780.1	-0.472912	0.000379853
Smp_030830.2	-0.825339	6.71489e-07
Smp_030860.1	-0.0798245	0.590952
Smp_030870.1	0.888296	0.000296288
Smp_030910.1	1.05638	0.00737318
Smp_030920.1	-0.33392	0.0386878
Smp_030930.2	-0.127449	0.492247
Smp_031000.2	0.950371	5.70004e-11
Smp_031010.1	0.744173	1.84931e-06
Smp_031020.1	-4.7634	7.99217e-27
Smp_031040.2	-0.124054	0.331339
Smp_031050.1	1.17835	6.45651e-18
Smp_031070.3	0.788555	4.48492e-10
Smp_031100.1	0.717736	4.69883e-06
Smp_031180.1	3.43463	9.10775e-12
Smp_031190.1	0.691165	0.0465167
Smp_031220.1	0.530849	0.132033
Smp_031250.1	0.772316	0.0254667
Smp_031270.1	0.451466	0.0767672
Smp_031300.1	3.29267	1.20807e-26
Smp_031310.1	-0.354894	0.144328
Smp_031350.1	-0.132088	0.71597
Smp_031360.1	0.466221	0.00636175
Smp_031400.1	0.840866	3.07111e-06
Smp_031430.1	-0.411808	0.359873
Smp_031530.1	2.5884	2.87851e-08
Smp_031560.1	0.0682712	0.755168
Smp_031570.1	-1.50878	1.31271e-15
Smp_031590.1	-0.038158	0.870924
Smp_031690.1	-0.172372	0.354472
Smp_031710.1	-0.550657	2.65306e-05
Smp_031720.1	-0.755788	0.000580916
Smp_031730.1	-1.64399	1.10712e-32
Smp_031770.13	0.131538	0.591069
Smp_031770.14	3.05329	2.24034e-18
Smp_031770.15	2.05324	7.16302e-05
Smp_031860.1	-0.589255	0.000159786
Smp_031880.1	0.956231	1.79381e-09
Smp_031920.5	-0.0612742	0.723702
Smp_031940.1	-0.775413	6.47926e-05
Smp_031950.2	-0.212437	0.206252
Smp_031990.1	-1.26247	5.02719e-11
Smp_032000.1	-0.477501	0.0103986
Smp_032060.1	-0.282293	0.0766004
Smp_032120.1	-0.373773	0.029061
Smp_032150.1	-0.106525	0.765619
Smp_032180.1	-0.533402	0.00159735
Smp_032230.1	-0.135589	0.380368
Smp_032240.1	-0.256011	0.349852
Smp_032250.1	-0.242684	0.0830936
Smp_032260.1	-1.6171	5.05527e-14
Smp_032280.1	0.155599	0.607681
Smp_032310.1	0.272713	0.111209
Smp_032320.6	-0.609385	0.00080854
Smp_032420.1	-0.614461	0.000650554
Smp_032470.1	-1.98933	6.28184e-07
Smp_032480.1	-0.81011	1.72431e-05
Smp_032490.1	-1.16415	4.01588e-15
Smp_032500.1	-2.46467	2.2622e-53
Smp_032510.1	-0.912545	3.48916e-09
Smp_032520.1	1.0012	2.04845e-11
Smp_032580.2	-0.723778	1.23493e-05
Smp_032640.1	0.0862913	0.760198
Smp_032720.1	2.1692	1.15962e-12
Smp_032760.1	-1.49946	8.71409e-11
Smp_032770.1	-0.214633	0.135975
Smp_032780.1	-1.69534	1.68778e-29
Smp_032790.1	0.244481	0.172447
Smp_032800.2	-0.236396	0.0604478
Smp_032810.1	-0.697045	9.24689e-06
Smp_032820.1	-0.0673771	0.644072
Smp_032920.2	0.534603	0.00123186
Smp_032930.2	0.646697	4.24517e-07
Smp_032950.1	1.14872	0.000151047
Smp_033010.1	1.83415	0.0118613
Smp_033020.1	-0.329649	0.0205281
Smp_033040.1	2.72415	1.65938e-67
Smp_033050.1	0.22155	0.221527
Smp_033110.1	0.143168	0.306348
Smp_033130.1	0.622304	0.00464519
Smp_033140.1	-0.18174	0.367591
Smp_033150.1	-1.31689	1.71429e-11
Smp_033200.1	3.23988	6.0882e-09
Smp_033210.1	-0.739945	0.00152125
Smp_033250.1	-8.96065	7.26363e-37
Smp_033260.2	-0.650651	0.000212845
Smp_033330.1	1.06712	4.66756e-08
Smp_033350.1	-0.666231	2.11508e-07
Smp_033370.1	0.413779	0.255357
Smp_033400.1	-0.161803	0.304019
Smp_033510.1	-0.0524862	0.923164
Smp_033530.3	0.10855	0.645636
Smp_033540.1	-0.506662	0.00121402
Smp_033550.1	-1.5044	6.41102e-23
Smp_033590.1	-0.33192	0.052186
Smp_033600.1	-0.779688	1.6632e-11
Smp_033610.1	-0.269049	0.181715
Smp_033620.1	-0.432717	0.00523144
Smp_033660.1	-0.317904	0.0183875
Smp_033670.5	-0.460945	0.00113281
Smp_033680.1	-0.00758102	0.969419
Smp_033700.1	-1.16453	3.53517e-15
Smp_033710.1	-0.735897	1.2544e-07
Smp_033760.2	-0.919648	7.28371e-10
Smp_033770.1	-0.251572	0.0892929
Smp_033870.1	1.10296	6.62965e-12
Smp_033930.1	-1.06382	0.00211609
Smp_033950.2	-0.31901	0.0437645
Smp_033970.1	-0.0262657	0.849132
Smp_033990.1	-0.589205	0.000151428
Smp_034000.1	-0.541497	0.000149024
Smp_034090.1	-0.231417	0.0936783
Smp_034100.1	-0.192959	0.456277
Smp_034120.1	0.620583	4.97072e-05
Smp_034190.1	-0.888889	3.02879e-09
Smp_034220.1	-0.069772	0.704381
Smp_034270.2	-0.25823	0.313149
Smp_034300.1	0.194548	0.565388
Smp_034310.1	0.798889	0.354297
Smp_034400.1	0.494366	0.000536128
Smp_034410.1	1.0209	1.07156e-06
Smp_034420.2	1.27665	2.23127e-09
Smp_034430.1	-0.401008	0.017831
Smp_034440.1	0.612221	0.0576376
Smp_034450.1	-0.289098	0.0668549
Smp_034490.1	-0.93175	1.5208e-08
Smp_034500.1	2.90531	3.72982e-26
Smp_034530.1	-0.918254	0.00411008
Smp_034550.1	2.95723	1.88804e-80
Smp_034610.1	0.807383	0.037549
Smp_034660.1	0.100585	0.566285
Smp_034670.1	-0.938063	6.64896e-10
Smp_034700.3	-1.00461	6.78653e-13
Smp_034840.2	0.945208	2.12119e-05
Smp_034850.1	2.3422	2.01475e-12
Smp_034870.1	0.370529	0.0170117
Smp_034940.2	0.287952	0.122017
Smp_034980.1	-0.577431	0.000984467
Smp_035000.1	-1.38826	6.42057e-09
Smp_035010.1	-1.04909	0.0294979
Smp_035020.2	-0.244999	0.0522425
Smp_035030.1	-0.259249	0.140955
Smp_035040.1	1.28245	0.000235074
Smp_035080.1	-1.31748	1.12902e-11
Smp_035090.2	-0.856831	1.05964e-07
Smp_035110.1	0.799298	6.01351e-08
Smp_035120.1	2.41148	0.00587773
Smp_035140.1	2.18584	5.38153e-15
Smp_035150.1	-0.00721891	0.967711
Smp_035160.1	1.2372	5.71692e-07
Smp_035180.1	1.95095	6.05493e-13
Smp_035190.2	0.429638	0.0446639
Smp_035200.4	-0.0860932	0.805666
Smp_035210.1	3.1775	6.02407e-50
Smp_035220.1	1.69278	2.69146e-16
Smp_035250.1	1.02713	0.0930528
Smp_035260.1	2.13572	6.36039e-33
Smp_035270.2	-0.6372	0.00210173
Smp_035280.1	-0.766457	3.20461e-06
Smp_035290.1	0.692947	0.0559864
Smp_035300.2	-1.08316	9.58636e-15
Smp_035310.1	-0.599895	7.61863e-05
Smp_035360.1	-0.546096	0.00218836
Smp_035370.1	2.84194	1.63424e-13
Smp_035380.1	1.78683	1.42128e-07
Smp_035390.1	-0.0909259	0.542081
Smp_035410.1	-0.798338	2.02549e-08
Smp_035430.2	0.0199756	0.893598
Smp_035460.1	-0.220457	0.262958
Smp_035470.1	-1.3913	1.22017e-27
Smp_035480.1	-0.735297	5.55494e-09
Smp_035500.1	1.77587	4.13289e-15
Smp_035540.1	-0.0559639	0.761079
Smp_035550.1	-0.151457	0.832954
Smp_035560.2	-0.552783	0.00680085
Smp_035580.1	0.142002	0.367942
Smp_035620.1	-0.434439	0.00202369
Smp_035700.1	0.790469	5.30104e-05
Smp_035730.1	-0.652322	2.29005e-05
Smp_035790.1	-1.5902	1.10937e-11
Smp_035800.1	-1.64973	3.90336e-11
Smp_035930.1	0.70028	0.0180417
Smp_036010.1	-0.120903	0.51684
Smp_036020.1	0.874165	0.0153071
Smp_036060.1	-0.292738	0.0167051
Smp_036090.1	-0.170709	0.263407
Smp_036130.1	0.0998358	0.457433
Smp_036180.1	0.168054	0.409963
Smp_036220.1	-0.259083	0.225324
Smp_036250.1	-1.16322	5.33212e-11
Smp_036270.2	-0.495801	0.0296193
Smp_036370.1	0.194364	0.19701
Smp_036390.1	-0.243196	0.157089
Smp_036400.1	-0.374434	0.120644
Smp_036500.1	0.370824	0.00926372
Smp_036550.1	1.1493	4.30464e-10
Smp_036570.1	-0.00260555	0.993193
Smp_036590.1	0.263617	0.0490802
Smp_036630.1	-0.0547268	0.792723
Smp_036660.1	-1.25065	0.000108569
Smp_036720.1	1.14877	0.0458586
Smp_036760.1	0.270283	0.505074
Smp_036780.1	-0.102131	0.770287
Smp_036920.1	-0.122904	0.633926
Smp_036930.1	-0.432857	0.00103427
Smp_036940.1	-1.24175	2.58505e-10
Smp_036950.1	-0.599404	3.42982e-06
Smp_036980.1	-1.14332	2.8052e-05
Smp_036990.1	0.305696	0.0176245
Smp_037120.1	0.858444	1.37073e-05
Smp_037190.1	0.977403	1.26033e-07
Smp_037200.1	0.0245814	0.877149
Smp_037210.1	0.317535	0.28157
Smp_037230.1	2.44987	1.6904e-38
Smp_037290.1	-0.73613	7.15811e-07
Smp_037380.1	-0.719612	9.12423e-08
Smp_037400.1	-0.348858	0.0139217
Smp_037430.1	-8.86732	2.27077e-19
Smp_037460.1	-0.799512	3.57206e-09
Smp_037510.1	2.36701	2.03135e-05
Smp_037530.1	-0.571489	0.00253623
Smp_037540.2	-1.27373	3.06942e-14
Smp_037590.1	-1.25361	7.47878e-19
Smp_037640.1	-0.388878	0.030072
Smp_037700.1	0.0853263	0.764034
Smp_037720.1	-1.37513	0.0265295
Smp_037780.1	1.58308	1.12808e-21
Smp_037860.1	1.22389	3.15715e-15
Smp_037900.1	0.23493	0.246799
Smp_037910.1	-0.0811134	0.710789
Smp_037930.1	-0.418036	0.0016534
Smp_037960.1	1.7525	6.59574e-17
Smp_038030.1	-3.13633	8.28342e-97
Smp_038080.1	-0.678219	2.73766e-05
Smp_038100.1	-0.545814	0.0022253
Smp_038140.1	0.0519194	0.81299
Smp_038210.1	-0.211462	0.0936396
Smp_038240.1	-1.30409	5.13788e-21
Smp_038300.1	-0.952976	2.09748e-06
Smp_038330.1	-0.572273	0.000923316
Smp_038340.1	0.195286	0.26358
Smp_038410.1	-0.126411	0.651827
Smp_038420.1	-0.820543	0.00391181
Smp_038430.1	-0.336239	0.143754
Smp_038440.1	2.46559	3.82376e-20
Smp_038510.1	-0.640993	0.00324859
Smp_038530.1	2.24255	1.37346e-42
Smp_038540.1	0.554799	0.000943888
Smp_038560.2	0.377269	0.0536217
Smp_038630.1	-0.329207	0.281333
Smp_038640.1	0.00339639	0.98335
Smp_038680.1	-0.655709	0.0615991
Smp_038700.5	-0.0311927	0.864033
Smp_038710.1	-0.316065	0.0304343
Smp_038730.5	1.93719	1.0687e-15
Smp_038820.1	-0.27135	0.111233
Smp_038830.1	0.181797	0.314358
Smp_038840.1	-0.345122	0.0145148
Smp_038870.1	-0.337507	0.00603079
Smp_038930.1	-0.647691	6.41061e-08
Smp_038940.1	-0.708267	0.000150457
Smp_038950.1	0.246458	0.241605
Smp_038960.1	0.280466	0.20745
Smp_038970.1	-3.18709	4.46352e-11
Smp_038980.2	-0.715031	8.28269e-05
Smp_038990.1	0.211589	0.549826
Smp_039000.1	-0.297191	0.0554692
Smp_039080.1	0.324371	0.0379955
Smp_039130.1	-0.172216	0.284029
Smp_039160.1	0.356498	0.117229
Smp_039180.1	-0.355861	0.0158426
Smp_039300.1	2.5778	1.42258e-19
Smp_039340.1	0.289084	0.258893
Smp_039390.1	-0.650415	0.000103396
Smp_039400.1	-1.10899	5.52491e-10
Smp_039490.1	-0.199534	0.209787
Smp_039590.1	2.12757	0.00371313
Smp_039620.1	2.0126	0.00132661
Smp_039640.2	-0.808632	1.25188e-08
Smp_039650.1	0.944741	0.000181308
Smp_039670.1	-0.690031	4.5933e-05
Smp_039740.1	0.119223	0.489559
Smp_039750.1	0.672761	0.000297368
Smp_039810.1	2.46836	1.37259e-40
Smp_039820.1	-0.746254	5.24513e-08
Smp_039870.2	0.637701	5.61752e-05
Smp_039970.1	-0.890298	0.00261188
Smp_039980.1	-0.0499024	0.783564
Smp_040020.1	-1.94726	9.91714e-33
Smp_040080.1	-0.145759	0.305666
Smp_040100.1	-2.35956	8.29755e-20
Smp_040110.1	0.809111	0.0168689
Smp_040130.1	-0.609128	0.0921401
Smp_040190.1	0.30139	0.0641303
Smp_040270.1	-0.43393	0.0100874
Smp_040280.1	-0.339671	0.0221895
Smp_040350.1	-2.22736	6.12423e-24
Smp_040360.1	-0.393671	0.00479476
Smp_040450.1	-0.948553	3.45216e-12
Smp_040460.1	-0.353277	0.00641509
Smp_040500.1	-0.327482	0.00749428
Smp_040510.1	0.110515	0.430543
Smp_040540.1	-0.933996	4.6697e-13
Smp_040550.1	0.62378	0.0298275
Smp_040560.1	-0.73029	0.00382262
Smp_040570.1	0.0816259	0.626138
Smp_040610.1	-0.163179	0.71265
Smp_040680.1	0.720123	0.015437
Smp_040710.1	-0.286581	0.473459
Smp_040720.1	1.25717	7.63171e-17
Smp_040770.1	-0.463094	0.00380486
Smp_040790.1	-1.66403	3.39211e-23
Smp_040800.1	-0.147151	0.331807
Smp_040960.1	-0.158633	0.443891
Smp_040970.1	0.290313	0.182514
Smp_040990.1	-1.50532	5.72448e-08
Smp_041050.1	-0.0643912	0.607725
Smp_041060.1	0.269954	0.0516417
Smp_041100.1	-0.215277	0.229894
Smp_041190.2	0.240988	0.0561577
Smp_041210.1	2.56702	2.40223e-05
Smp_041280.1	2.17808	7.10422e-16
Smp_041350.1	1.18784	0.0122067
Smp_041370.1	0.384999	0.0210467
Smp_041390.1	-0.24125	0.132033
Smp_041430.1	0.669731	5.57981e-05
Smp_041450.1	-0.889252	4.65352e-12
Smp_041460.1	-0.613501	0.00368014
Smp_041480.2	-0.495012	0.0291188
Smp_041490.1	-0.513575	0.000941066
Smp_041500.1	-0.425477	0.0422054
Smp_041520.1	0.0112437	0.963404
Smp_041540.1	-3.50109	2.07308e-97
Smp_041550.1	0.585196	0.0480868
Smp_041570.1	2.07105	1.05694e-07
Smp_041600.1	-1.08669	5.17174e-13
Smp_041630.1	-0.0183706	0.94082
Smp_041650.1	-2.06004	5.1643e-40
Smp_041680.1	-0.344044	0.09776
Smp_041700.1	0.615619	0.249707
Smp_041730.2	-0.214615	0.23276
Smp_041740.1	-1.08141	2.48693e-09
Smp_041750.1	-0.157769	0.399699
Smp_041760.1	-0.312469	0.231733
Smp_041770.1	1.00607	3.73103e-07
Smp_041820.1	0.836701	1.71206e-06
Smp_041830.1	-0.0203926	0.919026
Smp_041880.1	-7.4475	5.66949e-30
Smp_041890.2	-0.212623	0.194868
Smp_041980.1	-1.59785	4.96724e-19
Smp_042020.1	2.68491	3.31827e-28
Smp_042030.1	0.265706	0.160525
Smp_042050.1	-0.930099	5.38773e-09
Smp_042060.1	1.2703	6.04231e-09
Smp_042080.2	-0.390243	0.0355261
Smp_042090.1	-2.04523	1.0261e-14
Smp_042110.1	-0.953088	3.36383e-10
Smp_042120.1	3.59365	3.4452e-11
Smp_042140.1	-0.0701194	0.641225
Smp_042150.1	-0.147088	0.842875
Smp_042160.2	1.78898	4.38057e-14
Smp_042170.1	2.60669	1.07005e-06
Smp_042210.1	-0.836338	2.01273e-06
Smp_042230.1	-1.14266	2.78944e-08
Smp_042270.2	-0.619987	0.0101939
Smp_042280.1	-0.898444	4.42904e-08
Smp_042300.2	1.50219	2.06309e-20
Smp_042340.1	2.68293	4.74352e-28
Smp_042390.1	-2.20411	4.88992e-51
Smp_042400.1	-1.98333	8.9378e-38
Smp_042420.1	-0.334785	0.0575846
Smp_042430.2	-1.4866	4.98322e-11
Smp_042440.1	-1.09433	1.78681e-10
Smp_042530.1	1.71714	2.87446e-23
Smp_042550.1	-0.602066	1.5265e-06
Smp_042560.1	-1.10492	2.63231e-11
Smp_042590.1	0.394695	0.0190409
Smp_042630.1	-0.840447	0.000339333
Smp_042650.1	-0.810431	8.2778e-05
Smp_042670.2	-0.177444	0.216441
Smp_042680.1	-0.836552	1.01301e-08
Smp_042690.1	0.417666	0.010878
Smp_042700.1	-3.78988	1.79737e-88
Smp_042720.1	-0.659017	0.4137
Smp_042740.1	0.7272	3.60121e-05
Smp_042770.1	-0.7259	1.97818e-05
Smp_042780.1	-0.432157	0.00398236
Smp_042790.1	-1.23978	5.75524e-11
Smp_042810.1	-1.9069	4.31798e-30
Smp_042910.1	-0.322104	0.0582228
Smp_042920.1	-0.664697	0.000573341
Smp_042980.1	-0.86141	8.44814e-08
Smp_042990.1	-0.0969568	0.610034
Smp_043010.1	-0.898444	0.000546522
Smp_043030.1	0.965868	1.38045e-06
Smp_043040.1	1.29304	2.6396e-05
Smp_043070.1	-0.500518	0.000907067
Smp_043100.1	-0.552895	0.0161467
Smp_043110.1	1.61124	6.85305e-23
Smp_043120.1	-1.32796	2.53074e-12
Smp_043130.1	-0.632339	9.02677e-05
Smp_043150.1	-0.326783	0.075112
Smp_043170.1	0.687246	0.000202845
Smp_043200.1	-1.14175	4.08966e-13
Smp_043210.1	0.593639	9.08426e-05
Smp_043220.1	1.25232	1.72791e-12
Smp_043350.1	-0.761754	9.47024e-09
Smp_043360.1	1.91931	0.00186399
Smp_043390.1	0.270802	0.152286
Smp_043420.1	1.07647	0.00868328
Smp_043430.1	1.32102	5.29539e-08
Smp_043500.1	1.07041	3.01769e-14
Smp_043570.1	1.08161	8.81085e-06
Smp_043580.1	-0.538506	0.0122154
Smp_043600.1	-1.66585	2.59453e-14
Smp_043610.1	-1.25402	6.10935e-19
Smp_043620.1	-0.540165	0.00494457
Smp_043650.1	2.39493	4.47371e-21
Smp_043670.2	1.34873	1.57102e-21
Smp_043780.1	-0.0341861	0.857861
Smp_043820.1	0.343065	0.608312
Smp_043920.1	0.835294	0.00220839
Smp_043930.1	-0.482949	0.00481589
Smp_043940.2	-0.654782	9.5235e-07
Smp_043970.1	-0.312078	0.0621253
Smp_043990.1	0.50333	0.00234348
Smp_044000.1	-0.400431	0.0101501
Smp_044010.2	2.97025	5.51625e-38
Smp_044020.1	-0.823541	4.76139e-05
Smp_044060.1	2.53606	2.16958e-12
Smp_044160.1	0.24997	0.28503
Smp_044250.1	-0.328857	0.0259853
Smp_044260.1	0.0916621	0.648286
Smp_044280.1	-1.93801	5.49834e-09
Smp_044400.1	-1.18237	3.32042e-09
Smp_044440.1	0.512307	0.0372402
Smp_044470.1	1.07263	4.09597e-08
Smp_044520.1	0.907708	4.51149e-07
Smp_044530.1	0.633509	4.44855e-05
Smp_044550.8	-0.452571	0.0272253
Smp_044560.1	0.533941	0.00682497
Smp_044580.1	-1.07544	9.50102e-05
Smp_044610.1	0.604707	0.220618
Smp_044680.1	0.431626	0.00416013
Smp_044690.1	-0.81714	2.34408e-08
Smp_044750.1	2.06312	2.53217e-23
Smp_044770.1	-0.564468	0.000141981
Smp_044800.1	-0.103073	0.784216
Smp_044810.1	-0.776053	0.00169898
Smp_044820.1	-0.271071	0.338836
Smp_044850.1	-0.628985	0.0419054
Smp_044870.1	-0.66535	0.0943605
Smp_044920.1	0.139212	0.354444
Smp_044950.1	1.32774	5.38153e-15
Smp_044970.1	0.579771	8.62881e-05
Smp_045010.1	-0.539642	0.0783268
Smp_045040.1	-0.72355	1.74758e-05
Smp_045060.1	-1.41805	1.1156e-29
Smp_045070.1	-0.831166	1.13124e-09
Smp_045200.1	2.11392	1.36706e-10
Smp_045220.2	2.65852	8.79641e-17
Smp_045230.1	0.163868	0.283397
Smp_045250.1	-0.799574	8.52622e-11
Smp_045260.1	0.406018	0.000990764
Smp_045300.1	2.28261	4.82949e-09
Smp_045360.3	2.33189	4.24626e-45
Smp_045400.1	0.0154784	0.925874
Smp_045410.1	0.0119417	0.950398
Smp_045420.1	-0.709028	0.00433375
Smp_045430.3	-0.260353	0.352562
Smp_045480.2	0.526894	0.00163156
Smp_045490.1	1.08387	0.000668898
Smp_045500.1	0.170158	0.297803
Smp_045510.1	-0.300791	0.376568
Smp_045550.1	1.90661	1.49844e-12
Smp_045560.1	-0.126266	0.423611
Smp_045590.1	-0.430249	0.00625227
Smp_045600.1	-0.228685	0.429007
Smp_045610.1	0.274679	0.0254706
Smp_045620.1	-0.591616	1.73323e-05
Smp_045650.1	1.56385	1.06022e-11
Smp_045680.1	0.92052	0.028111
Smp_045710.1	0.581299	8.67967e-05
Smp_045730.1	-0.63257	0.000106106
Smp_045750.1	-0.894232	2.56535e-09
Smp_045760.1	-1.39849	5.21555e-20
Smp_045780.1	-0.674575	6.13849e-06
Smp_045790.1	-0.183662	0.144546
Smp_045810.1	-0.735176	2.727e-06
Smp_045860.1	0.5451	0.00298467
Smp_045920.2	-0.55087	0.00196487
Smp_045930.1	-0.0546756	0.789006
Smp_045940.1	1.43527	1.79434e-24
Smp_045950.2	-0.419225	0.00157587
Smp_045960.1	0.162182	0.253358
Smp_045980.1	0.0328595	0.81729
Smp_045990.1	0.900576	0.285327
Smp_046000.1	1.23637	0.0253931
Smp_046020.1	0.334159	0.0394516
Smp_046030.1	0.471465	0.0323265
Smp_046060.1	0.971176	1.71511e-07
Smp_046090.2	-1.56136	5.10811e-12
Smp_046100.1	0.038362	0.80937
Smp_046120.1	1.9203	6.80131e-06
Smp_046130.1	-0.071506	0.585385
Smp_046140.1	-0.00956894	0.957204
Smp_046160.1	0.0223077	0.88457
Smp_046190.1	0.0344989	0.843594
Smp_046250.1	-1.46474	1.43229e-19
Smp_046280.1	-1.83941	1.48818e-24
Smp_046290.1	-0.0710454	0.679898
Smp_046360.1	0.599279	0.0252183
Smp_046410.1	-0.525272	0.00470756
Smp_046430.1	-0.375062	0.0170181
Smp_046450.1	0.108925	0.575484
Smp_046500.2	-1.51172	2.63251e-10
Smp_046550.1	-0.985393	1.59722e-12
Smp_046600.1	0.0534834	0.83625
Smp_046630.1	1.01843	0.00200472
Smp_046640.1	3.44707	1.57305e-16
Smp_046680.1	-0.575888	3.09451e-05
Smp_046690.1	0.490895	0.208204
Smp_046740.1	-0.635568	0.00414501
Smp_046750.1	-0.741784	1.14704e-07
Smp_046780.1	-0.172012	0.704658
Smp_046790.1	0.0858193	0.682761
Smp_046800.1	1.87436	2.93302e-08
Smp_046810.1	-0.223026	0.181991
Smp_046870.1	-0.179086	0.276897
Smp_046880.2	-0.197887	0.179453
Smp_046890.1	0.16988	0.32731
Smp_046900.1	-0.35622	0.0274549
Smp_046910.1	-1.477	5.2132e-11
Smp_046930.1	0.110424	0.574971
Smp_046980.1	0.486469	0.0119102
Smp_047020.1	2.84344	1.44222e-12
Smp_047060.1	1.12503	4.35765e-08
Smp_047090.1	0.928104	1.29964e-08
Smp_047100.2	1.91634	4.2816e-37
Smp_047110.1	0.00956751	0.953727
Smp_047180.1	3.28448	1.47576e-18
Smp_047190.1	0.096788	0.595848
Smp_047200.1	-1.58057	1.67402e-12
Smp_047240.2	1.35908	2.969e-05
Smp_047320.1	-0.352405	0.136299
Smp_047330.1	1.0596	2.07055e-09
Smp_047360.1	0.125518	0.399939
Smp_047370.1	-0.301022	0.106603
Smp_047400.1	-0.65678	3.95211e-05
Smp_047410.1	0.421863	0.0461176
Smp_047420.1	0.371823	0.018838
Smp_047440.1	-0.626594	4.80474e-05
Smp_047450.1	-0.48271	0.0012625
Smp_047460.1	2.68496	6.39553e-27
Smp_047500.1	-0.181927	0.220378
Smp_047540.1	-0.388387	0.0842986
Smp_047550.1	1.26844	3.46071e-06
Smp_047570.1	-0.792317	8.3454e-05
Smp_047610.1	-2.88395	5.80815e-66
Smp_047620.1	-3.04779	6.56874e-78
Smp_047640.1	-0.124733	0.691971
Smp_047650.1	0.321437	0.0952562
Smp_047660.1	0.606295	0.0451881
Smp_047680.1	0.63765	0.043283
Smp_047700.1	0.0388321	0.811871
Smp_047720.1	-1.41561	5.06761e-12
Smp_047740.1	-0.606139	0.000321287
Smp_047860.1	-0.578502	5.68752e-06
Smp_047870.1	1.28056	2.8014e-19
Smp_047900.1	0.315446	0.178363
Smp_048040.1	3.0835	1.69198e-05
Smp_048050.1	7.93182	1.49237e-17
Smp_048080.1	-0.908471	2.27759e-06
Smp_048160.1	-0.101949	0.711046
Smp_048230.1	-0.253452	0.0948766
Smp_048240.1	-0.873749	1.58805e-11
Smp_048260.2	-0.542717	0.00023769
Smp_048270.2	-0.78572	0.000369131
Smp_048310.1	-0.519408	0.00289719
Smp_048380.1	2.56003	2.39006e-05
Smp_048420.1	-0.290422	0.077668
Smp_048430.1	-1.09151	2.36849e-11
Smp_048520.1	-0.759179	5.78583e-06
Smp_048540.1	-0.976125	1.91598e-06
Smp_048550.1	-0.140661	0.357879
Smp_048560.1	2.39907	6.17192e-55
Smp_048620.1	-0.532869	0.00261906
Smp_048650.1	-0.920712	1.0121e-08
Smp_048660.1	-1.39557	1.91524e-21
Smp_048680.1	0.732345	0.0251759
Smp_048690.1	1.8056	7.306e-25
Smp_048760.1	-0.315257	0.027001
Smp_048830.1	-0.489946	0.119448
Smp_048870.1	-0.65582	5.86203e-05
Smp_048880.1	-0.555216	0.0321911
Smp_048930.1	-1.15491	5.59786e-06
Smp_048940.1	-0.0370913	0.846409
Smp_048970.1	-0.685121	6.72445e-07
Smp_048980.1	0.820583	3.26502e-06
Smp_048990.1	-0.212238	0.158913
Smp_049000.1	-0.149226	0.369513
Smp_049010.1	-0.0915449	0.559013
Smp_049140.1	-1.36048	6.2824e-22
Smp_049150.1	-3.09437	2.69812e-99
Smp_049160.1	0.116553	0.645105
Smp_049170.1	-0.552314	0.00123131
Smp_049230.1	9.13213	2.7215e-22
Smp_049240.1	1.84999	3.33783e-06
Smp_049250.1	1.80739	5.56438e-21
Smp_049270.1	2.51517	1.08024e-46
Smp_049300.3	1.87186	0.00311236
Smp_049330.1	-1.43555	2.26223e-33
Smp_049380.1	0.944949	2.97818e-12
Smp_049390.1	-0.955889	4.52411e-14
Smp_049450.1	1.14171	0.000137991
Smp_049500.1	-0.0938188	0.477872
Smp_049510.1	-0.611671	0.000127548
Smp_049520.1	0.314611	0.0137242
Smp_049550.1	-1.70822	7.73166e-13
Smp_049580.1	1.84342	4.06347e-14
Smp_049600.4	-0.274236	0.0833463
Smp_049610.1	0.703327	0.00541201
Smp_049630.1	0.00306477	0.986329
Smp_049680.1	-0.296196	0.034262
Smp_049730.2	-0.0783048	0.658744
Smp_049740.1	1.85106	4.10438e-21
Smp_049760.1	0.544152	7.15805e-05
Smp_049850.1	1.39625	0.000240473
Smp_049880.1	-0.899332	1.21681e-05
Smp_049890.1	-0.772226	0.000954028
Smp_049910.1	-0.0544958	0.685948
Smp_049920.3	-0.297101	0.0265609
Smp_049930.1	-0.311686	0.0586651
Smp_049970.5	-0.192693	0.337318
Smp_049990.1	-0.200684	0.156934
Smp_050080.1	-1.67923	1.09226e-26
Smp_050110.1	-0.200456	0.188129
Smp_050130.1	0.633978	3.50408e-06
Smp_050160.1	-0.250089	0.162838
Smp_050220.1	1.90906	5.20167e-11
Smp_050250.1	-1.01835	1.51353e-06
Smp_050270.1	-10.0023	8.79383e-30
Smp_050280.1	-2.126	1.98681e-10
Smp_050310.1	-1.99524	3.81747e-07
Smp_050350.2	-0.452093	0.000454817
Smp_050360.1	-0.852523	1.64989e-09
Smp_050380.1	-1.07155	6.47983e-05
Smp_050390.1	2.66642	1.60806e-36
Smp_050430.1	-1.42388	1.59179e-07
Smp_050470.1	-1.07824	1.43994e-16
Smp_050520.1	2.19184	1.99934e-23
Smp_050540.1	-0.678987	2.58666e-05
Smp_050570.1	-0.335669	0.0161162
Smp_050590.1	-0.975663	1.61543e-09
Smp_050630.1	-0.058009	0.653931
Smp_050640.1	-0.213184	0.259063
Smp_050700.1	-0.773439	5.74383e-08
Smp_050730.1	-0.858896	8.00168e-14
Smp_050740.1	-0.0149868	0.934125
Smp_050750.1	-8.91084	3.0942e-42
Smp_050760.1	-0.979469	2.66125e-06
Smp_050820.1	-1.88514	7.67724e-31
Smp_050830.1	-0.496138	7.37572e-05
Smp_050880.1	-0.504995	0.0294469
Smp_050890.1	-0.492442	0.000719611
Smp_050920.1	0.170754	0.267262
Smp_050940.1	-1.70139	2.86224e-15
Smp_051000.1	-1.50919	1.69038e-12
Smp_051010.1	-0.44253	0.235424
Smp_051060.1	-0.592619	0.197754
Smp_051070.1	-1.11442	0.000150964
Smp_051080.1	-0.31101	0.0268945
Smp_051090.1	1.57731	1.34857e-07
Smp_051110.1	-0.373381	0.0166332
Smp_051120.1	0.440553	0.168672
Smp_051210.1	-0.051442	0.824221
Smp_051220.1	1.66766	1.12514e-10
Smp_051230.1	-0.830011	0.0023106
Smp_051260.1	-1.65527	1.92609e-05
Smp_051280.1	-0.307951	0.100263
Smp_051290.1	1.05729	7.56373e-09
Smp_051300.1	-0.402685	0.00106608
Smp_051320.1	-0.560055	0.00018357
Smp_051360.1	-0.618453	8.5091e-06
Smp_051390.1	-0.319025	0.0128054
Smp_051400.1	0.801248	0.00280749
Smp_051410.1	1.21385	6.07073e-07
Smp_051420.1	-1.31151	3.90629e-13
Smp_051500.1	-0.167748	0.683868
Smp_051510.1	0.552692	0.00147859
Smp_051530.1	-0.565898	4.60372e-05
Smp_051550.1	-0.469255	0.0225733
Smp_051580.1	0.0859128	0.825369
Smp_051640.1	0.269018	0.349725
Smp_051660.1	1.12618	2.23737e-09
Smp_051760.1	0.193263	0.491471
Smp_051810.1	1.79884	3.70871e-30
Smp_051920.2	-0.657357	0.00199691
Smp_051930.1	-0.366318	0.0103559
Smp_051990.1	1.83228	1.10752e-15
Smp_052060.1	0.0689628	0.611878
Smp_052140.1	-0.473785	0.00541836
Smp_052150.1	0.0564225	0.797217
Smp_052160.1	-0.108889	0.539529
Smp_052230.1	1.45999	0.0246504
Smp_052250.1	1.42369	3.21652e-08
Smp_052280.1	-0.651005	2.10711e-07
Smp_052330.1	-0.773665	9.4744e-08
Smp_052350.1	0.0965858	0.577864
Smp_052390.1	-3.34708	1.20835e-74
Smp_052420.1	-0.117174	0.605129
Smp_052460.1	0.487694	0.170092
Smp_052470.1	0.0788979	0.825369
Smp_052500.1	-0.144697	0.563928
Smp_052560.1	0.0972489	0.514124
Smp_052630.1	2.69679	7.08223e-18
Smp_052640.1	0.297338	0.0412207
Smp_052660.1	2.2091	1.13812e-06
Smp_052710.1	-0.348827	0.0373032
Smp_052730.1	-0.268278	0.363766
Smp_052740.1	-1.33057	6.89041e-16
Smp_052750.1	-0.675447	0.000776017
Smp_052760.1	-0.265504	0.39674
Smp_052780.1	-0.262103	0.205214
Smp_052790.1	-0.333767	0.0404019
Smp_052800.1	-0.459866	0.00328906
Smp_052810.1	0.356129	0.00491936
Smp_052850.1	-0.932678	0.0461203
Smp_052870.1	-0.540728	0.010063
Smp_052880.1	1.66559	0.00483917
Smp_052890.1	-1.3913	4.48438e-19
Smp_052910.1	0.451559	0.0110104
Smp_052990.1	0.629092	0.242531
Smp_053020.1	-0.104152	0.749885
Smp_053030.1	-1.03028	1.48225e-11
Smp_053040.1	-0.178238	0.551658
Smp_053060.2	0.351805	0.0041213
Smp_053100.1	1.25231	6.67109e-09
Smp_053120.1	-1.36165	8.48155e-05
Smp_053130.1	-1.6573	3.72106e-18
Smp_053140.1	-0.554172	0.000409039
Smp_053160.1	-0.42445	0.0204739
Smp_053190.1	0.774483	0.0624593
Smp_053220.1	-0.728864	6.67357e-08
Smp_053230.1	0.834946	0.00196541
Smp_053300.1	-1.2018	0.00437089
Smp_053390.1	-0.215083	0.336445
Smp_053420.1	1.57081	5.23604e-22
Smp_053430.1	0.846505	1.12337e-05
Smp_053460.1	0.352527	0.101284
Smp_053470.1	-0.516564	0.00113905
Smp_053510.1	-0.970367	1.9046e-13
Smp_053550.1	-0.345251	0.143561
Smp_053560.1	1.63609	7.46765e-18
Smp_053610.1	0.0387595	0.857787
Smp_053640.1	-1.46434	6.49819e-12
Smp_053700.1	-0.0269857	0.907858
Smp_053780.1	-0.93561	2.74996e-09
Smp_053790.1	-0.61602	0.0254931
Smp_053800.1	-0.223563	0.242382
Smp_053820.1	-1.48782	2.28722e-26
Smp_053830.1	-1.74009	5.92016e-11
Smp_053900.1	-0.0410933	0.868728
Smp_053940.1	-0.650924	0.0026203
Smp_053950.1	-0.694988	0.000412894
Smp_053990.1	-0.472373	0.00310935
Smp_054010.1	-7.38821	6.6761e-99
Smp_054070.1	0.148961	0.371022
Smp_054120.1	-0.437303	0.0165435
Smp_054160.1	1.34907	0.000295068
Smp_054170.1	2.00752	3.31645e-13
Smp_054200.1	-0.605372	1.72647e-06
Smp_054220.1	0.0762692	0.632876
Smp_054230.1	-1.01795	0.00013129
Smp_054240.1	-1.26775	1.14934e-08
Smp_054300.1	2.36631	0.000629128
Smp_054310.1	-0.421433	0.00168171
Smp_054320.1	-0.2228	0.279999
Smp_054330.1	0.794554	5.8161e-06
Smp_054340.2	-1.15165	2.60128e-06
Smp_054350.1	4.86511	1.00332e-25
Smp_054360.1	-2.26913	1.75651e-31
Smp_054410.1	0.230547	0.128817
Smp_054450.1	-1.00029	4.94856e-06
Smp_054470.1	1.30244	8.96964e-13
Smp_054540.1	-0.541336	5.68651e-05
Smp_054560.1	-0.149463	0.470781
Smp_054600.1	-0.659974	6.24735e-05
Smp_054610.1	-3.41668	1.37098e-124
Smp_054620.1	-2.25217	8.92697e-21
Smp_054640.1	-0.295516	0.126167
Smp_054730.1	-0.128668	0.466396
Smp_054740.1	-0.054601	0.792312
Smp_054750.1	-0.20664	0.356094
Smp_054770.1	-0.63178	0.000314332
Smp_054780.1	-1.87906	1.31744e-13
Smp_054790.2	-0.749453	6.26073e-06
Smp_054800.1	-1.12775	5.0283e-20
Smp_054810.1	0.67145	4.41164e-05
Smp_054820.1	-0.798094	3.79507e-09
Smp_054840.1	-2.07585	8.73293e-59
Smp_055050.1	-1.58099	2.0828e-11
Smp_055090.1	0.0968384	0.61921
Smp_055100.1	2.04027	3.69168e-10
Smp_055130.1	0.462837	0.00502153
Smp_055140.1	-1.05419	0.00552114
Smp_055190.1	-0.477509	0.000371969
Smp_055200.1	-1.22411	2.26906e-21
Smp_055210.1	-0.0600792	0.738329
Smp_055220.3	2.49442	9.54519e-08
Smp_055240.1	1.42181	7.59401e-05
Smp_055260.1	-8.11666	2.45309e-30
Smp_055310.1	-0.74937	0.000503408
Smp_055340.1	-0.585899	9.93259e-08
Smp_055390.1	-1.16902	7.95714e-11
Smp_055400.1	-0.929109	2.66931e-10
Smp_055420.2	0.263583	0.13894
Smp_055440.1	0.423758	0.218653
Smp_055450.1	-0.18595	0.388371
Smp_055600.1	0.0315193	0.848648
Smp_055630.1	0.914739	0.128069
Smp_055640.1	1.05668	3.64758e-09
Smp_055650.1	1.18699	1.01358e-12
Smp_055670.1	-0.0209066	0.919107
Smp_055720.3	-0.459007	0.00553698
Smp_055740.1	-2.87881	4.9254e-52
Smp_055760.1	-0.518515	0.000158383
Smp_055770.2	-0.327019	0.0645395
Smp_055780.1	0.249097	0.213701
Smp_055800.1	-1.18904	5.11423e-18
Smp_055850.1	-0.864037	0.0194061
Smp_055870.1	0.445489	0.00114325
Smp_055880.2	-0.190809	0.220281
Smp_055890.1	-1.68243	1.45473e-26
Smp_055900.3	-0.628275	0.00500615
Smp_055920.1	-1.04019	1.99854e-11
Smp_055960.1	-0.503022	5.80919e-05
Smp_055990.1	-2.24822	8.34967e-22
Smp_056060.1	2.32666	3.84341e-05
Smp_056200.1	-0.328602	0.0360409
Smp_056240.1	-0.574688	0.000466296
Smp_056260.1	-0.726258	0.000647477
Smp_056280.1	4.04218	4.52535e-49
Smp_056350.1	-3.62219	1.24874e-53
Smp_056360.8	-0.503084	0.0335813
Smp_056370.1	-0.173289	0.381065
Smp_056390.1	1.08688	1.05809e-14
Smp_056440.1	0.409698	0.0411417
Smp_056460.1	2.0197	6.34475e-07
Smp_056500.1	-0.716987	1.24347e-05
Smp_056560.1	2.72541	9.92414e-07
Smp_056620.1	-0.342812	0.0395653
Smp_056640.1	-0.700201	6.15228e-06
Smp_056680.2	-3.28974	2.93646e-06
Smp_056700.1	-6.24353	7.69727e-204
Smp_056760.1	-1.21832	3.28101e-10
Smp_056780.1	-0.796207	1.12932e-06
Smp_056810.1	-0.304613	0.0571853
Smp_056850.1	-0.565254	0.00186325
Smp_056860.1	-0.372169	0.00663172
Smp_056890.1	-0.699495	4.15943e-07
Smp_056900.1	-0.238786	0.157221
Smp_056930.1	-0.0824578	0.776167
Smp_056940.1	-0.0635425	0.898772
Smp_056970.1	0.56666	0.0491336
Smp_056990.1	1.23816	2.37617e-14
Smp_057020.1	-0.913078	3.13869e-09
Smp_057060.1	-0.162394	0.18466
Smp_057090.1	1.84428	5.62784e-20
Smp_057120.1	-0.188312	0.303699
Smp_057130.1	-0.719878	4.58231e-07
Smp_057140.1	-0.352643	0.0284079
Smp_057210.1	-0.0607881	0.671144
Smp_057230.1	-0.861655	1.18278e-06
Smp_057320.1	0.0177891	0.90177
Smp_057410.1	1.39881	1.2783e-10
Smp_057430.1	-0.587897	2.66125e-06
Smp_057530.1	2.52588	8.53531e-35
Smp_057590.1	0.0819113	0.77179
Smp_057600.1	0.250343	0.402764
Smp_057620.1	0.259188	0.210794
Smp_057630.1	0.548786	0.00173523
Smp_057650.1	1.66448	3.32501e-34
Smp_057710.1	1.76164	0.000113643
Smp_057720.1	-0.570124	0.000199556
Smp_057860.1	1.67339	5.8644e-22
Smp_057930.1	-0.589066	2.91996e-06
Smp_057950.1	1.36405	0.00407284
Smp_058050.1	-0.512671	0.00230059
Smp_058130.1	-0.170162	0.355387
Smp_058140.2	0.649012	1.12797e-05
Smp_058150.1	-0.206807	0.365673
Smp_058160.1	-6.71226	2.39127e-56
Smp_058170.2	-0.425327	0.0226226
Smp_058190.1	-0.288934	0.224725
Smp_058240.1	-1.87935	3.48231e-44
Smp_058270.1	0.860923	1.05384e-06
Smp_058320.1	-0.491009	0.0118944
Smp_058350.1	-0.582052	0.126267
Smp_058360.1	-0.671095	6.70257e-05
Smp_058380.1	0.730255	0.0151945
Smp_058400.1	-0.290262	0.0348401
Smp_058410.1	-0.0946926	0.525702
Smp_058450.1	0.121926	0.53164
Smp_058460.1	-0.813998	1.36673e-07
Smp_058470.1	1.81221	1.4327e-05
Smp_058480.1	1.34664	0.00127368
Smp_058500.1	1.23785	0.000743074
Smp_058530.1	-0.212443	0.264628
Smp_058620.1	-1.0243	1.33759e-09
Smp_058650.1	-0.452408	0.000834286
Smp_058660.1	-0.277758	0.593271
Smp_058670.1	1.26825	0.000384534
Smp_058680.2	-1.49168	2.1933e-28
Smp_058690.1	-2.63832	1.09912e-63
Smp_058700.1	-2.75399	3.4202e-74
Smp_058720.1	-1.27427	4.62915e-09
Smp_058730.1	1.45666	2.2107e-23
Smp_058780.1	0.769595	1.71075e-06
Smp_058790.1	0.249736	0.183562
Smp_058850.1	-0.434699	0.257341
Smp_058880.1	-1.29563	8.52296e-12
Smp_058970.1	-0.563922	0.033258
Smp_058980.2	0.356064	0.0212192
Smp_058990.1	-0.585139	0.00456031
Smp_059090.1	0.903659	6.60068e-06
Smp_059100.1	-0.754162	8.37962e-08
Smp_059130.1	0.499726	0.000275267
Smp_059150.1	-0.605436	1.05349e-06
Smp_059170.2	3.76419	5.49235e-42
Smp_059200.1	1.43133	4.94162e-10
Smp_059210.4	0.202345	0.251966
Smp_059240.1	0.678349	5.57003e-06
Smp_059250.1	1.08269	6.38899e-09
Smp_059290.1	0.860283	1.10581e-09
Smp_059340.1	1.42968	1.58751e-26
Smp_059350.2	-0.492775	0.0204933
Smp_059360.1	0.751607	2.93302e-08
Smp_059480.1	1.24384	0.00763145
Smp_059530.2	2.35335	4.08495e-07
Smp_059540.1	-0.105252	0.511003
Smp_059570.1	2.55677	1.38453e-11
Smp_059600.1	0.452007	0.323442
Smp_059670.1	1.21207	9.77754e-15
Smp_059680.1	-0.794248	0.000229197
Smp_059690.2	0.458269	0.00266173
Smp_059710.1	-0.28779	0.0446422
Smp_059750.2	-0.585525	4.99371e-05
Smp_059780.1	-0.138407	0.436836
Smp_059790.2	-1.43493	2.35398e-16
Smp_059800.1	-1.04786	3.79547e-19
Smp_059810.1	-1.21585	3.08515e-16
Smp_059820.1	0.355648	0.270787
Smp_059870.1	0.586042	0.0288085
Smp_059880.1	0.321414	0.0734238
Smp_059910.3	-0.0795745	0.632876
Smp_059920.3	1.27664	4.6553e-17
Smp_059930.1	1.27316	1.28568e-05
Smp_059980.1	-0.934627	0.00285065
Smp_060010.1	-0.571154	0.00132661
Smp_060030.1	0.559877	0.183926
Smp_060070.1	0.163004	0.19087
Smp_060080.1	0.65464	0.0438048
Smp_060090.1	-1.32073	2.96005e-12
Smp_060130.1	-1.49666	0.0506962
Smp_060160.1	1.10192	2.6851e-11
Smp_060170.1	-0.973539	3.15501e-14
Smp_060180.1	-0.841292	6.03398e-13
Smp_060190.3	0.0599524	0.768011
Smp_060220.1	-3.69927	0.000101952
Smp_060240.1	-0.640229	1.98709e-07
[truncated: 6,512 more rows]

## Sheet: bT-bO
Differential gene expression analysis for bT/bO
GeneID	log2FC	FDR
Smp_000020.1	-0.444638	0.00435382
Smp_000030.1	-0.809899	1.90722e-07
Smp_000040.1	0.420038	0.00162308
Smp_000050.1	1.60826	1.3874e-10
Smp_000070.1	-1.07782	1.22669e-13
Smp_000080.1	0.124029	0.578631
Smp_000090.1	3.13762	1.94922e-40
Smp_000110.1	-1.854	3.24954e-34
Smp_000130.1	0.593188	0.00142835
Smp_000140.1	-0.810557	5.61926e-08
Smp_000150.1	-0.899005	1.16627e-12
Smp_000160.1	-4.82868	7.56081e-49
Smp_000190.1	-0.90386	2.18856e-07
Smp_000200.1	-1.08398	4.11166e-10
Smp_000210.1	-0.00160989	1
Smp_000220.1	0.254907	0.376142
Smp_000230.1	0.0686508	0.824476
Smp_000240.1	-0.795286	0.000174518
Smp_000260.1	1.05012	3.35457e-07
Smp_000280.1	3.91748	1.8634e-11
Smp_000290.1	4.95797	2.08917e-21
Smp_000300.1	3.47553	4.83505e-138
Smp_000310.1	0.312602	0.023826
Smp_000320.1	3.06261	8.76297e-54
Smp_000370.1	2.78072	5.25612e-07
Smp_000420.1	1.6059	0.00216423
Smp_000430.1	3.60464	1.30965e-10
Smp_000440.1	-0.979968	1.31606e-12
Smp_000460.1	-0.390473	0.100334
Smp_000470.1	0.179067	0.215127
Smp_000480.1	-1.88776	9.3933e-44
Smp_000510.1	1.23884	2.44586e-15
Smp_000520.1	0.777872	9.30198e-05
Smp_000530.1	0.956458	3.70842e-09
Smp_000580.1	8.67385	3.85078e-113
Smp_000590.1	-0.292827	0.0564847
Smp_000600.1	-1.79466	1.4652e-49
Smp_000610.1	-0.671012	0.163402
Smp_000630.1	-0.510101	0.0753239
Smp_000640.1	-0.509139	0.0052405
Smp_000650.1	0.59903	5.88319e-05
Smp_000660.1	3.44093	2.35808e-83
Smp_000670.1	2.04786	6.00407e-50
Smp_000680.1	-0.938496	2.604e-08
Smp_000700.1	-0.80566	4.33588e-09
Smp_000710.1	-0.900592	1.22265e-12
Smp_000720.1	0.472356	0.00254818
Smp_000730.1	0.0345853	0.880044
Smp_000740.2	-0.0926866	0.63844
Smp_000780.2	1.77646	4.32782e-19
Smp_000790.1	1.68052	2.08297e-12
Smp_000810.2	-0.923022	5.93698e-10
Smp_000820.1	1.97908	2.46662e-05
Smp_000850.1	-1.53959	1.74933e-17
Smp_000870.1	-0.377159	0.0182066
Smp_000880.2	-1.52316	2.10457e-06
Smp_000890.1	-0.0602287	0.658356
Smp_000910.1	6.58478	1.64351e-135
Smp_000980.1	0.658293	3.05175e-06
Smp_000990.1	0.396813	0.00216609
Smp_001020.1	-1.56955	1.91432e-10
Smp_001030.1	0.265447	0.141795
Smp_001040.1	1.18074	1.68652e-15
Smp_001070.1	2.72796	1.47535e-13
Smp_001080.1	2.5482	3.49934e-18
Smp_001090.1	-0.117002	0.494325
Smp_001095.1	0.474467	0.00232501
Smp_001100.1	4.27582	2.32062e-40
Smp_001120.1	-0.435664	0.0307663
Smp_001150.1	-0.336926	0.0191892
Smp_001160.1	9.2802	2.94314e-128
Smp_001170.1	-1.36795	6.50485e-20
Smp_001180.1	0.0523251	0.791734
Smp_001210.1	-0.970995	1.29277e-06
Smp_001360.1	-0.702199	2.00344e-07
Smp_001390.1	1.06163	2.79584e-07
Smp_001410.1	-0.198929	0.183768
Smp_001420.1	1.00099	6.20529e-06
Smp_001430.1	0.392895	0.0236648
Smp_001500.1	-0.827173	2.3818e-08
Smp_001520.1	0.377334	0.35383
Smp_001530.1	-0.0903093	0.615129
Smp_001560.1	7.31548	3.3735e-227
Smp_001590.1	0.107433	0.459434
Smp_001610.1	6.27538	2.16476e-191
Smp_001640.1	-1.72954	6.42668e-28
Smp_001830.1	-1.41058	1.99215e-12
Smp_001940.1	0.252479	0.124399
Smp_001950.1	2.5114	1.14346e-26
Smp_001960.1	-0.126224	0.329669
Smp_002010.1	-1.57949	1.3708e-17
Smp_002080.1	-2.41741	1.74993e-49
Smp_002100.1	-1.37246	2.81194e-11
Smp_002150.1	1.42874	0.00027169
Smp_002160.1	0.386071	0.00587756
Smp_002180.1	-1.59129	3.62121e-16
Smp_002190.1	-0.692996	0.000777647
Smp_002230.1	-1.20413	2.4838e-18
Smp_002280.1	0.315829	0.0995295
Smp_002380.1	0.501499	0.000222551
Smp_002410.1	-1.29074	3.31461e-08
Smp_002510.1	0.0306953	0.865953
Smp_002550.1	-0.863002	3.78495e-05
Smp_002600.1	0.50067	0.00265505
Smp_002740.2	-0.312677	0.0178885
Smp_002810.1	0.463763	0.00301913
Smp_002820.3	0.063364	0.759128
Smp_002840.1	-0.0260023	0.848204
Smp_002870.1	-1.30614	3.30233e-16
Smp_002880.1	-1.22364	4.67755e-08
Smp_002920.1	-1.11235	2.84357e-08
Smp_002930.1	-4.67613	6.00456e-17
Smp_002950.1	4.17141	0.000554398
Smp_002960.1	-1.26796	1.10604e-21
Smp_003000.1	-1.44792	2.06564e-26
Smp_003110.1	-6.41413	3.94761e-52
Smp_003130.1	0.467101	0.0632575
Smp_003140.1	-0.426467	0.00670758
Smp_003190.1	4.78968	2.06862e-99
Smp_003230.1	1.31674	1.50711e-12
Smp_003250.1	-0.167761	0.41849
Smp_003270.1	0.826987	0.00014049
Smp_003280.1	-0.433769	0.458429
Smp_003330.1	1.75155	3.62422e-17
Smp_003340.1	-1.38939	1.76273e-29
Smp_003410.1	-2.03033	2.97789e-28
Smp_003610.2	0.258977	0.30532
Smp_003620.1	-0.271164	0.0295676
Smp_003630.1	-0.246189	0.0749514
Smp_003660.1	-0.64877	0.000787237
Smp_003670.1	-0.465486	0.0514464
Smp_003700.1	0.0366899	0.857803
Smp_003710.1	-0.0429047	0.80294
Smp_003760.1	-0.198338	0.705968
Smp_003770.1	1.61557	1.86285e-11
Smp_003790.1	1.2179	0.0169283
Smp_003860.1	-0.789439	0.000161038
Smp_003900.1	4.86598	2.92518e-52
Smp_003930.1	7.80022	0
Smp_003940.1	-0.424299	0.0365901
Smp_003970.1	-2.35533	2.54975e-14
Smp_003980.1	0.678329	2.47375e-08
Smp_003990.1	0.714968	0.00892035
Smp_004000.1	-1.16156	3.56128e-07
Smp_004040.1	-0.658766	0.000115912
Smp_004060.1	-1.58161	2.71346e-27
Smp_004070.1	3.06502	1.71107e-10
Smp_004080.1	-0.5912	6.2022e-05
Smp_004090.1	-0.409471	0.0159975
Smp_004120.1	-0.627317	0.00141268
Smp_004160.1	6.3796	5.21641e-133
Smp_004170.1	-1.94602	1.301e-27
Smp_004190.1	0.333932	0.0365964
Smp_004200.1	0.223933	0.232911
Smp_004220.1	-0.756033	5.51285e-06
Smp_004230.1	-0.079547	0.877195
Smp_004260.1	0.123628	0.454862
Smp_004280.1	-0.844598	3.87547e-06
Smp_004310.1	-1.07506	1.1077e-11
Smp_004350.1	1.9893	4.80538e-33
Smp_004360.1	0.68665	0.000529907
Smp_004420.1	1.19276	2.16053e-05
Smp_004470.1	-0.990865	1.49408e-08
Smp_004480.1	-0.79772	2.48868e-10
Smp_004510.1	4.65508	3.16702e-15
Smp_004530.1	-0.196877	0.716485
Smp_004540.1	0.587402	0.194854
Smp_004550.1	0.234225	0.165069
Smp_004590.1	-0.136305	0.499082
Smp_004600.1	-0.664056	0.000489621
Smp_004630.1	-1.40124	5.30047e-09
Smp_004640.1	-1.08908	5.71605e-13
Smp_004680.1	0.297808	0.046033
Smp_004690.1	10.18	5.28906e-85
Smp_004730.1	3.29425	1.02443e-41
Smp_004780.1	0.526388	0.0267511
Smp_004810.3	0.163127	0.347784
Smp_004820.1	-1.53755	8.43098e-15
Smp_004910.1	-0.783567	8.10811e-07
Smp_004940.1	-2.06975	1.49676e-29
Smp_004980.1	-0.512424	0.0208708
Smp_004990.1	-1.14987	8.53599e-05
Smp_005000.1	1.59278	5.37292e-27
Smp_005010.1	-0.359653	0.00705792
Smp_005020.1	-1.2218	6.58171e-15
Smp_005050.1	0.0513937	0.809801
Smp_005060.1	0.953704	0.00376918
Smp_005070.1	0.642881	1.69718e-05
Smp_005080.1	-1.61329	3.68711e-37
Smp_005140.1	5.04268	5.09607e-32
Smp_005160.1	-0.100249	0.585329
Smp_005180.1	-1.01702	1.81588e-15
Smp_005190.2	0.276181	0.0230567
Smp_005200.1	0.19946	0.351288
Smp_005210.1	-0.300345	0.0236717
Smp_005230.2	0.849466	2.89123e-08
Smp_005260.1	-0.600607	0.0042678
Smp_005280.1	-2.79608	1.72233e-78
Smp_005290.1	-0.99279	1.91723e-13
Smp_005320.1	-0.471947	0.008588
Smp_005330.1	-0.520319	0.00104934
Smp_005350.1	0.443901	0.0406843
Smp_005390.2	-0.218945	0.116779
Smp_005500.1	0.297489	0.112949
Smp_005520.1	0.01111	0.962895
Smp_005540.1	1.32591	0.000435857
Smp_005570.1	1.58266	1.87703e-24
Smp_005640.1	0.428526	0.119547
Smp_005670.1	-0.268852	0.062589
Smp_005720.1	4.33776	2.65859e-36
Smp_005740.1	5.86135	1.61526e-121
Smp_005780.1	-0.325591	0.103454
Smp_005790.1	0.104102	0.585779
Smp_005860.1	-0.267362	0.256871
Smp_005880.1	1.44	1.17032e-11
Smp_005900.1	-0.402169	0.0320945
Smp_005910.1	0.75574	1.10541e-06
Smp_006000.1	-1.12178	6.4486e-18
Smp_006040.1	2.74367	2.78366e-71
Smp_006060.1	-0.0127428	0.940292
Smp_006190.1	0.601709	7.54387e-05
Smp_006230.1	0.41298	0.00867765
Smp_006240.1	0.323592	0.174453
Smp_006250.2	0.158652	0.434901
Smp_006290.1	0.557096	0.00247141
Smp_006300.1	0.601002	0.00900774
Smp_006320.1	0.0913788	0.631915
Smp_006340.1	1.10179	1.40132e-17
Smp_006350.2	-0.100136	0.635796
Smp_006390.1	-1.68666	1.42171e-07
Smp_006440.1	-1.82822	2.6772e-33
Smp_006550.1	-0.869006	0.000113013
Smp_006560.1	-0.920913	5.76891e-14
Smp_006590.1	0.376301	0.0572874
Smp_006630.2	-1.35851	5.18996e-21
Smp_006680.1	0.587122	0.000241916
Smp_006690.1	-0.644878	3.15445e-07
Smp_006700.2	-0.451193	0.00339009
Smp_006710.1	0.0590638	0.762881
Smp_006720.2	-0.786837	0.0005482
Smp_006730.1	1.28391	3.91063e-14
Smp_006740.1	0.084553	0.651626
Smp_006750.1	0.0509421	0.803783
Smp_006760.1	0.302036	0.176847
Smp_006780.1	-0.566827	0.00212249
Smp_006810.1	-0.0423092	0.77376
Smp_006830.1	-0.117715	0.483683
Smp_006840.1	-0.66759	0.00170798
Smp_006850.1	-0.961957	2.63471e-07
Smp_006860.1	1.32491	3.46698e-06
Smp_006920.1	-0.675029	0.00024264
Smp_006930.1	1.48667	2.50494e-35
Smp_006970.1	2.50657	4.67488e-67
Smp_006980.1	0.962223	4.4255e-06
Smp_006990.1	-0.521182	0.00558699
Smp_007000.1	-0.928941	0.000152913
Smp_007170.1	-0.357465	0.0399744
Smp_007180.1	-0.597051	8.2805e-06
Smp_007190.1	-0.979476	3.18739e-09
Smp_007210.1	0.415627	0.00781022
Smp_007260.2	0.14952	0.446378
Smp_007270.1	1.17367	2.90756e-13
Smp_007290.1	1.32744	6.92871e-07
Smp_007300.1	-0.530635	0.00479802
Smp_007330.1	0.343544	0.0319873
Smp_007380.1	-0.342104	0.00923125
Smp_007450.2	2.24367	2.61007e-60
Smp_007500.1	-0.158427	0.192625
Smp_007510.1	-1.0071	1.20352e-16
Smp_007540.1	-1.21798	3.85299e-11
Smp_007550.1	0.160823	0.222724
Smp_007630.1	-0.493698	0.00595892
Smp_007640.1	-0.495736	0.000146162
Smp_007650.1	-0.553187	0.00435382
Smp_007660.1	0.097314	0.453852
Smp_007670.1	10.5136	1.5118e-70
Smp_007690.1	2.34152	2.09509e-07
Smp_007700.1	0.171091	0.394924
Smp_007710.1	-0.184375	0.604788
Smp_007730.1	0.288778	0.038905
Smp_007760.1	2.65063	1.74979e-75
Smp_007770.1	0.0313505	0.879924
Smp_007780.1	-0.371272	0.13329
Smp_007890.1	-0.239607	0.354904
Smp_007900.1	-1.83252	5.68165e-09
Smp_007960.1	-0.213794	0.233862
Smp_007970.1	-0.515317	0.00195716
Smp_008070.1	-1.07546	0.00488593
Smp_008120.1	-0.271236	0.0638715
Smp_008140.1	-1.54462	2.92099e-08
Smp_008190.1	9.67438	8.87974e-18
Smp_008220.1	-0.439374	0.00121071
Smp_008230.1	-0.44689	0.00258518
Smp_008260.1	-0.525478	0.000217797
Smp_008290.1	-0.67374	1.50143e-05
Smp_008310.1	-1.0043	2.05083e-13
Smp_008320.1	0.0263475	0.924091
Smp_008340.1	0.949003	1.67734e-10
Smp_008360.1	-0.698342	0.00421038
Smp_008400.1	-0.977009	0.0061107
Smp_008430.1	0.201944	0.131566
Smp_008440.1	-0.544464	0.00124855
Smp_008450.1	2.56766	1.78433e-38
Smp_008470.2	-0.176595	0.282507
Smp_008490.1	2.24792	5.90852e-61
Smp_008500.2	-0.655701	3.88923e-07
Smp_008545.1	-1.237	7.52229e-05
Smp_008580.1	-0.567389	0.000482336
Smp_008610.1	0.737164	0.000225083
Smp_008620.1	1.50826	5.84562e-11
Smp_008660.1	-1.79685	3.71801e-19
Smp_008770.1	-1.18698	6.6468e-12
Smp_008830.1	-0.130303	0.381871
Smp_008860.1	1.16754	9.27788e-06
Smp_008900.1	-0.147654	0.385184
Smp_009030.1	-0.613377	3.34294e-05
Smp_009070.1	-0.695194	2.80317e-05
Smp_009150.1	-1.37048	1.03298e-17
Smp_009230.1	0.689189	0.255901
Smp_009250.1	-0.397786	0.001606
Smp_009300.1	-1.26446	1.07097e-06
Smp_009310.1	-0.449772	0.129097
Smp_009320.2	0.460152	0.0844881
Smp_009340.1	-0.61907	9.29988e-05
Smp_009390.2	-0.923501	2.76706e-08
Smp_009400.1	-0.747915	4.64631e-08
Smp_009420.1	-1.62423	2.59385e-09
Smp_009430.1	-1.11971	3.6107e-15
Smp_009520.1	-0.552247	0.00020889
Smp_009530.1	-0.710564	0.00011822
Smp_009540.1	0.509983	0.00193498
Smp_009550.1	1.0465	1.47652e-17
Smp_009560.1	0.788589	5.90179e-06
Smp_009580.1	1.22665	0.00481982
Smp_009600.1	-0.127859	0.354621
Smp_009630.1	10.834	1.46235e-93
Smp_009650.1	-0.483069	0.00302992
Smp_009690.1	-0.834171	0.000186054
Smp_009710.3	-0.0862387	0.569005
Smp_009760.1	-0.718202	0.000626904
Smp_009780.2	-0.575525	0.0136225
Smp_009800.1	6.10836	1.30441e-48
Smp_009830.1	-0.584728	0.000453079
Smp_009990.1	-0.128223	0.45293
Smp_010090.1	-0.395841	0.07245
Smp_010100.1	0.756504	2.93861e-08
Smp_010110.1	-0.532084	0.000294065
Smp_010140.1	-0.116133	0.423969
Smp_010160.1	0.212069	0.290611
Smp_010230.1	1.08136	6.71434e-11
Smp_010250.1	-3.04762	8.11264e-87
Smp_010260.1	0.357647	0.0276447
Smp_010280.1	-0.170361	0.400563
Smp_010290.1	0.263306	0.144767
Smp_010370.1	1.57237	2.35782e-24
Smp_010380.1	-0.248073	0.616241
Smp_010400.1	-1.32253	7.49888e-15
Smp_010450.1	12.9614	1.45112e-212
Smp_010620.1	-0.119179	0.643127
Smp_010660.1	2.49566	2.04627e-10
Smp_010670.1	2.3698	3.7474e-13
Smp_010690.1	0.49196	0.00364064
Smp_010710.1	-0.794973	1.37706e-05
Smp_010770.1	1.80168	3.59994e-12
Smp_010800.1	-0.386597	0.0457529
Smp_010820.1	0.753259	0.00615945
Smp_010900.1	-0.239852	0.174841
Smp_010930.1	-0.911581	7.6285e-06
Smp_010940.1	0.372678	0.135663
Smp_011000.1	0.957911	1.27387e-08
Smp_011010.1	-0.967791	1.31503e-07
Smp_011030.1	0.695416	0.02691
Smp_011100.1	0.476206	0.360037
Smp_011120.1	-0.792528	3.46698e-06
Smp_011150.1	-0.915363	3.37293e-05
Smp_011180.1	1.78237	7.31817e-17
Smp_011220.1	0.0630004	0.778579
Smp_011230.1	-0.123422	0.437745
Smp_011270.2	0.695502	0.00106449
Smp_011560.1	1.32807	3.08209e-06
Smp_011570.1	-0.790162	7.13433e-06
Smp_011600.1	0.795343	5.55515e-05
Smp_011640.1	0.882243	2.34096e-05
Smp_011660.1	1.53192	6.04261e-15
Smp_011680.1	0.877263	0.000210358
Smp_011710.1	0.985416	2.5813e-14
Smp_011720.1	0.0358319	0.855646
Smp_011740.1	3.43444	1.54752e-109
Smp_011830.1	1.20418	6.87596e-05
Smp_011860.1	-0.312395	0.0197946
Smp_011870.1	-10.2961	3.64243e-86
Smp_011960.1	-0.481736	0.0423497
Smp_011980.1	0.517492	7.50412e-05
Smp_011990.1	2.21597	2.32168e-37
Smp_012010.1	-0.707285	0.00746883
Smp_012030.1	0.309102	0.0156637
Smp_012050.1	-0.151443	0.724257
Smp_012070.1	0.687551	6.68294e-05
Smp_012110.1	-0.131963	0.668477
Smp_012150.1	0.938319	7.64958e-13
Smp_012200.1	-0.919572	4.02803e-10
Smp_012280.1	-0.329905	0.0131956
Smp_012340.1	-0.722284	2.36512e-08
Smp_012350.2	-1.69544	1.02304e-33
Smp_012400.1	-2.35659	1.71045e-24
Smp_012410.1	0.118603	0.370605
Smp_012440.1	-1.84846	2.82091e-16
Smp_012450.1	-0.924513	9.5082e-05
Smp_012460.1	-1.02923	5.76622e-14
Smp_012470.1	-0.602708	1.45728e-05
Smp_012480.1	0.135042	0.3231
Smp_012530.1	-1.09063	4.27717e-10
Smp_012540.1	0.755457	2.98917e-06
Smp_012560.1	0.230303	0.669562
Smp_012570.1	-0.0613888	0.687261
Smp_012580.1	3.79807	5.99457e-128
Smp_012600.1	0.326907	0.543811
Smp_012670.2	2.51407	3.15908e-46
Smp_012680.1	1.49059	0.00200334
Smp_012690.1	1.28383	3.29407e-25
Smp_012720.1	-1.347	5.4892e-24
Smp_012740.2	0.668949	7.10432e-05
Smp_012750.1	-2.00284	8.43249e-28
Smp_012780.1	2.41893	7.33206e-66
Smp_012790.1	-1.02	4.67114e-11
Smp_012800.1	-0.365655	0.0226028
Smp_012810.1	-0.826056	0.014875
Smp_012860.1	-1.36628	1.27562e-16
Smp_012900.1	-0.450057	5.79448e-05
Smp_012930.1	-0.807726	2.02961e-05
Smp_012950.1	2.23518	9.03197e-06
Smp_012970.1	-0.261874	0.0853409
Smp_012980.1	-0.872865	2.55624e-09
Smp_013040.2	0.15853	0.409052
Smp_013050.1	0.179226	0.270049
Smp_013060.1	0.0546117	0.792983
Smp_013070.1	-0.0184675	0.926208
Smp_013080.1	4.37417	3.45704e-76
Smp_013150.1	-0.795763	0.00064766
Smp_013200.2	-2.21487	5.81706e-10
Smp_013210.1	-2.27321	3.09776e-11
Smp_013300.1	-0.742624	1.1587e-06
Smp_013360.1	0.132388	0.436172
Smp_013370.3	-0.762545	2.75953e-07
Smp_013440.1	-0.184004	0.44231
Smp_013460.1	0.567407	1.35732e-06
Smp_013470.2	-2.00909	7.50944e-14
Smp_013520.1	-0.720051	8.96456e-09
Smp_013540.1	-8.24725	7.63051e-48
Smp_013560.1	0.272596	0.410663
Smp_013570.1	-1.653	3.55345e-09
Smp_013610.1	1.41645	1.75082e-11
Smp_013690.1	0.484576	2.79799e-05
Smp_013790.1	1.5438	3.20386e-19
Smp_013810.1	0.0246908	0.932005
Smp_013840.2	0.0868344	0.678351
Smp_013860.1	-1.87388	4.93314e-42
Smp_013870.1	-0.930588	4.09144e-11
Smp_013930.1	-0.802016	2.08942e-07
Smp_013950.1	0.328401	0.0855972
Smp_013970.1	0.11582	0.582093
Smp_014010.1	-0.345519	0.0155375
Smp_014020.1	0.0325337	0.842186
Smp_014050.1	-0.179931	0.153687
Smp_014060.1	0.267581	0.53582
Smp_014080.1	3.85229	1.25847e-26
Smp_014170.2	1.27313	9.62068e-16
Smp_014260.1	-0.520382	0.0648628
Smp_014270.1	-0.482319	0.0349911
Smp_014280.1	0.516638	0.00239131
Smp_014290.2	-0.0691282	0.69596
Smp_014400.3	0.115273	0.560207
Smp_014410.2	1.01701	0.00010989
Smp_014420.1	2.0307	6.0171e-13
Smp_014430.1	1.84258	1.45483e-05
Smp_014440.1	-0.536701	0.0656317
Smp_014570.1	1.54486	3.23054e-06
Smp_014620.1	-1.16741	5.69289e-17
Smp_014650.1	-1.91469	2.00542e-22
Smp_014660.2	0.31837	0.0539885
Smp_014670.2	-0.0409588	0.826726
Smp_014680.1	8.31814	1.55814e-167
Smp_014730.1	0.338648	0.208984
Smp_014780.2	-0.964546	1.24026e-07
Smp_014800.2	0.715165	4.04798e-07
Smp_014820.1	2.99931	1.2432e-37
Smp_014840.1	3.85297	1.33064e-42
Smp_014850.1	-0.401509	0.0101281
Smp_015020.1	1.12252	1.53857e-11
Smp_015030.1	-0.160504	0.424571
Smp_015050.1	-0.815234	8.48948e-06
Smp_015070.1	-0.447948	0.00183265
Smp_015090.1	-0.319136	0.0118118
Smp_015190.1	5.01643	5.77866e-68
Smp_015220.1	-0.445033	0.0285398
Smp_015390.1	-0.483001	0.000338452
Smp_015440.1	-1.38516	5.89302e-19
Smp_015480.1	-0.0118904	0.969664
Smp_015510.1	0.290236	0.05539
Smp_015520.1	-0.0070009	0.974631
Smp_015530.2	0.807087	8.4792e-07
Smp_015690.1	-1.96753	7.71658e-19
Smp_015710.1	-0.854966	5.97111e-09
Smp_015720.1	-1.53602	2.67224e-16
Smp_015730.1	-0.577672	0.00957712
Smp_015760.1	2.17567	0.000156918
Smp_015780.1	-0.609393	0.00531282
Smp_015800.1	-0.507402	0.0799592
Smp_015820.1	7.54307	7.5138e-35
Smp_015840.1	0.355674	0.156107
Smp_015850.3	0.0649677	0.648239
Smp_015860.1	-0.763709	0.000386795
Smp_015880.1	-0.570507	0.00635707
Smp_015900.1	-0.0544819	0.707326
Smp_015980.1	-0.436702	0.0213765
Smp_016050.1	0.65038	6.50156e-05
Smp_016090.1	0.143802	0.45571
Smp_016130.1	-0.648631	0.000931981
Smp_016180.1	0.383674	0.288523
Smp_016200.3	-0.989597	7.19333e-10
Smp_016240.1	0.586435	0.134809
Smp_016250.2	1.13092	1.32776e-14
Smp_016340.1	0.16275	0.32513
Smp_016380.1	0.716285	3.46152e-07
Smp_016390.1	-0.745169	1.99118e-09
Smp_016410.1	-1.53886	6.66447e-26
Smp_016490.2	2.55962	4.4252e-10
Smp_016510.1	-0.0354931	0.884121
Smp_016540.1	2.68304	5.48275e-12
Smp_016550.2	-0.432404	0.0075012
Smp_016630.1	0.504806	0.0125492
Smp_016640.1	-1.72911	1.95501e-33
Smp_016670.1	-0.462668	0.00609956
Smp_016730.1	2.0529	9.34498e-20
Smp_016810.1	0.411813	0.0122569
Smp_016840.1	0.496636	0.000355078
Smp_016870.1	0.422535	0.000939864
Smp_016890.1	-1.05273	3.82646e-12
Smp_016900.1	-1.90333	8.39377e-25
Smp_016910.1	-1.48009	1.49516e-06
Smp_016920.1	0.0797291	0.846964
Smp_016990.1	-1.35808	2.40782e-22
Smp_017010.4	-1.16462	2.40043e-12
Smp_017070.1	-0.0523036	0.715375
Smp_017080.1	-0.127784	0.533158
Smp_017090.1	-0.204552	0.271851
Smp_017110.1	-0.811339	0.000132061
Smp_017230.1	0.00764368	0.968485
Smp_017240.1	0.42465	0.232215
Smp_017280.1	-2.00677	1.12591e-09
Smp_017290.3	1.07377	4.09699e-08
Smp_017360.1	-0.314663	0.12394
Smp_017420.1	1.88639	9.74688e-19
Smp_017430.1	-1.88679	1.7693e-17
Smp_017470.1	0.167748	0.327306
Smp_017520.1	2.87005	2.83629e-55
Smp_017640.1	-0.082972	0.608055
Smp_017650.2	0.0641331	0.739897
Smp_017660.1	-0.296957	0.251614
Smp_017670.1	-0.478347	0.0386214
Smp_017710.1	-0.615028	0.000978804
Smp_017730.1	1.98677	8.10505e-21
Smp_017750.1	0.201501	0.103783
Smp_017810.1	0.0468907	0.818251
Smp_017830.2	0.226685	0.175039
Smp_017860.1	-2.38982	3.04596e-08
Smp_017870.1	5.25154	3.6286e-66
Smp_017880.1	0.365445	0.0676931
Smp_017890.1	-0.650355	6.41097e-05
Smp_017900.1	1.37264	2.85183e-22
Smp_017990.1	-1.17961	3.86508e-11
Smp_018010.1	-3.44583	3.10885e-125
Smp_018020.1	-0.360644	0.0127421
Smp_018030.1	-0.504035	0.000116128
Smp_018120.1	7.09527	3.31572e-70
Smp_018150.1	0.682082	0.000368343
Smp_018160.1	0.546181	0.00208276
Smp_018210.1	-0.517621	0.00240912
Smp_018220.2	-0.989371	1.17128e-09
Smp_018240.3	-0.20048	0.363053
Smp_018250.2	-0.676336	0.065855
Smp_018260.1	-0.453936	0.00427805
Smp_018280.1	-1.61468	3.39159e-37
Smp_018290.1	-0.126407	0.551025
Smp_018310.1	-0.128927	0.653744
Smp_018360.1	-1.89033	2.02877e-45
Smp_018400.1	-1.29082	1.53147e-10
Smp_018430.1	0.68892	9.16729e-06
Smp_018440.1	4.39269	4.10854e-29
Smp_018460.1	-1.55456	5.08721e-29
Smp_018480.1	0.589148	0.00657654
Smp_018490.1	0.698461	0.00439431
Smp_018500.1	-0.439936	0.0576242
Smp_018510.1	0.834941	0.0312938
Smp_018530.2	-1.62871	8.03244e-17
Smp_018550.1	0.398356	0.0387391
Smp_018570.1	-0.947834	1.724e-07
Smp_018580.1	0.879331	3.03236e-08
Smp_018610.1	0.509114	3.93659e-05
Smp_018620.1	-0.278774	0.0196135
Smp_018640.1	1.1498	7.52836e-11
Smp_018670.1	-0.289707	0.369598
Smp_018680.1	0.573274	9.96964e-05
Smp_018710.1	-0.598948	4.00302e-05
Smp_018720.1	1.47123	9.58298e-06
Smp_018730.1	1.24539	2.14471e-13
Smp_018760.1	-0.243909	0.0988827
Smp_018790.1	-0.462874	0.0152807
Smp_018870.1	2.59258	3.82053e-51
Smp_018930.1	-0.448452	0.0443806
Smp_018940.1	8.0802	1.60044e-85
Smp_018950.1	-0.908125	1.92078e-10
Smp_018990.1	-1.74136	9.09548e-09
Smp_019010.1	0.00748471	0.969215
Smp_019030.1	0.096864	0.591274
Smp_019040.1	1.17196	1.21223e-11
Smp_019050.2	-0.285334	0.0618024
Smp_019060.1	-1.35688	1.42293e-09
Smp_019100.1	-1.03	1.56708e-11
Smp_019130.1	-0.578786	1.11323e-05
Smp_019170.1	0.401955	0.00586897
Smp_019190.1	-0.404099	0.00547752
Smp_019200.1	12.3721	7.77463e-88
Smp_019260.1	-0.462641	0.000379277
Smp_019280.1	-0.964655	0.000113156
Smp_019340.1	-0.384587	0.00794441
Smp_019350.1	1.51538	7.97775e-05
Smp_019380.1	0.0660542	0.612652
Smp_019420.1	-0.791054	0.0670516
Smp_019430.1	-1.05986	7.86963e-12
Smp_019440.1	-0.0598109	0.789038
Smp_019490.1	-0.362567	0.0210188
Smp_019610.1	0.981478	6.45279e-06
Smp_019620.2	0.558124	5.3906e-06
Smp_019630.1	1.40562	4.284e-09
Smp_019640.1	0.547373	5.48588e-05
Smp_019680.1	0.901978	8.87735e-14
Smp_019690.1	-0.602447	4.15335e-05
Smp_019730.2	1.07872	6.67683e-13
Smp_019750.2	0.453791	0.02359
Smp_019760.1	0.768815	9.1568e-07
Smp_019790.1	-0.810758	9.68638e-10
Smp_019810.1	1.83437	1.23413e-18
Smp_019820.1	1.05403	9.54626e-14
Smp_019840.2	-0.335322	0.00940869
Smp_019860.1	-0.752251	2.16613e-07
Smp_019880.1	-0.435602	0.00871012
Smp_019890.1	-0.308127	0.0201133
Smp_019900.1	0.423495	0.0260736
Smp_019920.1	-1.72513	5.83652e-20
Smp_019940.1	-0.265796	0.0203471
Smp_019950.1	-0.26811	0.119253
Smp_019980.1	-0.70734	5.06317e-10
Smp_019990.1	-0.407447	0.00772808
Smp_020040.2	0.0433132	0.861377
Smp_020050.1	-0.354962	0.00605468
Smp_020060.1	-0.284303	0.0399495
Smp_020070.1	1.42593	4.53598e-08
Smp_020080.1	2.23937	5.82265e-35
Smp_020090.1	0.462813	0.0184337
Smp_020120.1	-0.917827	4.29935e-05
Smp_020200.1	-0.799236	1.09437e-10
Smp_020210.1	-0.482568	0.00408916
Smp_020220.2	-0.190473	0.276223
Smp_020270.1	1.62982	5.31757e-15
Smp_020300.1	0.501685	0.0043124
Smp_020340.1	3.02974	1.54879e-36
Smp_020360.1	0.299736	0.301405
Smp_020370.1	0.0820731	0.72582
Smp_020400.1	-0.216327	0.248732
Smp_020450.1	-0.140485	0.241249
Smp_020460.1	-1.11876	0.0731346
Smp_020480.1	-0.906343	9.2118e-09
Smp_020540.2	6.34972	4.49745e-37
Smp_020590.1	-0.379814	0.0097078
Smp_020760.1	1.33088	2.92974e-22
Smp_020770.1	-0.327995	0.239962
Smp_020800.1	-1.24385	7.89081e-21
Smp_020840.1	1.09938	9.19688e-07
Smp_020920.1	0.375337	0.00640245
Smp_021040.1	-0.800243	6.86401e-09
Smp_021070.1	-1.52834	3.69731e-21
Smp_021080.1	-0.757113	3.23713e-07
Smp_021100.1	1.3728	7.6799e-23
Smp_021130.1	-0.612566	0.000103337
Smp_021140.1	-1.56348	2.05058e-18
Smp_021160.1	-0.787905	4.06215e-07
Smp_021170.1	-1.69891	6.15382e-22
Smp_021190.1	-4.5402	8.71822e-15
Smp_021220.1	-0.103519	0.610406
Smp_021260.1	2.66631	6.80538e-07
Smp_021280.1	0.560415	0.0284846
Smp_021290.1	-0.614027	0.000181878
Smp_021300.1	-1.89499	2.4892e-34
Smp_021320.1	0.503663	0.0437615
Smp_021330.2	-0.474021	0.000142574
Smp_021340.2	1.32438	3.64384e-22
Smp_021370.1	0.847003	2.98546e-06
Smp_021390.1	2.99474	2.43161e-57
Smp_021540.1	-0.0355824	0.860545
Smp_021550.1	-0.661494	0.000919259
Smp_021590.1	0.336855	0.0103996
Smp_021600.1	-0.11653	0.524097
Smp_021730.1	0.0531271	0.837033
Smp_021750.2	0.171236	0.157427
Smp_021760.1	-0.661391	2.3849e-05
Smp_021790.2	4.39908	4.65379e-52
Smp_021800.1	0.477818	0.0113397
Smp_021830.1	-0.608884	0.000879965
Smp_021870.1	0.274894	0.278689
Smp_021910.1	-0.574847	0.000656847
Smp_021920.3	0.585655	0.1552
Smp_021950.2	0.432378	0.0183716
Smp_021960.1	-0.519244	0.0548821
Smp_021980.1	0.527463	0.00576423
Smp_022020.1	-0.448551	0.0129373
Smp_022050.1	-0.925146	0.00246299
Smp_022090.1	-0.860668	4.53124e-07
Smp_022100.1	1.34728	0.000170961
Smp_022110.1	-0.904418	6.70844e-12
Smp_022130.1	0.86541	1.55795e-08
Smp_022140.1	-1.13995	2.42997e-16
Smp_022170.1	0.757533	1.6851e-10
Smp_022310.1	0.131715	0.448342
Smp_022320.2	-0.224347	0.373334
Smp_022330.1	1.11301	2.1893e-12
Smp_022400.1	-0.694586	0.00455516
Smp_022410.1	10.2728	7.9873e-107
Smp_022430.1	0.723905	0.0179756
Smp_022460.1	-0.135363	0.557777
Smp_022470.1	-0.0741626	0.745245
Smp_022500.1	0.602456	2.21563e-05
Smp_022540.1	-0.149118	0.217825
Smp_022560.2	-1.42956	2.18072e-13
Smp_022570.1	1.17138	1.49448e-11
Smp_022630.1	-0.0652223	0.64363
Smp_022640.1	-1.98016	5.26082e-17
Smp_022660.1	-1.18647	7.95296e-24
Smp_022700.2	1.12644	3.16353e-07
Smp_022720.1	2.47824	7.48177e-06
Smp_022730.1	-1.24072	2.80672e-06
Smp_022760.1	6.95781	2.50582e-115
Smp_022810.1	-0.520607	0.00448132
Smp_022850.1	0.695936	8.93962e-06
Smp_022870.1	4.88543	1.79564e-148
Smp_022890.1	5.11402	6.38075e-67
Smp_022960.1	-1.39573	2.9478e-26
Smp_022990.1	-0.788358	1.10452e-09
Smp_023010.1	-0.386204	0.217012
Smp_023140.1	0.316581	0.0532529
Smp_023150.1	-1.42828	2.64256e-26
Smp_023160.1	0.3235	0.452539
Smp_023170.1	-1.21554	6.12677e-17
Smp_023230.1	-0.39901	0.00293118
Smp_023250.1	-0.384806	0.00597975
Smp_023270.2	-0.366854	0.00144854
Smp_023360.1	-1.44788	7.23772e-15
Smp_023530.1	-1.65738	4.25261e-24
Smp_023550.1	-0.642735	5.29379e-06
Smp_023570.1	1.50464	3.15686e-06
Smp_023620.1	-0.132514	0.489468
Smp_023660.1	-0.370569	0.0072775
Smp_023670.1	0.242202	0.0556387
Smp_023700.2	-0.403987	0.00318688
Smp_023840.1	0.0477233	0.848238
Smp_023860.1	-0.843195	0.0157683
Smp_023930.1	-1.071	1.68591e-08
Smp_023940.1	0.607478	0.0214423
Smp_023990.1	-1.55883	1.02879e-18
Smp_024000.1	-0.103931	0.549266
Smp_024030.1	-1.15632	9.06357e-18
Smp_024060.1	-0.438344	0.00187939
Smp_024070.1	3.36844	4.65104e-13
Smp_024110.1	-0.649846	0.00314502
Smp_024120.1	-0.823446	0.00439368
Smp_024140.4	0.0888685	0.727747
Smp_024150.1	-0.566804	1.18602e-05
Smp_024180.2	0.674987	0.000469475
Smp_024190.1	-0.462284	0.0377973
Smp_024220.1	-0.500771	0.00208125
Smp_024240.1	0.0755447	0.744098
Smp_024360.1	-1.02496	4.12287e-06
Smp_024370.1	0.125827	0.37688
Smp_024380.1	-1.41273	9.06456e-27
Smp_024390.3	-0.463051	0.00849764
Smp_024450.1	0.161851	0.436238
Smp_024490.1	-0.63926	4.52976e-05
Smp_024500.1	0.0482864	0.768814
Smp_024520.1	0.320656	0.00877443
Smp_024580.2	-0.668669	7.62789e-07
Smp_024590.1	-1.10124	2.89537e-14
Smp_024660.1	-0.312034	0.171298
Smp_024670.1	-0.413251	0.015656
Smp_024800.1	0.382244	0.105648
Smp_024810.1	4.8902	7.53872e-23
Smp_024820.2	2.28008	9.26849e-52
Smp_024850.1	-1.90856	4.71718e-25
Smp_024860.1	-0.428569	0.13591
Smp_024870.1	0.582046	0.00530015
Smp_024880.1	-0.593747	0.0114529
Smp_024900.1	0.312004	0.0218791
Smp_024930.1	0.168475	0.336636
Smp_024970.1	-0.174591	0.225386
Smp_025010.1	-0.529791	0.000325233
Smp_025020.1	-0.229743	0.1432
Smp_025030.1	1.97542	4.75343e-13
Smp_025100.1	0.518911	0.00394794
Smp_025130.1	-0.619039	7.55542e-06
Smp_025150.1	-1.05997	2.34634e-15
Smp_025160.3	-0.655193	5.25304e-05
Smp_025260.1	-0.283985	0.17711
Smp_025340.1	-0.777627	1.42896e-08
Smp_025360.1	-0.0235234	0.881403
Smp_025370.1	-3.38768	2.12006e-44
Smp_025380.1	3.10329	1.84266e-14
Smp_025440.1	0.0211966	0.890317
Smp_025510.1	0.101624	0.606424
Smp_025550.1	-0.960363	1.99278e-13
Smp_025560.1	0.261873	0.223204
Smp_025570.1	-1.41041	2.34854e-23
Smp_025620.1	6.88482	7.8441e-208
Smp_025670.1	0.478289	4.85885e-05
Smp_025680.1	-1.15729	6.64176e-18
Smp_025700.1	1.37656	5.27544e-12
Smp_025740.1	0.0990508	0.551776
Smp_025750.1	-0.0819703	0.628544
Smp_025800.1	-0.458509	0.0413482
Smp_025830.1	3.49188	1.95827e-27
Smp_025860.1	0.8397	0.000647458
Smp_025890.1	0.0965142	0.694141
Smp_025950.1	-1.46559	2.68782e-23
Smp_026030.1	-0.755585	3.40688e-06
Smp_026040.1	-0.619373	0.00052987
Smp_026090.1	-0.930738	4.49319e-10
Smp_026100.1	-2.25366	5.89341e-19
Smp_026160.1	-0.849978	5.63512e-07
Smp_026190.1	0.10788	0.628127
Smp_026230.1	9.95736	1.25659e-179
Smp_026250.3	-0.685166	4.87234e-08
Smp_026260.1	0.105252	0.490439
Smp_026270.1	-1.36161	2.13833e-09
Smp_026280.1	-1.44286	3.43652e-23
Smp_026300.1	-0.698638	0.00516312
Smp_026310.1	-1.36284	1.23858e-21
Smp_026320.1	-0.621628	0.000203974
Smp_026340.1	-0.896012	4.67323e-07
Smp_026390.1	-0.833712	1.191e-07
Smp_026400.1	-3.94233	6.57699e-59
Smp_026420.1	0.0529294	0.841268
Smp_026440.1	5.14934	2.46958e-110
Smp_026450.2	-0.253339	0.413096
Smp_026460.1	-0.430287	0.000511
Smp_026510.1	2.07061	3.41979e-42
Smp_026540.1	-0.10197	0.572193
Smp_026560.2	0.0472632	0.86347
Smp_026630.1	-1.18488	1.72975e-14
Smp_026670.1	6.29427	1.97517e-35
Smp_026700.1	-1.46379	7.17179e-13
Smp_026770.1	-0.578663	0.000377209
Smp_026790.1	-0.126201	0.796525
Smp_026820.1	6.97683	4.80805e-100
Smp_026830.1	0.271791	0.145965
Smp_026910.1	-0.966431	5.40334e-09
Smp_026930.1	-0.917995	3.37244e-08
Smp_027000.1	0.387734	0.00450353
Smp_027010.2	0.638907	1.36382e-07
Smp_027040.1	-0.789497	1.01561e-09
Smp_027080.1	-0.985963	2.75961e-11
Smp_027210.1	-0.248687	0.474792
Smp_027220.1	-1.19798	1.56808e-18
Smp_027240.1	-1.31013	7.51292e-08
Smp_027250.1	-0.809915	2.53816e-07
Smp_027290.1	8.88043	1.98998e-107
Smp_027300.1	-1.10991	4.54389e-13
Smp_027340.1	-0.740367	0.000112991
Smp_027360.1	-0.650985	0.0136781
Smp_027370.1	0.29968	0.0477546
Smp_027390.1	0.858377	6.8011e-12
Smp_027400.1	-0.60694	6.64275e-05
Smp_027430.1	0.929099	0.000111499
Smp_027450.1	0.532052	0.00099067
Smp_027480.1	-0.563277	9.87019e-06
Smp_027500.1	0.511496	0.0594833
Smp_027550.1	-0.238915	0.117944
Smp_027610.1	-1.67766	1.37797e-15
Smp_027750.1	-0.602733	0.000502494
Smp_027850.1	0.90987	6.53225e-13
Smp_027870.1	0.061989	0.748418
Smp_027880.1	-0.00561521	0.983815
Smp_027890.1	-1.60418	7.29746e-17
Smp_027900.1	-1.72855	2.09641e-14
Smp_027910.1	0.375618	0.00270964
Smp_027920.1	-3.19748	1.82256e-45
Smp_027970.1	-0.5164	0.000693148
Smp_028030.1	0.143382	0.353756
Smp_028050.1	-1.71441	7.70557e-33
Smp_028060.1	-0.244098	0.465312
Smp_028070.1	0.561229	3.49738e-06
Smp_028080.1	-0.0950635	0.496784
Smp_028100.1	-0.386193	0.0411571
Smp_028120.1	-0.676952	2.10302e-07
Smp_028130.1	9.35793	3.28196e-77
Smp_028140.1	-0.863318	2.02227e-05
Smp_028150.1	3.88863	4.54018e-39
Smp_028170.1	0.311892	0.0942779
Smp_028190.1	1.26721	1.90385e-20
Smp_028200.1	0.683962	1.16467e-06
Smp_028210.1	8.08069	1.38499e-72
Smp_028330.1	0.919355	2.05319e-11
Smp_028340.1	-0.895613	1.76159e-12
Smp_028360.1	4.19668	1.82474e-152
Smp_028410.1	-0.39909	0.268985
Smp_028430.1	0.044884	0.860018
Smp_028440.1	-0.835419	7.23358e-06
Smp_028490.1	4.86325	1.40949e-116
Smp_028500.1	0.24269	0.55911
Smp_028550.1	0.630387	0.00169059
Smp_028620.1	0.322317	0.0395377
Smp_028630.1	0.027747	0.861204
Smp_028650.1	0.0137088	0.945102
Smp_028670.1	-2.53801	5.15872e-26
Smp_028690.1	-2.03949	8.48057e-35
Smp_028730.1	1.16905	1.85549e-23
Smp_028850.1	0.59149	0.00367477
Smp_028870.1	-6.19843	6.39066e-62
Smp_028910.1	2.75711	5.45774e-17
Smp_028930.1	0.952883	3.97167e-08
Smp_028940.1	-1.40231	1.46596e-15
Smp_028980.1	-0.919357	8.80811e-08
Smp_028990.1	-0.0427959	0.869254
Smp_029040.1	-0.811948	9.07814e-11
Smp_029060.1	-0.150333	0.27284
Smp_029070.1	-0.872341	5.71543e-10
Smp_029100.2	-0.845772	2.40404e-06
Smp_029160.1	-0.512116	0.00129918
Smp_029210.1	0.0571243	0.716449
Smp_029230.1	-1.43839	3.38358e-15
Smp_029240.2	-2.26271	1.21189e-22
Smp_029310.1	-1.47534	6.69567e-22
Smp_029360.1	-0.687851	0.000104561
Smp_029370.1	0.411788	0.0065549
Smp_029390.1	0.509348	0.000867556
Smp_029410.1	-1.5082	3.33739e-21
Smp_029470.1	-1.47318	8.84217e-39
Smp_029480.1	4.6947	6.07817e-76
Smp_029500.1	-0.804002	3.53997e-10
Smp_029520.1	-1.32926	1.91645e-11
Smp_029670.1	-1.55701	4.50575e-15
Smp_029700.1	-0.0487792	0.781513
Smp_029730.1	-1.22947	8.59547e-20
Smp_029740.1	-0.823094	1.98595e-05
Smp_029750.1	-1.27448	1.94141e-15
Smp_029780.1	7.06706	4.83781e-238
Smp_029790.1	6.92496	8.90173e-140
Smp_029800.1	2.62747	9.56429e-36
Smp_029820.1	-2.30207	4.80998e-20
Smp_029850.1	-2.7689	5.73797e-79
Smp_029890.1	-0.38475	0.0188999
Smp_029900.1	-1.04541	8.23461e-17
Smp_029930.1	4.38524	6.08838e-17
Smp_029940.2	0.432777	0.00294052
Smp_029970.1	0.138424	0.466592
Smp_029990.1	-1.06002	2.08665e-11
Smp_030000.1	1.44602	1.12319e-16
Smp_030010.3	-0.924944	9.14332e-08
Smp_030020.1	1.1957	1.65454e-10
Smp_030030.1	0.343967	0.0665281
Smp_030110.1	0.573191	0.073097
Smp_030150.1	-0.706323	1.60844e-05
Smp_030180.1	-1.44259	1.53817e-13
Smp_030220.1	0.190325	0.258993
Smp_030250.1	-0.0708027	0.633843
Smp_030260.1	0.0685569	0.877004
Smp_030280.1	-0.725381	4.96587e-07
Smp_030290.1	-1.25702	3.0428e-11
Smp_030300.4	-0.0895111	0.717731
Smp_030320.1	-0.660989	6.1594e-06
Smp_030330.2	-1.1181	1.92201e-16
Smp_030370.1	0.850939	8.59436e-05
Smp_030400.1	1.61876	1.00548e-32
Smp_030440.1	7.32244	2.37993e-120
Smp_030500.1	-0.073255	0.63269
Smp_030650.1	5.18787	2.89962e-24
Smp_030690.1	-1.96609	7.71448e-32
Smp_030710.1	-0.754116	0.00869436
Smp_030730.1	0.0134358	0.970877
Smp_030760.1	0.182093	0.233921
Smp_030780.1	-0.779627	2.03545e-09
Smp_030830.2	-1.22854	6.6214e-14
Smp_030860.1	-0.88078	2.67372e-11
Smp_030870.1	6.36798	2.87927e-107
Smp_030910.1	5.73902	6.49946e-49
Smp_030920.1	-1.20517	6.23998e-15
Smp_030930.2	0.553315	0.00100563
Smp_031000.2	1.63283	4.70243e-30
Smp_031010.1	0.940927	3.89897e-10
Smp_031020.1	-3.36702	3.09686e-23
Smp_031040.2	0.49344	2.53482e-05
Smp_031050.1	1.77538	5.87267e-39
Smp_031070.3	-0.826755	2.12804e-11
Smp_031100.1	-0.61838	8.52714e-05
Smp_031220.1	3.40728	3.00715e-21
Smp_031250.1	2.19369	1.11754e-10
Smp_031270.1	0.23389	0.370403
Smp_031300.1	1.41328	4.80054e-06
Smp_031310.1	-0.659356	0.00492692
Smp_031350.1	-0.19444	0.580498
Smp_031360.1	0.261922	0.13108
Smp_031400.1	-0.0956208	0.628639
Smp_031560.1	0.589197	0.00202276
Smp_031570.1	-1.96353	2.17703e-25
Smp_031590.1	0.125045	0.576262
Smp_031690.1	-1.28424	7.06542e-14
Smp_031710.1	-0.498865	0.000116214
Smp_031720.1	0.21501	0.351975
Smp_031730.1	-1.06146	1.24879e-14
Smp_031770.13	-0.270837	0.258754
Smp_031860.1	-0.605715	9.81235e-05
Smp_031880.1	0.106878	0.537934
Smp_031920.5	0.555056	0.000316261
Smp_031940.1	0.161843	0.432315
Smp_031950.2	-0.0464472	0.802022
Smp_031990.1	-2.13474	1.99509e-29
Smp_032000.1	0.819717	3.52497e-06
Smp_032060.1	-0.969078	1.61989e-10
Smp_032120.1	-1.03828	2.72646e-10
Smp_032150.1	-1.14995	0.000337314
Smp_032180.1	-0.275662	0.110068
Smp_032230.1	0.222097	0.134874
Smp_032240.1	-0.126216	0.656038
Smp_032250.1	-0.0423793	0.781552
Smp_032260.1	-1.87904	1.47101e-18
Smp_032280.1	0.946203	0.000610606
Smp_032310.1	0.0917	0.615624
Smp_032320.6	-0.608263	0.000719579
Smp_032420.1	0.141806	0.454092
Smp_032470.1	-0.521085	0.118643
Smp_032480.1	0.398595	0.0369228
Smp_032490.1	0.694693	7.60039e-07
Smp_032500.1	-0.648786	2.4895e-05
Smp_032510.1	-2.12704	1.73237e-42
Smp_032520.1	1.22451	1.61141e-16
Smp_032580.2	-0.0181263	0.928109
Smp_032640.1	0.212131	0.432079
Smp_032720.1	7.72629	1.35576e-105
Smp_032760.1	-1.97839	1.04247e-17
Smp_032770.1	-0.185527	0.198809
Smp_032780.1	-0.726539	8.93957e-07
Smp_032790.1	1.06939	1.76019e-10
Smp_032800.2	-0.394468	0.00114889
Smp_032810.1	-0.919531	2.68747e-09
Smp_032820.1	-0.0914188	0.517493
Smp_032920.2	0.282684	0.0883951
Smp_032930.2	0.30929	0.0158708
Smp_032950.1	1.40532	2.78425e-06
Smp_032970.1	-8.95035	3.69945e-16
Smp_032990.1	-5.02417	3.26723e-09
Smp_033000.1	2.91109	3.13246e-07
Smp_033020.1	-1.61886	1.09617e-32
Smp_033040.1	5.36405	1.18148e-177
Smp_033050.1	-0.374032	0.0318519
Smp_033110.1	0.703373	2.69796e-08
Smp_033130.1	0.664253	0.00229947
Smp_033140.1	-0.0287296	0.897464
Smp_033150.1	1.08358	1.35559e-08
Smp_033210.1	-0.227642	0.341026
Smp_033260.2	-0.518285	0.00301918
Smp_033330.1	-0.449477	0.0274213
Smp_033350.1	-1.52929	1.38103e-32
Smp_033370.1	-0.677205	0.053864
Smp_033400.1	-1.41691	1.76422e-22
Smp_033510.1	0.443203	0.340925
Smp_033530.3	1.06133	5.37988e-07
Smp_033540.1	-0.598747	0.000103496
Smp_033550.1	3.0713	2.43383e-78
Smp_033590.1	-0.335384	0.0430614
Smp_033600.1	-0.764676	2.05354e-11
Smp_033610.1	-1.08354	1.15911e-08
Smp_033620.1	-0.351603	0.0230118
Smp_033660.1	-0.575813	8.65037e-06
Smp_033670.5	-0.913502	3.34281e-11
Smp_033680.1	-1.06849	8.78405e-11
Smp_033700.1	-0.772514	4.18468e-08
Smp_033710.1	-0.711363	2.45165e-07
Smp_033760.2	-1.23114	7.02832e-17
Smp_033770.1	-0.438671	0.00188212
Smp_033870.1	-0.332054	0.0430586
Smp_033930.1	1.84306	1.51596e-07
Smp_033950.2	-1.68127	2.69377e-28
Smp_033970.1	0.605221	2.41104e-07
Smp_033990.1	-0.313376	0.0459089
Smp_034000.1	0.419007	0.00321623
Smp_034080.1	1.72175	1.83482e-14
Smp_034090.1	-1.19983	6.54253e-21
Smp_034100.1	-1.17893	5.07264e-07
Smp_034120.1	-0.0498375	0.780191
Smp_034190.1	-0.881126	2.85332e-09
Smp_034220.1	0.24845	0.134073
Smp_034270.2	-0.472372	0.0531438
Smp_034300.1	-0.412758	0.201004
Smp_034310.1	-0.884194	0.285742
Smp_034400.1	0.916992	3.49341e-11
Smp_034410.1	-0.166165	0.459678
Smp_034420.2	-0.212976	0.346877
Smp_034430.1	-0.42184	0.0112197
Smp_034450.1	-0.560681	0.000228779
Smp_034490.1	-0.807748	7.52699e-07
Smp_034500.1	1.99321	2.51479e-14
Smp_034530.1	-0.50297	0.121421
Smp_034550.1	1.33749	4.31492e-18
Smp_034660.1	-5.9161	2.85249e-209
Smp_034670.1	-1.01358	1.40608e-11
Smp_034680.1	-0.421933	0.36719
Smp_034700.3	-0.614256	9.35472e-06
Smp_034840.2	0.324916	0.156807
Smp_034870.1	0.895508	2.24816e-09
Smp_034920.1	2.81649	1.34875e-33
Smp_034940.2	-1.44303	3.77736e-16
Smp_034980.1	-0.87076	3.88719e-07
Smp_035000.1	-0.407158	0.0936171
Smp_035010.1	-0.0398995	0.945102
Smp_035020.2	-0.550624	7.84836e-06
Smp_035030.1	0.182313	0.30532
Smp_035040.1	3.30126	1.57344e-18
Smp_035080.1	0.0331622	0.887028
Smp_035090.2	-1.46321	3.95316e-20
Smp_035110.1	-0.620483	2.40647e-05
Smp_035140.1	3.10111	4.96768e-26
Smp_035150.1	0.128834	0.422795
Smp_035160.1	2.97747	2.18159e-36
Smp_035180.1	5.47791	7.53478e-93
Smp_035190.2	0.342987	0.109601
Smp_035200.4	-0.931972	0.00293308
Smp_035210.1	1.97017	2.426e-20
Smp_035220.1	7.35233	1.14438e-192
Smp_035270.2	1.56513	1.37526e-14
Smp_035280.1	-0.982223	1.24842e-09
Smp_035300.2	-0.749772	9.01792e-08
Smp_035310.1	-0.324187	0.035139
Smp_035360.1	-0.884602	3.21762e-07
Smp_035370.1	5.61627	6.43119e-59
Smp_035380.1	6.6	1.23786e-97
Smp_035390.1	-0.276821	0.0442093
Smp_035410.1	-0.390617	0.00615688
Smp_035430.2	-0.946291	7.16682e-14
Smp_035460.1	0.314213	0.0924423
Smp_035470.1	-0.00709678	0.967812
Smp_035480.1	-0.272725	0.0348432
Smp_035500.1	8.84147	1.43057e-213
Smp_035540.1	-1.01991	1.57537e-10
Smp_035560.2	2.79577	1.27679e-39
Smp_035580.1	0.597018	4.33097e-05
Smp_035620.1	-1.26348	1.43259e-20
Smp_035700.1	1.90201	3.59344e-24
Smp_035730.1	-0.16209	0.315569
Smp_035790.1	-2.10766	2.32923e-19
Smp_035800.1	-1.78542	5.82586e-13
Smp_035930.1	-2.3868	3.23124e-16
Smp_036010.1	1.76197	3.23228e-24
Smp_036020.1	-2.81661	6.99067e-15
Smp_036060.1	-0.152682	0.223554
Smp_036090.1	-0.857325	1.07355e-09
Smp_036130.1	0.277696	0.0266767
Smp_036180.1	-0.839501	8.69782e-06
Smp_036220.1	-0.564224	0.00563977
Smp_036250.1	-0.682604	0.000116551
Smp_036270.2	-1.01211	4.66066e-06
Smp_036370.1	0.0710337	0.649655
Smp_036390.1	0.484255	0.00300053
Smp_036400.1	-0.556784	0.0176494
Smp_036470.1	2.07535	1.25646e-10
Smp_036500.1	0.307374	0.0294651
Smp_036550.1	1.01622	1.41786e-08
Smp_036570.1	1.52573	1.00715e-09
Smp_036590.1	-0.365421	0.00520532
Smp_036630.1	0.572517	0.0018542
Smp_036660.1	-2.57689	5.48248e-16
Smp_036760.1	-0.687927	0.0727985
Smp_036780.1	-0.82407	0.00834635
Smp_036920.1	-0.543667	0.0216345
Smp_036930.1	-0.0422256	0.7725
Smp_036940.1	-1.12362	8.0659e-09
Smp_036950.1	0.0498912	0.733189
Smp_036980.1	-1.26888	2.31519e-06
Smp_036990.1	-0.268718	0.0418168
Smp_037120.1	0.574645	0.00329714
Smp_037190.1	1.73018	2.76922e-21
Smp_037200.1	-0.0607301	0.683776
Smp_037210.1	-0.510311	0.0700127
Smp_037230.1	2.82234	1.5011e-46
Smp_037290.1	-0.420737	0.00438648
Smp_037380.1	-0.92575	2.56913e-12
Smp_037400.1	-0.0621385	0.684731
Smp_037430.1	-9.05888	2.69554e-13
Smp_037460.1	-1.13016	1.43693e-17
Smp_037530.1	-1.10117	2.14268e-09
Smp_037540.2	0.795864	1.89655e-06
Smp_037590.1	-0.281747	0.050149
Smp_037640.1	2.5512	1.22433e-46
Smp_037700.1	-0.625537	0.0146839
Smp_037780.1	2.34316	7.76999e-44
Smp_037860.1	0.426838	0.00679636
Smp_037900.1	1.3846	4.15909e-14
Smp_037910.1	-0.674651	0.000599229
Smp_037930.1	0.0428951	0.772051
Smp_037960.1	0.617171	0.00257174
Smp_038030.1	-0.996417	4.58371e-12
Smp_038080.1	-1.02474	1.13209e-10
Smp_038100.1	-1.51692	3.89895e-18
Smp_038140.1	-0.0288533	0.901773
Smp_038210.1	0.167718	0.187652
Smp_038240.1	-1.39606	1.76492e-24
Smp_038300.1	-0.0479558	0.837142
Smp_038330.1	-0.798278	3.22218e-06
Smp_038340.1	-0.746618	5.26407e-06
Smp_038410.1	0.122523	0.668122
Smp_038420.1	-0.804757	0.00435578
Smp_038430.1	-0.745407	0.000589024
Smp_038440.1	3.17006	1.01809e-23
Smp_038510.1	-1.16921	4.08264e-08
Smp_038530.1	1.59221	9.92415e-24
Smp_038540.1	0.733893	7.55542e-06
Smp_038560.2	-1.13091	1.68207e-09
Smp_038630.1	-0.592396	0.0435558
Smp_038640.1	0.0585053	0.702095
Smp_038680.1	-0.905835	0.00840981
Smp_038700.5	0.463122	0.00373751
Smp_038710.1	1.07265	3.65302e-15
Smp_038730.5	3.29056	2.90036e-38
Smp_038820.1	-0.64839	5.17517e-05
Smp_038830.1	1.28509	1.48329e-14
Smp_038840.1	0.00016494	1
Smp_038870.1	-0.59138	6.94898e-07
Smp_038930.1	-0.912256	7.68722e-15
Smp_038940.1	0.259654	0.175044
Smp_038950.1	-0.359751	0.0781726
Smp_038960.1	0.256094	0.246799
Smp_038970.1	1.50393	0.000802264
Smp_038980.2	-0.821794	4.28518e-06
Smp_038990.1	-0.72035	0.027918
Smp_039000.1	-0.0207751	0.907286
Smp_039080.1	0.268498	0.0844627
Smp_039130.1	0.625829	4.99894e-05
Smp_039160.1	0.922206	1.56937e-05
Smp_039180.1	0.245282	0.100149
Smp_039340.1	-2.18931	9.94482e-20
Smp_039390.1	-0.458016	0.00604457
Smp_039400.1	-1.65813	1.17565e-20
Smp_039490.1	-0.438769	0.00374233
Smp_039640.2	-0.0379828	0.818251
Smp_039650.1	1.7385	4.47457e-12
Smp_039670.1	-0.352468	0.0395509
Smp_039740.1	-0.0734171	0.676738
Smp_039750.1	1.24331	2.35342e-12
Smp_039810.1	2.07576	3.94021e-28
Smp_039820.1	-0.404736	0.00366293
Smp_039870.2	-0.23516	0.149531
Smp_039970.1	-0.380948	0.210188
Smp_039980.1	0.676129	1.62724e-05
Smp_040020.1	-0.0271101	0.879915
Smp_040080.1	0.825037	3.72348e-10
Smp_040100.1	-1.59744	2.29094e-10
Smp_040110.1	4.10436	6.82958e-36
Smp_040130.1	-1.60001	5.27417e-06
Smp_040190.1	-0.0762207	0.665497
Smp_040270.1	-0.441345	0.0081029
Smp_040280.1	-0.34372	0.0191964
Smp_040350.1	-0.81238	0.000125683
Smp_040360.1	-0.107884	0.47344
Smp_040450.1	-2.01474	2.28163e-50
Smp_040460.1	-0.814587	7.49739e-11
Smp_040500.1	-0.634528	9.76455e-08
Smp_040510.1	1.12467	8.82598e-19
Smp_040540.1	-0.655333	3.02074e-07
Smp_040550.1	-0.0920106	0.773586
Smp_040560.1	-0.902494	0.0002644
Smp_040570.1	0.0578047	0.736445
Smp_040610.1	1.14319	0.00421038
Smp_040680.1	2.97133	2.83623e-14
Smp_040710.1	-1.15817	0.00188293
Smp_040720.1	-1.19007	2.20323e-15
Smp_040770.1	-1.54335	4.07968e-23
Smp_040790.1	-0.635969	0.00014016
Smp_040800.1	-0.286796	0.0474597
Smp_040960.1	-0.163033	0.423867
Smp_040970.1	-0.296954	0.168647
Smp_040990.1	-0.405629	0.134414
Smp_041050.1	-0.87151	3.34452e-15
Smp_041060.1	-0.524819	0.000108549
Smp_041100.1	0.259921	0.136124
Smp_041190.2	-0.678227	1.77592e-08
Smp_041370.1	0.403032	0.0140266
Smp_041390.1	-1.2575	2.09856e-16
Smp_041430.1	2.73372	8.50147e-58
Smp_041450.1	-0.649193	3.46609e-07
Smp_041460.1	-0.623981	0.00272897
Smp_041480.2	-0.160286	0.500747
Smp_041490.1	-0.776124	2.36669e-07
Smp_041500.1	-1.61865	1.38585e-15
Smp_041520.1	0.342108	0.109903
Smp_041540.1	2.73388	8.16905e-66
Smp_041550.1	1.39196	1.07388e-05
Smp_041570.1	4.36792	1.51638e-34
Smp_041600.1	-1.29564	3.03697e-18
Smp_041630.1	-0.642482	0.00252209
Smp_041650.1	-2.11937	7.8668e-43
Smp_041680.1	-0.0656775	0.771518
Smp_041730.2	0.430298	0.0120126
Smp_041740.1	-0.665241	0.000237252
Smp_041750.1	0.0408744	0.841094
Smp_041760.1	0.512788	0.0417102
Smp_041770.1	0.96458	8.63689e-07
Smp_041820.1	1.01854	2.28738e-09
Smp_041830.1	0.962985	1.83355e-08
Smp_041880.1	-2.6799	1.00192e-07
Smp_041890.2	-0.983516	1.1528e-10
Smp_041980.1	-1.96655	4.3271e-28
Smp_042020.1	0.118972	0.670148
Smp_042030.1	0.123824	0.524009
Smp_042050.1	-0.503545	0.00161315
Smp_042060.1	-0.833185	0.000170733
Smp_042080.2	0.099666	0.61612
Smp_042090.1	-1.90449	2.92299e-13
Smp_042110.1	-0.0113085	0.953167
Smp_042140.1	1.58394	2.60528e-31
Smp_042160.2	2.13666	1.83646e-19
Smp_042170.1	4.38769	1.95451e-18
Smp_042210.1	-0.101033	0.581298
Smp_042230.1	0.0612634	0.789558
Smp_042270.2	-0.409477	0.092686
Smp_042280.1	-0.749848	3.14215e-06
Smp_042300.2	-1.85294	2.26698e-30
Smp_042340.1	1.30908	3.32013e-08
Smp_042390.1	-1.73919	2.12156e-34
Smp_042400.1	-0.0295847	0.870978
Smp_042420.1	0.334362	0.0480335
Smp_042430.2	0.137828	0.555966
Smp_042440.1	2.322	2.16859e-36
Smp_042530.1	3.6259	4.42527e-120
Smp_042550.1	-0.399873	0.00153917
Smp_042560.1	-2.08746	5.32545e-36
Smp_042590.1	-0.848498	1.90722e-07
Smp_042630.1	-0.864608	0.000153042
Smp_042650.1	-0.614977	0.00232133
Smp_042670.2	-0.592235	8.70285e-06
Smp_042680.1	-1.33216	3.43414e-20
Smp_042690.1	-0.232494	0.163582
Smp_042700.1	1.47954	1.82984e-17
Smp_042740.1	4.26972	6.03162e-116
Smp_042770.1	-0.332224	0.0537052
Smp_042780.1	-0.622065	1.69468e-05
Smp_042790.1	-0.269709	0.172338
Smp_042810.1	0.100556	0.537186
Smp_042910.1	-0.230201	0.19076
Smp_042920.1	-0.64843	0.000630294
Smp_042980.1	-0.419901	0.00794813
Smp_042990.1	1.96695	9.86045e-30
Smp_043010.1	-1.48317	7.03104e-09
Smp_043030.1	4.15122	2.96749e-80
Smp_043040.1	5.11558	4.39686e-71
Smp_043070.1	-1.5929	1.4914e-27
Smp_043100.1	-0.960901	1.77151e-05
Smp_043110.1	-0.193008	0.463635
Smp_043120.1	-0.648272	0.000658481
Smp_043130.1	-1.45297	5.49262e-20
Smp_043150.1	0.698946	7.60365e-05
Smp_043170.1	0.882941	1.06041e-06
Smp_043200.1	-1.61022	4.88524e-25
Smp_043210.1	1.21177	8.66424e-16
Smp_043220.1	-0.463072	0.011411
Smp_043350.1	0.214959	0.116378
Smp_043360.1	-2.91908	8.27135e-06
Smp_043390.1	2.20051	6.30528e-32
Smp_043430.1	2.72537	7.21481e-34
Smp_043500.1	0.0111256	0.950471
Smp_043570.1	-0.183174	0.503618
Smp_043580.1	-0.272252	0.217466
Smp_043600.1	-0.822337	0.000110991
Smp_043610.1	-0.923521	3.19392e-11
Smp_043620.1	-0.358074	0.0712783
Smp_043670.2	0.314702	0.0312852
Smp_043780.1	0.516301	0.0017313
Smp_043820.1	-2.4451	0.000118934
Smp_043910.1	3.78116	1.48832e-11
Smp_043920.1	4.52	6.55417e-68
Smp_043930.1	-1.49899	4.68557e-20
Smp_043940.2	1.55437	1.25791e-31
Smp_043970.1	-0.472314	0.00355131
Smp_043990.1	0.722688	8.86427e-06
Smp_044000.1	0.635218	2.92073e-05
Smp_044010.2	0.946539	1.82712e-05
Smp_044020.1	-0.750684	0.000154113
Smp_044060.1	-4.43674	3.76385e-23
Smp_044160.1	-0.407277	0.0683352
Smp_044250.1	-0.289587	0.0519688
Smp_044260.1	-0.136996	0.479391
Smp_044280.1	-2.61528	6.23998e-15
Smp_044400.1	1.04105	7.28103e-08
Smp_044440.1	1.01416	2.05858e-05
Smp_044470.1	0.371584	0.0594677
Smp_044520.1	1.58038	1.59287e-18
Smp_044530.1	-0.476858	0.00210566
Smp_044550.8	-0.907263	4.91134e-06
Smp_044560.1	-0.983221	3.28795e-07
Smp_044580.1	-1.48278	5.49352e-08
Smp_044610.1	0.255759	0.543036
Smp_044680.1	2.38877	2.23573e-57
Smp_044690.1	0.0261189	0.879915
Smp_044750.1	0.122948	0.59885
Smp_044770.1	-0.363591	0.0149499
Smp_044800.1	2.00042	9.56637e-10
Smp_044810.1	-0.384053	0.126819
Smp_044820.1	0.756368	0.00422407
Smp_044850.1	-0.313836	0.320645
Smp_044870.1	0.352742	0.387608
Smp_044920.1	0.566471	4.78904e-05
Smp_044950.1	-0.699351	3.30691e-05
Smp_044970.1	0.329488	0.0274985
Smp_045010.1	-0.836491	0.00729658
Smp_045040.1	-0.724719	1.37585e-05
Smp_045060.1	-0.232293	0.0689124
Smp_045070.1	-1.15674	5.16939e-18
Smp_045200.1	1.85938	1.67586e-07
Smp_045220.2	-0.0347927	0.929094
Smp_045230.1	0.104047	0.497219
Smp_045250.1	-0.158646	0.215127
Smp_045260.1	0.340141	0.00526931
Smp_045360.3	2.91125	4.08181e-66
Smp_045400.1	0.302166	0.0388198
Smp_045410.1	-0.810438	7.7652e-07
Smp_045420.1	0.119977	0.664556
Smp_045430.3	-0.379104	0.165296
Smp_045480.2	-0.152076	0.390529
Smp_045490.1	1.41456	2.28374e-06
Smp_045500.1	-1.06021	2.08952e-12
Smp_045510.1	-0.351901	0.291823
Smp_045550.1	2.14166	4.37079e-13
Smp_045560.1	2.41027	1.98213e-57
Smp_045590.1	0.407835	0.00826751
Smp_045600.1	0.337254	0.216283
Smp_045610.1	-0.176619	0.155719
Smp_045620.1	-1.3224	1.04293e-22
Smp_045650.1	9.74618	1.0311e-204
Smp_045710.1	-0.76311	2.01685e-07
Smp_045730.1	-0.703201	1.28954e-05
Smp_045750.1	-0.0195773	0.912423
Smp_045760.1	-0.59276	9.54386e-05
Smp_045780.1	0.623675	2.3837e-05
Smp_045790.1	-0.531041	7.50211e-06
Smp_045810.1	-1.24265	1.0995e-15
Smp_045860.1	1.06602	2.09048e-09
Smp_045920.2	0.343515	0.0589021
Smp_045930.1	0.403396	0.0284421
Smp_045940.1	0.23329	0.110776
Smp_045950.2	0.316879	0.0164651
Smp_045960.1	0.331071	0.0141294
Smp_045980.1	0.328269	0.00954327
Smp_046020.1	-1.29071	9.66365e-17
Smp_046030.1	0.341394	0.120193
Smp_046060.1	-0.479727	0.0105981
Smp_046090.2	-1.01619	5.58101e-06
Smp_046100.1	-0.429821	0.00238204
Smp_046120.1	8.57223	4.30395e-38
Smp_046130.1	-0.728408	3.43726e-10
Smp_046140.1	-0.669552	7.86886e-06
Smp_046160.1	-0.222808	0.096841
Smp_046190.1	1.61917	1.12482e-25
Smp_046250.1	-0.310693	0.0618024
Smp_046280.1	-0.266394	0.137757
Smp_046290.1	-0.415177	0.00818752
Smp_046410.1	4.84699	1.86152e-129
Smp_046430.1	-2.04335	2.71873e-40
Smp_046450.1	1.27509	2.48474e-13
Smp_046500.2	-1.10712	2.77292e-06
Smp_046550.1	-1.10398	4.9862e-16
Smp_046600.1	-0.470714	0.0425866
Smp_046630.1	2.00418	1.62384e-09
Smp_046680.1	-1.03145	1.78561e-14
Smp_046690.1	0.687328	0.0704844
Smp_046740.1	-1.37804	2.16371e-10
Smp_046750.1	-1.31476	1.03599e-21
Smp_046780.1	-0.544523	0.199668
Smp_046790.1	0.440422	0.0222004
Smp_046800.1	1.3644	0.000192744
Smp_046810.1	-1.1686	9.19986e-14
Smp_046870.1	-0.0687079	0.689186
Smp_046880.2	-0.3759	0.00751972
Smp_046890.1	0.0355429	0.854311
Smp_046900.1	-0.0424367	0.815922
Smp_046910.1	-0.291612	0.186972
Smp_046930.1	-0.166616	0.383967
Smp_046980.1	0.449958	0.0174343
Smp_047020.1	7.52832	3.87771e-37
Smp_047060.1	-0.285733	0.179942
Smp_047090.1	-0.509962	0.00154043
Smp_047100.2	1.31282	4.0474e-19
Smp_047110.1	0.0659868	0.667989
Smp_047180.1	6.7627	5.1144e-51
Smp_047190.1	-0.085203	0.642912
Smp_047200.1	-2.11107	4.65058e-21
Smp_047240.2	1.46684	1.36788e-06
Smp_047320.1	-0.784343	0.000440167
Smp_047330.1	0.781006	4.25079e-06
Smp_047360.1	-0.0452426	0.774367
Smp_047370.1	-0.381286	0.0370893
Smp_047400.1	-0.209112	0.183108
Smp_047410.1	-1.48619	3.08201e-13
Smp_047420.1	-1.72383	5.90244e-29
Smp_047440.1	-0.362634	0.0177749
Smp_047450.1	-0.629626	2.1047e-05
Smp_047500.1	-0.306784	0.0299008
Smp_047540.1	-0.547509	0.0134886
Smp_047550.1	4.64465	1.01891e-65
Smp_047570.1	-0.149525	0.488102
Smp_047610.1	-0.179853	0.245887
Smp_047620.1	-1.12876	3.1487e-14
Smp_047640.1	2.53047	5.22592e-17
Smp_047650.1	2.70273	4.25494e-45
Smp_047660.1	2.47945	2.13824e-16
Smp_047680.1	2.47153	5.99484e-15
Smp_047700.1	-1.25951	8.58135e-20
Smp_047720.1	-0.404225	0.0489185
Smp_047740.1	0.198352	0.256871
Smp_047860.1	-0.545163	1.11248e-05
Smp_047870.1	0.612327	2.02192e-05
Smp_047900.1	-1.37009	1.06989e-09
Smp_048030.1	1.61931	0.003965
Smp_048080.1	-1.98426	1.54719e-25
Smp_048160.1	0.0741154	0.793054
Smp_048230.1	-1.18738	2.95655e-16
Smp_048240.1	-0.338308	0.0122418
Smp_048260.2	-1.05188	2.77721e-13
Smp_048270.2	-0.301171	0.183975
Smp_048310.1	0.24317	0.172639
Smp_048420.1	-0.402072	0.0147187
Smp_048430.1	-0.392411	0.0183241
Smp_048520.1	-0.336572	0.0497087
Smp_048540.1	-0.184374	0.404959
Smp_048550.1	0.567766	6.0171e-05
Smp_048560.1	3.20966	1.00598e-94
Smp_048620.1	-0.975791	1.05473e-08
Smp_048650.1	-0.892572	1.59388e-08
Smp_048660.1	-1.68267	6.90053e-31
Smp_048680.1	1.78158	4.21268e-08
Smp_048690.1	9.48191	0
Smp_048760.1	-1.03509	1.90704e-14
Smp_048830.1	-0.122222	0.718078
Smp_048870.1	-1.37848	1.85928e-17
Smp_048880.1	-1.50619	2.6539e-09
Smp_048930.1	-0.237036	0.355801
Smp_048940.1	-0.295459	0.0863725
Smp_048970.1	-0.611483	6.60631e-06
Smp_048980.1	-0.266965	0.143774
Smp_048990.1	-0.499522	0.000550733
Smp_049000.1	-0.425526	0.00621272
Smp_049010.1	-1.08843	1.42802e-14
Smp_049140.1	-0.343415	0.0182553
Smp_049150.1	0.33419	0.0192859
Smp_049160.1	0.486543	0.0319578
Smp_049170.1	-0.595159	0.000517536
Smp_049240.1	1.53889	0.000102341
Smp_049250.1	1.45975	1.70531e-14
Smp_049270.1	0.714082	5.56853e-05
Smp_049280.1	6.1297	1.40635e-16
Smp_049330.1	-0.0939404	0.472072
Smp_049380.1	-1.61453	6.07737e-33
Smp_049390.1	-0.635985	1.07329e-06
Smp_049450.1	1.44921	1.48913e-06
Smp_049500.1	-1.36831	3.13481e-30
Smp_049510.1	-0.236987	0.148665
Smp_049520.1	-0.144547	0.271483
Smp_049550.1	0.396649	0.103167
Smp_049600.4	0.167393	0.300117
Smp_049610.1	3.46824	3.03554e-47
Smp_049630.1	-0.61953	5.38888e-05
Smp_049680.1	-0.898201	2.01438e-11
Smp_049730.2	-0.415839	0.00961352
Smp_049740.1	2.32706	5.54645e-33
Smp_049760.1	-0.0233859	0.883345
Smp_049850.1	1.48224	0.000338469
Smp_049880.1	-0.802905	7.99734e-05
Smp_049890.1	-1.68267	3.3276e-13
Smp_049910.1	0.441676	0.00021726
Smp_049920.3	-1.16413	4.27944e-20
Smp_049930.1	-1.87554	4.54996e-33
Smp_049970.5	-0.657966	0.00046739
Smp_049990.1	0.840788	2.35324e-10
Smp_050080.1	-0.106255	0.5142
Smp_050110.1	-0.624917	1.25845e-05
Smp_050130.1	-0.270652	0.0522593
Smp_050160.1	-0.606398	0.000461608
Smp_050250.1	-0.854865	4.45119e-05
Smp_050280.1	-2.17946	4.80387e-11
Smp_050310.1	-0.734851	0.0172891
Smp_050350.2	-0.681767	7.43366e-08
Smp_050360.1	-1.46642	7.10467e-26
Smp_050380.1	0.625066	0.0199494
Smp_050390.1	0.860834	2.39e-05
Smp_050430.1	-1.29794	1.65005e-06
Smp_050470.1	-1.64553	1.8208e-37
Smp_050520.1	1.94925	1.06794e-18
Smp_050540.1	-1.1764	2.87708e-14
Smp_050570.1	-0.778968	6.59505e-09
Smp_050590.1	-0.467732	0.00382489
Smp_050630.1	-0.0484796	0.716485
Smp_050640.1	-0.797721	1.026e-05
Smp_050700.1	-0.805452	9.70141e-09
Smp_050730.1	-2.4876	1.06399e-101
Smp_050740.1	-1.18612	8.35451e-15
Smp_050750.1	0.956599	0.0773091
Smp_050760.1	3.54245	3.89526e-56
Smp_050820.1	-0.804398	2.76166e-07
Smp_050830.1	-0.94856	1.11191e-14
Smp_050880.1	0.288666	0.219021
Smp_050890.1	0.036251	0.828824
Smp_050920.1	0.139162	0.363411
Smp_050940.1	-1.99802	1.3705e-20
Smp_051000.1	-0.191217	0.400196
Smp_051010.1	-0.517164	0.157321
Smp_051060.1	-1.03644	0.0177017
Smp_051070.1	-1.3905	2.55995e-07
Smp_051080.1	-1.00219	1.35136e-13
Smp_051090.1	4.38093	1.13396e-52
Smp_051110.1	-0.601128	6.5417e-05
Smp_051120.1	-1.05242	0.000137686
Smp_051210.1	0.421159	0.043436
Smp_051220.1	5.52473	4.44841e-94
Smp_051230.1	-0.789424	0.00349031
Smp_051260.1	-2.06058	9.64605e-08
Smp_051280.1	-0.374293	0.0416743
Smp_051290.1	2.93359	4.07181e-82
Smp_051300.1	-0.1673	0.184638
Smp_051320.1	-0.218328	0.140867
Smp_051360.1	0.239409	0.0971572
Smp_051390.1	-0.400943	0.00121561
Smp_051400.1	-6.232	1.94093e-38
Smp_051410.1	7.22023	3.66531e-129
Smp_051420.1	-0.110606	0.54926
Smp_051500.1	0.0979038	0.82551
Smp_051510.1	-0.356197	0.0407267
Smp_051530.1	-0.632472	3.77214e-06
Smp_051550.1	-0.528183	0.00890967
Smp_051580.1	-1.37637	6.97253e-05
Smp_051640.1	0.227955	0.423586
Smp_051660.1	-0.179588	0.399182
Smp_051760.1	0.0166629	0.960386
Smp_051810.1	2.18035	8.07157e-42
Smp_051920.2	0.744103	0.000332713
Smp_051930.1	1.83454	5.36426e-38
Smp_051990.1	0.0759684	0.769408
Smp_052060.1	-1.25846	1.94249e-25
Smp_052140.1	-0.399977	0.0178885
Smp_052150.1	0.182268	0.319495
Smp_052160.1	0.769433	1.73983e-07
Smp_052250.1	2.8004	4.68827e-24
Smp_052280.1	0.904623	2.32349e-13
Smp_052290.1	5.26733	2.3572e-28
Smp_052330.1	-0.459184	0.00194535
Smp_052350.1	0.594996	0.00018396
Smp_052390.1	-1.95166	6.43557e-33
Smp_052420.1	0.847141	3.90019e-05
Smp_052460.1	0.255295	0.464338
Smp_052470.1	0.775435	0.00830803
Smp_052500.1	-0.627306	0.00626225
Smp_052560.1	-0.412496	0.00254617
Smp_052630.1	6.64626	2.24648e-97
Smp_052640.1	0.900652	6.76005e-11
Smp_052710.1	-0.607732	0.000181972
Smp_052730.1	1.11309	2.80714e-05
Smp_052740.1	-0.676166	4.10229e-05
Smp_052750.1	0.265621	0.193891
Smp_052760.1	0.488314	0.0881243
Smp_052780.1	0.312862	0.116378
Smp_052790.1	-1.13561	2.70994e-13
Smp_052800.1	-0.087862	0.60289
Smp_052810.1	-0.131968	0.317842
Smp_052850.1	-0.2661	0.59688
Smp_052870.1	-1.31211	1.43358e-10
Smp_052890.1	-1.69443	5.11395e-27
Smp_052910.1	1.54181	3.5058e-19
Smp_053020.1	-0.888539	0.00232665
Smp_053030.1	0.361719	0.0201133
Smp_053040.1	-0.765569	0.00561969
Smp_053060.2	0.943822	1.62598e-15
Smp_053100.1	-0.160729	0.4885
Smp_053120.1	-2.24937	2.04868e-11
Smp_053130.1	-1.60531	1.90847e-17
Smp_053140.1	-0.937229	1.10484e-09
Smp_053160.1	0.178025	0.339751
Smp_053190.1	-1.69767	2.39336e-05
Smp_053220.1	-0.770308	8.0971e-09
Smp_053230.1	1.1399	1.80966e-05
Smp_053300.1	-3.47442	2.28538e-12
Smp_053390.1	-1.48098	1.06054e-12
Smp_053420.1	0.341428	0.0523884
Smp_053430.1	1.18654	2.74507e-10
Smp_053460.1	1.05551	2.18696e-07
Smp_053470.1	-1.1986	4.6422e-15
Smp_053510.1	-1.57373	2.78603e-33
Smp_053520.1	6.86743	5.73311e-23
Smp_053550.1	-0.0489484	0.853123
Smp_053560.1	-1.02694	4.85439e-08
Smp_053610.1	-1.19273	1.8061e-10
Smp_053640.1	0.72234	0.000572219
Smp_053700.1	-0.478347	0.0191263
Smp_053780.1	-1.78473	2.33175e-30
Smp_053790.1	-1.66094	2.71404e-10
Smp_053800.1	-0.489534	0.00640245
Smp_053820.1	-0.260008	0.0724593
Smp_053830.1	-2.40698	2.41277e-19
Smp_053900.1	-1.31426	1.6559e-09
Smp_053940.1	-0.364933	0.096841
Smp_053950.1	-0.300331	0.13613
Smp_053990.1	-0.24263	0.132771
Smp_054010.1	1.81398	1.05462e-10
Smp_054070.1	-0.14318	0.389711
Smp_054120.1	-1.3956	2.39138e-15
Smp_054160.1	1.50085	4.8205e-05
Smp_054170.1	1.04114	0.000348533
Smp_054200.1	0.325011	0.0110493
Smp_054220.1	-0.323395	0.0288688
Smp_054230.1	-0.407545	0.130068
Smp_054240.1	-1.65258	7.11074e-14
Smp_054310.1	-1.33643	1.18691e-24
Smp_054320.1	-0.42939	0.0268317
Smp_054330.1	4.6744	2.18886e-135
Smp_054340.2	-1.53708	2.54031e-10
Smp_054360.1	-2.47308	3.88387e-37
Smp_054410.1	0.510285	0.000408198
Smp_054430.1	-8.00998	7.6867e-13
Smp_054450.1	-0.791579	0.000215002
Smp_054470.1	2.46475	3.452e-49
Smp_054540.1	-0.437965	0.00109368
Smp_054560.1	-0.68001	0.000351591
Smp_054600.1	-0.923231	9.25932e-09
Smp_054610.1	-1.08818	2.00676e-17
Smp_054620.1	3.00555	1.07511e-35
Smp_054640.1	0.717311	9.47299e-05
Smp_054680.1	1.71368	0.000106509
Smp_054730.1	-0.293889	0.0767281
Smp_054740.1	-0.35355	0.0590021
Smp_054750.1	-0.352901	0.101589
Smp_054770.1	1.62644	1.08996e-21
Smp_054780.1	-1.80708	5.88391e-13
Smp_054790.2	-0.339651	0.044086
Smp_054800.1	-0.883714	4.39767e-13
Smp_054810.1	3.11058	2.60804e-76
Smp_054820.1	-1.21493	7.36246e-20
Smp_054840.1	-0.239677	0.0587218
Smp_055050.1	-1.94415	1.412e-16
Smp_055090.1	-0.00352671	0.990897
Smp_055100.1	3.04949	3.50079e-18
Smp_055130.1	-1.23639	5.30955e-14
Smp_055140.1	0.326482	0.320315
Smp_055190.1	-1.76487	1.55449e-41
Smp_055200.1	-0.570236	1.13834e-05
Smp_055210.1	-1.09229	4.51442e-12
Smp_055310.1	0.129554	0.570076
Smp_055340.1	-0.506972	2.64621e-06
Smp_055390.1	-0.719138	5.50573e-05
Smp_055400.1	-1.60318	3.45627e-28
Smp_055420.2	0.748319	1.03857e-05
Smp_055450.1	-0.471957	0.0218838
Smp_055500.1	-0.16	0.645963
Smp_055600.1	-0.367631	0.0137795
Smp_055640.1	-1.27196	4.19753e-12
Smp_055650.1	-1.42567	2.92302e-17
Smp_055670.1	0.93951	8.43009e-08
Smp_055720.3	-0.391768	0.017279
Smp_055740.1	2.09232	1.73292e-35
Smp_055760.1	0.292434	0.0349787
Smp_055770.2	-1.48357	3.80188e-18
Smp_055780.1	-3.11245	2.70312e-37
Smp_055800.1	-1.69931	1.85798e-35
Smp_055810.1	-0.301346	0.49557
Smp_055850.1	-1.50126	2.38902e-05
Smp_055870.1	-0.940692	3.80151e-12
Smp_055880.2	-1.06024	2.46433e-13
Smp_055890.1	-0.635838	4.11019e-05
Smp_055900.3	0.868691	8.3266e-05
Smp_055920.1	-0.601411	9.42695e-05
Smp_055960.1	-0.793548	8.70741e-11
Smp_055990.1	-1.08217	2.5063e-06
Smp_056200.1	-0.121613	0.456851
Smp_056240.1	0.570439	0.000456417
Smp_056260.1	2.60968	5.50584e-43
Smp_056280.1	9.14782	6.05126e-205
Smp_056290.1	3.2511	3.12483e-28
Smp_056350.1	-0.958091	5.16919e-06
Smp_056360.8	-0.084203	0.746864
Smp_056370.1	-1.99829	1.06064e-27
Smp_056390.1	0.552632	9.05863e-05
Smp_056440.1	-0.383479	0.0545183
Smp_056500.1	-0.540471	0.000939864
Smp_056620.1	0.228316	0.159959
Smp_056640.1	-0.311744	0.0482759
Smp_056680.2	3.13833	2.63687e-05
Smp_056700.1	-10.384	3.14515803355934e-314
Smp_056760.1	0.0881496	0.683485
Smp_056770.1	5.84483	4.77276e-08
Smp_056780.1	0.932706	5.04877e-09
Smp_056810.1	-1.19607	5.20592e-15
Smp_056850.1	-0.726878	5.50573e-05
Smp_056860.1	0.0171062	0.914865
Smp_056890.1	-0.0526895	0.734443
Smp_056900.1	-0.512223	0.00144143
Smp_056930.1	0.714552	0.00588351
Smp_056940.1	0.492057	0.271082
Smp_056970.1	-0.571041	0.0454926
Smp_056990.1	3.59388	1.16852e-86
Smp_057020.1	-0.454475	0.00295073
Smp_057060.1	0.368985	0.00138016
Smp_057090.1	5.70218	4.82547e-156
Smp_057120.1	-0.75428	9.93406e-06
Smp_057130.1	-1.69712	1.54721e-32
Smp_057140.1	-0.463702	0.0031442
Smp_057210.1	0.247373	0.0577206
Smp_057230.1	-0.400392	0.0228141
Smp_057320.1	-0.15854	0.226651
Smp_057360.1	2.11472	1.87361e-06
Smp_057410.1	7.79967	7.91439e-130
Smp_057430.1	-0.332676	0.00772455
Smp_057530.1	6.82133	1.14831e-155
Smp_057580.1	5.18263	2.18186e-35
Smp_057590.1	1.34394	6.34113e-08
Smp_057600.1	1.05938	5.18311e-05
Smp_057620.1	0.617472	0.00182642
Smp_057630.1	0.788387	2.98202e-06
Smp_057650.1	-0.399995	0.00406562
Smp_057720.1	-0.340904	0.0274213
Smp_057930.1	-0.646376	1.63459e-07
Smp_057950.1	-0.547288	0.257085
Smp_058050.1	-0.795861	1.28993e-06
Smp_058130.1	0.521537	0.00206318
Smp_058140.2	-0.142861	0.359662
Smp_058150.1	-0.531737	0.0140346
Smp_058160.1	-3.82832	2.82402e-26
Smp_058170.2	-0.380558	0.0403834
Smp_058190.1	2.22965	6.85015e-23
Smp_058240.1	-0.708285	1.41062e-07
Smp_058270.1	0.700204	6.81764e-05
Smp_058320.1	-0.5738	0.00278652
Smp_058350.1	-1.68181	5.31519e-06
Smp_058360.1	-2.32632	1.54621e-42
Smp_058380.1	3.47819	5.15469e-28
Smp_058400.1	-0.766694	5.14558e-09
Smp_058410.1	-0.0819775	0.579544
Smp_058450.1	-0.741995	3.26168e-05
Smp_058460.1	-1.32052	4.96609e-18
Smp_058480.1	3.47632	2.36955e-17
Smp_058500.1	3.16231	2.81794e-21
Smp_058530.1	-0.431608	0.0159391
Smp_058620.1	-0.847355	4.16448e-07
Smp_058650.1	-0.278431	0.0411968
Smp_058660.1	0.393418	0.454215
Smp_058680.2	-1.28032	4.12763e-22
Smp_058690.1	0.0348632	0.846151
Smp_058700.1	0.0806492	0.619729
Smp_058720.1	-1.97273	1.11017e-19
Smp_058730.1	2.55372	1.16004e-69
Smp_058780.1	1.08238	5.08957e-12
Smp_058790.1	0.600742	0.000473777
Smp_058850.1	-1.453	6.24975e-05
Smp_058880.1	-0.257513	0.15464
Smp_058970.1	-0.923003	0.000306126
Smp_058980.2	-1.05693	1.22325e-12
Smp_058990.1	0.0818574	0.715656
Smp_059090.1	6.44613	7.67343e-199
Smp_059100.1	-0.849992	8.4428e-10
Smp_059130.1	0.103721	0.478114
Smp_059150.1	-1.1821	3.37317e-22
Smp_059170.2	4.99056	4.29926e-56
Smp_059200.1	3.23043	4.52517e-38
Smp_059210.4	0.14967	0.39832
Smp_059240.1	0.518133	0.000427563
Smp_059250.1	0.362382	0.0519903
Smp_059290.1	-0.149052	0.317731
Smp_059340.1	0.330647	0.0151922
Smp_059350.2	0.718807	0.000553064
Smp_059360.1	1.10454	7.22417e-17
Smp_059540.1	0.273557	0.0695446
Smp_059600.1	6.46332	3.66801e-28
Smp_059670.1	3.21198	2.62736e-89
Smp_059680.1	0.368665	0.0869847
Smp_059690.2	-0.496333	0.0011756
Smp_059710.1	-0.877137	1.1744e-10
Smp_059750.2	-0.0776151	0.628544
Smp_059780.1	-0.0149556	0.941947
Smp_059790.2	-0.365419	0.0407453
Smp_059800.1	-0.0492352	0.707673
Smp_059810.1	-1.09487	6.85153e-14
Smp_059870.1	-0.431191	0.107793
Smp_059880.1	-0.911158	1.10192e-07
Smp_059910.3	0.189325	0.224907
Smp_059920.3	0.81895	3.70677e-08
Smp_059930.1	-0.241998	0.43217
Smp_059980.1	3.10316	3.11947e-18
Smp_060010.1	-0.202773	0.273032
Smp_060030.1	-2.94017	4.18674e-11
Smp_060070.1	-1.40291	2.49087e-34
Smp_060080.1	0.6897	0.0315223
Smp_060090.1	-1.3846	1.49698e-13
Smp_060130.1	-0.794901	0.30532
Smp_060160.1	9.10594	0
Smp_060170.1	-0.858191	8.78439e-12
Smp_060180.1	-0.589082	2.45759e-07
Smp_060190.3	-0.476938	0.00888839
Smp_060240.1	-0.426714	0.000613293
Smp_060270.1	-0.236455	0.210544
Smp_060290.1	-0.519057	0.0317387
Smp_060420.1	-0.189571	0.19771
Smp_060480.1	-0.790186	1.28733e-05
Smp_060490.1	0.482051	0.00851612
Smp_060570.1	-2.08838	9.3631e-49
Smp_060610.1	0.348513	0.416209
Smp_060620.1	0.317973	0.211377
Smp_060700.1	-0.371998	0.0835515
Smp_060820.1	-0.503113	0.000296606
Smp_060860.1	-2.21018	6.87924e-23
Smp_060900.1	-0.300484	0.0109774
Smp_060910.1	-1.38569	1.27687e-07
Smp_060940.1	-1.57653	4.36052e-37
Smp_060950.1	-0.374971	0.00442289
Smp_061000.1	0.235255	0.433646
Smp_061040.1	0.190582	0.373595
Smp_061050.1	5.91644	2.85901e-39
Smp_061100.1	-0.388096	0.0988827
Smp_061200.1	-2.22154	1.84284e-33
Smp_061210.1	1.7943	5.4889e-25
Smp_061220.1	1.59436	9.1325e-17
Smp_061230.1	-1.72364	1.22831e-23
Smp_061250.1	-1.23954	1.02481e-17
Smp_061300.1	-0.89138	6.30158e-08
Smp_061310.1	-0.132951	0.282604
Smp_061480.1	0.907365	0.000771416
Smp_061500.1	0.330217	0.419152
Smp_061510.1	-0.482945	0.00063684
Smp_061540.1	-0.332489	0.179942
Smp_061560.1	-2.36857	3.42167e-28
Smp_061570.1	-0.97409	1.24701e-09
Smp_061580.2	-0.675299	0.00183199
Smp_061590.1	-0.0428349	0.819385
Smp_061650.1	-0.642421	6.74325e-07
Smp_061680.1	0.0437724	0.865953
Smp_061840.1	0.0175666	0.921881
Smp_061870.1	0.285061	0.0819773
Smp_061920.1	0.803895	8.43686e-05
Smp_061940.1	-0.011186	0.969493
Smp_061950.1	0.0235443	0.876413
Smp_061970.1	-0.353363	0.0948245
Smp_062020.1	2.61469	7.05238e-27
Smp_062070.2	-0.329813	0.0280813
Smp_062080.1	1.5939	2.38286e-17
Smp_062120.1	-1.15062	5.98014e-12
Smp_062250.1	0.232336	0.118958
Smp_062260.2	0.266985	0.0328624
Smp_062270.1	0.732847	0.000109684
Smp_062300.1	-0.492022	0.000398889
Smp_062420.3	-0.916548	7.52229e-05
Smp_062490.1	10.1396	8.12473e-105
Smp_062510.1	-0.172407	0.282583
Smp_062520.1	-1.31688	3.72306e-24
Smp_062530.1	-0.266421	0.0761805
Smp_062540.1	-0.46892	0.00334428
Smp_062550.1	0.44567	0.0382197
Smp_062610.1	-0.437126	0.0246846
Smp_062630.1	-0.333116	0.226212
Smp_062640.1	-1.20614	6.17162e-14
Smp_062680.1	0.40328	0.0191627
Smp_062720.1	0.400654	0.0586956
Smp_062760.1	5.34449	8.19851e-31
Smp_062790.1	-0.985738	4.27575e-07
Smp_062830.1	-0.661398	0.000462761
Smp_062890.1	-1.05288	0.014268
Smp_062920.1	-0.268943	0.11898
Smp_062950.1	0.248418	0.147946
Smp_062970.1	7.03273	1.68349e-123
Smp_062980.1	-1.11628	5.80461e-13
Smp_063000.1	0.214876	0.317842
Smp_063030.1	0.48966	0.075018
Smp_063040.1	-0.843018	5.60459e-11
Smp_063070.1	5.67375	2.83517e-137
Smp_063090.1	1.03831	4.30925e-11
Smp_063110.1	-0.410656	0.0204938
Smp_063120.1	0.295418	0.214518
Smp_063180.1	1.01345	6.59189e-15
Smp_063230.1	-1.61958	9.28206e-43
Smp_063250.1	-0.387316	0.00919544
Smp_063260.1	-0.272342	0.138847
Smp_063300.1	-2.05977	4.74723e-25
Smp_063330.1	1.69474	3.32236e-11
Smp_063340.1	0.233969	0.31044
Smp_063350.1	-1.89977	2.3296e-25
Smp_063380.1	0.379877	0.181147
Smp_063390.1	-0.200231	0.18357
Smp_063420.1	-1.10541	3.87143e-09
Smp_063480.1	-0.0350769	0.861316
Smp_063490.1	-0.0378806	0.87392
[truncated: 5,972 more rows]

## Sheet: sM-sF
Differential gene expression analysis for sM/sF
GeneID	log2FC	FDR
Smp_000020.1	0.000362907	0.999271
Smp_000030.1	0.123529	0.566562
Smp_000040.1	0.0709611	0.710765
Smp_000050.1	0.792646	0.00423761
Smp_000070.1	-0.640407	5.68609e-05
Smp_000080.1	0.215862	0.410466
Smp_000090.1	-0.847661	0.000387431
Smp_000100.1	0.557544	0.063128
Smp_000110.1	-0.164657	0.409491
Smp_000130.1	0.125745	0.622839
Smp_000140.1	-0.507324	0.00255454
Smp_000150.1	0.17255	0.288044
Smp_000160.1	0.189333	0.625981
Smp_000170.1	2.71043	5.49187e-12
Smp_000180.1	2.72257	1.06373e-05
Smp_000190.1	-0.287867	0.172332
Smp_000200.1	0.226243	0.292645
Smp_000210.1	0.815448	0.255416
Smp_000220.1	0.182636	0.630266
Smp_000230.1	0.115877	0.767058
Smp_000240.1	-0.328243	0.211228
Smp_000260.1	0.149964	0.601632
Smp_000270.1	-3.3028	3.23638e-06
Smp_000280.1	-4.00196	1.4077e-11
Smp_000290.1	-2.33393	3.41643e-08
Smp_000300.1	-0.228846	0.151709
Smp_000310.1	0.398296	0.00929031
Smp_000320.1	-0.350536	0.106102
Smp_000370.1	-2.79553	2.44357e-07
Smp_000390.1	-4.48145	3.20886e-11
Smp_000400.1	-4.37503	5.57837e-16
Smp_000410.1	-4.32519	2.55856e-09
Smp_000420.1	-4.34383	2.33421e-14
Smp_000430.1	-3.78451	7.29204e-11
Smp_000440.1	0.188315	0.290943
Smp_000460.1	0.0294982	0.934629
Smp_000470.1	-0.386528	0.0133869
Smp_000480.1	-0.0568449	0.776659
Smp_000500.2	-6.08297	1.38399e-16
Smp_000510.1	-0.1788	0.384605
Smp_000520.1	-0.0914615	0.752407
Smp_000530.1	0.454793	0.013923
Smp_000580.1	-0.641241	0.048664
Smp_000590.1	-0.341099	0.0518299
Smp_000600.1	-0.307116	0.0311554
Smp_000610.1	0.372999	0.557949
Smp_000630.1	0.0745646	0.860532
Smp_000640.1	-0.235126	0.30153
Smp_000650.1	-0.464241	0.00534612
Smp_000660.1	0.450046	0.0170149
Smp_000670.1	0.443419	0.00368776
Smp_000680.1	-0.535142	0.00483643
Smp_000700.1	0.470984	0.00174647
Smp_000710.1	-0.107633	0.539488
Smp_000720.1	0.0303863	0.901305
Smp_000730.1	-0.032584	0.912532
Smp_000740.2	-0.160725	0.501354
Smp_000755.1	-0.578199	0.0476451
Smp_000780.2	-0.257763	0.30965
Smp_000790.1	-0.146384	0.665846
Smp_000810.2	-0.401853	0.020671
Smp_000820.1	1.35763	0.00780932
Smp_000850.1	0.622786	0.0015931
Smp_000870.1	1.04198	1.0955e-10
Smp_000880.2	-0.0207768	0.967975
Smp_000890.1	-0.529685	8.68318e-05
Smp_000900.1	-1.27739	0.0209074
Smp_000910.1	-0.837119	0.00053496
Smp_000980.1	-0.598426	9.87448e-05
Smp_000990.1	-0.00670816	0.975339
Smp_001000.1	0.113897	0.915868
Smp_001020.1	0.565782	0.0487887
Smp_001030.1	0.102928	0.674688
Smp_001040.1	0.398128	0.0201846
Smp_001070.1	-0.0419068	0.931818
Smp_001080.1	0.02532	0.954768
Smp_001090.1	-0.120432	0.5861
Smp_001095.1	-0.238284	0.224078
Smp_001100.1	-0.574061	0.0832281
Smp_001120.1	-0.228837	0.372408
Smp_001150.1	-0.0809839	0.691544
Smp_001160.1	-1.14242	1.13856e-05
Smp_001170.1	-0.19745	0.306581
Smp_001180.1	-0.159968	0.488808
Smp_001210.1	0.267554	0.312113
Smp_001360.1	-0.171014	0.327372
Smp_001390.1	0.576973	0.0150711
Smp_001410.1	0.834156	1.90164e-08
Smp_001420.1	0.865673	0.000119334
Smp_001430.1	-0.363026	0.0698443
Smp_001500.1	-0.15396	0.435922
Smp_001520.1	0.268653	0.622797
Smp_001530.1	0.141342	0.519105
Smp_001560.1	-0.208528	0.373497
Smp_001590.1	-0.211036	0.209114
Smp_001610.1	-0.798506	2.51826e-05
Smp_001640.1	-0.403436	0.0260546
Smp_001780.1	-0.179867	0.709285
Smp_001830.1	-0.701667	0.00164284
Smp_001940.1	-0.0417568	0.860232
Smp_001950.1	0.308673	0.283686
Smp_001960.1	-0.218625	0.140785
Smp_002010.1	-0.617836	0.0035024
Smp_002080.1	0.00552231	0.984427
Smp_002100.1	0.541018	0.0200101
Smp_002150.1	-0.0431235	0.943184
Smp_002160.1	-0.210731	0.22697
Smp_002180.1	-0.187323	0.473338
Smp_002190.1	-0.378267	0.127755
Smp_002230.1	0.115594	0.547388
Smp_002280.1	0.123438	0.637432
Smp_002350.1	-2.18147	1.76487e-05
Smp_002380.1	0.124035	0.493222
Smp_002410.1	-0.339849	0.246984
Smp_002510.1	-0.344224	0.0563722
Smp_002550.1	-0.109656	0.718729
Smp_002600.1	-0.131562	0.561829
Smp_002640.1	0.480731	0.616087
Smp_002740.2	-0.430767	0.00289222
Smp_002810.1	-0.791247	3.19852e-06
Smp_002820.3	0.00683127	0.983183
Smp_002840.1	-0.0716633	0.662434
Smp_002870.1	-0.00574908	0.984104
Smp_002880.1	0.16256	0.603006
Smp_002920.1	1.49745	8.19194e-13
Smp_002930.1	-0.520519	0.412202
Smp_002960.1	-0.320883	0.0370798
Smp_003000.1	0.0304498	0.885467
Smp_003110.1	0.910426	0.0188855
Smp_003130.1	0.0766578	0.833823
Smp_003140.1	0.136834	0.503721
Smp_003190.1	-0.333544	0.206082
Smp_003230.1	0.325573	0.140785
Smp_003250.1	-0.567257	0.00952167
Smp_003270.1	0.0867072	0.786405
Smp_003330.1	-0.926443	5.01405e-05
Smp_003340.1	-0.04948	0.785586
Smp_003410.1	-0.702663	0.000463707
Smp_003440.1	0.161569	0.574017
Smp_003610.2	-0.0797868	0.792109
Smp_003620.1	0.157678	0.304811
Smp_003630.1	-0.465414	0.00171002
Smp_003660.1	-0.45823	0.0408586
Smp_003670.1	0.132336	0.697597
Smp_003700.1	-0.577335	0.00280209
Smp_003710.1	-0.222018	0.228402
Smp_003760.1	-0.528425	0.388028
Smp_003770.1	-0.575332	0.0393255
Smp_003860.1	-0.272423	0.304469
Smp_003900.1	0.997162	0.0010274
Smp_003930.1	-0.0979026	0.654557
Smp_003940.1	0.0773256	0.791075
Smp_003970.1	-0.437944	0.24768
Smp_003980.1	0.153375	0.328999
Smp_003990.1	0.398853	0.235627
Smp_004000.1	-0.551675	0.0412315
Smp_004040.1	-0.194428	0.369957
Smp_004060.1	-0.927586	2.31208e-08
Smp_004070.1	0.754344	0.162332
Smp_004080.1	-0.40162	0.0200292
Smp_004090.1	-0.184056	0.398094
Smp_004120.1	-0.235943	0.339168
Smp_004160.1	-0.627075	0.011641
Smp_004170.1	-0.281109	0.206022
Smp_004190.1	-0.721998	1.10507e-05
Smp_004200.1	-0.132978	0.588867
Smp_004220.1	0.322412	0.107847
Smp_004260.1	-0.241335	0.204701
Smp_004280.1	0.0573216	0.834582
Smp_004310.1	-0.119967	0.584199
Smp_004350.1	0.173958	0.421918
Smp_004360.1	-0.557627	0.0130196
Smp_004420.1	-1.07875	1.17583e-05
Smp_004440.1	-0.0769792	0.931818
Smp_004470.1	0.00699723	0.982426
Smp_004480.1	-0.349632	0.0161994
Smp_004510.1	-1.99035	0.000633793
Smp_004550.1	-0.549213	0.00217019
Smp_004590.1	-0.249221	0.268848
Smp_004600.1	-0.16538	0.519813
Smp_004630.1	-0.485466	0.0818131
Smp_004640.1	-0.114698	0.591992
Smp_004680.1	-0.318432	0.0636018
Smp_004690.1	0.113013	0.761695
Smp_004710.1	-0.523897	0.459637
Smp_004730.1	-0.38449	0.18155
Smp_004780.1	-0.0562756	0.875155
Smp_004810.3	0.182329	0.390454
Smp_004820.1	-0.052551	0.861024
Smp_004910.1	0.0977523	0.665335
Smp_004940.1	-0.744324	0.000174883
Smp_004980.1	-0.259747	0.355008
Smp_004990.1	-0.186778	0.651408
Smp_005000.1	0.00246669	0.99268
Smp_005010.1	-0.320543	0.037368
Smp_005020.1	0.0694426	0.764844
Smp_005050.1	-0.0848778	0.751834
[truncated: 8,393 more rows]

## Sheet: sT-sO
Differential gene expression analysis for sT/sO
[truncated: 8,278 more rows]

[truncated: 4 more sheets: bT-bM, bO-bF, sT-sM, sO-sF]
