# Supplementary material for: Schistosome sex matters: a deep view into gonad-specific and pairing-dependent transcriptomes reveals a complex gender interplay
Source: Sci Rep. 2016 Aug 8;6:31150. doi: 10.1038/srep31150 (PMC4976352; doi:10.1038/srep31150)
Supplement: Supplementary Information [file srep31150-s3.xls]

## Sheet: up_bT
Up-regulated in bT compared to sT
GeneID	log2FC	Product
Smp_179370.1	3.2931	low density lipoprotein (LDL) receptor
Smp_072430.1	2.3603	hypothetical protein
Smp_201730.1	2.3269	hypothetical protein
Smp_053520.1	2.0239	homeobox protein aristaless 3 like
Smp_173030.1	1.9985	aminopeptidase A (M01 family)
Smp_174150.1	1.9489	myeloid ecotropic viral integration site 1
Smp_162690.1	1.8842	hypothetical protein
Smp_149230.1	1.7411	iroquois class homeodomain protein Irx 6
Smp_145140.1	1.6895	wnt5
Smp_139620.1	1.5413	hypothetical protein
Smp_179170.1	1.515	hemoglobinase (C13 family)
Smp_099670.1	1.5144	lipoprotein receptor
Smp_126590.1	1.4911	hypothetical protein
Smp_004530.1	1.4551	hypothetical protein
Smp_152770.1	1.4538	ATP dependent RNA helicase DDX31
Smp_197400.1	1.4493	hypothetical protein
Smp_140170.1	1.3747	irregular chiasm C roughest protein
Smp_129280.1	1.3651	hypothetical protein
Smp_014570.1	1.3304	Saposin,IPR008139 Saposin
Smp_139530.1	1.3239	p53-like
Smp_092020.1	1.3144	cement protein 3B variant 2
Smp_167100.1	1.3	Peptidase M8, leishmanolysin,domain containing protein
Smp_139160.1	1.2903	SmCL2 peptidase (C01 family)
Smp_198240.1	1.2805	anosmin 1
Smp_180710.1	1.2781	hypothetical protein
Smp_070630.1	1.2719	protein unc 112
Smp_018510.1	1.2712	KRAB A domain containing protein
Smp_094770.1	1.2647	hypothetical protein
Smp_121780.1	1.2609	myosin light chain kinase, smooth muscle
Smp_167280.1	1.2268	hypothetical protein
Smp_130100.1	1.2209	saposin containing protein
Smp_146810.1	1.1967	protein diaphanous
Smp_168670.1	1.1966	cGMP dependent protein kinase 1
Smp_040680.1	1.1886	dynein light chain
Smp_153550.1	1.1854	hypothetical protein
Smp_164550.1	1.1563	hypothetical protein
Smp_075350.1	1.1419	hypothetical protein
Smp_156210.1	1.1389	serotonin receptor
Smp_132270.1	1.1191	poly(rC) binding protein 3
Smp_156230.1	1.0777	hypothetical protein
Smp_150920.1	1.0681	synaptotagmin
Smp_195060.1	1.0476	hypothetical protein
Smp_046630.1	1.0435	hypothetical protein
Smp_137730.1	1.0342	alpha(13)fucosyltransferase
Smp_059170.2	1.0326	troponin i
Smp_156280.1	1.0325	hypothetical protein
Smp_175730.1	1.0268	hypothetical protein
Smp_167340.1	1.0209	hypothetical protein
Smp_123270.1	0.9975	Sj Ts1
Smp_130250.1	0.9902	dual specificity
Smp_148430.1	0.9437	hook protein
Smp_000050.1	0.9259	transient receptor potential cation channel
Smp_096790.1	0.8994	hypothetical protein
Smp_084450.1	0.889	hypothetical protein
Smp_134180.1	0.8861	receptor type tyrosine protein phosphatase
Smp_015480.1	0.8797	hypothetical protein
Smp_157860.1	0.8597	hypothetical protein
Smp_083770.1	0.853	anoctamin 7
Smp_135160.1	0.8521	Dual specificity protein phosphatase 10
Smp_080820.1	0.8393	G protein coupled receptor fragment
Smp_129350.1	0.8321	ras and EF hand domain containing protein
Smp_081720.1	0.8263	transmembrane protein 231
Smp_025370.1	0.8224	lipopolysaccharide induced transcription factor regulating TNF alpha (Sm only)
Smp_126500.1	0.8178	tensin C1 domain containing phosphatase
Smp_159470.1	0.8155	hypothetical protein
Smp_152200.1	0.8106	M phase inducer phosphatase 3 cdc25
Smp_199490.1	0.8096	diacylglycerol kinase zeta iota
Smp_015190.1	0.8065	serine rich repeat protein
Smp_147550.1	0.7979	twik family of potassium channels
Smp_141920.1	0.7944	SH3 and multiple ankyrin repeat domains protein
Smp_139830.1	0.7915	integrin alpha FG GAP repeat containing protein
Smp_194980.1	0.79	25 kDa integral membrane protein
Smp_125940.1	0.7879	hypothetical protein
Smp_127470.1	0.7871	hypothetical protein
Smp_160170.1	0.7818	hypothetical protein
Smp_164380.1	0.7674	protein KINase family member (kin 1)
Smp_127710.1	0.7639	hypothetical protein
Smp_174430.1	0.7421	hypothetical protein
Smp_154840.1	0.7382	hypothetical protein
Smp_081430.1	0.7171	retinol dehydrogenase 11
Smp_149820.1	0.7151	glycoprotein N acetylgalactosamine 3-beta galactosyltransferase
Smp_074150.1	0.7065	annexin
Smp_154850.1	0.7051	GTPase activating Rap:Ran GAP domain
Smp_070640.1	0.702	unc 112 protein
Smp_181450.1	0.7006	DNA double strand break repair rad50 ATPase
Smp_123020.1	0.6569	protein serine:threonine kinase
Smp_091770.1	0.6556	hypothetical protein
Smp_127480.1	0.6405	von Willebrand factor A domain containing 3B
Smp_143090.1	0.6263	hypothetical protein
Smp_158670.1	0.6258	hypothetical protein
Smp_135480.1	0.6257	intraflagellar transport protein 88
Smp_130920.1	0.6192	multiple C2 and transmembrane domain containing protein
Smp_004360.1	0.6173	coiled coil domain containing protein 124
Smp_161820.1	0.5922	hypothetical protein
Smp_008450.1	0.5905	leucine rich repeat and death domain containing protein
Smp_214180.1	0.5877	calpain

## Sheet: up_sT
Up-regulated in sT compared to bT
GeneID	log2FC	Product
Smp_205580.1	3.917	hypothetical protein
Smp_127880.1	3.069	hypothetical protein
Smp_111640.1	2.886	hypothetical protein
Smp_187170.1	2.593	hypothetical protein
Smp_075400.1	2.161	hypothetical protein
Smp_163480.1	2.084	hypothetical protein
Smp_053300.1	1.98	histone H4
Smp_147680.1	1.977	EF hand containing, Ca2+ binding
Smp_122060.1	1.934	hypothetical protein
Smp_134870.1	1.848	early growth response protein (M+sF)
Smp_190070.1	1.831	WD repeat and FYVE domain containing protein 3
Smp_203090.1	1.796	hypothetical protein
Smp_002930.1	1.67	histone H2A
Smp_166530.2	1.652	phospholipase A
Smp_185680.1	1.524	major egg antigen
Smp_018170.1	1.523	zinc finger protein
Smp_065240.1	1.434	GDP fucose protein O fucosyltransferase 1
Smp_096390.1	1.43	16 kda calcium binding protein
Smp_049240.1	1.403	major egg antigen
Smp_140720.1	1.392	hypothetical protein
Smp_035290.1	1.376	hypothetical protein
Smp_186020.1	1.376	major egg antigen
Smp_125350.1	1.375	BC026374 protein (S09 family)
Smp_136220.1	1.374	hypothetical protein
Smp_175390.1	1.361	hypothetical protein
Smp_127000.1	1.338	Large neutral amino acids transporter small
Smp_131160.1	1.328	hypothetical protein
Smp_105450.1	1.313	saposin containing protein
Smp_154490.1	1.266	ras associating and dilute domain containing protein
Smp_158510.1	1.261	diacylglycerol O-acyltransferase 1
Smp_164320.1	1.241	hypothetical protein
Smp_034440.1	1.221	hypothetical protein
Smp_124760.1	1.209	hypothetical protein
Smp_159590.1	1.193	hypothetical protein
Smp_047680.1	1.188	ferritin, heavy polypeptide 1
Smp_047660.1	1.184	ferritin, heavy polypeptide 1
Smp_003110.1	1.171	Nadrin protein
Smp_127990.1	1.16	MEG 13
Smp_129510.1	1.16	metallophosphoesterase domain containing protein
Smp_169130.1	1.159	myeloid:lymphoid or mixed lineage leukemia
Smp_075330.1	1.148	hypothetical protein
Smp_157530.1	1.148	hypothetical protein
Smp_096410.2	1.141	16 kda calcium binding protein
Smp_162640.1	1.119	hypothetical protein
Smp_105080.1	1.116	Endonuclease G
Smp_140000.1	1.11	tetraspanin CD63 receptor
Smp_035560.2	1.109	hypothetical protein
Smp_046360.1	1.102	Zinc finger protein 143
Smp_188730.1	1.099	Niemann Pick C1 protein
Smp_150730.1	1.09	discoidin domain containing receptor 2
Smp_008660.1	1.089	gelsolin
Smp_059980.1	1.089	arginase
Smp_128060.1	1.089	sal protein 4
Smp_077980.1	1.082	neuroendocrine convertase 2
Smp_071390.1	1.081	adenylate kinase
Smp_019310.1	1.08	dynein light chain
Smp_138880.1	1.079	RNA binding protein fox 1 1
Smp_213910.1	1.071	type IV collagen alpha 1 chain
Smp_045550.1	1.061	annexin
Smp_165440.1	1.056	netrin receptor unc 5
Smp_049250.1	1.04	major egg antigen
Smp_201840.1	1.04	hypothetical protein
Smp_168000.1	1.004	monocarboxylate transporter
Smp_178790.1	1.002	hypothetical protein
Smp_159920.1	1.001	protocadherin 11
Smp_041550.1	1	hypothetical protein
Smp_114620.1	0.98	adenosinetriphosphatase
Smp_122050.1	0.963	lag1 longevity assurance 1
Smp_152450.1	0.951	hypothetical protein
Smp_125890.1	0.947	dna photolyase
Smp_000200.1	0.934	NEDD4 binding protein 2 2
Smp_074590.1	0.928	hypothetical protein
Smp_125520.1	0.921	protein midA, mitochondrial
Smp_125250.1	0.914	hypothetical protein
Smp_070540.1	0.912	hypothetical protein
Smp_097180.1	0.907	cytosolic 5' nucleotidase III
Smp_131780.1	0.902	CUG BP and ETR3 factor
Smp_175720.1	0.899	E3 ubiquitin protein ligase TRIM9
Smp_105360.1	0.895	neurogenic locus notch protein
Smp_173210.1	0.883	[U]zinc finger protein XlCOF6
Smp_182890.1	0.878	hypothetical protein
Smp_090890.1	0.875	proto oncogene STK
Smp_043110.1	0.869	hypothetical protein
Smp_086960.1	0.868	Lipoyltransferase 1, mitochondrial
Smp_020070.1	0.853	hypothetical protein
Smp_152610.1	0.852	protein hook 3
Smp_012440.1	0.842	glucose transport protein
Smp_047640.1	0.837	ferritin, heavy polypeptide 1
Smp_198660.1	0.836	hypothetical protein
Smp_145660.1	0.819	hypothetical protein
Smp_123000.2	0.811	ski oncogene
Smp_137120.1	0.8	hypothetical protein
Smp_011150.1	0.798	threonine aspartase 1
Smp_126180.1	0.794	hypothetical protein
Smp_006860.1	0.793	PDZ and LIM domain protein Zasp
Smp_179490.1	0.79	hypothetical protein
Smp_074250.1	0.788	hypothetical protein
Smp_130210.1	0.784	ATP dependent RNA helicase DDX11
Smp_077720.1	0.781	annexin
Smp_211160.1	0.777	[U]ATP dependent RNA helicase DHX33
Smp_136930.1	0.757	hypothetical protein
Smp_046430.1	0.745	ubiquitin carboxyl terminal hydrolase
Smp_056990.1	0.745	thyroid receptor interacting protein 11 (Sj) / hypothetical
Smp_199770.1	0.741	schwannomin interacting protein
Smp_042770.1	0.738	TBC1 domain family 0
Smp_152230.1	0.735	WD repeat containing protein 24
Smp_047650.1	0.73	ferritin, heavy polypeptide 1
Smp_160830.1	0.727	phospholipase d3
Smp_027430.1	0.712	EF hand domain containing family member A2
Smp_174740.1	0.71	small subunit processome component 20
Smp_133250.1	0.706	discoidin domain containing receptor 2
Smp_145890.1	0.702	adamTS protein 3
Smp_095090.1	0.698	solute carrier family 37
Smp_018790.1	0.697	hypothetical protein
Smp_049890.1	0.696	WD repeat domain containing protein 83
Smp_072210.1	0.687	zinc finger protein 395
Smp_159140.1	0.687	Solute carrier organic anion transporter family
Smp_150910.1	0.683	hypothetical protein
Smp_049270.1	0.676	Major egg antigen (p40)
Smp_053420.1	0.675	fermitin family 1
Smp_176080.1	0.675	hypothetical protein
Smp_131580.1	0.67	lysosomal alpha mannosidase
Smp_133690.1	0.668	discoidin domain containing receptor 2
Smp_168980.1	0.668	adenylate cyclase
Smp_053900.1	0.666	beta hexosaminidase subunit beta
Smp_128230.1	0.665	neurogenic locus notch protein
Smp_034410.1	0.664	cathepsin F (C01 family)
Smp_143440.1	0.658	hypothetical protein
Smp_167660.1	0.657	Protein phosphatase 1 regulatory subunit 3B
Smp_093930.2	0.649	Receptor Tyrosine Kinase egfrA
Smp_015780.1	0.647	ATPase N2B
Smp_189960.1	0.639	Nuclear pore complex protein Nup153
Smp_015050.1	0.637	choline kinase
Smp_161250.1	0.637	microphthalmia associated transcription factor
Smp_145370.1	0.63	hypothetical protein
Smp_083730.2	0.629	hypothetical protein
Smp_196250.1	0.627	supervillin
Smp_034120.1	0.624	synaptosomal associated protein 23 kDa
Smp_148050.1	0.62	glutaminyl tRNA synthetase
Smp_200300.1	0.613	hypothetical protein
Smp_140360.1	0.61	hypothetical protein
Smp_174690.1	0.61	TOM1 protein 2 like
Smp_144700.1	0.608	5' AMP activated protein kinase subunit gamma
Smp_148660.1	0.607	dna ligase 4
Smp_176610.1	0.599	BTB:POZ domain containing protein
Smp_135260.1	0.597	ethanolaminephosphotransferase 1
Smp_153730.1	0.59	protein LAS1

## Sheet: up_bO
Up-regulated in bO compared to sO
GeneID	log2FC	Product
Smp_179600.1	13.527	hypothetical protein
Smp_141570.1	12.478	TWiK family of potassium channels protein (4TM
Smp_095350.1	11.263	zinc finger
Smp_143900.1	11.144	hypothetical protein
Smp_164140.1	10.925	opsin receptor
Smp_070360.1	10.543	cytoplasmic polyadenylation element binding
Smp_145490.1	10.069	poly(rC) binding protein 2:3:4
Smp_155860.1	10.037	hypothetical protein
Smp_032990.1	9.6559	Calmodulin 4
Smp_032970.1	8.9503	calmodulin protein
Smp_169160.1	8.7703	ATP dependent DNA ligase,IPR000859
Smp_148390.1	8.2119	hypothetical protein (schisto only
Smp_082410.1	8.1658	hypothetical protein
Smp_193900.1	7.877	hypothetical protein
Smp_156760.1	7.776	hypothetical protein
Smp_013540.1	7.6334	tyrosinase
Smp_129920.1	7.5887	sodium dependent neurotransmitter transporter
Smp_134490.1	7.5107	thyroid hormone receptor alpha
Smp_098340.1	7.5081	gamma glutamylcyclotransferase
Smp_124210.1	7.4743	ephrin type A receptor 4 A
Smp_172980.1	7.1783	lin 7 protein / hypothetical
Smp_129960.1	7.1385	hypothetical protein
Smp_176940.1	6.8798	cationic amino acid transporter
Smp_156320.1	6.6622	norepinephrine:norepinephrine transporter
Smp_146940.1	6.548	innexin
Smp_145400.1	6.4237	dynein heavy chain
Smp_080360.1	6.4117	PLAC8
Smp_154390.1	6.0801	hypothetical protein
Smp_159920.1	6.07	protocadherin 11
Smp_126070.1	6.0506	hypothetical protein
Smp_150350.1	6.0403	synaptotagmin XIV
Smp_034680.1	5.7934	protein FAM154B
Smp_078720.1	5.7761	hypothetical protein
Smp_203720.1	5.7069	hypothetical protein
Smp_047700.1	5.7031	ring h2 finger protein atl
Smp_056260.1	5.6311	xylosylprotein beta4 galactosyltransferase
Smp_133360.1	5.5102	hypothetical protein
Smp_003280.1	5.4312	LIM:homeobox protein Lhx2
Smp_202450.1	5.3346	hypothetical protein
Smp_129020.1	5.3289	innexin unc 9
Smp_163250.1	5.1575	intraflagellar transport protein 140
Smp_003190.1	5.1466	Ankyrin domain
Smp_147550.1	5.1153	twik family of potassium channels
Smp_174260.1	5.1059	thyroid hormone receptor alpha
Smp_201070.1	5.0488	hypothetical protein
Smp_129030.1	4.934	protein FAM44A
Smp_186930.1	4.9087	homeobox protein nk 2; neural gene activation
Smp_106010.1	4.8871	hypothetical protein
Smp_164400.1	4.8317	hypothetical protein
Smp_163750.1	4.7847	otoferlin
Smp_148470.1	4.7776	mitochondrial substrate carrier family protein
Smp_126580.1	4.7595	calcium activated potassium channel
Smp_139150.1	4.7165	sodium dependent glucose transporter 1
Smp_161850.1	4.7014	monocarboxylate transporter
Smp_058160.1	4.6954	hypothetical protein
Smp_130970.1	4.689	G2:mitotic specific cyclin B3
Smp_140460.1	4.6867	hypothetical protein
Smp_136430.1	4.6348	hypothetical protein
Smp_181060.1	4.6338	hypothetical protein
Smp_157060.1	4.6118	hypothetical protein
Smp_041880.1	4.551	peptide (allatostatin:somatostatin)
Smp_201900.1	4.5142	hypothetical protein
Smp_011870.1	4.5129	hypothetical protein
Smp_162110.1	4.5115	multidrug and toxin extrusion protein 2
Smp_028670.1	4.4721	carbonic anhydrase II
Smp_145020.1	4.4652	glutamate semialdehyde dehydrogenase
Smp_178940.1	4.4092	steroid dehydrogenase
Smp_176510.1	4.3677	RIMS binding protein 2
Smp_200390.1	4.364	hypothetical protein
Smp_173150.1	4.3618	cd63 antigen / tetraspanin
Smp_160590.1	4.3596	hypothetical protein
Smp_146810.1	4.3453	protein diaphanous
Smp_151310.1	4.3292	netrin
Smp_200400.1	4.2941	hypothetical protein
Smp_175560.1	4.2832	beta site APP cleaving enzyme 1
Smp_145560.1	4.2477	oxalate:formate antiporter
Smp_137460.1	4.2392	cytoplasmic polyadenylation element binding
Smp_194770.1	4.2189	taurocyamine kinase
Smp_141420.1	4.1989	hypothetical protein
Smp_196730.1	4.1755	hypothetical protein
Smp_061100.1	4.1644	hypothetical protein
Smp_127710.1	4.0743	hypothetical protein
Smp_166560.1	4.0572	zinc finger homeobox protein 1
Smp_177100.1	4.0381	hypothetical protein
Smp_201230.1	3.9999	hypothetical protein
Smp_018010.1	3.9666	cytospin a
Smp_160470.1	3.9658	TBC1 domain family B
Smp_056700.1	3.9167	membrane associated RING finger protein
Smp_007270.1	3.9009	smoothelin
Smp_160930.1	3.8534	hypothetical protein
Smp_124980.1	3.8256	Tumor necrosis factor, alpha induced protein
Smp_165620.1	3.7967	dynein heavy chain
Smp_160360.1	3.7856	sodium:chloride dependent neurotransmitter
Smp_136420.1	3.7665	hypothetical protein
Smp_117920.1	3.6704	steroid dehydrogenase
Smp_052730.1	3.6635	sperm associated antigen 1
Smp_129150.1	3.6316	hypothetical protein
Smp_150260.1	3.6127	STE20 serine:threonine protein kinase like
Smp_159480.1	3.602	hypothetical protein
Smp_171290.1	3.5914	STE20 serine:threonine protein kinase
Smp_165940.1	3.5899	dbl
Smp_181470.1	3.5742	NMDA receptor glutamate binding chain
Smp_197730.1	3.5731	rrm containing protein seb 4
Smp_153920.1	3.5668	cyclin G2
Smp_002930.1	3.5547	histone H2A
Smp_159470.1	3.509	hypothetical protein
Smp_199660.1	3.5075	serine:threonine protein
Smp_200150.1	3.461	hypothetical protein
Smp_160490.1	3.4313	ankyrin repeat and MYND domain containing protein
Smp_051120.1	3.4071	hypothetical protein
Smp_193870.1	3.4017	alpha(13)fucosyltransferase
Smp_163520.1	3.3917	hypothetical protein
Smp_087320.1	3.3858	TPA induced protein 11B mouse / zinc finger
Smp_201130.1	3.3857	hypothetical protein
Smp_089290.1	3.3852	alpha galactosidase:alpha n
Smp_026400.1	3.3509	thyrotroph embryonic factor
Smp_104970.1	3.3433	leucine rich repeat containing protein 70
Smp_034660.1	3.3429	IQ motif and SEC7 domain containing protein 1
Smp_206290.1	3.3338	synaptotagmin protein 5 like
Smp_155120.1	3.2879	GTPase Activating protein family member (gap 2)
Smp_025370.1	3.2857	lipopolysaccharide induced transcription factor regulating TNF alpha (Sm only)
Smp_141900.1	3.27	centrosomal protein of 290 kDa
Smp_036660.1	3.261	centrosomal protein of 290 kDa
Smp_142700.1	3.258	neuronal acetylcholine receptor subunit alpha 4
Smp_136540.1	3.2395	DNAJ
Smp_074610.1	3.2079	histone H3
Smp_129250.1	3.1873	retinaldehyde binding protein
Smp_134390.1	3.1734	sterol O-acyltransferase 1
Smp_205630.1	3.1727	hypothetical protein
Smp_150740.1	3.144	asparagine rich antigen
Smp_149780.1	3.1216	synaptotagmin protein
Smp_149820.1	3.0821	glycoprotein N acetylgalactosamine 3-beta galactosyltransferase
Smp_132660.1	3.0752	guanine nucleotide exchange factor
Smp_053900.1	3.0709	beta hexosaminidase subunit beta
Smp_187190.1	3.0486	innexin unc 9
Smp_101100.1	3.0471	protein tag 52
Smp_156140.1	3.0457	tripartite motif protein trim9
Smp_159140.1	3.0315	Solute carrier organic anion transporter family
Smp_017240.1	3.0263	hypothetical protein
Smp_212090.1	3.0151	calcium dependent activator protein
Smp_074560.1	3.0036	hypothetical protein
Smp_168410.1	2.9334	tripartite motif protein trim9
Smp_125060.1	2.9279	kinase suppressor of Ras (KSR)
Smp_205410.1	2.9206	hypothetical protein
Smp_011220.1	2.9077	glucosamine fructose 6 phosphate
Smp_210270.1	2.9051	DEAD box ATP dependent RNA helicase
Smp_212550.1	2.8871	calcium dependent secretion
Smp_060570.1	2.8319	hypothetical protein
Smp_143520.1	2.8057	hypothetical protein
Smp_169020.1	2.8013	ras gtpase activating protein
Smp_145280.1	2.7629	leucine rich repeat and WD repeat containing
Smp_135270.1	2.7527	hypothetical protein
Smp_027920.1	2.7521	Tubulin alpha 1 chain
Smp_135730.1	2.7505	protocadherin alpha 7
Smp_180680.1	2.7435	armadillo repeat containing protein 2
Smp_037960.1	2.7259	neuronal acetylcholine receptor subunit alpha 4
Smp_210650.1	2.7204	histone lysine N methyltransferase SETD2
Smp_212100.1	2.7156	calcium dependent activator protein
Smp_037430.1	2.7003	hypothetical protein
Smp_047620.1	2.6924	G2:mitotic specific cyclin B3
Smp_042300.2	2.6606	PUR alpha protein
Smp_140740.1	2.6272	hypothetical protein
Smp_137550.1	2.618	dynein heavy chain
Smp_051400.1	2.618	dynein light chain
Smp_028690.1	2.6072	sodium/chloride dependent transporter, putative
Smp_199790.1	2.5639	alpha(13)fucosyltransferase
Smp_143530.1	2.5627	hypothetical protein
Smp_125660.1	2.5427	epithelial splicing regulatory protein 1
Smp_131630.1	2.5341	testis expressed protein 14 / STK
Smp_089860.1	2.5255	histone H3
Smp_046410.1	2.5092	tektin 2 (testicular)
Smp_157390.1	2.5027	lipoma HMGIC fusion partner 2 protein
Smp_156620.1	2.5005	integrin alpha 7
Smp_161110.1	2.494	FH1:FH2 domain containing protein 3
Smp_039340.1	2.4889	hypothetical protein
Smp_173080.1	2.4862	engulfment and cell motility protein 1
Smp_145410.1	2.4825	STARP antigen
Smp_169430.1	2.4675	partitioning defective 3
Smp_073510.1	2.459	dual specificity mitogen activated protein STK-STE7
Smp_145880.1	2.4566	abhydrolase domain containing protein 4
Smp_140180.1	2.4519	transmembrane emp24 domain containing protein 7
Smp_194240.1	2.4483	chronic lymphocytic leukemia deletion region
Smp_098250.1	2.4419	hypothetical protein
Smp_150830.1	2.4322	EF hand calcium binding domain containing protein
Smp_187390.1	2.4275	hypothetical protein
Smp_082490.1	2.4149	G2:mitotic specific cyclin B2
Smp_162370.1	2.3854	histone H1 gamma, late
Smp_171860.1	2.3711	hypothetical protein
Smp_010250.1	2.3694	triple functional domain protein
Smp_054360.1	2.3627	Adenine phosphoribosyltransferase
Smp_156610.1	2.3368	hypothetical protein
Smp_063520.1	2.3197	pre B cell leukemia transcription factor 3
Smp_125760.1	2.3128	denticleless protein
Smp_018360.1	2.3075	pi plc x domain containing protein 3
Smp_213640.1	2.301	hypothetical protein
Smp_168260.1	2.3008	hypothetical protein
Smp_159090.1	2.298	hypothetical protein
Smp_066940.1	2.2915	60S ribosomal protein L29
Smp_171080.1	2.2865	hypothetical protein
Smp_056370.1	2.2845	deoxyhypusine hydroxylase:monooxygenase
Smp_075450.1	2.2786	heparan sulfate 2 O sulfotransferase HS2ST1
Smp_158350.1	2.2707	integrin alpha 7
Smp_084320.1	2.2662	ethanolaminephosphotransferase 1
Smp_203170.1	2.2589	hypothetical protein
Smp_116360.1	2.2374	histone lysine N methyltransferase SETD2
Smp_212160.1	2.2342	hypothetical protein
Smp_157080.1	2.2316	ceramide glucosyltransferase
Smp_045500.1	2.2242	annexin
Smp_163820.1	2.2112	phospholipid transporting ATPase IF
Smp_162410.1	2.2101	segment polarity protein dishevelled
Smp_042170.1	2.2032	deleted in lung and esophageal cancer protein 1
Smp_135260.1	2.1923	ethanolaminephosphotransferase 1
Smp_140720.1	2.192	hypothetical protein
Smp_145750.1	2.1799	hypothetical protein
Smp_145870.1	2.1749	abhydrolase domain containing protein 4
Smp_170870.1	2.168	PDZ domain containing protein GIPC3
Smp_158740.1	2.159	hypothetical protein
Smp_079380.1	2.1575	serine palmitoyltransferase 2
Smp_212200.1	2.152	hypothetical protein
Smp_144470.1	2.1458	hypothetical protein
Smp_202690.1	2.132	universal stress protein
Smp_151280.1	2.1263	cAMP responsive element binding protein 3
Smp_000050.1	2.12	transient receptor potential cation channel
Smp_029850.1	2.1172	three prime histone mRNA exonuclease 1
Smp_123730.1	2.117	spectrin beta chain, brain 1
Smp_004170.1	2.112	Thioredoxin transmembrane protein 2
Smp_213340.1	2.109	hypothetical protein
Smp_144170.1	2.1001	nuclear receptor subfamily 1
Smp_155440.1	2.0892	hypothetical protein
Smp_172780.1	2.0874	hypothetical protein
Smp_153730.1	2.0785	protein LAS1
Smp_147570.1	2.0705	minichromosome maintenance protein 10
Smp_172390.1	2.0676	UDP galactose transporter
Smp_012600.1	2.0672	spectrin beta chain
Smp_134600.1	2.0488	hypothetical protein
Smp_044060.1	2.0467	high affinity cAMP specific and IBMX insensitive
Smp_003110.1	2.0423	Nadrin protein
Smp_181410.2	2.0291	hypothetical protein
Smp_026100.1	2.0243	40S ribosomal protein S28
Smp_036020.1	2.0209	hypothetical protein
Smp_129050.1	2.0187	dynamin 1
Smp_139340.1	1.9996	hypothetical protein
Smp_031020.1	1.998	hypothetical protein
Smp_017280.1	1.9977	small subunit ribosomal protein S27Ae
Smp_129520.1	1.9931	hypothetical protein
Smp_168200.1	1.9764	F box only protein 33
Smp_024220.1	1.9756	hypothetical protein
Smp_213500.1	1.9712	acyl coenzyme A thioesterase
Smp_026270.1	1.9641	early growth response protein 1
Smp_129380.1	1.9622	K+ voltage gated channel subfamily A (Shaker)
Smp_101630.1	1.9479	segment polarity protein dishevelled
Smp_194710.1	1.9461	potassium voltage gated channel protein Shaker
Smp_132020.1	1.9215	cell division cycle 20 protein 1 cofactor
Smp_089460.2	1.9175	calpain A
Smp_028870.1	1.9161	Zinc finger, C2H2 type domain containing protein
Smp_145770.1	1.9149	hypothetical protein
Smp_009300.1	1.9078	hypothetical protein
Smp_175280.1	1.9064	hypothetical protein
Smp_164210.1	1.9059	synaptosomal associated protein 25
Smp_063560.1	1.9009	transmembrane protein 120b
Smp_108390.1	1.8987	histone H2B
Smp_118190.1	1.8973	staphylococcal nuclease domain containing protein
Smp_134830.1	1.8937	phosphatidylinositide phosphatase SAC2
Smp_134590.1	1.8921	unc 13 (munc13)
Smp_134840.1	1.8908	hypothetical protein
Smp_102040.1	1.8832	receptor for activated PKC
Smp_087760.1	1.8728	Ferritin 1 heavy chain
Smp_213090.1	1.8704	conserved hypothetical protein
Smp_146900.1	1.8658	DnaJ protein subfamily C 1
Smp_212140.1	1.8605	vam6:Vps39 protein like
Smp_029820.1	1.8548	ribosomal protein, large P2
Smp_081570.1	1.854	tudor-like
Smp_170790.1	1.8512	hypothetical protein
Smp_010900.1	1.8475	39S ribosomal protein L53, mitochondrial
Smp_139840.1	1.8452	kunitz type protease inhibitor 2
Smp_146970.1	1.835	PCTP protein like
Smp_178000.1	1.8343	dna ligase 4
Smp_099630.1	1.8314	fragile X related 1, frx1
Smp_098960.1	1.8305	60S ribosomal protein L26
Smp_063300.1	1.8303	60S ribosomal protein L36
Smp_193620.1	1.8291	alpha( )fucosyltransferase
Smp_166110.1	1.8228	staphylococcal nuclease domain containing protein
Smp_131060.1	1.8101	hypothetical protein
Smp_039400.1	1.8062	eukaryotic translation initiation factor 5A
Smp_137960.1	1.8043	hypothetical protein
Smp_077180.1	1.8028	serine:threonine protein kinase Chk1 CAMK
Smp_148770.1	1.8016	ribose 5 phosphate isomerase
Smp_093320.1	1.7987	H:ACA ribonucleoprotein complex subunit 3
Smp_028940.1	1.7961	trafficking protein particle complex subunit 4
Smp_151810.1	1.7958	potassium voltage gated channel subfamily H
Smp_200020.1	1.789	FAD NAD binding oxidoreductase
Smp_190970.1	1.7881	phosphatidylcholine transfer protein
Smp_054310.1	1.787	membrane bound transcription factor site 2
Smp_006390.1	1.7858	Cystatin B (Stefin B)
Smp_142130.1	1.7838	coiled coil domain containing protein 81
Smp_097500.1	1.7818	hypothetical protein
Smp_107200.1	1.779	hypothetical protein
Smp_094330.1	1.779	phosphofurin acidic cluster sorting protein
Smp_004940.1	1.774	60S ribosomal protein L35
Smp_179560.1	1.7713	multiple inositol polyphosphate phosphatase
Smp_141890.1	1.7698	kelch protein 3
Smp_031570.1	1.7687	ribosomal protein L18
Smp_043930.1	1.7623	metallo beta lactamase domain containing protein
Smp_134810.1	1.7563	phosphatidylinositide phosphatase SAC2
Smp_017710.1	1.7563	rab11 family interacting protein 3
Smp_029470.1	1.7527	thimet oligopeptidase
Smp_200330.1	1.7506	threonyl tRNA synthetase
Smp_142620.1	1.7502	atrial natriuretic peptide receptor 1
Smp_012400.1	1.749	protein tyrosine phosphatase mitochondrial
Smp_163720.1	1.7473	endophilin B1
Smp_178760.1	1.7448	hydrolase
Smp_142850.1	1.7444	hypothetical protein
Smp_171370.1	1.7396	serine:threonine protein kinase Chk2
Smp_142860.1	1.7373	alpha(13)fucosyltransferase
Smp_127690.1	1.732	hypothetical protein
Smp_058360.1	1.722	chloride channel protein
Smp_160330.1	1.7191	dynein light chain
Smp_128920.1	1.7178	spectrin beta chain
Smp_075940.1	1.7172	prohibitin protein WPH PHB
Smp_089430.1	1.7156	ubiquitin (ribosomal protein L40)
Smp_213580.1	1.7107	hypothetical protein
Smp_180800.1	1.7078	hypothetical protein
Smp_169420.1	1.7055	hypothetical protein
Smp_033400.1	1.7049	hypothetical protein
Smp_123740.1	1.7034	spectrin beta chain, brain 1
Smp_199260.1	1.7014	vesicular amine transporter
Smp_137920.1	1.6979	chloride intracellular channel 4
Smp_132930.1	1.6972	cubilin
Smp_130930.1	1.6956	multiple C2 and transmembrane domain containing protein
Smp_168560.1	1.6954	steroid dehydrogenase
Smp_076740.1	1.6935	ribosomal protein saa; ribosomal protein rpsa
Smp_052390.1	1.693	origin recognition complex subunit 5 ORC
Smp_044530.1	1.6892	growth factor receptor bound protein
Smp_178490.1	1.6891	udp sugar transporter ustc; udp glucuronic acid udp acetylgalactosamine
Smp_053390.1	1.6877	histone H4
Smp_119920.1	1.6797	ribosomal protein S16
Smp_153540.1	1.6758	EF hand calcium binding domain containing protein
Smp_022560.2	1.6742	60S ribosomal protein L21
Smp_214050.1	1.6714	hypothetical protein
Smp_161710.1	1.6622	hypothetical protein
Smp_049930.1	1.6591	protein FAM73B
Smp_099690.1	1.6589	RER1 retention in endoplasmic reticulum 1
Smp_090820.1	1.658	CDP diacylglycerol glycerol 3 phosphate
Smp_211250.1	1.6566	Ribosomal protein L34a
Smp_019280.1	1.6543	cAMP dependent protein kinase R2
Smp_083410.1	1.6449	eukaryotic translation elongation factor 1
Smp_004080.1	1.6448	mitochondrial 2 oxoglutarate:malate carrier
Smp_187870.1	1.643	WD repeat and FYVE domain containing protein 3
Smp_104660.1	1.6403	NHP2 non histone chromosome protein 2 1
Smp_097380.1	1.6399	heat shock 10 kDa protein 1
Smp_101780.1	1.6392	ebna2 binding protein P100
Smp_075470.1	1.6357	cysteine desulfurase, mitochondrial
Smp_140330.1	1.6327	epsin 4:enthoprotin
Smp_207080.1	1.6295	proteasome subunit alpha type 6
Smp_004060.1	1.6271	cell division cycle 20 WD40
Smp_145600.1	1.6265	PAP associated domain containing protein 5
Smp_082030.1	1.6252	hypothetical protein
Smp_055050.1	1.6249	40S ribosomal protein S17
Smp_066830.1	1.6236	protein N terminal asparagine amidohydrolase
Smp_041650.1	1.6215	ribosomal protein S27
Smp_140670.1	1.6198	centrosomal protein of 135 kda
Smp_180170.1	1.6171	ubiquitin conjugating enzyme E2 S
Smp_055190.1	1.6151	mitoferrin 1
Smp_100120.1	1.6124	er degradation enhancing alpha mannosidase
Smp_015030.1	1.6117	ethanolamine kinase 1
Smp_053780.1	1.6089	tRNA specific adenosine deaminase 2
Smp_013200.2	1.6079	large subunit ribosomal protein l10e
Smp_173570.1	1.6073	protein fam13a
Smp_137660.1	1.6061	kinesin protein KIF20A
Smp_161720.1	1.6038	hypothetical protein
Smp_141010.1	1.6008	dysferlin1
Smp_044280.1	1.5968	rRNA 2' O methyltransferase fibrillarin
Smp_079430.2	1.5954	GTP binding nuclear protein Ran
Smp_088460.1	1.5927	general transcription factor IIF subunit 1
Smp_210290.1	1.5872	beta1,4 galactosyltransferase 7
Smp_200920.1	1.5838	ribosomal protein l5
Smp_168930.1	1.5807	golgi autoantigen, golgin subfamily a, 5
Smp_139580.1	1.5782	hypothetical protein
Smp_012750.1	1.5782	60S ribosomal protein L12
Smp_041980.1	1.5774	ribosomal protein lp1
Smp_180440.1	1.5763	hypothetical protein
Smp_153660.1	1.5763	G1:S specific cyclin D2
Smp_032120.1	1.5754	hypothetical protein
Smp_079230.1	1.5741	FKBP12
Smp_144970.1	1.5731	copper transporting ATPase 1
Smp_059930.1	1.5725	cytochrome b c1 complex subunit 6
Smp_028440.1	1.5718	adenosylhomocysteinase
Smp_050730.1	1.5712	elongator complex protein 2
Smp_197080.1	1.5702	titin
Smp_046090.2	1.5677	T complex protein 1 subunit theta
Smp_074390.1	1.5656	eukaryotic translation initiation factor
Smp_050360.1	1.565	protein (SmMAK16) K14831 protein MAK16
Smp_003970.1	1.5631	elongation factor 1 delta
Smp_199860.1	1.563	6 phosphogluconate dehydrogenase
Smp_123720.1	1.5628	hypothetical protein
Smp_064250.1	1.5624	transcription factor 20
Smp_162240.1	1.5623	hypothetical protein
Smp_038510.1	1.5599	60s ribosomal protein l6
Smp_053790.1	1.5581	tRNA specific adenosine deaminase 2
Smp_059870.1	1.5578	p53 and DNA damage regulated protein 1
Smp_140900.2	1.5543	MACRO domain containing protein 2
Smp_105080.1	1.5533	Endonuclease G
Smp_128930.1	1.5461	spectrin beta chain
Smp_047200.1	1.5435	ribosomal protein L3
Smp_160560.1	1.5434	Dyp type peroxidase
Smp_058720.1	1.5426	60S ribosomal protein L38
Smp_162770.1	1.5408	lysosome associated membrane glycoprotein
Smp_000160.1	1.5337	matrix remodeling associated protein 5
Smp_096750.1	1.5333	40S ribosomal protein S13
Smp_126990.1	1.53	synapsin
Smp_061200.1	1.5291	Ribosomal protein L35A
Smp_174950.1	1.5236	ribosomal protein S19e
Smp_155850.1	1.5233	heterogeneous nuclear ribonucleoprotein
Smp_126240.1	1.5214	twitchin
Smp_175210.1	1.5173	enhancer of rudimentary
Smp_007890.1	1.5144	Calcitonin gene peptide receptor
Smp_019690.1	1.5083	splicing factor u2af 65 kda subunit
Smp_122490.1	1.5069	39S ribosomal protein L32, mitochondrial
Smp_029230.1	1.5057	hypothetical protein
Smp_074780.1	1.504	ribosomal protein S18
Smp_075560.1	1.5028	small nuclear ribonucleoprotein Sm D2
Smp_071840.1	1.5015	6 phosphogluconate dehydrogenase
Smp_156350.1	1.5011	activating molecule in BECN1 regulated autophagy
Smp_133310.1	1.5007	hypothetical protein
Smp_175740.2	1.4985	ribosomal protein L14
Smp_167760.1	1.4977	Ribosomal protein, Small subunit
Smp_130490.1	1.4951	cystinosin protein
Smp_129610.1	1.4951	malate dehydrogenase
Smp_032760.1	1.4921	ribosomal protein S11
Smp_032180.1	1.4867	ADP ribosylation factor
Smp_045790.1	1.4857	neuralized protein 2
Smp_056850.1	1.4851	hypothetical protein
Smp_083650.1	1.485	cystathionine gamma lyase
Smp_123990.1	1.4843	threonyl tRNA synthetase
Smp_010400.1	1.4827	Reactive oxygen species modulator 1
Smp_053700.1	1.4816	ubiquinol cytochrome c reductase, complex III
Smp_167880.1	1.4783	Acidic repeat containing protein
Smp_031990.1	1.4778	glutamyl tRNA(Gln) amidotransferase subunit A
Smp_213820.1	1.4775	cornichon, putative
Smp_064330.1	1.4759	ATP synthase subunit epsilon, mitochondrial
Smp_164200.1	1.4758	endoplasmic reticulum Golgi intermediate
Smp_003410.1	1.4756	60S ribosomal protein L23a
Smp_060860.1	1.4749	hypothetical protein
Smp_093440.1	1.4721	ribosomal protein s5a
Smp_194990.1	1.4707	alpha(13)fucosyltransferase
Smp_084060.1	1.4666	hypothetical protein
Smp_144740.1	1.4652	hypothetical protein
Smp_168580.1	1.4645	zinc finger, CCHC domain containing 14
Smp_030690.1	1.4623	eukaryotic translation elongation factor 1 beta
Smp_050280.1	1.4586	ribosomal protein L31
Smp_032260.1	1.458	ribosomal protein L15
Smp_086860.1	1.4574	histone H2A
Smp_004820.1	1.456	Microsomal signal peptidase 12 kDa
Smp_022730.1	1.4542	H:ACA ribonucleoprotein complex subunit
Smp_130940.1	1.4527	bet1
Smp_208060.1	1.4512	cation transporting atpase worm
Smp_163190.1	1.4512	cell cycle checkpoint protein rad17
Smp_042530.1	1.451	WD repeat containing protein 66
Smp_105320.1	1.4497	ribosomal protein smL37a
Smp_015440.1	1.4486	hypothetical protein
Smp_099870.1	1.4479	eukaryotic translation elongation factor 1 alpha
Smp_005280.1	1.4475	ubiquitin carboxyl terminal hydrolase 10
Smp_179660.1	1.4433	hypothetical protein
Smp_172120.1	1.4412	hypothetical protein
Smp_160410.2	1.4369	Transmembrane protein 106A
Smp_011570.1	1.4361	ribosomal protein S4
Smp_022640.1	1.4353	ribosomal protein L13
Smp_102510.1	1.4348	peripheral type benzodiazepine receptor
Smp_131900.1	1.4342	Rab11 family interacting protein 4
Smp_201720.1	1.434	tetraspanin D76
Smp_015690.1	1.4332	nAChR subunit (ShAR1 beta2)
Smp_137230.1	1.4331	kinesin protein KIF21A like
Smp_005020.1	1.4317	E3 ubiquitin protein ligase CBL B
Smp_173000.1	1.4314	r specific enoyl coenzyme a hydratase
Smp_132850.2	1.4309	1 acylglycerophosphocholine O acyltransferase
Smp_064950.1	1.4284	calcineurin b
Smp_053830.1	1.4278	40S ribosomal protein S14
Smp_103380.1	1.4217	Augmenter of liver regeneration
Smp_064040.1	1.4215	serine:threonine protein kinase PAK 1
Smp_171550.1	1.4166	hypothetical protein
Smp_213130.1	1.4145	ribosomal protein S25
Smp_029740.1	1.4143	succinate dehydrogenase assembly factor 2
Smp_013470.2	1.4129	small subunit ribosomal protein S2e
Smp_018530.2	1.4126	nascent polypeptide associated complex subunit
Smp_144850.1	1.4104	oxysterol binding protein 1
Smp_164410.1	1.4103	transportin 3
Smp_000880.2	1.4094	ATP synthase lipid-binding protein-like protein
Smp_133020.1	1.4057	p38 MAP kinase MPK2 protein
Smp_041460.1	1.4057	tetraspanin CD63 receptor
Smp_199480.1	1.4055	adenosine monophosphate protein transferase
Smp_099890.1	1.4043	Receptor expression enhancing protein 5
Smp_021300.1	1.4039	ubiquitin carboxyl terminal hydrolase 20
Smp_057130.1	1.4033	adiponectin receptor protein 2
Smp_090230.1	1.402	60S ribosomal protein L13a
Smp_075120.1	1.4013	PUR alpha protein
Smp_073080.2	1.3981	RNA binding protein PNO1
Smp_067590.1	1.3973	hypothetical protein
Smp_025680.1	1.3964	COP9 signalosome complex subunit 8
Smp_123980.1	1.3955	threonyl tRNA synthetase
Smp_026280.1	1.3946	hypothetical protein
Smp_090830.1	1.3932	nitric oxide synthase interacting protein
Smp_207070.1	1.3928	ethanolamine phosphate cytidylyltransferase
Smp_000850.1	1.3927	cysteine string protein
Smp_157930.1	1.3926	lysophospholipid acyltransferase 7
Smp_129210.1	1.3925	tyrosyl tRNA synthetase
Smp_210260.1	1.3899	ATP dependent RNA helicase DDX51
Smp_204730.1	1.3896	CCR4 NOT transcription complex subunit 4
Smp_018290.1	1.3869	serine:threonine protein kinase 17A
Smp_154100.1	1.3843	zinc finger protein
Smp_027750.1	1.3829	kinesin protein KIF21A
Smp_035790.1	1.3823	60S ribosomal protein L44
Smp_200380.1	1.3822	zinc finger protein 280B
Smp_014650.1	1.3813	small subunit ribosomal protein s30e
Smp_140840.1	1.3806	inositol 1,4,5 trisphosphate 3 kinase B
Smp_029240.2	1.3785	protein arginine N methyltransferase 1
Smp_074160.1	1.3773	hypothetical protein
Smp_155620.1	1.3727	hypothetical protein
Smp_012200.1	1.3727	zinc finger protein
Smp_133440.1	1.3717	hypothetical protein
Smp_196910.1	1.3692	protein KTI12
Smp_073880.1	1.3684	40s ribosomal protein s3a
Smp_001640.1	1.366	ATPase H+ transporting V1 subunit G
Smp_058450.1	1.3653	protein phosphatase 1 regulatory subunit
Smp_066890.1	1.3636	40S ribosomal protein S10
Smp_172830.1	1.3627	Dyp type peroxidase
Smp_086960.1	1.361	Lipoyltransferase 1, mitochondrial
Smp_042230.1	1.3609	adenosine monophosphate protein transferase
Smp_084860.1	1.3592	hypothetical protein
Smp_199540.1	1.3586	inositol trisphosphate receptor type
Smp_213650.1	1.3582	hypothetical protein
Smp_091640.1	1.3559	ribosomal protein S24
Smp_132770.1	1.3555	E3 ubiquitin protein ligase RNF19
Smp_060940.1	1.353	eukaryotic translation initiation factor 2 alpha
Smp_066900.1	1.3524	innexin unc 9
Smp_170300.1	1.3521	dehydrogenase:reductase SDR family member
Smp_191040.1	1.3518	mitogen activated protein kinase 11
Smp_213070.1	1.3504	putative tRNA pseudouridine synthase
Smp_134300.1	1.35	beta N acetylhexosaminidase
Smp_052160.1	1.3498	hypothetical protein
Smp_167200.1	1.3476	ATPase family AAA domain containing protein 3 B
Smp_153790.1	1.3464	ribosomal protein l4
Smp_176630.1	1.3457	selenocysteine specific elongation factor
Smp_059880.1	1.3454	galactose 1 phosphate uridylyltransferase
Smp_152140.1	1.3444	late secretory pathway protein avl9
Smp_050940.1	1.3433	60S ribosomal protein L11
Smp_071570.1	1.3426	transcription factor iiib 90 kda subunit
Smp_091230.1	1.3414	ubiquitin fold modifier 1
Smp_214040.1	1.3398	glycoprotein endo alpha 1,2 mannosidase
Smp_054560.1	1.3375	huntingtin interacting protein K
Smp_006040.1	1.3364	hypothetical protein
Smp_028910.1	1.3354	alpha(13)fucosyltransferase
Smp_123530.1	1.3351	RNA methyltransferase1 variant
Smp_041500.1	1.335	mitogen activated protein kinase kinase
Smp_055850.1	1.3345	threonyl tRNA synthetase
Smp_018990.1	1.3336	ribosomal protein L9
Smp_002180.1	1.3331	basic transcription factor 3 4
Smp_213560.1	1.3322	rna exonuclease 4
Smp_044580.1	1.3321	ribosomal protein L30
Smp_101450.1	1.3318	large subunit ribosomal protein l7e
Smp_172340.1	1.3277	hypothetical protein
Smp_196790.1	1.3268	methionine R sulfoxide reductase B3
Smp_180530.1	1.3258	phosphoglucomutase
Smp_028340.1	1.3237	Brix domain containing protein 1
Smp_068080.1	1.3235	hypothetical protein
Smp_132260.1	1.3209	serine:threonine protein kinase
Smp_038100.1	1.3182	ATP synthase, H+ transporting, mitochondrial F1
Smp_103330.1	1.3172	L antigen family
Smp_072900.1	1.3167	hsp90 co chaperone (tebp)
Smp_205640.1	1.3137	alpha(13)fucosyltransferase
Smp_074080.1	1.3123	NLK /STK
Smp_071600.1	1.3117	translocon associated protein, alpha
Smp_047060.1	1.3117	hypothetical protein
Smp_095880.1	1.3107	hypothetical protein
Smp_162650.1	1.3094	anoctamin 10
Smp_082860.1	1.3093	tryptophanyl tRNA synthetase
Smp_196040.1	1.3072	SHC transforming protein 3
Smp_022810.1	1.3058	ras protein Rab 2B
Smp_079000.1	1.3026	Charged multivesicular body protein 1b 2
Smp_073990.1	1.3	tRNA(His) guanylyltransferase
Smp_016380.1	1.2979	IQ motif and SEC7 domain containing protein
Smp_106130.2	1.2964	stress 70 protein, mitochondrial
Smp_150660.1	1.2956	phosphatidylinositol 4 kinase
Smp_136640.1	1.2944	programmed cell death protein
Smp_038680.1	1.293	small nuclear ribonucleoprotein G
Smp_055780.1	1.2927	smdr2
Smp_016900.1	1.2921	hypothetical protein
Smp_037460.1	1.291	something about silencing protein 10
Smp_040130.1	1.2894	cyclophilin
Smp_074040.1	1.2889	hypothetical protein
Smp_038560.2	1.2884	Prothymosin alpha B
Smp_044560.1	1.2869	hypothetical protein
Smp_027500.1	1.2866	heat shock protein beta 11
Smp_124710.1	1.2853	hypothetical protein
Smp_094770.1	1.2816	hypothetical protein
Smp_154610.2	1.2809	hypothetical protein
Smp_124460.1	1.2806	ATP binding cassette sub family E
Smp_169920.1	1.2795	Translation machinery associated protein
Smp_046740.1	1.2795	dihydrolipoamide dehydrogenase
Smp_195080.1	1.2787	actin depolymerizing factor protein
Smp_203480.1	1.2785	Ufm1 specific protease 2
Smp_165200.1	1.2763	hypothetical protein
Smp_155030.1	1.2754	lisH domain and HEAT repeat containing protein
Smp_187360.1	1.2735	glycosyltransferase 14 family member
Smp_144730.1	1.2731	hypothetical protein
Smp_002010.1	1.2726	ribosomal RNA small subunit methyltransferase
Smp_079240.1	1.2725	dUTP pyrophosphatase
Smp_051260.1	1.2721	60S ribosomal protein L8
Smp_160540.1	1.2717	hypothetical protein
Smp_140660.1	1.2717	centrosomal protein of 135 kda
Smp_040100.1	1.2698	angio associated migratory cell protein
Smp_031000.2	1.2678	cullin 3
Smp_035800.1	1.2677	60S ribosomal protein L37
Smp_180000.1	1.2676	ribosomal protein S9
Smp_083540.1	1.2675	Myotubularin protein 2
Smp_179180.1	1.266	ribosomal protein S2 eukaryotic and archaeal
Smp_024110.1	1.2657	enolase
Smp_188430.1	1.2655	glutathione synthetase
Smp_009690.1	1.2655	deoxyribonuclease
Smp_066670.1	1.2654	syntaxin 1a
Smp_155460.1	1.2633	protein 4
Smp_002920.1	1.2617	TLC domain containing protein 2
Smp_210310.1	1.2614	ribosomal protein l7a
Smp_133940.1	1.2598	ww domain binding protein 4
Smp_056970.1	1.2595	glyceraldehyde 3 phosphate dehydrogenase
Smp_001170.1	1.2575	eukaryotic translation initiation factor 3
Smp_103810.1	1.2559	hypothetical protein
Smp_053130.1	1.2557	40S ribosomal protein S6
Smp_124910.1	1.2553	protein stoned B
Smp_134480.1	1.2521	hypothetical protein
Smp_060910.1	1.2509	small nuclear ribonucleoprotein f
Smp_146190.1	1.2503	40S ribosomal protein S21
Smp_042560.1	1.249	mitochondrial import receptor subunit
Smp_180930.1	1.2481	hypothetical protein
Smp_029310.1	1.2461	phosphatidylinositol transfer protein
Smp_144600.1	1.2434	guanine nucleotide exchange factor
Smp_148990.1	1.2407	Nucleolar protein 5
Smp_101310.1	1.2381	histone H4 transcription factor
Smp_213350.1	1.2342	39S ribosomal protein L51, mitochondrial
Smp_066950.1	1.2323	Hsp70 interacting protein
Smp_153950.1	1.2308	ribosome biogenesis protein rlp24
Smp_046020.1	1.2299	protein phosphatase 1 regulatory subunit 7
Smp_137540.1	1.2282	apoptosis inducing factor 1, mitochondrial
Smp_073720.1	1.2278	Arp2:3 complex subunit ARPC5
Smp_210280.1	1.2257	malignant t cell amplified sequence 1
Smp_212930.1	1.2256	cyclin h
Smp_027340.1	1.225	Insulin induced gene 1 protein
Smp_180470.1	1.2249	Dynein intermediate chain
Smp_034100.1	1.2244	DNA directed RNA polymerase III subunit RPC10
Smp_167240.1	1.2238	Nicastrin
Smp_138930.2	1.2227	glutamyl tRNA synthetase cytoplasmic
Smp_121160.1	1.2221	hypothetical protein
Smp_144550.1	1.2216	chromobox protein (chromobox 1)
Smp_138170.1	1.22	hypothetical protein
Smp_157910.1	1.218	hypothetical protein
Smp_001830.1	1.2169	ribosomal protein L24
Smp_202800.1	1.2161	hypothetical protein
Smp_176640.1	1.2161	Zinc finger, RING type,domain containing protein
Smp_071410.1	1.2158	PHD type zinc finger protein
Smp_148320.1	1.2126	syntaxin 12
Smp_173140.1	1.2105	subfamily M3A non peptidase ue
Smp_196060.1	1.2099	WD repeat containing protein 67
Smp_139090.1	1.2079	DENN domain containing protein 5B
Smp_162890.1	1.2078	peptidyl prolyl cis trans isomerase
Smp_024060.1	1.2072	Mediator of RNA polymerase II transcription
Smp_088620.1	1.2067	hypothetical protein
Smp_137000.1	1.2065	solute carrier family 25 0
Smp_080130.1	1.203	protein S isoprenylcysteine
Smp_048660.1	1.2027	nucleolar protein 56
Smp_213310.1	1.2018	guanylate kinase, putative
Smp_151850.1	1.2011	inositol 1,4,5 trisphosphate receptor type 1
Smp_126860.1	1.201	rab gap:tbc
Smp_023930.1	1.2008	hypothetical protein
Smp_048080.1	1.1997	large subunit gtpase 1
Smp_198690.1	1.1981	HMG-CoA synthase
Smp_005010.1	1.198	chitobiosyldiphosphodolichol
Smp_160240.1	1.1976	furin 1 (S08 family)
Smp_154650.1	1.1975	CTD small phosphatase protein
Smp_168040.1	1.1974	cell wall protein awa1p
Smp_043130.1	1.1967	survival of motor neuron protein interacting
Smp_143000.1	1.1962	hypothetical protein
Smp_174220.1	1.1944	hypothetical protein
Smp_035730.1	1.1937	FGF receptor activating protein
Smp_170400.1	1.1931	nicalin (nodal antagonist
Smp_055400.1	1.1926	tubulin folding cofactor B
Smp_212820.2	1.1911	zinc finger protein
Smp_164780.1	1.1909	28S ribosomal protein S9, mitochondrial
Smp_024390.3	1.1905	microsomal signal peptidase 25 kDa subunit
Smp_023990.1	1.1904	YY1 transcription factor
Smp_085300.1	1.1902	ribosomal protein L22
Smp_019990.1	1.1899	clathrin coat assembly protein ap19
Smp_025570.1	1.1894	diphthine synthase
Smp_164790.1	1.1857	28S ribosomal protein S9, mitochondrial
Smp_134940.1	1.1844	hypothetical protein
Smp_047090.1	1.1838	hypothetical protein
Smp_007900.1	1.1829	large subunit ribosomal protein 23
Smp_175250.1	1.1816	26S proteasome non ATPase regulatory subunit
Smp_027360.1	1.1815	hypothetical protein
Smp_054780.1	1.1806	40S ribosomal protein S8
Smp_029410.1	1.1804	dendritic cell protein
Smp_130850.1	1.1803	40s ribosomal protein s15
Smp_138160.1	1.1757	hypothetical protein
Smp_023360.1	1.1754	histidyl tRNA synthetase
Smp_151290.1	1.1751	multidrug and toxin extrusion protein 2
Smp_131660.1	1.1744	COP9 signalosome complex subunit 5
Smp_129770.1	1.1742	KN motif and ankyrin repeat domain containing protein
Smp_160430.1	1.1741	rRNA processing protein EBP2
Smp_076010.1	1.1727	hypothetical protein
Smp_157150.1	1.1724	AT rich interactive domain containing protein
Smp_054240.1	1.1719	translationally controlled tumor protein
Smp_061560.1	1.1715	mitochondrial import inner membrane translocase
Smp_005080.1	1.1695	nucleolar protein nol1:nop2
Smp_072330.2	1.1693	heat shock protein
Smp_151720.1	1.1675	ubiquitin associated and SH3 domain containing protein
Smp_199450.1	1.1671	39S ribosomal protein L2, mitochondrial
Smp_027610.1	1.1655	ribosomal protein S3
Smp_164500.1	1.1648	golgi resident protein gcp60
Smp_134420.1	1.1644	mrna turnover protein 4
Smp_098840.1	1.164	hypothetical protein
Smp_157920.1	1.1628	SAC domain containing protein 3
Smp_101820.1	1.1626	lupus la ribonucleoprotein
Smp_096900.1	1.1626	mitochondrial ribonuclease P protein 3
Smp_158070.1	1.1623	hypothetical protein
Smp_064030.1	1.1618	hypothetical protein
Smp_159760.1	1.1612	solute carrier family 33
Smp_023530.1	1.1594	nucleosome assembly protein 1 1 like
Smp_025670.1	1.1592	Zinc finger, C2H2 type domain containing protein
Smp_098330.1	1.1588	H:ACA ribonucleoprotein complex subunit 2
Smp_038950.1	1.1573	lactate dehydrogenase protein
Smp_133350.1	1.1568	nucleolar gtp binding protein
Smp_210580.1	1.1553	RNA (guanine 9) methyltransferase
Smp_054340.2	1.1541	chaperonin containing t complex protein 1 beta
Smp_027210.1	1.153	phosphopantothenoylcysteine decarboxylase
Smp_073540.1	1.1524	prefoldin subunit 5
Smp_133710.1	1.1523	hypothetical protein
Smp_171570.1	1.1515	ribosomal protein L19
Smp_031070.3	1.151	gamma tubulin complex component 4
Smp_023170.1	1.1507	hypothetical protein
Smp_154280.1	1.1495	hypothetical protein
Smp_084180.1	1.1495	hypothetical protein
Smp_060090.1	1.1488	ribosomal protein S12
Smp_090370.1	1.1477	nucleoporin 50 kDa
Smp_074200.2	1.1467	ubiquitin specific peptidase (c family)
Smp_066990.1	1.1457	40s rRNA protein, putative
Smp_143930.1	1.1455	SH3 and multiple ankyrin repeat domains protein
Smp_019860.1	1.1453	ankyrin repeat family A protein 2
Smp_070780.1	1.1438	UDP glucose 4 epimerase
Smp_025030.1	1.1421	dual specificity protein kinase
Smp_031690.1	1.1417	hypothetical protein
Smp_073560.2	1.1399	target of rapamycin complex subunit lst8
Smp_064150.1	1.1396	mitochondrial carnitine:acylcarnitine carrier
Smp_169700.2	1.1379	lim domain and actin binding 1
Smp_036940.1	1.1369	protein transport protein Sec61 subunit
Smp_214030.1	1.136	metallo beta lactamase domain containing protein
Smp_052060.1	1.1354	Succinyl coenzyme A ligase (ADP:GDP forming) subunit
Smp_074470.1	1.1346	Ribosomal protein, Small subunit
Smp_180510.1	1.1343	protein FAM46C
Smp_115450.1	1.1342	hypothetical protein
Smp_212900.1	1.1334	SUN domain containing protein 2
Smp_097700.1	1.1333	Nuclear Receptor subfamily - retinoid-x-receptor (RXR)
Smp_151250.1	1.1305	ER lumen protein retaining receptor
Smp_024850.1	1.1305	60S ribosomal protein L17
Smp_007630.1	1.1295	polyadenylate binding protein 2
Smp_048230.1	1.1286	solute carrier family 31 (copper transporters)
Smp_132300.1	1.1263	kinesin protein KIF3A like
Smp_173900.1	1.1251	pyruvate dehydrogenase phosphatase
Smp_021140.1	1.125	ribosomal protein S8
Smp_002100.1	1.1246	Vesicle transport protein SFT2B
Smp_137740.1	1.123	alpha(13)fucosyltransferase
Smp_136980.1	1.1228	protein rogdi
Smp_168370.1	1.1203	guanine nucleotide exchange factor VAV2
Smp_174870.1	1.119	hypothetical protein
Smp_146030.1	1.1171	tRNA specific adenosine deaminase protein
Smp_003000.1	1.1168	cyclin dependent kinase 9
Smp_033950.2	1.1166	Smad4
Smp_138670.1	1.1159	39S ribosomal protein L19
Smp_159890.1	1.1148	carboxypeptidase d
Smp_019840.2	1.1143	DNA ligase 1
Smp_174740.1	1.1137	small subunit processome component 20
Smp_126350.1	1.1135	NMDA type glutamate receptor 1
Smp_063350.1	1.1123	ribosomal protein L27
Smp_053120.1	1.1115	S adenosyl methyltransferase MraW
Smp_017660.1	1.1102	proteasome activator pa subunit
Smp_049010.1	1.1094	RNA binding protein Nova
Smp_151770.1	1.1091	mitochondrial ribosomal protein L2
Smp_100110.1	1.1091	DPH3
Smp_175610.1	1.1088	dihydrolipoamide acetyltransferase component of
Smp_053560.1	1.1086	MAP kinase activated protein kinase 2
Smp_093450.1	1.1085	u3 small nucleolar rna associated protein 6
Smp_178260.1	1.1082	DNA polymerase alpha catalytic subunit
Smp_213390.1	1.1047	ribosomal protein s6 kinase beta 1
Smp_149360.1	1.1046	trafficking protein particle complex subunit
Smp_179270.3	1.1045	heterogeneous nuclear ribonucleoprotein
Smp_162600.1	1.1032	HEAT repeat containing protein 1
Smp_196230.1	1.103	Bcl2 associated athanogene 1
Smp_004990.1	1.1023	T complex protein 1 subunit zeta
Smp_181220.1	1.102	Complement component 1 Q subcomponent binding
Smp_075210.2	1.1002	prohibitin PHB
Smp_211140.1	1.0998	39S ribosomal protein L22, mitochondrial
Smp_094060.1	1.0996	phenylalanyl tRNA synthetase beta chain
Smp_052890.1	1.0995	thioredoxin domain-containing
Smp_141720.1	1.0985	3-keto-dihydrosphingosine reductase
Smp_068710.1	1.098	hypothetical protein
Smp_055500.1	1.0964	DNA polymerase theta
Smp_151030.1	1.0961	3 hydroxyacyl coenzyme A dehydrogenase type 2
Smp_213160.1	1.0954	TP53-regulating kinase
Smp_075690.1	1.0935	translation elongation factor G
Smp_087980.1	1.093	pyruvate dehydrogenase
Smp_000710.1	1.0929	ubiquitin carboxyl terminal hydrolase 46
Smp_063420.1	1.0915	chaperonin containing TCP1, subunit 5 (epsilon)
Smp_061230.1	1.0903	succinate dehydrogenase (ubiquinone)
Smp_136270.1	1.0894	2 oxoglutarate and iron dependent oxygenase
Smp_073590.1	1.0881	GTP binding protein
Smp_210640.1	1.088	protein RSM22, mitochondrial
Smp_029900.1	1.0877	peptidyl prolyl cis trans isomerase 1
Smp_180230.1	1.0862	hypothetical protein
Smp_070310.1	1.0862	ecotropic viral integration site 5 protein
Smp_030920.1	1.0861	mitochondrial import receptor subunit tom22
Smp_090440.1	1.0857	ATP dependent RNA helicase DDX47
Smp_179160.1	1.0845	nuclear DNA binding protein
Smp_212150.1	1.0834	hypothetical protein
Smp_213440.1	1.0829	RWD domain containing protein
Smp_062790.1	1.0824	grpe protein
Smp_035930.1	1.0811	hypothetical protein
Smp_210300.1	1.0805	phospholipase DDHD1
Smp_100380.1	1.0799	dna replication complex gins protein psf2
Smp_067800.1	1.0793	fibrillin 2
Smp_061950.1	1.0786	U3 small nucleolar ribonucleoprotein
Smp_058460.1	1.0783	eukaryotic translation initiation factor 3
Smp_213840.1	1.0779	hypothetical protein
Smp_157800.1	1.0764	nucleolar rna helicase 2
Smp_055880.2	1.076	chmp1 (chromatin modifying protein) (charged
Smp_127100.1	1.0759	yrdC domain containing protein
Smp_000600.1	1.0758	notchless protein 1 (WD40
Smp_093920.1	1.0752	hypothetical protein
Smp_034300.1	1.075	transcription factor ETV6
Smp_033610.1	1.0727	NADH dehydrogenase (ubiquinone) 1 beta
Smp_018280.1	1.0721	polynucleotide 5' hydroxyl kinase NOL9
Smp_015720.1	1.0718	GTP binding protein CG1354
Smp_170280.1	1.0715	integrin alpha ps
Smp_015900.1	1.0711	hypothetical protein
Smp_152610.1	1.0704	protein hook 3
Smp_124280.1	1.0691	hypothetical protein
Smp_128150.1	1.069	oxysterol binding protein 1
Smp_151590.1	1.0687	Centrosomal protein of 135 kDa (Cep135 protein)
Smp_012860.1	1.0681	tRNA (adenine N(1)) methyltransferase
Smp_002880.1	1.0679	ATP synthase subunit alpha, mitochondrial
Smp_171600.1	1.0672	hypothetical protein
Smp_136330.1	1.0667	liprin alpha 2
Smp_192670.1	1.0658	serine threonine kinase receptor associated
Smp_015860.1	1.0657	Phosphopantetheine binding,domain containing protein
Smp_201440.1	1.0653	hypothetical protein
Smp_090030.1	1.0653	rRNA processing protein Nop9
Smp_033670.5	1.0652	ATP synthase gamma subunit
Smp_029040.1	1.0651	protein unc 50
Smp_003670.1	1.0647	hypothetical protein
Smp_022960.1	1.0641	aldehyde dehydrogenase, mitochondrial
Smp_072950.1	1.0636	Transmembrane emp24 domain containing protein 4
Smp_067280.1	1.0629	dynamin related protein; dynamin protein like
Smp_062260.2	1.062	uridine cytidine kinase 2
Smp_084460.1	1.0616	ribosomal protein L28
Smp_042390.1	1.0609	haloacid dehalogenase hydrolase
Smp_143140.1	1.059	elongation factor 2
Smp_073200.1	1.0581	FAM203 family protein GA19338
Smp_095920.1	1.0534	ATP dependent RNA helicase DDX56
Smp_172300.1	1.0528	mitochondrial ribosomal protein L21
Smp_186980.1	1.0527	flap endonuclease 1
Smp_066610.1	1.0514	protein fam136a
Smp_092810.1	1.0508	transmembrane protein 33
Smp_151110.1	1.0507	hypothetical protein
Smp_095360.1	1.0481	fatty acid binding protein
Smp_067010.1	1.048	RUN domain containing protein 1
Smp_026310.1	1.0467	mitochondrial trans enoyl coenzyme reductase (NADPH)
Smp_130030.1	1.0464	protein FAM91A1
Smp_123420.1	1.0454	aryl hydrocarbon receptor nuclear translocator
Smp_198790.1	1.0449	DNA polymerase epsilon subunit 3
Smp_054230.1	1.0447	hypothetical protein
Smp_127600.1	1.0437	cyclin y
Smp_074000.1	1.0435	hypothetical protein
Smp_092750.1	1.0427	nucleoside diphosphate kinase
Smp_104470.1	1.0426	lysyl tRNA synthetase
Smp_149900.1	1.0422	chaperonin containing TCP1, subunit 7 (eta)
Smp_074940.1	1.042	arylformamidase
Smp_134010.1	1.0415	zinc finger protein ZPR1
Smp_132180.1	1.0413	hypothetical protein
Smp_026450.2	1.0412	hypothetical protein
Smp_213970.1	1.041	hypothetical protein
Smp_160950.1	1.0408	zinc fingerprotein 1
Smp_134290.1	1.0408	ralbp1 associated eps domain containing protein
Smp_164650.1	1.0381	Enhancer of zeste 1 (ENX 2)
Smp_079770.1	1.037	protein disulfide-isomerase ER-60 precursor (ERP60), putative
Smp_214020.1	1.0353	hypothetical protein
Smp_149420.1	1.0351	held out wings
Smp_002410.1	1.0338	14-3-3 epsilon 2
Smp_137330.1	1.0337	serine dehydratase
Smp_000480.1	1.0326	eukaryotic translation initiation factor 3
Smp_169950.1	1.032	casein kinase I delta
Smp_000440.1	1.0314	U11:U12 small nuclear ribonucleoprotein 35 kDa
Smp_163970.1	1.0313	lysosomal protective protein
Smp_017010.4	1.0313	hypothetical protein
Smp_194840.1	1.0311	Niemann Pick C2 protein NPC2 (lipid transprot
Smp_026460.1	1.0308	protein FAM98A
Smp_085780.1	1.0306	hypothetical protein
Smp_214000.1	1.03	CNA
Smp_138040.1	1.0297	hypothetical protein
Smp_002740.2	1.0297	hypothetical protein
Smp_083720.1	1.0286	phosphate carrier protein mitochondrial
Smp_212740.1	1.0275	receptor-regulated Smad1B
Smp_208070.1	1.0264	CDC16 cell division cycle 16
Smp_053040.1	1.0262	charged multivesicular body protein 6
Smp_123640.1	1.024	G protein coupled receptor kinase 4
Smp_087810.1	1.0235	nucleolar GTP binding protein 2
Smp_160270.1	1.023	hypothetical protein
Smp_086910.1	1.0224	Nucleolar protein 16
Smp_212880.1	1.0209	proteasome catalytic subunit 3 (T01 family)
Smp_166430.1	1.0208	Nuclear cap binding protein subunit 2
Smp_099150.1	1.0202	Pleckstrin protein domain containing family
Smp_073050.1	1.0202	hypothetical protein
Smp_145070.1	1.0175	centrosomal protein of 44 kDa
Smp_178050.1	1.0173	hypothetical protein
Smp_027240.1	1.0169	mitochondrial ribosomal protein sc
Smp_072800.1	1.0165	DNA directed RNA polymerase I
Smp_171900.1	1.016	NADH dehydrogenase (ubiquinone) iron sulfur
Smp_135120.1	1.0155	ribosome biogenesis protein bop1
Smp_155470.1	1.015	hypothetical protein
Smp_105070.1	1.0148	hypothetical protein
Smp_171720.1	1.0132	lipid phosphate phosphohydrolase 1
Smp_089550.1	1.0132	eukaryotic translation initiation factor
Smp_170080.1	1.013	solute carrier family 13
Smp_103100.1	1.0122	nuclear pore complex protein nup93
Smp_047410.1	1.0108	hypothetical protein
Smp_198420.1	1.0106	translation initiation factor
Smp_150200.1	1.0102	lethal(2)neighbour of Tid protein
Smp_074870.1	1.0084	tRNA splicing ligase RtcB
Smp_175420.1	1.0083	microsomal signal peptidase 22 kDa
Smp_070690.1	1.0083	cell division cycle 16
Smp_099320.1	1.0082	eukaryotic translation initiation factor 3
Smp_123060.1	1.0073	protein transport protein sec16a
Smp_073070.1	1.0068	palmitoyltransferase zdhhc5
Smp_148660.1	1.0064	dna ligase 4
Smp_038840.1	1.0064	solute carrier family 25 4
Smp_165060.1	1.0057	hypothetical protein
Smp_152620.1	1.0054	protein hook 3
Smp_176480.1	1.0052	myotubularin protein
Smp_094470.1	1.0047	G patch domain and ankyrin repeats containing
Smp_153460.1	1.0045	ubiquinone biosynthesis monooxygenase COQ6
Smp_172240.1	1.0028	stress activated protein kinase JNK
Smp_083200.2	1.0017	Ubiquitin C terminal hydrolase
Smp_088420.1	1.0012	hypothetical protein
Smp_194170.1	1.0005	NADH dehydrogenase (ubiquinone) 1 alpha
Smp_172730.1	1.0004	Fatty aldehyde dehydrogenase
Smp_007540.1	1	exosome complex component CSL4
Smp_059340.1	0.998	guanine nucleotide binding protein G(s) subunit
Smp_124320.1	0.9977	39s ribosomal protein l4 mitochondrial
Smp_053510.1	0.9975	aspartyl tRNA synthetase, cytoplasmic
Smp_097800.3	0.9974	cold shock domain protein A
Smp_006630.2	0.9974	myb binding protein
Smp_076500.1	0.9972	dystrophin,s A:C:F:G:H
Smp_072890.1	0.9969	zinc finger protein
Smp_062520.1	0.9962	n alpha acetyltransferase 15, NatA auxiliary
Smp_214010.1	0.996	hypothetical protein
Smp_019060.1	0.9957	sec61 beta subunit
Smp_075030.1	0.9956	myotrophin
Smp_008770.1	0.9952	Mitochondrial 28S ribosomal protein S32 (S32mt)
Smp_175230.1	0.994	dihydrofolate reductase
Smp_145010.1	0.9939	zinc finger CCHC domain containing protein
Smp_022170.1	0.9937	tropomyosin
Smp_029520.1	0.9936	actin binding lim protein 1
Smp_040450.1	0.9921	ribosome biogenesis protein wdr12
Smp_096020.2	0.9913	adenosylhomocysteinase
Smp_124310.1	0.9911	5' AMP activated protein kinase subunit beta 2
Smp_120630.1	0.991	ubiquitin
Smp_135770.1	0.9909	zinc finger protein
Smp_161990.1	0.9898	hypothetical protein
Smp_048650.1	0.9895	Histidine triad nucleotide binding protein 1
Smp_054820.1	0.9869	n alpha acetyltransferase 35, natc auxiliary
Smp_210890.1	0.9867	inorganic pyrophosphatase
Smp_165830.1	0.9863	28S ribosomal protein S7, mitochondrial
Smp_199360.1	0.9861	protein associating with the carboxyl terminal
Smp_161980.1	0.9861	dis3 exonuclease 1
Smp_031310.1	0.9839	Ribosomal protein, Small subunit
Smp_059750.2	0.9838	ubiquitin conjugating enzyme E2 J2
Smp_137120.1	0.9829	hypothetical protein
Smp_035020.2	0.9827	tetraspanin
Smp_175840.1	0.9818	eukaryotic translation initiation factor 2A
Smp_016990.1	0.9815	Methylosome subunit pICln
Smp_186640.1	0.9813	WD repeat containing protein 36
Smp_027370.1	0.9813	NEDD8 conjugating enzyme UBE2F
Smp_032510.1	0.9812	importin beta 3
Smp_052150.1	0.9809	hypothetical protein
Smp_105930.1	0.9806	programmed cell death 11
Smp_086450.1	0.9802	tRNA pseudouridine synthase A, mitochondrial
Smp_098980.1	0.9796	protein sda1
Smp_022540.1	0.9796	hypothetical protein
Smp_030330.2	0.9785	peptidyl tRNA hydrolase 2, mitochondrial
Smp_160420.1	0.9783	rRNA processing protein EBP2
Smp_148260.1	0.9771	unconventional prefoldin rpb5 interactor
Smp_029750.1	0.9762	hypothetical protein
Smp_068920.3	0.976	centromere:microtubule binding protein cbf5
Smp_103710.1	0.9758	SUMO conjugating enzyme UBC9
Smp_174180.1	0.9753	hypothetical protein
Smp_078540.1	0.9752	hypothetical protein
Smp_076230.1	0.9749	proteasome beta subunit
Smp_098590.1	0.9743	hypothetical protein
Smp_213230.1	0.9738	hypothetical protein
Smp_104370.1	0.9733	dna repair protein xrcc2
Smp_131870.1	0.973	syntaxin binding protein 1
Smp_050130.1	0.9728	golgi to er traffic protein 4
Smp_138280.1	0.9706	hypothetical protein
Smp_035410.1	0.9699	39S ribosomal protein L24
Smp_009420.1	0.9694	sel1 repeat containing protein 1B
Smp_163460.1	0.9692	hypothetical protein
Smp_136350.1	0.9692	ribonuclease P:MRP protein subunit POP5
Smp_129760.1	0.969	U6 snRNA associated Sm protein LSm5
Smp_020800.1	0.9689	cysteine and histidine rich domain containing protein
Smp_104860.1	0.9679	ribonuclease P subunit Rpp30
Smp_206120.1	0.9678	hypothetical protein
Smp_139650.1	0.9675	hypothetical protein
Smp_169030.1	0.9669	asparaginyl tRNA synthetase
Smp_066430.1	0.9667	Zinc finger protein jing protein
Smp_038630.1	0.9657	mitochondrial import inner membrane translocase
Smp_085650.1	0.9655	hippocalcin
Smp_043070.1	0.9654	phosphorylated adapter rna export protein
Smp_082120.1	0.9643	ATP synthase, H+ transporting, mitochondrial F1
Smp_006000.1	0.9616	eukaryotic translation initiation factor 3
Smp_163420.1	0.9615	protein kinase
Smp_212980.1	0.9612	hypothetical protein
Smp_127520.1	0.9608	regulator of G protein signaling
Smp_011960.1	0.9592	inositol pentakisphosphate 2 kinase
Smp_128770.1	0.9585	ubiquitin specific peptidase 4 (C19 family)
Smp_092280.1	0.9561	proteasome alpha 3 subunit
Smp_176200.2	0.9552	superoxide dismutase [Cu-Zn] SOD
Smp_073620.1	0.955	protein tyrosine phosphatase, non receptor type
Smp_093370.2	0.9548	hypothetical protein
Smp_123930.1	0.9547	Mediator of RNA polymerase II transcription
Smp_211330.1	0.9544	ATP dependent RNA helicase DDX6
Smp_054540.1	0.9542	Microtubule associated protein RP:EB family
Smp_152740.1	0.9538	Cirhin
Smp_102450.1	0.9535	RNA 3' terminal phosphate cyclase protein
Smp_100030.1	0.9515	ribosome biogenesis protein BMS1
Smp_097790.2	0.9512	hypothetical protein
Smp_006990.1	0.9504	eukaryotic translation initiation factor 5b
Smp_005180.1	0.9497	g1 to s phase transition protein
Smp_166380.1	0.9496	hypothetical protein
Smp_181290.1	0.9488	39S ribosomal protein L28, mitochondrial
Smp_194160.1	0.9482	leucyl tRNA synthetase, cytoplasmic
Smp_006780.1	0.9478	n alpha acetyltransferase 50, NatE catalytic
Smp_096780.1	0.9471	transmembrane protein 165
Smp_164940.1	0.9468	RNA binding protein
Smp_064600.1	0.9467	Sjoegren syndrome:scleroderma autoantigen 1
Smp_076040.3	0.9466	Transmembrane 9 superfamily protein
Smp_170380.1	0.9457	hypothetical protein
Smp_019750.2	0.9443	ATP synthase, subunit d
Smp_161160.1	0.9438	lupus la ribonucleoprotein
Smp_078320.1	0.9436	eukaryotic translation initiation factor 3
Smp_013860.1	0.9423	glutamate cysteine ligase catalytic subunit
Smp_000070.1	0.9422	1-acyl-sn-glycerol-3-phosphate o-acyltransferase
Smp_000630.1	0.9417	isochorismatase domain containing protein 2
Smp_066200.1	0.9412	cytochrome c oxidase polyprotein Vb
Smp_174910.1	0.9407	importin subunit alpha 2
Smp_143740.1	0.9407	uroporphyrinogen decarboxylase
Smp_127040.1	0.9405	rho GTPase activating protein 190
Smp_139500.1	0.9396	hypothetical protein
Smp_171590.1	0.9391	dual specificity protein phosphatase CDC14A
Smp_178720.1	0.9387	oligomeric golgi complex subunit 5
Smp_140690.1	0.9385	DNA directed RNA polymerase I subunit RPA2
Smp_084610.1	0.9385	FAS associated factor 2
Smp_127830.1	0.9379	actin protein ARP2:3 complex subunit
Smp_021070.1	0.9378	guanine nucleotide binding protein
Smp_020120.1	0.9377	transmembrane protein 188
Smp_016640.1	0.9374	prostatic acid phosphatase
Smp_139610.1	0.9366	hypothetical protein
Smp_143150.1	0.9363	elongation factor 2
Smp_049380.1	0.9361	chimerin rho gtpase activating protein
Smp_089050.1	0.9355	zinc finger, matrin type 5
Smp_077020.1	0.9345	dimethyladenosine transferase
Smp_148280.1	0.9335	hypothetical protein
Smp_150680.1	0.931	tryptophanyl tRNA synthetase
Smp_049760.1	0.93	TGF-beta receptor 1
Smp_137830.1	0.9294	hypothetical protein
Smp_073500.2	0.9279	elongation factor (ef-tu
Smp_012350.2	0.9274	venom allergen-like (VAL) 11 protein
Smp_064240.1	0.927	AP 1 complex subunit mu 1
Smp_126910.1	0.9266	periodic tryptophan protein 2
Smp_061310.1	0.926	hypothetical protein
Smp_079450.1	0.9255	ubiquinol cytochrome c reductase core protein
Smp_152010.1	0.9253	interferon stimulated exonuclease gene
Smp_144560.1	0.9245	Nucleobindin 2
Smp_043610.1	0.9234	hypothetical protein
Smp_134060.1	0.9233	WD repeat and SOF domain containing protein 1
Smp_094150.1	0.9219	U6 snRNA associated protein
Smp_211120.1	0.9212	Cleavage and polyadenylation specificity factor
Smp_128680.1	0.9209	sn1 specific diacylglycerol lipase beta
Smp_033020.1	0.9196	histone chaperone ASF1A
Smp_179740.1	0.9177	transmembrane protein 8A
Smp_103470.1	0.916	protein mago nashi
Smp_151650.1	0.9154	mitochondrial import inner membrane translocase
Smp_022500.1	0.9144	hypothetical protein
Smp_181100.1	0.9135	oligosaccharyltransferase complex subunit ostc
Smp_158650.1	0.9127	hypothetical protein
Smp_088390.1	0.9127	PITH domain containing protein 1
Smp_210930.1	0.9126	ribosomal pseudouridine synthase
Smp_073570.1	0.9119	dna directed rna polymerases i ii and iii
Smp_158300.1	0.9106	protein EFR3 B
Smp_025160.3	0.9105	acyl protein thioesterase 12
Smp_042550.1	0.9098	sorting nexin 2
Smp_174390.1	0.9091	serine threonine kinase receptor associated
Smp_166150.1	0.9091	maternal embryonic leucine zipper kinase MELK
Smp_151360.1	0.9086	hypothetical protein
Smp_168960.1	0.9084	multiple pdz domain protein
Smp_085240.2	0.9083	diacylglycerol pyrophosphate (phosphatidic acid) phosphatase 1
Smp_067400.1	0.9082	reticulon 4 interacting protein 1
Smp_168770.1	0.908	mitochondrial import inner membrane translocase
Smp_092580.1	0.9078	guanine nucleotide binding protein G(s) subunit
Smp_095140.1	0.9076	THUMP domain containing protein 1
Smp_122680.1	0.9071	oligophrenin 1
Smp_030370.1	0.9061	calreticulin
Smp_006850.1	0.9046	dna directed rna polymerases i ii and iii
Smp_034940.2	0.9037	protein C10orf118
Smp_072640.1	0.9036	stomatin protein 2
Smp_176430.2	0.903	pleckstrin y domain containing family G
Smp_163050.1	0.9029	NADP dependent isocitrate dehydrogenase mitochondrial
Smp_063640.1	0.9022	g protein beta subunit
Smp_138100.1	0.9017	hypothetical protein
Smp_066010.2	0.9015	cytochrome b5 type B
Smp_004600.1	0.9009	T complex protein 1 subunit delta
Smp_179800.1	0.9	p21 activated protein kinase 1 Dpak1
Smp_141580.1	0.9	serine:threonine protein kinase tousled
Smp_097620.1	0.8992	vacuolar protein sorting associated protein 25
Smp_171630.1	0.8989	solute carrier family 17
Smp_056350.1	0.8988	mitotic spindle assembly checkpoint protein
Smp_097090.2	0.8986	a kinase anchor protein 1 mitochondrial
Smp_015730.1	0.898	hypothetical protein
Smp_160760.1	0.8957	serine:threonine protein kinase N2
Smp_155550.1	0.8946	serine protease inhibitors serpins
Smp_134050.1	0.8942	voltage dependent calcium channel subunit
Smp_078900.1	0.8937	histone lysine N methyltransferase E ezh
Smp_047420.1	0.8934	e3 ubiquitin protein ligase
Smp_169440.1	0.8929	ubiquitin protein ligase
Smp_025700.1	0.8924	rab9 effector protein with kelch motifs
Smp_002870.1	0.8924	transmembrane protein 115
Smp_053610.1	0.8919	Seryl tRNA Synthetase
Smp_085790.2	0.8918	hypothetical protein
Smp_031730.1	0.8918	signal peptidase 18 kDa subunit
Smp_068420.1	0.8914	small nuclear ribonucleoprotein sm d3
Smp_033870.1	0.8909	hypothetical protein
Smp_146400.1	0.8906	syntaxin binding protein 1
Smp_061250.1	0.8902	solute carrier family 25 6
Smp_042090.1	0.8902	60S ribosomal protein L10a
Smp_150770.1	0.8876	teneurin
Smp_139010.1	0.8873	hypothetical protein
Smp_136950.1	0.8853	hypothetical protein
Smp_050570.1	0.8853	TAF9 RNA polymerase II, TATA box binding protein
Smp_033680.1	0.8841	Pre mRNA splicing factor cwc15
Smp_000110.1	0.883	elongation factor Tu GTP binding
Smp_016670.1	0.8829	4a hydroxytetrahydrobiopterin dehydratase
Smp_202680.1	0.8825	hypothetical protein
Smp_173180.2	0.8825	developmentally regulated gtp binding protein 1
Smp_130230.1	0.8818	Ras C3 botulinum toxin substrate 1
Smp_064260.1	0.8817	exosome component; exosome complex component rrp
Smp_129420.1	0.8816	28S ribosomal protein S11, mitochondrial
Smp_037700.1	0.881	nuclear transport factor 2
Smp_022660.1	0.8809	glutamate rich WD repeat containing 1
Smp_101240.1	0.8808	phenylalanyl tRNA synthetase alpha chain
Smp_017360.1	0.8794	T complex protein 1 subunit alpha
Smp_000780.2	0.879	actin binding lim protein 1
Smp_071560.1	0.8786	Transmembrane protein 147
Smp_147930.1	0.8781	acyl coenzyme A binding domain containing protein
Smp_186670.1	0.8779	aspartate carbamoyltransferase
Smp_050700.1	0.8772	39S ribosomal protein L38, mitochondrial
Smp_142400.2	0.8769	bhlhzip transcription factor bigmax
Smp_027480.1	0.8756	NADH:ubiquinone dehydrogenase
Smp_032060.1	0.8749	14 kda subunit splicing factor 3b
Smp_010090.1	0.8747	charged multivesicular body protein 5
Smp_053470.1	0.8742	Nucleolar protein 5A
Smp_028050.1	0.8732	hypothetical protein
Smp_009070.1	0.8726	zinc finger protein 182
Smp_064050.2	0.8725	ruvb reptin and pontin
Smp_134780.1	0.8723	RING finger protein 103
Smp_041190.2	0.8717	outer dense fiber protein 2
Smp_104580.1	0.8713	ribulose phosphate epimerase
Smp_162710.1	0.871	serine:threonine protein kinase 6
Smp_097590.1	0.8695	valyl tRNA synthetase
Smp_088380.1	0.8693	evolutionarily signaling intermediate
Smp_050590.1	0.8689	N acetyltransferase ARD1
Smp_145650.1	0.8682	forkhead protein: forkhead protein domain
Smp_012790.1	0.8673	hypothetical protein
Smp_075640.3	0.8672	AMME syndrome candidate gene 1 protein
Smp_168920.1	0.8671	WD repeat domain 36
Smp_055800.1	0.8663	pescadillo (ribo biogenesis; cell proliferation
Smp_040270.1	0.8662	protein LTV1
Smp_173410.1	0.8659	hypothetical protein
Smp_068580.1	0.8655	transmembrane protein 93
Smp_144160.1	0.8648	hypothetical protein
Smp_140680.1	0.8643	endothelial differentiation factor 1
Smp_034490.1	0.8641	proteasome catalytic subunit 1 (T01 family)
Smp_000810.2	0.864	TatD DNase domain containing 1
Smp_120960.2	0.8623	ribonuclease PH
Smp_149960.1	0.8621	autophagy protein 9A
Smp_105540.1	0.8608	tensin
Smp_075130.1	0.8607	guanine nucleotide binding protein subunit
Smp_026630.1	0.8604	26S proteasome non ATPase regulatory subunit 7
Smp_009430.1	0.8603	steroid dehydrogenase
Smp_030830.2	0.8598	Ras GTPase activating protein binding protein 1
Smp_027250.1	0.8595	Small acidic protein
Smp_049550.1	0.8594	78 kDa glucose regulated protein
Smp_171280.1	0.8593	MAD2L1 binding protein
Smp_028330.1	0.8593	hypothetical protein
Smp_078700.1	0.8585	hypothetical protein
Smp_150690.1	0.8584	proliferation associated protein 2G4 38 kDa
Smp_144940.1	0.858	RUN domain containing protein 3B
Smp_159650.1	0.8579	N methyl D aspartate receptor associated
Smp_025950.1	0.8578	hypothetical protein
Smp_101230.1	0.8577	phenylalanyl tRNA synthetase alpha chain
Smp_006560.1	0.8575	heat shock protein 67b2
Smp_213030.1	0.8569	flap endonuclease GEN 1
Smp_040770.1	0.8565	methionyl tRNA synthetase, cytoplasmic
Smp_141330.1	0.855	u2 small nuclear ribonucleoprotein A'
Smp_123070.1	0.8548	ribonuclease P protein subunit RPR2
Smp_179130.1	0.8546	hypothetical protein
Smp_155370.1	0.8535	hypothetical protein
Smp_012720.1	0.8533	hypothetical protein
Smp_145670.1	0.853	SEC63 protein
Smp_213960.1	0.8522	bromodomain containing protein 8
Smp_021730.1	0.852	hypothetical protein
Smp_128610.1	0.8519	cytochrome c oxidase subunit IV
Smp_024150.1	0.8519	UBX domain containing protein 2
Smp_049920.3	0.8499	importin 9 (imp9) (ran binding protein
Smp_158910.1	0.8496	cyclin dependent protein kinase CDC28 regulatory
Smp_152710.2	0.8487	glutathione s transferase omega
Smp_163430.1	0.8486	hypothetical protein
Smp_091380.1	0.8484	hypothetical protein
Smp_040540.1	0.8484	ATP binding cassette sub family F
Smp_064280.1	0.848	coiled coil domain containing protein 51
Smp_173810.1	0.8474	serine:threonine protein phosphatase 2A 55 kDa
Smp_212860.1	0.8473	39S ribosomal protein L14, mitochondrial
Smp_199630.1	0.847	hypothetical protein
Smp_213510.1	0.8467	hypothetical protein
Smp_155790.1	0.8467	hypothetical protein
Smp_136730.1	0.8466	cathepsin d (lysosomal aspartyl protease)
Smp_174370.1	0.8461	DNA directed RNA polymerase III subunit
Smp_135080.1	0.8458	microtubule associated protein 1A
Smp_143660.1	0.8451	midasin
Smp_086460.1	0.8449	tho complex subunit 2
Smp_141040.1	0.8448	striatin
Smp_130790.2	0.8448	eukaryotic release factor 3 (erfs)
Smp_026090.1	0.8447	ras gtp binding protein d
Smp_213060.1	0.8445	polycomb group RING finger protein 2
Smp_084900.1	0.8442	translation initiation factor eIF 2B subunit
Smp_123520.1	0.8441	trna (uracil 5) methyltransferase
Smp_162080.1	0.8438	MLX interacting protein
Smp_021910.1	0.843	ubiquinone menaquinone biosynthesis; methoxy polyprenyl benzoquinol
Smp_148050.1	0.8424	glutaminyl tRNA synthetase
Smp_158840.1	0.8418	digestive organ expansion factor
Smp_026560.2	0.8416	calmodulin
Smp_084620.1	0.8414	activated rna polymerase II transcriptional
Smp_151480.1	0.8411	hypothetical protein
Smp_101670.1	0.8401	5' AMP activated protein kinase subunit beta 2
Smp_121790.1	0.8395	39S ribosomal protein L13, mitochondrial
Smp_012450.1	0.8387	tRNA threonylcarbamoyladenosine
Smp_050540.1	0.8375	uridine 5' monophosphate synthase
Smp_092930.1	0.8371	hypothetical protein
Smp_016550.2	0.837	GTP binding protein hflx
Smp_210410.1	0.8363	alpha parvin
Smp_066770.1	0.8357	hypothetical protein
Smp_094810.1	0.8349	peptidyl-prolyl cis-trans isomerase (PPIase) E
Smp_058240.1	0.8348	Reticulon 4 (Neurite outgrowth inhibitor)
Smp_197880.1	0.8346	DNA replication ATP dependent helicase Dna2
Smp_022110.1	0.8341	p21 activated protein kinase interacting protein
Smp_103570.1	0.8333	serine:threonine protein kinase 38
Smp_171850.1	0.833	yippee protein
Smp_059150.1	0.8329	Mitochondrial inner membrane protein
Smp_022400.1	0.8324	glucose 6 phosphate isomerase
Smp_126440.1	0.8323	ankyrin repeat domain containing protein 12
Smp_079750.1	0.8318	Ribosomal RNA processing protein 8
Smp_203610.1	0.8307	28S ribosomal protein S6, mitochondrial
Smp_136360.1	0.8307	DNA cross link repair 1A protein
Smp_105710.1	0.8305	mps one binder kinase activator 3
Smp_062420.3	0.8295	mitochondrial import receptor subunit tom34
Smp_020840.1	0.8294	oxalate:formate antiporter
Smp_009760.1	0.8279	14-3-3 protein homolog 1
Smp_135830.1	0.8276	hypothetical protein
Smp_104330.1	0.8275	dihydrolipoyllysine residue succinyltransferase
Smp_005290.1	0.8274	ubiquinol cytochrome c reductase cytochrome c1
Smp_147820.1	0.8271	hypothetical protein
Smp_199730.1	0.8268	cytochrome c oxidase subunit XV assembly
Smp_076030.1	0.8266	tob protein; protein tob btg
Smp_019100.1	0.8256	EH domain containing protein 1
Smp_067890.1	0.8255	proteasome alpha 2 subunit
Smp_095250.1	0.8252	hypothetical protein
Smp_065170.1	0.825	hypothetical protein
Smp_144930.1	0.8249	elongator complex protein 1
Smp_081790.1	0.8247	nucleoside diphosphate kinase 6
Smp_176760.1	0.8238	metaxin 1
Smp_162780.1	0.8237	protein pellino 2
Smp_013520.1	0.8233	hypothetical protein
Smp_098740.1	0.8232	dpy 30
Smp_157810.1	0.8202	39S ribosomal protein L37, mitochondrial
Smp_213180.1	0.8197	allene oxide synthase-lipoxygenase protein-like
Smp_019920.1	0.8192	hypothetical protein
Smp_060070.1	0.8176	septin 7
Smp_057930.1	0.817	protoheme IX farnesyltransferase
Smp_019430.1	0.8169	Zinc finger, C2H2 type domain containing protein
Smp_179380.1	0.8163	hypothetical protein
Smp_149150.1	0.8153	diazepam binding inhibitor
Smp_018610.1	0.8151	Mediator of RNA polymerase II transcription
Smp_006440.1	0.8145	heterogeneous nuclear ribonucleoprotein l
Smp_150670.1	0.8143	sh3 domain binding protein
Smp_050470.1	0.8142	transducin beta protein 3 like
Smp_016410.1	0.8137	E3 SUMO protein ligase RanBP2
Smp_004980.1	0.8133	39S ribosomal protein L20, mitochondrial
Smp_009390.2	0.8132	prefoldin subunit
Smp_162630.1	0.8126	ubiquitin activating enzyme E1
Smp_015880.1	0.8121	hypothetical protein
Smp_214160.1	0.8118	protein KRI1
Smp_144570.1	0.8115	serine hydroxymethyltransferase
Smp_135020.1	0.8113	oxalate:formate antiporter
Smp_210230.1	0.8112	SEL 1protein
Smp_135740.1	0.8103	splicing factor 3B subunit 5
Smp_009150.1	0.8091	3 oxoacyl (acyl carrier protein) synthase
Smp_069130.2	0.8087	heat shock protein 105 kDa
Smp_174800.1	0.8086	zinc finger protein
Smp_132350.1	0.8078	nucleolar complex protein 3
Smp_149070.1	0.8075	Nucleolar protein 6
Smp_097250.1	0.8069	Exosome complex exonuclease RRP4
Smp_161250.1	0.8067	microphthalmia associated transcription factor
Smp_053820.1	0.8061	preprotein translocase secy subunit (sec61)
Smp_167170.1	0.8049	ancient ubiquitous protein
Smp_198920.1	0.8046	Coatomer delta subunit
Smp_148220.1	0.8046	hypothetical protein
Smp_055340.1	0.8042	protein lin 9
Smp_171660.1	0.8035	ring finger protein 170
Smp_066590.1	0.8034	LYR motif containing protein 4
Smp_049630.1	0.8034	Inhibitor of growth protein 2
Smp_158080.1	0.8019	hypothetical protein
Smp_040800.1	0.8014	glycyl tRNA synthetase
Smp_147510.1	0.801	cytochrome c oxidase assembly protein cox15
Smp_165330.1	0.8008	GPN loop GTPase 2
Smp_145180.1	0.8005	rab5 GDP:GTP exchange factor
Smp_154830.1	0.8003	synaptonemal complex protein 2 / uncharacterized
Smp_094570.1	0.8003	WD repeat containing protein 75
Smp_166070.1	0.7997	ras specific guanine nucleotide releasing factor
Smp_213980.1	0.7994	hypothetical protein
Smp_030290.1	0.7989	prefoldin subunit 2
Smp_072980.1	0.7987	eukaryotic elongation factor 2 kinase
Smp_213850.1	0.7983	hypothetical protein
Smp_028140.1	0.798	FCH domain only protein 2
Smp_163540.1	0.7979	hypothetical protein
Smp_046430.1	0.7978	ubiquitin carboxyl terminal hydrolase
Smp_156070.1	0.797	small subunit ribosomal protein S5
Smp_007190.1	0.7968	lariat debranching enzyme
Smp_055200.1	0.7966	Tumor suppressor candidate 3 (protein N33)
Smp_052870.1	0.7959	26S proteasome non ATPase regulatory subunit 6
Smp_137600.1	0.7958	hypothetical protein
Smp_065150.1	0.7958	N acetyltransferase ESCO2
Smp_006980.1	0.7958	Mediator of RNA polymerase II transcription
Smp_173790.1	0.7956	o acyltransferase (membrane bound) domain
Smp_036220.1	0.7933	histone H2B
Smp_167890.1	0.7924	methionine R sulfoxide reductase B2
Smp_092320.1	0.7912	RNA polymerase II elongation factor ELL
Smp_023150.1	0.791	serine:threonine protein phosphatase 6 catalytic
Smp_133280.1	0.7899	arginyl tRNA synthetase, cytoplasmic
Smp_098710.1	0.7898	quiescin q6 sulfhydryl oxidase
Smp_168170.1	0.7889	calcineurin phosphoesterase
Smp_123330.1	0.7889	hypothetical protein
Smp_026700.1	0.7884	tRNA dihydrouridine synthase 4
Smp_049890.1	0.7879	WD repeat domain containing protein 83
Smp_017430.1	0.7875	multivalent antigen sj gapdh; multivalent antigen sj fabp
Smp_191160.1	0.787	hypothetical protein
Smp_017110.1	0.7851	RNA polymerase II subunit A C terminal domain
Smp_172910.1	0.7837	Protein phosphatase PP2A 55 kDa regulatory
Smp_149410.1	0.7823	hypothetical protein
Smp_143830.1	0.7821	long chain fatty acid transport protein 1
Smp_079220.1	0.7818	atp:adp antiporter
Smp_180740.1	0.7812	zinc finger FYVE domain containing protein 1
Smp_008470.2	0.781	erythroblast macrophage protein EMP
Smp_212830.1	0.7807	nitrogen permease regulator 3 NPL3
Smp_170200.1	0.7802	alpha tocopherol transfer protein
Smp_018020.1	0.7802	NADH dehydrogenase (ubiquinone) iron sulfur
Smp_034090.1	0.7798	hypothetical protein
Smp_137410.1	0.7782	calpain A
Smp_123410.2	0.7782	DEAD box ATP dependent RNA helicase
Smp_074510.1	0.7772	guanine nucleotide binding protein subunit
Smp_205570.1	0.7759	small nuclear ribonucleoprotein e
Smp_176660.1	0.775	hypothetical protein
Smp_026340.1	0.774	hypothetical protein
Smp_065280.1	0.7739	hypothetical protein
Smp_176000.1	0.7737	abnormal spindle microcephaly associated
Smp_113660.1	0.7737	U1 small nuclear ribonucleoprotein C
Smp_145780.1	0.7736	28S ribosomal protein S5
Smp_135960.1	0.7734	transmembrane protein 11
Smp_213040.1	0.7733	26S proteasome non ATPase regulatory subunit
Smp_024380.1	0.773	hypothetical protein
Smp_130220.1	0.7724	hypothetical protein
Smp_004280.1	0.7714	hypothetical protein
Smp_068340.1	0.7705	hypothetical protein
Smp_165980.1	0.7702	DNA directed RNA polymerase III subunit RPC6
Smp_175360.1	0.7697	cation transporting atpase worm
Smp_004000.1	0.7683	RNA binding protein EIF1AD
Smp_026160.1	0.7679	growth hormone inducible transmembrane protein
Smp_015090.1	0.7676	coatomer subunit beta'
Smp_051510.1	0.7674	pericentrin fragment
Smp_004470.1	0.7668	thioredoxin dependent peroxide reductase
Smp_009600.1	0.7654	STK PlK1
Smp_006920.1	0.7653	FYN TK6
Smp_132030.1	0.7646	dna directed rna polymerases i ii, and iii
Smp_146310.1	0.764	three prime repair exonuclease 1
Smp_151070.1	0.7638	transcription elongation factor spt5
Smp_124770.1	0.7638	hypothetical protein
Smp_053800.1	0.7625	mitochondrial carrier 2
Smp_079490.1	0.7623	eukaryotic translation initiation factor 4b:4h
Smp_137390.1	0.7621	histone RNA hairpin binding protein HBP
Smp_133150.1	0.762	oligomeric golgi complex subunit 5
Smp_060700.1	0.7618	adaptor protein complex 1, sigma 2
Smp_213670.1	0.7617	hypothetical protein
Smp_148410.1	0.7599	HEAT repeat containing protein 5B
Smp_198970.1	0.7593	Phospholipase A2
Smp_009340.1	0.759	krr1 small subunit processome component
Smp_009650.1	0.7589	mitochondrial processing peptidase beta subunit
Smp_102840.1	0.757	28S ribosomal protein S2, mitochondrial
Smp_020040.2	0.7565	protein phosphatase 1A
Smp_174640.1	0.7558	stromal interaction molecule
Smp_137840.1	0.7558	hypothetical protein
Smp_028120.1	0.7552	optic atrophy 1 protein opa1
Smp_160090.1	0.7551	RNA exonuclease NEF sp
Smp_041600.1	0.7549	isoleucyl tRNA synthetase, cytoplasmic
Smp_034980.1	0.7546	protein phosphatase
Smp_081820.3	0.7537	synaptic glycoprotein sc2
Smp_207050.1	0.7521	TBC1 domain family 4
Smp_073270.1	0.7518	neuroendocrine protein 7b2
Smp_059810.1	0.7513	tho complex subunit 7
Smp_160870.1	0.751	nuclear valosin containing protein
Smp_214170.1	0.7495	protein KRI1
Smp_091300.1	0.7491	U1 small nuclear ribonucleoprotein C
Smp_085500.1	0.7491	elongator complex protein 3
Smp_043200.1	0.749	serine:threonine protein kinase rio2
Smp_105210.1	0.748	zinc finger protein
Smp_032810.1	0.7471	thymidylate kinase
Smp_037530.1	0.747	ThioRedoXin (see also xtr) family member
Smp_084740.1	0.7453	ubiquitin carboxyl terminal hydrolase 14
Smp_212060.1	0.7451	28S ribosomal protein S30, mitochondrial
Smp_118220.1	0.745	ubiquitin conjugating enzyme E2A
Smp_144080.1	0.7444	proprotein convertase subtilisin:kexin type 5
Smp_163620.1	0.744	dna helicase ino80
Smp_047370.1	0.743	malate dehydrogenase mitochondrial
Smp_017990.1	0.7425	hypothetical protein
Smp_008580.1	0.7424	UDP N acetylglucosamine transporter
Smp_137240.1	0.7423	phosphatidylserine receptor
Smp_042400.1	0.7421	arginine rich, mutated in early stage tumors
Smp_211060.1	0.7405	acylaminoacyl peptidase (S09 family)
Smp_201220.1	0.74	casein kinase I delta
Smp_052740.1	0.7396	Gamma soluble NSF attachment protein
Smp_019790.1	0.7392	tyrosine kinase VKR1
Smp_129450.1	0.7391	glucose 6 phosphatase 3
Smp_157520.1	0.739	zinc finger protein zas; shn zinc finger protein
Smp_173890.1	0.7383	peter pan
Smp_158640.1	0.7383	28S ribosomal protein S17, mitochondrial
Smp_137090.1	0.7382	BRCA1 associated RING domain protein 1
Smp_164960.1	0.7381	phosphatidylinositol 4,5 bisphosphate 3 kinase
Smp_015980.1	0.738	ATP synthase E chain
Smp_011720.1	0.7375	PHD finger 5A
Smp_004640.1	0.7374	DNA directed RNA polymerases I and III subunit
Smp_063650.4	0.7363	transcription initiation factor TFIIB
Smp_041740.1	0.736	t complex protein 1 subunit gamma
Smp_046910.1	0.735	DNA polymerase epsilon subunit 4
Smp_034670.1	0.7349	tubulin gamma 1 chain
Smp_064800.1	0.7344	ribonucleases P:MRP protein subunit RPP25
Smp_030180.1	0.7343	ubiquitin modifier 1
Smp_078710.1	0.7342	hypothetical protein
Smp_080040.1	0.7338	adhesion regulating molecule 1
Smp_093580.1	0.7329	ATP dependent RNA helicase DHX35
Smp_105970.1	0.7316	Caprin 1
Smp_072490.1	0.7315	hypothetical protein
Smp_196140.1	0.7312	selenoprotein w
Smp_056500.1	0.7311	proteasome (prosome macropain) subunit beta type
Smp_153960.1	0.7306	presenilin
Smp_129130.1	0.7304	ATP dependent DNA helicase Q5
Smp_211300.1	0.7303	oligomeric golgi complex subunit 7
Smp_123500.1	0.7299	ATP dependent RNA helicase DHX37
Smp_006190.1	0.7286	DCP2 decapping enzyme
Smp_092380.1	0.7284	protein bud31
Smp_124950.1	0.7283	SET and MYND domain containing protein 4
Smp_045780.1	0.7277	ubiquitin modifier activating enzyme 5
Smp_213600.1	0.727	hypothetical protein
Smp_073110.1	0.7269	vacuolar protein sorting associated protein 41
Smp_096310.1	0.7268	atypical protein kinase C aPKC
Smp_095130.1	0.7268	porphobilinogen deaminase
Smp_077390.1	0.7264	hypothetical protein
Smp_132570.1	0.7262	choline:ethanolamine kinase
Smp_095090.1	0.7246	solute carrier family 37
Smp_037910.1	0.7243	Succinate dehydrogenase (ubiquinone) cytochrome
Smp_102490.1	0.7242	hypothetical protein
Smp_004590.1	0.7228	hypothetical protein
Smp_070130.1	0.722	Bud site selection protein 20
Smp_021040.1	0.7217	protein FAM32A
Smp_156570.1	0.7213	WD repeat containing protein 74
Smp_001360.1	0.7192	thymidylate kinase
Smp_062980.1	0.7179	CD9 antigen
Smp_019890.1	0.7179	syntaxin 1a
Smp_052790.1	0.7171	serologically defined colon cancer antigen 1
Smp_212500.1	0.717	zinc finger protein 598
Smp_097660.1	0.717	eukaryotic initiation factor 4A
Smp_097730.1	0.7162	serum response factor
Smp_171920.1	0.7157	serine:threonine protein kinase LATS1
Smp_032920.2	0.7156	soss complex subunit b1
Smp_175430.1	0.7147	DNA damage binding protein 1
Smp_148920.1	0.7147	ribosomal RNA methyltransferase
Smp_029100.2	0.7143	TRM112 protein
Smp_035300.2	0.7133	snare protein sec22
Smp_179460.1	0.7113	hypothetical protein
Smp_059350.2	0.7112	der1 protein derlin
Smp_055760.1	0.7109	ATP dependent zinc metalloprotease YME1L1
Smp_009830.1	0.7109	translocon associated protein subunit beta
Smp_142690.1	0.71	neuronal acetylcholine receptor subunit alpha 4
Smp_055770.2	0.7098	Protein phosphatase PP2A 55 kDa regulatory
Smp_128690.1	0.709	glycine dehydrogenase (decarboxylating)
Smp_181050.1	0.7088	hypothetical protein
Smp_025010.1	0.7087	casein kinase II beta subunit
Smp_007330.1	0.7084	hypothetical protein
Smp_128360.1	0.7078	NADP dependent malic enzyme
Smp_172610.1	0.706	hypothetical protein
Smp_170450.1	0.7054	sodium:potassium:calcium exchanger
Smp_078010.1	0.7049	casein kinase
Smp_094020.1	0.7036	ATP dependent RNA helicase
Smp_032580.2	0.7031	subfamily T1A non peptidase ue
Smp_045620.1	0.7026	tho complex subunit 3
Smp_055640.1	0.7023	hypothetical protein
Smp_104720.1	0.702	GDP L fucose synthase
Smp_003620.1	0.7014	septin
Smp_059240.1	0.7013	transmembrane protein 186
Smp_002510.1	0.7006	pyruvate dehydrogenase (lipoamide)
Smp_102480.1	0.7004	hypothetical protein
Smp_029500.1	0.7004	thimet oligopeptidase
Smp_039000.1	0.7003	ATP synthase delta chain
Smp_066480.1	0.6991	28S ribosomal protein S16
Smp_093850.1	0.699	hypothetical protein
Smp_066820.2	0.6972	integrator complex subunit 6
Smp_079710.1	0.6969	NADH dehydrogenase (ubiquinone) 1 alpha
Smp_138590.1	0.6961	HMG-CoA reductase
Smp_035430.2	0.6961	protein phosphatase 2a regulatory subunit
Smp_046810.1	0.6959	m phase inducer phosphatase(cdc25)
Smp_186650.1	0.6951	f actin capping protein beta subunit
Smp_007300.1	0.6951	coiled coil helix coiled coil helix
Smp_006840.1	0.6936	hypothetical protein
Smp_154870.1	0.6932	signal transduction protein lnk realted
Smp_212920.1	0.6923	proteasome subunit alpha type 1
Smp_151420.1	0.6922	phospholipase D
Smp_030280.1	0.6922	OTU domain containing protein 6B
Smp_176490.1	0.6919	hypothetical protein
Smp_062640.1	0.6916	hypothetical protein
Smp_175660.1	0.6913	B cell receptor associated protein
Smp_127650.1	0.6911	Secretory carrier associated membrane protein 2
Smp_033350.1	0.6905	peptide N(4) (N acetyl beta
Smp_086900.1	0.6903	ADP ribosylation factor protein 1 like
Smp_101200.1	0.6901	eukaryotic translation initiation factor 3
Smp_073930.1	0.6886	serine:threonine protein kinase Akt
Smp_213570.1	0.6884	similar to THO complex, putative
Smp_038080.1	0.6884	importin subunit beta 1
Smp_016390.1	0.6874	charged multivesicular body protein 2a
Smp_050350.2	0.6872	vacuolar protein sorting associated protein 29
Smp_033620.1	0.6863	hypothetical protein
Smp_071000.1	0.6862	26 proteasome complex subunit DSS1
Smp_097020.1	0.6858	F box:LRR repeat protein 2
Smp_029670.1	0.6848	hypothetical protein
Smp_166830.1	0.6845	Uncharacterized methyltransferase WBSCR22
Smp_035540.1	0.684	hypothetical protein
Smp_136210.1	0.6836	WD repeat containing protein 63
Smp_210450.1	0.6835	Mitochondrial 28S ribosomal protein S29
Smp_103200.1	0.6834	V type proton ATPase subunit D
Smp_123690.1	0.6822	tRNA splicing endonuclease subunit Sen54
Smp_042110.1	0.6822	hypothetical protein
Smp_021080.1	0.6814	39S ribosomal protein L15, mitochondrial
Smp_059100.1	0.6805	px19 protein
Smp_079760.1	0.6803	integrin linked protein kinase
Smp_090240.1	0.6788	jnk:sapk associated protein
Smp_148140.1	0.6785	hypothetical protein
Smp_040790.1	0.6785	peptidyl prolyl cis trans isomerase B
Smp_165190.1	0.6777	hypothetical protein
Smp_157680.1	0.6775	hypothetical protein
Smp_027300.1	0.6773	histone lysine N methyltransferase SUV39H2
Smp_019940.1	0.6772	hypothetical protein
Smp_201470.1	0.6767	hypothetical protein
Smp_078640.1	0.6767	small nuclear ribonucleoprotein LsM3
Smp_038030.1	0.6761	adenylosuccinate lyase
Smp_022470.1	0.676	DNA excision repair protein ERCC 1
Smp_198800.1	0.6759	mucolipin
Smp_031710.1	0.6756	NADH dehydrogenase (ubiquinone) 1 alpha
Smp_213200.1	0.675	amidohydrolase 2
Smp_002080.1	0.6729	S adenosylmethionine synthetase
Smp_203630.1	0.6728	hypothetical protein
Smp_079310.1	0.6727	transmembrane emp24 domain containing protein
Smp_158670.1	0.672	hypothetical protein
Smp_158040.1	0.672	hypothetical protein
Smp_007500.1	0.6717	Golgi phosphoprotein 3
Smp_163220.1	0.6716	hypothetical protein
Smp_145310.1	0.6714	hypothetical protein
Smp_212870.1	0.6711	28S ribosomal protein S18b, mitochondrial
Smp_080840.1	0.67	HIT finger domain protein
Smp_030500.1	0.6698	glycerol 3 phosphate dehydrogenase
Smp_034430.1	0.6697	mitochondrial ribosomal protein l43
Smp_172090.1	0.6696	GPN loop GTPase 3
Smp_033770.1	0.6694	hypothetical protein
Smp_026390.1	0.6694	zinc finger, AN1 type domain 2B
Smp_050830.1	0.6692	phosphatidylinositol 4,5 bisphosphate
Smp_153590.1	0.6689	tubulin specific chaperone D
Smp_140440.1	0.6675	vacuolar fusion protein MON1 A
Smp_125780.1	0.6675	phosphatidylserine synthase 2
Smp_103460.1	0.667	eukaryotic translation initiation factor 2
Smp_029070.1	0.667	hypothetical protein
Smp_083130.1	0.6667	beta3 glucuronyltransferase
Smp_007380.1	0.6667	hypothetical protein
Smp_095150.1	0.6666	eukaryotic translation initiation factor 2
Smp_125260.1	0.6664	F8A1 protein
Smp_120350.1	0.666	WD repeat containing protein 46
Smp_080110.1	0.6657	coiled coil domain containing protein 12
Smp_134440.2	0.665	NADP dependent malic enzyme, mitochondrial
Smp_135570.1	0.6644	Actin protein 6
Smp_016130.1	0.6644	mitochondrial import inner membrane translocase
Smp_213150.1	0.6641	ribonucleases P:MRP protein subunit POP1
Smp_019980.1	0.6637	vacuole membrane protein 1
Smp_073600.1	0.6632	platelet activating factor acetylhydrolase IB
Smp_051080.1	0.6625	clathrin light chain
Smp_012530.1	0.6625	transcription elongation factor spt4
Smp_042280.1	0.6621	protein uxt
Smp_158380.1	0.6608	mitochondrial import inner membrane translocase
Smp_212910.1	0.6581	nuclear pore complex protein Nup43
Smp_022330.1	0.6579	dnaJ subfamily B
Smp_049500.1	0.6577	ATP binding cassette sub family F
Smp_054610.1	0.6563	WD repeat and HMG box DNA binding protein 1
Smp_175850.1	0.653	eukaryotic translation initiation factor 2A
Smp_021170.1	0.653	Vacuolar protein sorting associated protein 13A
Smp_137710.1	0.6527	major facilitator superfamily domain containing protein
Smp_045260.1	0.6524	5 aminolevulinate synthase, nonspecific
Smp_019440.1	0.6518	protein translation factor sui1
Smp_091190.2	0.6517	zinc finger with UFM1 specific peptidase domain
Smp_090930.5	0.6513	hypothetical protein
Smp_132690.1	0.649	RuvB protein 2
Smp_161260.1	0.6462	hypothetical protein
Smp_180790.1	0.6461	hypothetical protein
Smp_071770.1	0.6446	rna exonuclease 1
Smp_041050.1	0.6446	nuclear receptor, subfamily 0, group B, member
Smp_190770.1	0.6443	lanC protein 2 like
Smp_172570.1	0.6443	Rho guanine nucleotide exchange factor 1
Smp_132240.1	0.644	rhotekin
Smp_056200.1	0.6412	isocitrate dehydrogenase (NAD+)
Smp_151010.1	0.6402	monocarboxylate transporter
Smp_007730.1	0.6397	ER lumen protein retaining receptor
Smp_012030.1	0.6396	zinc finger protein 407
Smp_102960.1	0.6387	hypothetical protein
Smp_211170.1	0.6379	Transcription initiation factor TFIID subunit
Smp_165460.1	0.6379	WD repeat containing protein 18
Smp_067260.1	0.637	dna polymerase alpha subunit b
Smp_092770.1	0.6365	Coatomer subunit gamma
Smp_065780.1	0.6363	protein farnesyltransferase subunit beta
Smp_092850.3	0.6341	zinc finger RAD18 domain containing protein
Smp_145370.1	0.6336	hypothetical protein
Smp_064530.1	0.6335	eukaryotic translation initiation factor 3
Smp_173330.1	0.6326	Vacuolar protein sorting associated protein
Smp_159720.1	0.6321	phospholipid translocating ATPase
Smp_211160.1	0.6318	ATP dependent RNA helicase DHX33
Smp_213940.1	0.6311	gamma-tubulin complex, putative
Smp_053990.1	0.6311	RNA polymerase II associated protein 3
Smp_088260.1	0.6307	cell wall protein awa1p
Smp_115060.1	0.6306	hypothetical protein
Smp_065060.1	0.6304	1 pyrroline 5 carboxylate dehydrogenase
Smp_064510.1	0.6302	RNA binding protein NOB1
Smp_083680.1	0.6301	hypothetical protein
Smp_028100.1	0.63	ubiquitin conjugating enzyme E2 G
Smp_213620.1	0.6298	hypothetical protein
Smp_154110.1	0.6294	WD repeat domain phosphoinositide interacting
Smp_003700.1	0.6285	28s ribosomal protein s18a mitochondrial
Smp_011010.1	0.6283	hypothetical protein
Smp_076660.1	0.6275	DNA polymerase delta small subunit
Smp_057230.1	0.627	Seryl tRNA Synthetase
Smp_098450.1	0.6267	pumilio domain containing protein KIAA0020
Smp_083400.1	0.6265	hypothetical protein
Smp_210570.1	0.6262	eukaryotic translation initiation factor 3
Smp_131460.1	0.6262	bestrophin 3
Smp_161480.1	0.6249	eukaryotic translation initiation
Smp_002230.1	0.6249	ESF1
Smp_065120.1	0.623	deoxyhypusine synthase
Smp_060820.1	0.6227	succinate coenzyme A ligase, GDP forming, beta subunit
Smp_039390.1	0.6221	hypothetical protein
Smp_059290.1	0.6217	dual specificity protein phosphatase 23
Smp_091170.1	0.6214	mitochondrial ribosomal protein, L36
Smp_066620.1	0.6209	ribosomal protein
Smp_099560.2	0.6208	nuclear fragile X mental retardation interacting
Smp_011710.1	0.6205	hypothetical protein
Smp_080980.1	0.6194	mitochondrial import inner membrane translocase
Smp_172160.1	0.6184	RNA polymerase associated protein LEO1
Smp_166550.1	0.6184	translation initiation factor eIF 2B subunit
Smp_041390.1	0.6181	ubiquitin conjugating enzyme
Smp_211040.1	0.6173	protein phosphatase methylesterase 1
Smp_154980.1	0.6171	nucleolar complex protein 2
Smp_001500.1	0.6168	eukaryotic translation initiation factor 4E
Smp_091810.1	0.6157	Nuclear pore complex protein Nup153
Smp_082670.1	0.6157	AAA family ATPase
Smp_045070.1	0.6152	U3 small nucleolar RNA associated protein 15
Smp_213080.1	0.6148	choline phosphate cytidylyltransferase
Smp_213930.1	0.6138	integrin linked kinase associated
Smp_212540.1	0.6135	suppression of tumorigenicity
Smp_035360.1	0.6126	nucleolar protein 14
Smp_094880.1	0.6118	glucan ( alpha) branching enzyme; alpha glucan branching enzyme
Smp_014020.1	0.6116	cell cycle control protein 50a
Smp_168760.1	0.6108	pyridine nucleotide disulfide oxidoreductase
Smp_175540.1	0.6106	hypothetical protein
Smp_024580.2	0.6104	mannosyl oligosaccharide glucosidase
Smp_210440.1	0.609	4 trimethylaminobutyraldehyde dehydrogenase
Smp_141590.2	0.609	formin
Smp_142320.1	0.6089	hypothetical protein
Smp_068000.1	0.6089	ubiquitin conjugating enzyme E2
Smp_070340.1	0.6088	protein arginine n methyltransferase
Smp_128840.1	0.6085	DNA directed RNA polymerase II
Smp_003340.1	0.6085	hypothetical protein
Smp_152750.1	0.6081	receptor protein tyrosine phosphatase
Smp_146290.1	0.6078	serine threonine protein kinase osr; raf STK
Smp_037200.1	0.6073	nucleoporin NDC1
Smp_129590.1	0.6058	RNA polymerase II associated protein 1
Smp_208010.1	0.6054	geranylgeranyl transferase type 2 subunit alpha
Smp_046550.1	0.6039	Bystin
Smp_026250.3	0.6039	peptide alpha N acetyltransferase
Smp_160580.1	0.6029	twinfilin 2
Smp_213280.1	0.6028	NADH dehydrogenase (ubiquinone) Fe S protein 2
Smp_070600.1	0.6024	transaldolase
Smp_159870.1	0.601	ribosomal RNA processing protein 1
Smp_046100.1	0.6009	hypothetical protein
Smp_012410.1	0.6005	28S ribosomal protein S22, mitochondrial
Smp_084830.1	0.6004	UDP glucose 6 dehydrogenase
Smp_007640.1	0.6004	glycogen debranching enzyme
Smp_161870.1	0.5998	hypothetical protein
Smp_137800.1	0.5992	ATPase family AAA domain containing protein 5
Smp_204770.1	0.5989	citrate synthase
Smp_132120.1	0.598	hypothetical protein
Smp_023700.2	0.5977	protein lsm12
Smp_009030.1	0.5964	ribonucleoside diphosphate reductase large
Smp_011860.1	0.596	transcription factor LCR F1
Smp_097750.1	0.5955	cold shock domain protein A
Smp_005670.1	0.5949	rab11
Smp_154940.1	0.5943	hypothetical protein
Smp_172510.1	0.5941	dnaJ subfamily C 1
Smp_103310.1	0.5936	signal recognition particle 9 kDa protein
Smp_147450.1	0.5935	cAMP dependent protein kinase catalytic subunit
Smp_017470.1	0.5929	hypothetical protein
Smp_167230.1	0.5926	golgi resident protein gcp60
Smp_026910.1	0.5925	lipase maturation factor
Smp_082710.1	0.5918	UDP N acetylglucosamine transferase subunit
Smp_055210.1	0.5917	microsomal glutathione S transferase 3
Smp_150300.1	0.5914	MAP kinase activating death domain
Smp_078240.1	0.5891	squamous cell carcinoma antigen
Smp_027880.1	0.5879	prefoldin subunit 6
Smp_031860.1	0.5874	coatomer subunit delta
Smp_063040.1	0.5858	actin 6a
Smp_059920.3	0.5853	hypothetical protein

## Sheet: up_sO
Up-regulated in sO compared to bO
GeneID	log2FC	Product
Smp_124750.1	8.302	hypothetical protein
Smp_173360.1	7.012	hypothetical protein
Smp_161340.1	6.714	Sm29
Smp_079960.1	6.706	Tubulin beta 2C chain
Smp_156600.1	6.232	hypothetical protein
Smp_164460.1	6.23	hypothetical protein
Smp_059570.1	6.039	hypothetical protein
Smp_032370.1	5.973	short chain dehydrogenase
Smp_022480.1	5.903	transient receptor potential cation channel
Smp_196850.1	5.9	hypothetical protein
Smp_162180.1	5.733	cysteine and glycine rich protein 2
Smp_162190.1	5.682	cysteine and glycine rich protein 2
Smp_135500.1	5.671	cGMP dependent 3',5' cyclic phosphodiesterase
Smp_149770.1	5.619	5 hydroxytryptamine receptor 1A
Smp_127170.1	5.592	twik family of potassium channels-related (4TM
Smp_204980.1	5.555	hypothetical protein
Smp_189380.1	5.538	homeobox protein distal less
Smp_168610.1	5.46	myelin transcription factor 1 protein
Smp_174340.1	5.44	frizzled 9
Smp_052880.1	5.406	hypothetical protein (Sm-npp-5
Smp_140880.1	5.403	hypothetical protein
Smp_148110.1	5.391	transcription factor SOX 14
Smp_118100.1	5.35	tyrosine protein kinase transmembrane receptor
Smp_171480.1	5.345	hypothetical protein
Smp_128250.1	5.338	hypothetical protein
Smp_016750.1	5.315	zinc finger protein 488
Smp_173070.1	5.305	invadolysin (M08 family)
Smp_003600.1	5.273	DM9 domain containing protein
Smp_188330.1	5.267	neurexin 1 alpha
Smp_146790.1	5.262	Bone Morphogenetic Protein (BMP) fragment
Smp_180890.1	5.242	Rho GTPase activating protein 19
Smp_134160.1	5.227	sulfate transporter
Smp_048380.1	5.217	hypothetical protein
Smp_159430.1	5.169	Bardet Biedl syndrome 1 protein
Smp_062760.1	5.165	regulator of G protein signaling 3
Smp_171470.1	5.142	hypothetical protein
Smp_174350.1	5.117	frizzled 4
Smp_188200.1	5.114	DM9 domain containing protein
Smp_140920.1	5.106	Glutamate receptor, ionotropic kainate 3
Smp_131040.1	5.052	hypothetical protein
Smp_133900.1	5.021	indoleamine 2,3 dioxygenase 2
Smp_139700.1	4.989	short chain dehydrogenase
Smp_174650.1	4.947	hypothetical protein
Smp_126230.1	4.936	hypothetical protein
Smp_161500.1	4.931	rhodopsin orphan GPCR
Smp_062900.1	4.925	tryparedoxin peroxidase
Smp_204300.1	4.917	hypothetical protein
Smp_146280.1	4.91	calbindin 32
Smp_084010.1	4.905	hypothetical protein
Smp_182770.1	4.875	hypothetical protein
Smp_155980.1	4.851	hypothetical protein
Smp_034850.1	4.829	TWiK family of potassium channels protein (4TM
Smp_150650.1	4.808	hypothetical protein (Sm-npp-14
Smp_018440.1	4.806	hypothetical protein
Smp_083770.1	4.791	anoctamin 7
Smp_034860.1	4.77	nuclear receptor, putative NHR
Smp_038730.5	4.732	hypothetical protein
Smp_133340.1	4.719	hypothetical protein
Smp_061980.1	4.679	hypothetical protein
Smp_057710.1	4.663	hypothetical protein
Smp_156500.1	4.663	rap guanine nucleotide exchange factor 1
Smp_138290.1	4.617	hypothetical protein
Smp_071390.1	4.614	adenylate kinase
Smp_124760.1	4.603	hypothetical protein
Smp_019310.1	4.577	dynein light chain
Smp_135040.1	4.513	gamma aminobutyric acid receptor subunit
Smp_007690.1	4.507	tyrosine 3 monooxygenase
Smp_154700.1	4.487	hypothetical protein
Smp_157650.1	4.451	tyrosine protein kinase transmembrane receptor
Smp_141810.1	4.439	hypothetical protein
Smp_184180.1	4.426	hypothetical protein
Smp_059480.1	4.409	tryparedoxin peroxidase
Smp_131640.1	4.401	rna binding protein musashi
Smp_175390.1	4.39	hypothetical protein
Smp_059980.1	4.375	arginase
Smp_152090.1	4.356	hypothetical protein
Smp_074450.1	4.348	hypothetical protein
Smp_011700.1	4.338	proto oncogene tyrosine protein kinase ROS
Smp_174550.1	4.338	hypothetical protein
Smp_084780.1	4.328	hypothetical protein
Smp_174510.1	4.313	dynein light chain
Smp_067500.1	4.3	neuron navigator 3
Smp_193350.1	4.297	cadherin EGF LAG seven pass G type receptor
Smp_035560.2	4.284	hypothetical protein
Smp_129900.1	4.281	sodium and chloride dependent GABA transporter
Smp_151500.1	4.264	hypothetical protein
Smp_069400.1	4.263	regulator of G protein signaling 3
Smp_000950.1	4.246	protein mab like
Smp_176410.1	4.244	f box:lrr repeat protein 7
Smp_153180.1	4.239	striated muscle preferentially expressed protein
Smp_100540.1	4.235	hypothetical protein
Smp_138900.1	4.233	hypothetical protein
Smp_152480.1	4.229	cyclic nucleotide gated cation channel
Smp_041350.1	4.208	bruno rna binding protein
Smp_026230.1	4.207	hypothetical protein
Smp_121950.1	4.2	hypothetical protein
Smp_057530.1	4.198	subfamily S9B unassigned peptidase (S09 family)
Smp_011690.1	4.195	proto oncogene tyrosine protein kinase ROS
Smp_181270.2	4.185	protein couch potato
Smp_172370.1	4.181	hypothetical protein
Smp_033040.1	4.171	L lactate dehydrogenase
Smp_035210.1	4.164	multivalent antigen sj97 GAPDH
Smp_157380.1	4.158	hypothetical protein
Smp_167730.1	4.153	neural cadherin
Smp_175930.1	4.152	ELAVprotein 2:3:4
Smp_196810.1	4.147	dihydropyrimidinase related protein 3
Smp_153170.1	4.145	striated muscle specific
Smp_133570.1	4.137	hypothetical protein
Smp_180690.1	4.1	tiptop protein
Smp_126540.1	4.096	hypothetical protein
Smp_133770.1	4.086	lengsin
Smp_047680.1	4.083	ferritin, heavy polypeptide 1
Smp_023830.1	4.07	hypothetical protein
Smp_087690.1	4.066	hypothetical protein
Smp_047660.1	4.061	ferritin, heavy polypeptide 1
Smp_045550.1	4.05	annexin
Smp_200180.1	4.046	dynein light chain
Smp_160840.1	4.042	hypothetical protein
Smp_125020.1	4.034	dynein light chain
Smp_170760.1	4.028	bromodomain adjacent to zinc finger domain
Smp_151600.1	4.02	neuronal calcium sensor 2
Smp_157420.1	4.009	serotonin transporter
Smp_116760.1	4.007	hypothetical protein
Smp_173980.1	4.003	potassium voltage gated channel subfamily D
Smp_059170.2	4	troponin i
Smp_086480.1	3.974	tegument-allergen-like protein
Smp_134570.1	3.973	hypothetical protein
Smp_168640.1	3.942	hypothetical protein
Smp_022890.1	3.937	hypothetical protein
Smp_153000.1	3.936	hypothetical protein
Smp_069240.1	3.932	potassium voltage gated channel protein Shaker
Smp_161880.1	3.915	DNA replication licensing factor mcm7
Smp_086470.1	3.886	tegument-allergen-like protein
Smp_156540.1	3.884	wnt family member wnt
Smp_163740.1	3.877	nesprin 1
Smp_158620.1	3.87	retinaldehyde binding protein
Smp_205580.1	3.865	hypothetical protein
Smp_124930.1	3.859	neuropilin (nrp) and tolloid (tll)
Smp_151630.1	3.838	protocadherin alpha
Smp_160180.1	3.83	hypothetical protein
Smp_175720.1	3.83	E3 ubiquitin protein ligase TRIM9
Smp_121390.1	3.824	hypothetical protein
Smp_083980.1	3.823	FMRFamide activated amiloride sensitive sodium
Smp_096410.2	3.822	16 kda calcium binding protein
Smp_124130.1	3.813	cyclin dependent kinase 1
Smp_132540.1	3.808	protein slit
Smp_033000.1	3.804	Calcium binding protein
Smp_031530.1	3.787	Epa1p protein
Smp_161220.1	3.787	adipocyte plasma membrane associated protein
Smp_059200.1	3.783	hypothetical protein
Smp_073450.1	3.781	hypothetical protein
Smp_155970.1	3.781	Two pore potassium channel protein sup 9 (4TM
Smp_104070.1	3.779	SmHox8 (fragment)
Smp_065000.1	3.773	GDNF inducible zinc finger protein 1
Smp_214190.1	3.77	calpain
Smp_173030.1	3.745	aminopeptidase A (M01 family)
Smp_121600.1	3.739	hypothetical protein
Smp_161510.1	3.726	hypothetical protein
Smp_172600.1	3.726	hedgehog
Smp_146150.1	3.724	dexamethasone induced Ras protein 1
Smp_168070.1	3.713	TNF-alpha receptor
Smp_010000.1	3.702	translocase of inner mitochondrial
Smp_016780.1	3.696	alpha tubulin
Smp_092020.1	3.691	cement protein 3B variant 2
Smp_152050.1	3.686	tetraspanin similiar to uroplakin 1
Smp_152280.1	3.685	beta arrestin
Smp_005720.1	3.672	Aquaporin 3 (AQP 3)
Smp_063070.1	3.66	ras protein Rab 10
Smp_122950.1	3.655	hypothetical protein
Smp_059820.1	3.653	hypothetical protein
Smp_000100.1	3.65	filamin
Smp_146450.1	3.617	hypothetical protein
Smp_133600.1	3.601	hypothetical protein
Smp_176720.1	3.6	lipoma HMGIC fusion partner 3 protein like
Smp_187140.1	3.6	cathepsin L proteinase
Smp_047650.1	3.588	ferritin, heavy polypeptide 1
Smp_161420.1	3.588	hypothetical protein
Smp_135370.1	3.587	neurogenic locus protein delta like; notch ligand
Smp_068510.1	3.57	neuronal calcium sensor
Smp_108050.1	3.57	titin
Smp_202260.1	3.566	hypothetical protein
Smp_119170.1	3.564	hypothetical protein
Smp_121660.1	3.562	IDL peptide
Smp_167470.1	3.554	protocadherin fat 4
Smp_038440.1	3.552	heart specific myosin light chain phosphatase
Smp_103790.1	3.55	hypothetical protein
Smp_020070.1	3.545	hypothetical protein
Smp_127460.1	3.54	hypothetical protein
Smp_015100.1	3.538	hypothetical protein
Smp_136760.1	3.533	hypothetical protein (Sm-npp-15
Smp_188320.1	3.51	hypothetical protein
Smp_140850.1	3.507	innexin unc 9
Smp_055260.1	3.505	sodium dependent neurotransmitter transporter
Smp_081900.2	3.503	hypothetical protein
Smp_136930.1	3.491	hypothetical protein
Smp_172250.1	3.481	inositol 5 phosphatase
Smp_043420.1	3.474	zinc finger protein
Smp_174540.1	3.474	family M1 non peptidase ue (M01 family)
Smp_004420.1	3.464	hypothetical protein
Smp_047640.1	3.461	ferritin, heavy polypeptide 1
Smp_185830.1	3.447	hypothetical protein
Smp_146580.1	3.444	UNCoordinated family member (unc 62)
Smp_165230.1	3.443	receptor for egg jelly 6
Smp_170640.1	3.415	microsomal triglyceride transfer protein large
Smp_204160.1	3.406	aspartate ammonia ligase
Smp_197950.1	3.401	hypothetical protein
Smp_121070.1	3.399	hypothetical protein
Smp_199590.1	3.379	transient receptor potential cation channel
Smp_093930.2	3.378	Receptor Tyrosine Kinase egfrA
Smp_128370.1	3.372	glutamate synthase
Smp_125480.1	3.361	synaptopodin 2 protein like
Smp_140990.1	3.353	hypothetical protein
Smp_001000.1	3.347	universal stress protein
Smp_166340.1	3.342	hypothetical protein
Smp_085540.6	3.337	myosin heavy chain, putative
Smp_129730.1	3.336	hypothetical protein
Smp_130280.1	3.33	neurogenic locus notch protein
Smp_173720.1	3.329	transient receptor potential cation channel
Smp_201660.1	3.324	hypothetical protein
Smp_164320.1	3.32	hypothetical protein
Smp_134430.1	3.318	bone morphogenetic protein
Smp_045330.1	3.316	homeobox protein meis3
Smp_077720.1	3.313	annexin
Smp_136870.1	3.307	ER6 protein
Smp_045560.1	3.306	annexin
Smp_013630.1	3.304	cadherin
Smp_043110.1	3.304	hypothetical protein
Smp_163170.1	3.302	sodium:potassium dependent atpase beta subunit
Smp_128380.1	3.298	glutamate synthase
Smp_136710.1	3.286	calcium transporting atpase
Smp_176120.1	3.286	ring finger protein 11 (sid 1669) (nedd4 ww
Smp_147790.1	3.284	homothorax homeobox protein
Smp_174190.1	3.28	Tetraspanin 18 (Tspan 18)
Smp_156050.1	3.272	hypothetical protein
Smp_143180.1	3.261	zinc finger protein
Smp_141250.1	3.248	protein jagged 1
Smp_197770.1	3.245	ERC protein 2
Smp_144370.1	3.221	leucine rich repeat containing protein 71
Smp_129220.1	3.217	hypothetical protein
Smp_133690.1	3.216	discoidin domain containing receptor 2
Smp_204450.1	3.213	cadherin tumor suppressor
Smp_075770.1	3.206	hypothetical protein
Smp_149390.1	3.206	fras1 related extracellular matrix protein
Smp_124990.1	3.186	ras protein family 2 like
Smp_200960.1	3.178	hypothetical protein
Smp_138910.1	3.169	hypothetical protein
Smp_161070.1	3.158	hypothetical protein
Smp_213910.1	3.155	type IV collagen alpha 1 chain
Smp_122810.1	3.149	MEChanosensory abnormality family member
Smp_165890.1	3.145	rab6 interacting protein 2:elks:erc:cast
Smp_145940.1	3.138	matrix metalloproteinase
Smp_015670.1	3.136	transcription factor 15
Smp_213900.1	3.135	type IV collagen alpha 1 chain
Smp_166480.1	3.132	serine:threonine protein kinase Nek4
Smp_087250.1	3.13	muscle LIM protein
Smp_025830.1	3.121	adp ribosyl cyclase
Smp_140650.1	3.117	hypothetical protein
Smp_206140.1	3.116	hypothetical protein
Smp_135490.1	3.115	multidrug and toxin extrusion protein 1
Smp_197050.1	3.115	tyrosine kinase
Smp_134710.1	3.113	uncharacterized MFS type transporter C19orf28
Smp_145930.1	3.111	matrix metalloproteinase 25
Smp_084090.1	3.107	hypothetical protein
Smp_144220.1	3.105	glycine amidinotransferase
Smp_160970.1	3.096	hypothetical protein
Smp_124600.1	3.095	hypothetical protein
Smp_159360.1	3.094	growth arrest specific 2
Smp_192110.1	3.094	Tubulin beta 2C chain
Smp_039300.1	3.089	E3 ubiquitin protein ligase TRIM56
Smp_154500.1	3.086	hypothetical protein
Smp_040680.1	3.083	dynein light chain
Smp_127000.1	3.076	Large neutral amino acids transporter small
Smp_143080.1	3.076	hypothetical protein
Smp_145690.1	3.075	hypothetical protein
Smp_166530.2	3.073	phospholipase A
Smp_147680.1	3.067	EF hand containing, Ca2+ binding
Smp_196930.1	3.066	WNT
Smp_107810.1	3.061	hypothetical protein
Smp_125930.1	3.061	centrosomal protein of 72 kDa
Smp_161920.1	3.061	actin
Smp_164360.1	3.055	hypothetical protein
Smp_105220.1	3.05	hypothetical protein
Smp_022340.1	3.048	PDZ and LIM domain protein Zasp
Smp_153090.1	3.046	hypothetical protein
Smp_193120.1	3.041	myosin heavy chain
Smp_088270.1	3.036	subfamily M14A unassigned peptidase
Smp_105370.1	3.035	cathepsin B peptidase (C01 family)
Smp_164380.1	3.027	protein KINase family member (kin 1)
Smp_159050.1	3.02	semaphorin 5B
Smp_178770.1	3.02	PDZ domain protein
Smp_104390.1	3.017	kin of IRRE protein 3
Smp_124520.1	3.008	hypothetical protein
Smp_049270.1	3.001	Major egg antigen (p40)
Smp_148670.1	3	voltage gated potassium channel
Smp_174360.1	2.997	kinesin associated protein 3
Smp_082420.1	2.996	uridine phosphorylase
Smp_122410.1	2.982	hypothetical protein
Smp_125730.1	2.972	hypothetical protein
Smp_045220.2	2.964	myosin light chain
Smp_179490.1	2.963	hypothetical protein
Smp_175590.1	2.958	fgfrA
Smp_159570.1	2.957	neurexin 4
Smp_193580.1	2.957	hypothetical protein
Smp_179810.1	2.949	oncosphere protein tso22e/d/c/b/a
Smp_156910.2	2.941	hypothetical protein
Smp_092460.1	2.938	Dihydropyrimidinase protein 3
Smp_045300.1	2.935	PDZ and LIM domain protein 2
Smp_136000.1	2.934	hypothetical protein
Smp_157310.1	2.934	PDZ and LIM domain protein 7
Smp_135340.1	2.929	discoidin domain receptor
Smp_105020.1	2.928	titin
Smp_168730.1	2.928	carbonic anhydrase
Smp_000755.1	2.922	family M13 non peptidase ue (M13 family)
Smp_123300.1	2.922	follistatin
Smp_142140.1	2.921	hypothetical protein
Smp_146950.1	2.917	basement membrane specific heparan sulfate
Smp_179850.1	2.914	short chain dehydrogenase
Smp_146430.1	2.91	beta 14 galactosyltransferase
Smp_114910.1	2.908	Dehydrogenase:reductase SDR family
Smp_018250.2	2.906	troponin i
Smp_133830.1	2.891	hypothetical protein
Smp_137910.1	2.885	tight junction protein 3 (zona occludens 3)
Smp_179310.1	2.884	p2X purinoceptor 4
Smp_161930.1	2.873	actin
Smp_151090.1	2.872	cationic amino acid transporter
Smp_123080.1	2.869	sarcoplasmic calcium binding protein
Smp_166170.1	2.868	hypothetical protein
Smp_023240.1	2.865	complement C1q tumor necrosis factor
Smp_051920.2	2.863	nanos2
Smp_206190.1	2.862	complement C1q tumor necrosis factor
Smp_006860.1	2.861	PDZ and LIM domain protein Zasp
Smp_199050.1	2.86	hypothetical protein
Smp_134140.1	2.859	cAMP specific 3',5' cyclic phosphodiesterase 4D
Smp_169870.1	2.857	cystinosin
Smp_135560.1	2.847	collagen alpha 2(I) chain
Smp_010670.1	2.843	tegumental protein
Smp_014420.1	2.841	hypothetical protein
Smp_093710.1	2.837	hypothetical protein
Smp_157690.1	2.833	von Willebrand factor type A vWFA
Smp_155900.1	2.828	alkaline phosphatase
Smp_126140.1	2.824	integrin alpha 5
Smp_132670.1	2.824	myosin regulatory light chain 2 smooth muscle
Smp_154050.1	2.821	hypothetical protein
Smp_145970.1	2.82	suppressor of hairless protein
Smp_151620.1	2.819	protocadherin 9
Smp_172480.1	2.815	Krueppel factor 10 like
Smp_154740.1	2.811	tubulin polyglutamylase complex subunit 2
Smp_168980.1	2.802	adenylate cyclase
Smp_210860.1	2.802	dystrobrevin
Smp_131620.1	2.801	hypothetical protein
Smp_202610.1	2.799	hypothetical protein
Smp_024820.2	2.798	tetraspanin family protein 16 invertebrate
Smp_130080.1	2.798	ankyrin repeat domain containing protein 45
Smp_119110.1	2.797	hypothetical protein
Smp_077610.1	2.796	hypothetical protein
Smp_000320.1	2.794	hypothetical protein
Smp_158230.1	2.793	EF hand calcium binding domain containing protein
Smp_128750.1	2.79	myosin light chain kinase
Smp_020340.1	2.786	alpha glucosidase
Smp_196250.1	2.781	supervillin
Smp_172460.1	2.776	Krueppel factor 10 like
Smp_201920.1	2.775	hypothetical protein
Smp_123780.1	2.774	glypican 5
Smp_127990.1	2.774	MEG 13
Smp_161790.1	2.772	hypothetical protein
Smp_187350.1	2.767	hypothetical protein
Smp_173530.1	2.765	hypothetical protein
Smp_180600.1	2.765	Insulin growth factor binding protein 7
Smp_026810.1	2.756	lysosome membrane protein 2
Smp_060160.1	2.748	sperm flagellar protein 1
Smp_136050.1	2.743	leucine rich repeat containing protein
Smp_167460.1	2.738	hypothetical protein
Smp_176610.1	2.728	BTB:POZ domain containing protein
Smp_175580.1	2.711	hypothetical protein
Smp_151000.1	2.708	cationic amino acid transporter
Smp_170020.1	2.704	tachykinin receptor protein like
Smp_168570.1	2.702	colorectal mutant cancer protein
Smp_014840.1	2.697	65 kDa Yes associated protein
Smp_077980.1	2.697	neuroendocrine convertase 2
Smp_205270.1	2.694	ring finger protein 11 (sid 1669) (nedd4 ww
Smp_011560.1	2.691	tetraspanin CD63 receptor
Smp_119050.1	2.69	collagen alpha chain
Smp_106110.1	2.689	Kv channel interacting protein 4
Smp_021920.3	2.68	paramyosin
Smp_139100.2	2.679	hypothetical protein
Smp_068280.1	2.677	prolyl 4 hydroxylase subunit alpha 2
Smp_166890.1	2.675	ATPase
Smp_001100.1	2.673	fibrillin 2
Smp_148580.1	2.663	supervillin
Smp_148420.1	2.662	coiled coil domain containing 88A
Smp_122060.1	2.649	hypothetical protein
Smp_149530.1	2.649	leucine, glutamate and lysine rich protein
Smp_134210.1	2.645	peptidase inhibitor 16
Smp_182880.1	2.644	hypothetical protein
Smp_050760.1	2.643	hypothetical protein
Smp_144880.1	2.643	irregular chiasm C roughest protein
Smp_087560.1	2.636	NYD_SP28 sperm tail, fertilisation
Smp_057590.1	2.633	hypothetical protein
Smp_138330.1	2.632	tetraspanin
Smp_145320.1	2.631	solute carrier family 26
Smp_095520.1	2.627	dynein light chain
Smp_177190.1	2.616	protein regulator of cytokinesis 1
Smp_208030.1	2.616	hypothetical protein
Smp_140860.1	2.614	innexin unc 9
Smp_123020.1	2.608	protein serine:threonine kinase
Smp_123190.1	2.597	ADP ribosylation factor protein 2 binding
Smp_148080.1	2.595	hypothetical protein
Smp_075400.1	2.594	hypothetical protein
Smp_132070.1	2.59	nAChR subunit
Smp_155890.1	2.59	alkaline phosphatase
Smp_051410.1	2.587	claudin protein; septate junction protein
Smp_133210.1	2.582	lysosomal alpha glucosidase
Smp_039810.1	2.577	muscleblind protein
Smp_168000.1	2.573	monocarboxylate transporter
Smp_045650.1	2.569	growth arrest specific 8 GAS8
Smp_050750.1	2.567	hypothetical protein
Smp_187290.1	2.565	hypothetical protein
Smp_203290.1	2.565	hypothetical protein
Smp_131080.1	2.564	hypothetical protein
Smp_163070.1	2.557	coiled coil domain containing protein 108
Smp_000910.1	2.556	cancer susceptibility candidate protein 1
Smp_193050.1	2.554	hypothetical protein
Smp_094500.1	2.552	choline dehydrogenase, mitochondrial
Smp_150020.1	2.552	Amyloid beta A4 protein binding family
Smp_129830.1	2.542	protocadherin alpha 2
Smp_140050.1	2.541	CCAAT box DNA binding protein subunit B
Smp_195040.1	2.539	plastin 2
Smp_179370.1	2.538	low density lipoprotein (LDL) receptor
Smp_145890.1	2.537	adamTS protein 3
Smp_185930.1	2.537	hypothetical protein
Smp_130020.1	2.534	hypothetical protein
Smp_166960.1	2.532	ubiquitin protein ligase BRE1
Smp_198620.1	2.531	multiple pdz domain protein
Smp_102210.1	2.527	lysosomal alpha mannosidase
Smp_194360.1	2.527	eukaryotictranslation initiation factor
Smp_147160.1	2.523	Cadmium metallothionein (MT Cd)
Smp_189050.1	2.522	hypothetical protein
Smp_143410.1	2.519	hypothetical protein
Smp_162400.1	2.515	hypothetical protein
Smp_140590.1	2.507	hypothetical protein
Smp_160120.1	2.506	hypothetical protein
Smp_166540.1	2.505	serine:threonine protein kinase Nek11
Smp_008710.1	2.499	leucine rich repeat containing protein
Smp_190740.1	2.494	hypothetical protein
Smp_035040.1	2.492	hypothetical protein
Smp_049240.1	2.492	major egg antigen
Smp_072190.1	2.488	membrane associated protein 29
Smp_139980.1	2.477	RNA binding protein fox 1 3
Smp_127930.1	2.475	hypothetical protein
Smp_163480.1	2.47	hypothetical protein
Smp_167750.1	2.468	fatty acid amide hydrolase 1
Smp_140000.1	2.462	tetraspanin CD63 receptor
Smp_135190.1	2.461	FERM RhoGEF and pleckstrin domain containing protein
Smp_151100.1	2.46	cGMP dependent protein kinase
Smp_145130.1	2.457	rassf
Smp_158960.1	2.456	hypothetical protein
Smp_182910.1	2.456	gag pol polyprotein
Smp_000090.1	2.454	hypothetical protein
Smp_135590.1	2.443	hypothetical protein
Smp_114540.1	2.442	hypothetical protein
Smp_157200.1	2.442	progesterone induced blocking factor 1
Smp_138950.1	2.44	C2 domain containing protein 3
Smp_136850.2	2.436	Centrin 1
Smp_000580.1	2.435	coiled coil domain containing protein 63
Smp_166920.1	2.435	PDZ and LIM domain protein Zasp
Smp_157470.1	2.433	tetratricopeptide repeat protein 23
Smp_146120.1	2.429	high affinity cGMP specific 3',5' cyclic
Smp_192890.1	2.427	hypothetical protein
Smp_140320.1	2.419	paxillin
Smp_149460.1	2.418	SYK Tyrosine Kinase TK4
Smp_175890.1	2.413	hypothetical protein
Smp_079480.1	2.412	hypothetical protein
Smp_127790.1	2.41	hypothetical protein
Smp_156960.2	2.41	nardilysin (M16 family)
Smp_177450.1	2.408	hypothetical protein
Smp_124870.1	2.405	hypothetical protein
Smp_135970.1	2.404	calcium binding protein cml; calcium binding protein (cabp)
Smp_171780.1	2.401	SPARC protein
Smp_130010.1	2.397	hypothetical protein
Smp_043390.1	2.395	beta D xylosidase 2
Smp_070540.1	2.395	hypothetical protein
Smp_135580.1	2.393	hypothetical protein
Smp_105480.1	2.39	ADP ribosylation factor protein 6 like
Smp_174810.1	2.389	Extracellular superoxide dismutase (Cu Zn) SOD
Smp_014430.1	2.384	hypothetical protein
Smp_180500.1	2.382	phospholipid scramblase
Smp_123000.2	2.381	ski oncogene
Smp_169210.1	2.38	protein regulator of cytokinesis 1
Smp_096390.1	2.377	16 kda calcium binding protein
Smp_098610.1	2.377	contactin
Smp_141840.1	2.376	hypothetical protein
Smp_155130.1	2.376	hypothetical protein
Smp_197830.1	2.376	Ras association domain containing protein 1
Smp_177020.1	2.371	PhosphoLipase C Like family member (pll 1)
Smp_076930.1	2.37	rho guanine nucleotide exchange factor 33
Smp_147280.1	2.365	protein xrp2
Smp_133880.1	2.364	cd109 antigen
Smp_162140.1	2.364	dynein light chain
Smp_203070.1	2.364	hypothetical protein
Smp_136340.1	2.363	serine:threonine protein kinase tao1 a
Smp_138940.1	2.361	ubiquitin protein ligase BRE1
Smp_123960.1	2.359	hypothetical protein
Smp_140610.1	2.359	iron:zinc purple acid phosphatase protein
Smp_185370.1	2.359	gag pol polyprotein
Smp_161400.1	2.354	jumonji domain containing protein
Smp_179170.1	2.354	hemoglobinase (C13 family)
Smp_056680.2	2.353	cercarial elastase (S01 family)
Smp_070630.1	2.344	protein unc 112
Smp_172740.1	2.344	Ras GTPase domain containing protein
Smp_084450.1	2.343	hypothetical protein
Smp_054810.1	2.341	hypothetical protein
Smp_014080.1	2.337	lipopolysaccharide induced tumor necrosis
Smp_141390.1	2.336	innexin unc 9
Smp_049250.1	2.335	major egg antigen
Smp_103670.1	2.335	glycolipid transfer protein
Smp_140270.1	2.334	carbonyl reductase 1
Smp_131020.1	2.328	transmembrane and TPR repeat containing protein
Smp_025380.1	2.31	16 kda calcium binding protein
Smp_010660.1	2.309	60s ribosomal protein l6
Smp_175310.1	2.307	hypothetical protein
Smp_114290.1	2.305	PI3kinase
Smp_129840.1	2.302	hypothetical protein
Smp_151880.1	2.301	transient receptor potential gamma protein
Smp_174040.1	2.3	lachesin
Smp_074140.1	2.299	annexin
Smp_072030.1	2.298	hypothetical protein
Smp_140160.1	2.298	hypothetical protein
Smp_164760.1	2.297	cell adhesion molecule
Smp_157830.1	2.296	homeobox protein extradenticle; erythrocyte membrane protein
Smp_201150.1	2.296	Equilibrative nucleoside transporter 1
Smp_160290.1	2.294	sodium:potassium dependent atpase beta subunit
Smp_167710.1	2.289	pol polyprotein
Smp_213430.1	2.288	hypothetical protein
Smp_167640.1	2.282	cytosolic carboxypeptidase 3
Smp_122900.1	2.281	beta arrestin
Smp_017350.1	2.28	hypothetical protein
Smp_135600.1	2.278	zinc finger protein
Smp_104110.1	2.276	Ras GTP binding protein Rho
Smp_055100.1	2.273	hypothetical protein
Smp_147420.1	2.272	pro neuregulin membrane bound
Smp_144300.1	2.271	tns1 protein
Smp_165530.1	2.27	rho GTPase activating protein 20
Smp_050380.1	2.269	mitogen activated protein kinase kinase kinase
Smp_137750.1	2.269	calbindin 32
Smp_158460.1	2.268	breast cancer anti estrogen resistance protein
Smp_199310.1	2.264	RWD domain containing protein
Smp_139310.1	2.263	spermatogenesis associated protein 7
Smp_150860.1	2.261	dual specificity
Smp_054170.1	2.258	hypothetical protein
Smp_081660.1	2.255	zinc finger protein
Smp_159590.1	2.254	hypothetical protein
Smp_185180.1	2.254	hypothetical protein
Smp_061050.1	2.253	coiled coil domain containing protein 13
Smp_144910.1	2.252	collagen type I:II:III:V:XI alpha
Smp_171930.1	2.248	retinal homeobox protein Rax
Smp_204360.1	2.246	hypothetical protein
Smp_164000.1	2.242	hypothetical protein
Smp_034440.1	2.24	hypothetical protein
Smp_140780.1	2.239	hypothetical protein
Smp_145460.1	2.238	hypothetical protein
Smp_177520.1	2.238	hypothetical protein
Smp_164810.1	2.235	tyrosine protein kinase Fps85D
Smp_137170.1	2.229	plasma membrane calcium transporting ATPase
Smp_205110.1	2.226	p2X purinoceptor 4
Smp_204720.1	2.224	SAM pointed domain containing ETS transcription
Smp_157670.1	2.222	hypothetical protein
Smp_030000.1	2.219	leucine aminopeptidase (M17 family)
Smp_144290.1	2.216	hypothetical protein
Smp_113710.1	2.215	Dynein intermediate chain
Smp_205690.1	2.212	hypothetical protein
Smp_056990.1	2.21	thyroid receptor interacting protein 11 (Sj) / hypothetical
Smp_186180.1	2.203	hypothetical protein
Smp_144590.1	2.202	ras gtpase activating protein
Smp_031770.14	2.201	tropomyosin
Smp_134870.1	2.201	early growth response protein (M+sF)
Smp_010820.1	2.2	peptidylglycine alpha amidating monooxygenase
Smp_148020.1	2.2	neuroglian; septate junction protein
Smp_134030.1	2.196	hypothetical protein
Smp_084440.1	2.191	hypothetical protein
Smp_147070.1	2.185	sodium coupled neutral amino acid
Smp_142970.1	2.182	palmitoyl protein thioesterase 1
Smp_189830.1	2.177	hypothetical protein
Smp_135350.1	2.176	Kinectin (Kinesin receptor) (CG 1 antigen)
Smp_146730.1	2.175	a disintegrin and metalloproteinase with
Smp_105950.1	2.173	armadillo repeat containing protein 3
Smp_148530.1	2.172	major egg antigen
Smp_182530.1	2.172	tyrosine protein kinase Fes:Fps
Smp_025620.1	2.168	coiled coil domain containing protein 151
Smp_140060.1	2.158	Ca(2+):calmodulin responsive adenylate cyclase
Smp_139620.1	2.157	hypothetical protein
Smp_156530.1	2.157	peptidylglycine alpha amidating monooxygenase
Smp_171030.1	2.156	Dehydrogenase:reductase SDR family
Smp_187590.1	2.154	hypothetical protein
Smp_042340.1	2.15	catenin delta 2
Smp_125000.1	2.147	hypothetical protein
Smp_154760.1	2.147	egf domain protein
Smp_064430.1	2.146	hypothetical protein
Smp_147430.1	2.143	Glutamate receptor, ionotropic kainate 2
Smp_166160.1	2.143	hypothetical protein
Smp_055740.1	2.139	nanos protein
Smp_145080.1	2.139	hypothetical protein
Smp_177030.1	2.138	inactive phospholipase C protein 1
Smp_012580.1	2.136	hypothetical protein
Smp_144280.1	2.134	tensin
Smp_151060.1	2.134	family S60 non peptidase ue (S60 family)
Smp_127870.1	2.133	neurotrimin (hnt)
Smp_127250.1	2.132	kinesin associated protein 3
Smp_157300.1	2.127	fgfrB
Smp_160300.1	2.123	hypothetical protein
Smp_159630.1	2.121	hypothetical protein
Smp_029480.1	2.117	Bardet Biedl syndrome 4 protein
Smp_132440.2	2.117	hypothetical protein
Smp_138210.1	2.113	hypothetical protein
Smp_124150.1	2.112	hypothetical protein
Smp_165470.1	2.111	epidermal growth factor receptor egfrB
Smp_081650.1	2.104	serine rich repeat protein
Smp_126510.1	2.104	hypothetical protein
Smp_149010.1	2.104	protocadherin gamma b
Smp_201730.1	2.104	hypothetical protein
Smp_079800.1	2.1	TBC1 domain family 4
Smp_034500.1	2.093	Dual specificity protein phosphatase 10
Smp_059090.1	2.093	ropporin 1 protein
Smp_086830.1	2.092	mechanosensory protein 2
Smp_171020.1	2.086	calsyntenin
Smp_008450.1	2.085	leucine rich repeat and death domain containing protein
Smp_127470.1	2.085	hypothetical protein
Smp_150940.1	2.081	zinc finger protein 608
Smp_152910.1	2.08	hypothetical protein
Smp_131050.1	2.079	cAMP dependent protein kinase R2
Smp_137930.1	2.079	hypothetical protein
Smp_139850.1	2.076	glucan 1,6 alpha glucosidase
Smp_176350.1	2.071	contactin; neuroglian; septate junction protein
Smp_054330.1	2.07	peptidyl prolyl cis trans isomerase 6
Smp_126260.1	2.07	serine:threonine protein phosphatase 2B
Smp_142050.1	2.067	STK CMGC Group, MAPK family, ERK1
Smp_194790.1	2.064	hypothetical protein
Smp_132610.1	2.063	hypothetical protein
Smp_143610.1	2.06	hypothetical protein
Smp_198960.1	2.057	hypothetical protein
Smp_015190.1	2.056	serine rich repeat protein
Smp_135890.1	2.056	hypothetical protein
Smp_080320.1	2.052	WD repeat containing protein 69
Smp_150230.1	2.052	metal tolerance protein C3
Smp_087870.1	2.051	hypothetical protein
Smp_133800.1	2.051	hypothetical protein
Smp_126000.1	2.047	hypothetical protein
Smp_139770.1	2.046	hypothetical protein
Smp_081200.1	2.039	coiled coil domain containing protein 42 like 2
Smp_074150.1	2.038	annexin
Smp_140310.1	2.037	paxillin
Smp_140370.1	2.037	hypothetical protein
Smp_075370.1	2.036	hypothetical protein
Smp_131580.1	2.035	lysosomal alpha mannosidase
Smp_139970.1	2.033	Calmodulin 4 (Calcium binding protein Dd112)
Smp_143220.1	2.03	hypothetical protein
Smp_156510.1	2.03	PDZ and LIM domain protein 7
Smp_024180.2	2.026	placenta specific gene 8 protein
Smp_012780.1	2.025	sterile alpha and tir motif containing protein
Smp_054680.1	2.019	hypothetical protein
Smp_149060.1	2.019	U3 small nucleolar RNA associated protein 22
Smp_155050.1	2.015	agrin
Smp_167650.1	2.012	rho guanine nucleotide exchange factor 17
Smp_197070.1	2.01	kinesin protein KIF6
Smp_016490.2	2.009	Saposin B domain containing protein
Smp_157460.1	2.007	hypothetical protein
Smp_158890.1	2.007	hypothetical protein
Smp_067510.1	2.001	Clusterin associated protein 1
Smp_173510.1	2.001	hypothetical protein
Smp_124350.1	2	WD repeat containing protein 35
Smp_126340.1	1.995	hypothetical protein
Smp_154300.1	1.993	tektin 3
Smp_135210.1	1.991	Multiple epidermal growth factor domains
Smp_161760.1	1.991	hypothetical protein
Smp_029800.1	1.99	band 4
Smp_187740.1	1.988	forkhead box protein j1 b
Smp_121940.1	1.984	FERM domain containing protein 5
Smp_149470.1	1.98	tyrosine protein kinase SYK
Smp_122860.1	1.977	family M13 unassigned peptidase (M13 family)
Smp_037230.1	1.975	fimbrin
Smp_171140.1	1.974	serine rich repeat protein
Smp_138880.1	1.972	RNA binding protein fox 1 1
Smp_198020.1	1.971	o methyltransferase
Smp_140800.1	1.97	neurogenic locus notch protein 2
Smp_164270.1	1.968	Down syndrome cell adhesion molecule
Smp_147800.1	1.966	Lmp3 protein
Smp_043040.1	1.965	hypothetical protein
Smp_155930.1	1.965	hypothetical protein
Smp_147730.1	1.963	single kunitz protease inhibitor; serine type protease inhibitor
Smp_154490.1	1.963	ras associating and dilute domain containing protein
Smp_169600.1	1.963	hypothetical protein
Smp_134720.1	1.958	hypothetical protein
Smp_177000.1	1.957	transmembrane protein 132E
Smp_184340.1	1.956	hypothetical protein
Smp_165790.1	1.955	hypothetical protein
Smp_188560.1	1.955	hypothetical protein
Smp_095630.1	1.952	Tetraspanin,IPR000301 CD9:CD37:CD63
Smp_022720.1	1.95	Kinesin Like protein family member (klp 6)
Smp_212390.1	1.948	ubiquitin specific peptidase 2 (C19 family)
Smp_128830.1	1.946	hypothetical protein
Smp_197370.1	1.944	hypothetical protein
Smp_155140.1	1.943	serine:threonine protein kinase PAK mbt
Smp_162070.1	1.939	hypothetical protein
Smp_170960.1	1.939	serine rich repeat protein
Smp_203950.1	1.939	retinol dehydrogenase 11
Smp_134750.1	1.938	hypothetical protein
Smp_179950.1	1.937	cathepsin B peptidase (C01 family)
Smp_097640.1	1.935	protein FAM194B
Smp_152830.1	1.935	sodium calcium exchanger
Smp_139710.1	1.934	daz interacting protein 1
Smp_181440.2	1.934	protein tyrosine phosphatase domain containing protein
Smp_082430.1	1.928	uridine phosphorylase
Smp_143580.1	1.928	MORN repeat containing protein 5
Smp_135220.1	1.927	tectonic 1
Smp_003610.2	1.92	DM9 domain containing protein
Smp_150870.1	1.92	leucine rich repeat containing protein 27
Smp_048690.1	1.917	enkurin
Smp_162060.1	1.917	Nose resistant to fluoxetine protein 6
Smp_176710.1	1.91	transcriptional factor nfil3:e4bp4
Smp_213660.1	1.91	hypothetical protein
Smp_130620.1	1.909	hypothetical protein
Smp_110050.1	1.905	tyrosine protein kinase transforming protein Fps
Smp_139240.1	1.905	cathepsin S (C01 family)
Smp_126500.1	1.902	tensin C1 domain containing phosphatase
Smp_138260.1	1.898	hypothetical protein
Smp_191780.1	1.898	hypothetical protein
Smp_049850.1	1.895	hypoxanthine guanine phosphoribosyltransferase
Smp_035220.1	1.893	kinesin protein kif3b
Smp_155940.1	1.893	serine:threonine protein kinase D1
Smp_173920.1	1.893	hypothetical protein
Smp_109320.1	1.887	WDFY family
Smp_198340.1	1.883	Down syndrome cell adhesion molecule
Smp_140070.1	1.879	hypothetical protein
Smp_160610.1	1.879	hypothetical protein
Smp_165300.1	1.877	hypothetical protein
Smp_155950.1	1.876	serine:threonine protein kinase D1
Smp_034550.1	1.875	alpha actinin
Smp_148130.1	1.875	fas binding factor 1
Smp_150950.1	1.875	hypothetical protein
Smp_151190.1	1.872	retinal rod rhodopsin sensitive cGMP
Smp_187920.1	1.871	hypothetical protein
Smp_030870.1	1.87	interleukin 1 receptor associated kinase SIMPL
Smp_158110.2	1.869	thioredoxin peroxidase
Smp_194910.1	1.869	Saposin B domain containing protein
Smp_145110.1	1.866	hypothetical protein
Smp_162880.1	1.866	neutral sphingomyelinase
Smp_126680.1	1.863	hypothetical protein
Smp_198360.1	1.862	ankyrin repeat and death domain containing protein
Smp_018170.1	1.86	zinc finger protein
Smp_046360.1	1.857	Zinc finger protein 143
Smp_166420.1	1.856	tetratricopeptide repeat protein 30A
Smp_186020.1	1.856	major egg antigen
Smp_035290.1	1.854	hypothetical protein
Smp_144330.1	1.854	early endosome antigen 1
Smp_156770.1	1.852	major tegumental antigen SM15
Smp_200870.1	1.852	hypothetical protein
Smp_017870.1	1.851	hypothetical protein
Smp_133170.1	1.851	vasohibin protein
Smp_147750.1	1.851	protein QN1
Smp_110310.1	1.848	endonuclease reverse transcriptase
Smp_110480.1	1.848	WDFY family
Smp_189180.2	1.844	hypothetical protein
Smp_045360.3	1.842	calsyntenin 2
Smp_054160.1	1.838	Glutathione S-transferase 28 kDa (GST 28) (GST class-mu), putative
Smp_173820.1	1.837	equilibrative nucleoside transporter
Smp_074830.1	1.835	tubulin polyglutamylase ttll6
Smp_128820.1	1.834	hypothetical protein
Smp_178790.1	1.833	hypothetical protein
Smp_066050.1	1.829	transcriptional enhancer factor TEF 1
Smp_083480.1	1.828	hypothetical protein
Smp_201020.1	1.828	intraflagellar transport protein 46
Smp_127280.1	1.827	diacylglycerol O-acyltransferase 1
Smp_153810.1	1.827	hypothetical protein
Smp_145920.1	1.823	protein tyrosine sulfotransferase
Smp_900030.1	1.822	ATP synthase F0 subunit 6
Smp_196840.1	1.82	collagen alpha 1(II) chain
Smp_152450.1	1.819	hypothetical protein
Smp_145060.1	1.816	acyl CoA:glycerol 3 phosphate acyltransferase GPAT3
Smp_198590.1	1.816	hypothetical protein
Smp_187840.1	1.814	long chain fatty acid coenzyme ligase
Smp_138490.1	1.813	Bardet Biedl syndrome 5
Smp_200240.1	1.813	universal stress protein
Smp_149090.1	1.811	hypothetical protein
Smp_200560.1	1.811	hypothetical protein
Smp_168870.1	1.809	Rootletin
Smp_136310.1	1.806	sodium bile acid cotransporter
Smp_015480.1	1.801	hypothetical protein
Smp_125090.1	1.801	hypothetical protein
Smp_197740.1	1.801	hypothetical protein
Smp_088940.1	1.8	protein FAM164A
Smp_101050.1	1.798	wimple:ift172
Smp_167530.1	1.797	hypothetical protein
Smp_900060.1	1.792	Cytochrome c oxidase subunit III
Smp_143130.1	1.79	four and A half lim domains
Smp_041550.1	1.787	hypothetical protein
Smp_169260.1	1.787	zinc finger protein 362
Smp_135140.1	1.785	high voltage activated calcium channel beta subunit CavB1
Smp_199740.1	1.784	oligomeric Golgi complex component
Smp_035500.1	1.783	parkin co regulated gene protein
Smp_143310.1	1.783	hypothetical protein
Smp_212720.1	1.783	methylmalonyl CoA epimerase, putative
Smp_172410.1	1.782	serine:threonine protein kinase DCLK3
Smp_181180.1	1.782	MYCBP associated protein
Smp_168710.1	1.778	hypothetical protein
Smp_138850.1	1.773	SH2 domain containing protein 4A
Smp_156740.1	1.771	type II inositol 1,4,5 trisphosphate
Smp_160860.1	1.77	tetratricopeptide repeat protein 8
Smp_121580.1	1.769	hypothetical protein
Smp_127800.1	1.768	histone lysine N methyltransferase SETDB
Smp_153690.1	1.762	ubiquitin specific peptidase 9X (C19 family)
Smp_085010.1	1.759	cathepsin B peptidase (C01 family)
Smp_162800.2	1.758	protein kinase
Smp_170600.1	1.756	hypothetical protein
Smp_173480.1	1.756	hypothetical protein
Smp_165760.1	1.755	IQ domain containing protein
Smp_139160.1	1.754	SmCL2 peptidase (C01 family)
Smp_150170.1	1.753	Ras associated and pleckstrin y
Smp_171440.1	1.752	mind bomb
Smp_185680.1	1.752	major egg antigen
Smp_114620.1	1.751	adenosinetriphosphatase
Smp_150580.1	1.751	Nst1p protein
Smp_159710.1	1.748	carbonic anhydrase
Smp_005350.1	1.746	Calcium binding protein
Smp_161430.1	1.744	Monocarboxylate transporter 12
Smp_031220.1	1.743	solute carrier family 35 member F1
Smp_153700.1	1.743	hypothetical protein
Smp_156720.1	1.741	tetratricopeptide repeat
Smp_141800.1	1.737	oxalate:formate antiporter
Smp_194610.1	1.734	cAMP dependent protein kinase catalytic subunit
Smp_102690.3	1.732	Argonaute
Smp_076170.1	1.728	jouberin
Smp_198740.1	1.728	ubiquitin carboxyl terminal hydrolase 24
Smp_124450.1	1.727	bone morphogenetic protein receptor type 1a
Smp_193730.1	1.725	hypothetical protein
Smp_129640.1	1.724	FERM RhoGEF and pleckstrin domain containing protein
Smp_141020.1	1.724	hypothetical protein
Smp_203940.1	1.724	short chain dehydrogenase
Smp_026790.1	1.723	hypothetical protein
Smp_172040.1	1.721	protein unc 13 B
Smp_176870.1	1.72	cd63 antigen
Smp_024070.1	1.719	FERM, RhoGEF and pleckstrin domain containing protein
Smp_135920.1	1.719	centrosomal protein of 164 kDa
Smp_173170.1	1.717	proto oncogene tyrosine protein kinase LCK
Smp_000200.1	1.716	NEDD4 binding protein 2 2
Smp_194390.1	1.716	suppressor of cytokine signaling 6
Smp_163080.1	1.712	Diacylglycerol kinase theta
Smp_186920.1	1.712	hypothetical protein
Smp_105420.1	1.708	Saposin,IPR008139 Saposin
Smp_147300.1	1.706	SAM domain and HD domain containing protein 1
Smp_036470.1	1.704	oxalate:formate antiporter
Smp_126120.1	1.703	LAMA protein 2
Smp_143600.1	1.703	normocyte binding protein 1
Smp_128230.1	1.701	neurogenic locus notch protein
Smp_201060.1	1.7	dynein light chain
Smp_150380.1	1.699	sphingomyelin synthase 1
Smp_167700.1	1.699	hypothetical protein
Smp_086330.1	1.698	Myophilin
Smp_047240.2	1.697	beta 1,4 N acetylgalactosaminyltransferase
Smp_171970.1	1.696	ZIP1 protein
Smp_124240.1	1.694	sodium:potassium dependent atpase beta subunit
Smp_138600.1	1.694	hypothetical protein
Smp_141830.1	1.692	transcriptional enhancer factor tef
Smp_152360.1	1.692	hypothetical protein
Smp_201700.1	1.691	hypothetical protein
Smp_144660.1	1.69	EF hand domain containing family member B
Smp_005540.1	1.687	hypothetical protein
Smp_145290.1	1.687	alkaline phosphatase
Smp_081190.1	1.686	GTP binding protein rhoA
Smp_180980.1	1.685	Rootletin
Smp_163310.1	1.681	two pore calcium channel protein 2
Smp_900110.1	1.679	NADH dehydrogenase subunit 1
Smp_035370.1	1.678	hypothetical protein
Smp_075800.1	1.674	hemoglobinase (C13 family)
Smp_145700.1	1.674	ankyrin :unc
Smp_074190.1	1.673	LIN 24 (Twenty four) Like family member
Smp_158510.1	1.673	diacylglycerol O-acyltransferase 1
Smp_195060.1	1.673	hypothetical protein
Smp_046800.1	1.671	fatty acid binding protein
Smp_149720.1	1.671	hypothetical protein
Smp_198700.1	1.671	mitogen activated protein kinase kinase kinase
Smp_100010.1	1.669	inactive phospholipase C protein 2 like
Smp_141910.1	1.669	SH3 and multiple ankyrin repeat domains protein
Smp_136200.1	1.666	hypothetical protein
Smp_182620.1	1.665	carboxypeptidase N, polypeptide 1, 50kD
Smp_160110.1	1.664	hypothetical protein
Smp_137520.1	1.663	threonine dehydratase:deaminase
Smp_181190.1	1.66	MYCBP associated protein
Smp_170980.1	1.658	hypothetical protein
Smp_212030.1	1.658	hypothetical protein
Smp_135990.1	1.657	hypothetical protein
Smp_141920.1	1.656	SH3 and multiple ankyrin repeat domains protein
Smp_011000.1	1.655	lysosomal acid lipase-related
Smp_155960.1	1.654	serine:threonine protein kinase D1
Smp_168970.1	1.654	multiple pdz domain protein
Smp_130580.1	1.653	disabled 2
Smp_159780.1	1.653	hypothetical protein
Smp_030440.1	1.65	hypothetical protein
Smp_131500.1	1.65	Transmembrane protein 60
Smp_074570.1	1.649	hypothetical protein
Smp_124880.1	1.649	hypothetical protein
Smp_149880.1	1.649	major facilitator superfamily domain containing protein
Smp_200840.1	1.647	hypothetical protein
Smp_163450.1	1.644	tubulin polyglutamylase ttll4
Smp_157130.1	1.641	coiled coil domain containing protein 46
Smp_138750.1	1.64	alpha fucosyltransferase m/k/j/i
Smp_194090.1	1.638	subfamily S1A unassigned peptidase (S01 family)
Smp_140040.1	1.637	Ca(2+):calmodulin responsive adenylate cyclase
Smp_156860.1	1.637	meckelin
Smp_163200.1	1.634	hypothetical protein
Smp_028490.1	1.633	1 acyl sn glycerol 3 phosphate acyltransferase
Smp_188170.1	1.632	hypothetical protein
Smp_137610.1	1.631	focal adhesion kinase 1
Smp_142600.1	1.629	capicua protein
Smp_140030.1	1.627	intraflagellar transport 74
Smp_084640.1	1.626	hypothetical protein
Smp_181530.1	1.626	cd63 antigen
Smp_151390.2	1.625	hypothetical protein
Smp_194430.1	1.625	hypothetical protein
Smp_093160.1	1.62	STARP antigen
Smp_000300.1	1.619	WD repeat containing protein 19
Smp_045010.1	1.618	tegument-allergen-like protein
Smp_042440.1	1.615	LAG1 longevity assurance 4
Smp_051090.1	1.613	hypothetical protein
Smp_199420.1	1.612	calcium:calmodulin dependent protein kinase type
Smp_186170.1	1.61	Gag protein
Smp_105040.1	1.608	CCR4 carbon catabolite repression 4
Smp_170050.1	1.606	hypothetical protein
Smp_176570.1	1.604	hypothetical protein
Smp_076370.1	1.603	Proteinase inhibitor I32, inhibitor of
Smp_151970.1	1.603	Rho GTPase activating protein 22
Smp_171450.1	1.603	E3 ubiquitin protein ligase mib1
Smp_121320.1	1.6	hypothetical protein
Smp_159020.1	1.597	hypothetical protein
Smp_176050.1	1.597	ras protein RABH1b
Smp_140560.1	1.595	TLC domain containing protein 2
Smp_011680.1	1.593	CD36 class B scavenger receptor
Smp_140220.1	1.593	centrosomal protein of 78 kda
Smp_017420.1	1.588	voltage gated hydrogen channel 1
Smp_152940.1	1.588	otopetrin
Smp_900000.1	1.586	cytochrome c oxidase subunit I
Smp_134890.1	1.585	ATP binding cassette sub family B
Smp_160170.1	1.585	hypothetical protein
Smp_174110.1	1.584	protein phosphatase 1 regulatory inhibitor
Smp_173340.1	1.583	cerebellar degeneration protein 2
Smp_147470.1	1.579	SLIT and NTRK protein 5 like
Smp_112480.1	1.572	protein disulfide isomerase
Smp_124630.1	1.572	intraflagellar transport protein 80
Smp_134910.1	1.572	serine:threonine protein kinase
Smp_193530.1	1.571	protease m14 carboxypeptidase
Smp_045200.1	1.57	tegument-allergen-like protein
Smp_155410.1	1.57	Coiled coil domain containing protein 102A
Smp_197690.1	1.57	BTB,domain containing protein
Smp_141850.1	1.568	WD repeat containing protein 60
Smp_166640.1	1.565	rho GTPase activating protein 20
Smp_126480.1	1.564	calponin
Smp_135180.1	1.561	FERM RhoGEF and pleckstrin domain containing protein
Smp_205400.1	1.561	partitioning defective 3
Smp_124250.1	1.557	high affinity cGMP specific 3',5' cyclic
Smp_112910.1	1.556	protein disulfide isomerase
Smp_137420.1	1.556	hypothetical protein
Smp_073400.1	1.555	lysosome associated membrane glycoprotein
Smp_900040.1	1.555	NADH dehydrogenase subunit 2
Smp_128140.1	1.554	ATP dependent DNA helicase HFM1
Smp_133980.1	1.554	hypothetical protein
Smp_144260.1	1.554	alpha 1 3(6) mannosylglycoprotein beta 1
Smp_154360.1	1.552	cation transporting atpase worm
Smp_171520.1	1.551	hypothetical protein
Smp_014570.1	1.548	Saposin,IPR008139 Saposin
Smp_162150.1	1.54	hypothetical protein
Smp_001780.1	1.537	hypothetical protein
Smp_057360.1	1.537	serine:threonine protein kinase SIK3
Smp_151960.1	1.536	Rho GTPase activating protein 22
Smp_203530.1	1.536	intraflagellar transport protein 172
Smp_170120.1	1.534	fos transcription factor
Smp_088990.1	1.532	e3 ubiquitin protein ligase rnf14
Smp_165180.1	1.532	hypothetical protein
Smp_173850.1	1.53	TRAF3 interacting protein 1
Smp_135300.1	1.528	hypothetical protein
Smp_001560.1	1.527	e3 ubiquitin protein ligase ZSWIM2
Smp_039650.1	1.526	disks large 1
Smp_103610.1	1.526	cathepsin B peptidase (C01 family)
Smp_019170.1	1.525	lysine specific demethylase lid
Smp_044010.2	1.525	tropomyosin
Smp_052250.1	1.525	Ras associated and pleckstrin y
Smp_019350.1	1.524	hypothetical protein
Smp_149910.1	1.524	lar interacting protein (lip) protein
Smp_161860.1	1.524	run domain Beclin 1 interacting and cystein rich
Smp_173860.1	1.523	TRAF3 interacting protein 1
Smp_203600.1	1.523	hypothetical protein
Smp_167160.1	1.521	dynamin binding protein
Smp_195070.1	1.519	cercarial stage specific protein Sj20H8
Smp_131230.1	1.517	F box:WD repeat containing protein 10
Smp_152810.1	1.517	F box:LRR repeat protein 13
Smp_181150.1	1.514	ATP binding cassette sub family G
Smp_012670.2	1.513	hypothetical protein
Smp_179590.1	1.513	dual 3',5' cyclic AMP and GMP phosphodiesterase
Smp_197230.1	1.513	adenylate kinase 8
Smp_104850.1	1.506	hypothetical protein
Smp_140230.1	1.506	centrosomal protein of 78 kda
Smp_188900.1	1.506	KRAB A domain containing protein
Smp_125080.1	1.504	cytosolic carboxypeptidase 1
Smp_135420.1	1.504	hypothetical protein
Smp_149130.1	1.503	fimbrin:plastin
Smp_199350.1	1.503	coiled coil domain containing protein 162
Smp_089670.1	1.502	alpha 2 macroglobulin
Smp_143700.1	1.499	hypothetical protein
Smp_136110.1	1.498	leucine rich repeat containing protein 68
Smp_172360.1	1.497	hypothetical protein
Smp_188670.1	1.497	hypothetical protein
Smp_058480.1	1.496	high affinity cAMP specific 3' 5' cyclic
Smp_084650.1	1.495	AMY 1 associating protein expressed in testis
Smp_142110.1	1.495	hypothetical protein
Smp_148820.1	1.493	hypoxanthine guanine phosphoribosyltransferase
Smp_152460.1	1.493	hypothetical protein
Smp_165950.1	1.492	tektin 1
Smp_173270.1	1.491	Fibronectin type III domain containing protein
Smp_179530.1	1.49	gag pol polyprotein
Smp_210130.1	1.49	C Jun amino terminal kinase interacting protein
Smp_161670.1	1.488	beige:beach protein
Smp_163010.1	1.484	hypothetical protein
Smp_194000.1	1.483	pol polyprotein
Smp_022870.1	1.482	protein lin 54
Smp_081470.1	1.482	hypothetical protein
Smp_100080.1	1.481	Tetraspanin,IPR000301 CD9:CD37:CD63
Smp_189290.1	1.481	hypothetical protein
Smp_014820.1	1.48	hypothetical protein
Smp_021790.2	1.48	hypothetical protein
Smp_140820.1	1.48	hypothetical protein
Smp_142230.1	1.48	cd63 antigen
Smp_130420.1	1.479	Dynein intermediate chain
Smp_002150.1	1.477	Mastin
Smp_102430.1	1.475	alpha 1,6 mannosylglycoprotein
Smp_054620.1	1.474	amyotrophic lateral sclerosis 2
Smp_142160.1	1.473	hypothetical protein (Sm-npp-16
Smp_150420.1	1.473	coiled coil domain containing protein 61
Smp_210220.1	1.472	LRP2 binding protein
Smp_163490.1	1.47	hypothetical protein
Smp_134700.1	1.467	hypothetical protein
Smp_007760.1	1.463	alanine aminotransferase 2
Smp_148430.1	1.462	hook protein
Smp_038970.1	1.461	long chain fatty acid coenzyme A ligase
Smp_206130.1	1.46	unkempt protein
Smp_107700.1	1.459	endonuclease reverse transcriptase
Smp_191130.1	1.459	hypothetical protein
Smp_003770.1	1.457	Histone H1 delta
Smp_162230.1	1.456	microtubule associated protein tau
Smp_124340.1	1.455	Nose resistant to fluoxetine protein 6
Smp_138300.1	1.455	hypothetical protein
Smp_142670.1	1.452	intraflagellar transport protein 46
Smp_175050.1	1.452	Fibronectin type III domain containing protein
Smp_135470.1	1.448	carbonic anhydrase
Smp_054010.1	1.446	y+l amino acid transporter 2
Smp_129010.1	1.446	hypothetical protein
Smp_159490.1	1.446	polypeptide GalNAc transferase 6
Smp_042160.2	1.443	aldolase
Smp_078690.1	1.442	calponin
Smp_159990.1	1.442	Voltage gated calcium channel
Smp_125560.1	1.441	long-chain-fatty-acid--CoA ligase
Smp_147440.1	1.441	tektin a1
Smp_187110.1	1.439	hypothetical protein
Smp_103920.1	1.438	Dynein intermediate chain
Smp_181040.1	1.438	KIF1 binding protein
Smp_033550.1	1.435	sodium:potassium transporting ATPase subunit
Smp_091820.1	1.432	bestrophin 3
Smp_057090.1	1.431	radial spoke head protein 4 A
Smp_135390.1	1.43	hypothetical protein
Smp_027430.1	1.429	EF hand domain containing family member A2
Smp_058500.1	1.429	hypothetical protein
Smp_119140.1	1.428	hypothetical protein
Smp_029780.1	1.424	hypothetical protein
Smp_039750.1	1.422	glycogen phosphorylase
Smp_114220.1	1.422	hypothetical protein
Smp_076180.1	1.421	jouberin
Smp_900100.1	1.417	NADH dehydrogenase subunit 3
Smp_211010.1	1.416	Dedicator of cytokinesis protein 2
Smp_043030.1	1.415	hexokinase
Smp_167300.1	1.412	hypothetical protein
Smp_192170.1	1.41	maguk p55 subfamily 6
Smp_125130.1	1.408	transmembrane protein 145
Smp_142680.1	1.408	long chain fatty acid coenzyme A ligase
Smp_172750.1	1.406	cation transporting atpase worm
Smp_190140.1	1.405	radial spoke head 1
Smp_148620.1	1.404	hypothetical protein
Smp_018870.1	1.403	hypothetical protein
Smp_141280.1	1.402	leucine rich repeat containing protein 23
Smp_142190.1	1.401	carboxypeptidase n catalytic chain
Smp_147890.1	1.4	Rootletin
Smp_198730.1	1.399	hypothetical protein
Smp_085080.1	1.397	hypothetical protein
Smp_179620.1	1.397	hypothetical protein
Smp_195130.1	1.397	KRAB A domain containing protein
Smp_171740.1	1.396	multidrug resistance associated protein 1
Smp_158770.1	1.395	calcyphosin 2
Smp_164190.1	1.395	transcriptional repressor protein yy
Smp_125980.1	1.393	tetratricopeptide repeat protein 25
Smp_195120.1	1.39	KRAB A domain containing protein
Smp_178530.1	1.389	KRAB A domain containing protein
Smp_140940.1	1.388	hypothetical protein
Smp_024860.1	1.387	Basic helix loop helix transcription factor
Smp_168450.1	1.382	glycoprotein N acetylgalactosamine
Smp_167820.1	1.381	solute carrier family 12 k cl cotransporter
Smp_190390.1	1.381	hypothetical protein
Smp_054470.1	1.38	thioredoxin
Smp_171460.1	1.379	neural cell adhesion molecule
Smp_184370.1	1.379	hypothetical protein
Smp_042020.1	1.378	ectonucleoside triphosphate diphosphohydrolase
Smp_023140.1	1.376	hypothetical protein
Smp_201970.1	1.376	hypothetical protein
Smp_068530.1	1.375	syntenin 1
Smp_109090.1	1.369	protein disulfide isomerase
Smp_074900.1	1.368	docking protein 3
Smp_178100.1	1.368	EF hand calcium binding domain containing protein
Smp_043920.1	1.367	tubulin polyglutamylase TTLL1
Smp_197640.1	1.367	sodium leak channel non selective protein
Smp_123050.1	1.366	Regulator of G protein signaling 20
Smp_166090.1	1.365	coiled coil domain containing protein 112
Smp_044870.1	1.364	zinc finger protein
Smp_108600.1	1.364	hypothetical protein
Smp_051930.1	1.363	glycoprotein N acetylgalactosamine
Smp_145000.1	1.363	hypothetical protein
Smp_163660.1	1.363	adenylate kinase 7
Smp_116630.1	1.362	ATP binding cassette sub family B
Smp_125630.1	1.362	cell transcription factor short/long terminal
Smp_128460.1	1.36	cation transporting atpase worm
Smp_082370.1	1.359	NAD(P) transhydrogenase
Smp_155530.1	1.359	serine protease inhibitors serpins
Smp_168010.1	1.357	hypothetical protein
Smp_900080.1	1.356	NADH dehydrogenase subunit 4L
Smp_194720.1	1.355	hypothetical protein
Smp_152220.1	1.354	hypothetical protein
Smp_161050.1	1.354	hypothetical protein
Smp_211000.1	1.354	dedicator of cytokinesis protein 7
Smp_170140.1	1.352	hypothetical protein
Smp_145580.1	1.351	Progesterone induced blocking factor
Smp_162250.1	1.351	protein fantom
Smp_168020.1	1.351	AMY 1 associating protein expressed in testis
Smp_053420.1	1.35	fermitin family 1
Smp_079420.2	1.35	ankyrin repeat domain containing protein 42
Smp_001950.1	1.349	hypothetical protein
Smp_134260.1	1.347	mitogen activated protein kinase 15
Smp_183860.1	1.347	KRAB A domain containing protein
Smp_152180.1	1.346	fad NAD binding oxidoreductases
Smp_167910.1	1.345	hypothetical protein
Smp_175160.1	1.345	serine:threonine protein kinase PAK 3
Smp_147880.1	1.344	hypothetical protein
Smp_143680.1	1.343	laminin subunit
Smp_167610.1	1.343	multidrug resistance associated protein 4
Smp_011740.1	1.342	B9 domain containing protein 1
Smp_083240.1	1.342	hypothetical protein
Smp_059670.1	1.341	synaptogyrin 2
Smp_148900.1	1.341	hypothetical protein
Smp_006730.1	1.34	DNA damage regulated autophagy modulator protein
Smp_097490.1	1.34	tubulin polymerization promoting protein family
Smp_205720.1	1.34	universal stress protein in QAH:OAS
Smp_093780.1	1.339	peroxiredoxins, prx 1, prx 2, prx 3
Smp_212800.1	1.338	tetratricopeptide repeat protein 8, tpr8, putative
Smp_130950.1	1.336	DNA double strand break repair rad50 ATPase
Smp_169050.1	1.336	solute carrier family 43
Smp_188510.1	1.336	hypothetical protein
Smp_165740.1	1.335	cell adhesion molecule
Smp_180810.1	1.335	Papilin
Smp_165670.1	1.333	solute carrier family 12
Smp_096670.1	1.332	serine:threonine protein kinase PAK 1
Smp_143430.1	1.332	alpha mannosidase 2x
Smp_169660.1	1.331	hypothetical protein
Smp_174630.1	1.331	hypothetical protein
Smp_900070.1	1.331	cytochrome B
Smp_092390.1	1.33	N acetylglucosamine kinase
Smp_160830.1	1.33	phospholipase d3
Smp_188810.1	1.329	hypothetical protein
Smp_194050.1	1.329	Clumping factor A
Smp_209090.1	1.329	oligomeric Golgi complex component
Smp_140500.1	1.328	Paramyosin (Allergen Blo t 11)
Smp_124290.1	1.326	hypothetical protein
Smp_161060.1	1.326	hypothetical protein
Smp_200820.1	1.322	hypothetical protein
Smp_008620.1	1.319	inactive rhomboid protein 1
Smp_133250.1	1.319	discoidin domain containing receptor 2
Smp_020080.1	1.318	GTP binding protein (I) alpha subunit alpha
Smp_144140.1	1.318	zinc transporter zip1
Smp_161570.1	1.318	centrosomal protein of 120 kDa
Smp_181080.1	1.318	hypothetical protein
Smp_122980.1	1.317	KLHL5 protein
Smp_165430.1	1.312	hypothetical protein
Smp_127740.1	1.311	disintegrin and metalloproteinase
Smp_140570.1	1.311	stAR lipid transfer protein 9
Smp_199490.1	1.311	diacylglycerol kinase zeta iota
Smp_110040.1	1.31	hypothetical protein
Smp_076320.1	1.309	hypothetical protein
Smp_135930.1	1.309	zinc finger MYND domain containing protein
Smp_209040.1	1.309	long chain fatty acid coenzyme A ligase
Smp_001080.1	1.308	RIIa domain containing protein
Smp_126620.1	1.307	hypothetical protein
Smp_020270.1	1.305	voltage-dependent calcium channel Cav1
Smp_000130.1	1.303	hormone sensitive lipase
Smp_194830.1	1.303	SmKK7
Smp_153120.1	1.301	hypothetical protein
Smp_191670.1	1.301	hypothetical protein
Smp_137950.2	1.3	leucine rich repeat containing protein 56
Smp_157100.1	1.3	sphingoid long chain base kinase
Smp_040110.1	1.298	neurogenic locus notch protein
Smp_104120.1	1.295	hypothetical protein
Smp_163380.1	1.294	cyclin dependent kinase 2
Smp_154250.1	1.293	ring finger protein unkempt
Smp_151440.1	1.292	hypothetical protein
Smp_158800.1	1.292	hypothetical protein
Smp_138620.1	1.29	microtubule actin cross linking factor 1
Smp_140410.1	1.288	MAGUK p55 subfamily
Smp_013610.1	1.287	protein FAM161B
Smp_118940.1	1.286	maguk p55 subfamily 6
Smp_005880.1	1.284	phosphoenolpyruvate carboxykinase
Smp_123270.1	1.284	Sj Ts1
Smp_184780.1	1.284	hypothetical protein
Smp_138120.1	1.28	Bardet Biedl syndrome 7 protein
Smp_168270.1	1.279	thioredoxin domain containing protein 3
Smp_136410.1	1.277	cytoplasmic polyadenylation element binding
Smp_135290.1	1.276	macrophage expressed gene 1 protein
Smp_145570.1	1.265	hypothetical protein
Smp_199290.1	1.265	twik family of potassium channels
Smp_125070.2	1.264	cystathionine beta synthase
Smp_147520.1	1.262	Tripartite motif containing protein 37
Smp_149180.1	1.261	TRAF type zinc finger domain containing protein
Smp_017730.1	1.26	200-kDa GPI-anchored surface glycoprotein
Smp_125850.1	1.258	hypothetical protein
Smp_148680.1	1.258	DNA double strand break repair rad50 ATPase
Smp_037780.1	1.257	hypothetical protein
Smp_123220.1	1.255	hypothetical protein
Smp_212430.1	1.255	nuclear hormone receptor
Smp_194860.1	1.252	hypothetical protein
Smp_170130.1	1.251	fos transcription factor
Smp_174780.1	1.251	rab protein 5
Smp_072990.1	1.25	Transmembrane protein 185B
Smp_180430.1	1.25	hypothetical protein
Smp_196300.1	1.25	FERM, RhoGEF and pleckstrin domain containing protein
Smp_202850.1	1.25	egg protein CP391S
Smp_016630.1	1.248	trimeric G protein alpha o subunit
Smp_029790.1	1.248	hypothetical protein
Smp_212420.1	1.247	SH3 domain containing kinase binding protein 1
Smp_011180.1	1.243	ATP dependent DNA helicase HFM1
Smp_149110.1	1.243	hypothetical protein
Smp_008490.1	1.241	glycogenin 1
Smp_166880.1	1.241	zinc finger MYM type protein 2
Smp_174490.1	1.241	hypothetical protein
Smp_033150.1	1.24	hypothetical protein
Smp_126600.1	1.239	hypothetical protein
Smp_062020.1	1.237	sterile alpha motif domain containing protein
Smp_090520.1	1.235	purine nucleoside phosphorylase
Smp_195150.1	1.234	KRAB A domain containing protein
Smp_043430.1	1.233	hypothetical protein
Smp_061680.1	1.23	RUN and SH3 domain containing protein 1
Smp_171000.1	1.229	hypothetical protein
Smp_050520.1	1.228	neurogenic locus notch protein
Smp_125290.1	1.228	c myc promoter binding protein
Smp_160160.1	1.228	solute carrier family 17
Smp_900050.1	1.226	NADH dehydrogenase subunit 5
Smp_026440.1	1.225	dpy 30 protein
Smp_140520.2	1.222	ankyrin repeat domain containing protein 50
Smp_023570.1	1.221	ATP binding cassette sub family B
Smp_125160.1	1.22	smoothened
Smp_177320.1	1.22	hypothetical protein
Smp_141660.1	1.219	high voltage activated calcium channel beta subunit CavB2
Smp_028850.1	1.218	hypothetical protein
Smp_151820.1	1.218	Microtubule associated protein 9
Smp_000660.1	1.216	ornithine--oxo-acid transaminase
Smp_125190.1	1.216	hypothetical protein
Smp_129980.1	1.216	hypothetical protein
Smp_072210.1	1.215	zinc finger protein 395
Smp_070380.1	1.214	hypothetical protein
Smp_131670.1	1.213	meiotic recombination protein SPO11
Smp_017900.1	1.212	ribosomal protein S6 kinase, polypeptide 2
Smp_063330.1	1.211	hypothetical protein
Smp_136160.2	1.211	hypothetical protein
Smp_035160.1	1.208	potassium voltage gated channel subfamily D
Smp_049450.1	1.207	hypothetical protein
Smp_127500.1	1.207	hypothetical protein
Smp_134980.1	1.206	oxalate:formate antiporter
Smp_035180.1	1.205	potassium voltage gated channel subfamily D
Smp_061480.1	1.201	GRIP1 associated protein 1
Smp_169930.1	1.2	HORMA domain containing protein 1
Smp_146600.1	1.199	ras gene family, member A
Smp_132900.1	1.198	myo inositol monophosphatase
Smp_145640.1	1.197	forkhead protein: forkhead protein domain
Smp_089200.1	1.196	multidrug resistance protein
Smp_054640.1	1.195	major facilitator superfamily domain containing protein
Smp_079410.1	1.194	STK PlK4
Smp_155780.1	1.193	gtpase activating protein
Smp_147000.1	1.19	syntenin 2
Smp_159350.1	1.188	protein split ends
Smp_080680.1	1.18	MAP kinase activating death domain
Smp_128190.1	1.18	hypothetical protein
Smp_167900.1	1.178	hypothetical protein
Smp_007290.1	1.177	hypothetical protein
Smp_151450.1	1.177	spermatogenesis associated protein 4
Smp_173680.1	1.177	hypothetical protein
Smp_170320.1	1.176	speedy protein A
Smp_003270.1	1.173	tubulin specific chaperone cofactor E
Smp_138510.1	1.172	hypothetical protein
Smp_205610.1	1.172	hypothetical protein
Smp_123030.1	1.17	arf GAP with dual PH domain containing protein
Smp_126970.1	1.169	WD repeat containing protein 96
Smp_016730.1	1.168	heme binding protein 2
Smp_146440.1	1.168	hypothetical protein
Smp_213880.1	1.166	putative zinc finger protein
Smp_187230.1	1.165	hypothetical protein
Smp_043570.1	1.163	marvel containing potential lipid
Smp_032280.1	1.162	RNA binding protein MEX3B
Smp_141150.1	1.162	phospholipase DDHD1
Smp_076860.1	1.161	B9 domain containing protein 2
Smp_144500.1	1.159	hypothetical protein
Smp_200520.1	1.159	hypothetical protein
Smp_146250.1	1.157	fucosidase, alpha L 2, plasma
Smp_128010.1	1.155	hypothetical protein
Smp_162260.1	1.155	phosphatidylinositol binding clathrin assembly
Smp_166200.1	1.155	axin 1
Smp_105820.1	1.154	LRP2 binding protein
Smp_071520.1	1.153	hypothetical protein
Smp_212440.1	1.152	nuclear hormone receptor
Smp_133520.1	1.149	forkhead box protein j1
Smp_174880.1	1.149	FOG
Smp_127270.1	1.146	Cytochrome b561:ferric reductase
Smp_176970.1	1.146	serine:threonine protein kinase Nek4
Smp_097830.1	1.145	hypothetical protein
Smp_131260.1	1.144	pangolin
Smp_080870.1	1.142	Netrin receptor DCC
Smp_134080.1	1.14	sodium:myo inositol cotransporter
Smp_160460.1	1.139	zinc finger protein 541
Smp_001610.1	1.138	radial spoke head protein 9
Smp_062720.1	1.138	e1b 55 kda associated protein
Smp_125280.1	1.138	F box only protein 16
Smp_134990.1	1.137	oxalate:formate antiporter
Smp_151120.1	1.135	potassium channel subfamily K (4TM
Smp_181390.1	1.135	hypothetical protein
Smp_179110.1	1.134	purine nucleoside phosphorylase
Smp_129950.1	1.133	RNA binding protein 12
Smp_135460.1	1.133	bifunctional dihydrofolate reductase thymidylate
Smp_166210.1	1.133	eukaryotic elongation factor 2 kinase
Smp_020300.1	1.132	segment polarity protein dishevelled
Smp_170690.1	1.132	proline oxidase
Smp_172150.1	1.132	ATP dependent RNA helicase YTHDC2
Smp_037640.1	1.131	tRNA 2' phosphotransferase 1
Smp_141100.1	1.131	xenotropic and polytropic retrovirus receptor 1
Smp_144790.1	1.131	calmodulin
Smp_180580.1	1.131	trichoplein keratin filament binding protein
Smp_213480.1	1.13	muts protein
Smp_035190.2	1.129	ras GTP exchange factor son of sevenless
Smp_123630.1	1.129	ubiquitin carboxyl terminal hydrolase 49
Smp_159930.1	1.129	ADP ribosylation factor 3
Smp_033930.1	1.127	phosphatidylcholine transfer protein
Smp_174430.1	1.127	hypothetical protein
Smp_013810.1	1.125	hypothetical protein
Smp_155000.1	1.125	pumilio
Smp_156680.1	1.125	fyve finger containing phosphoinositide
Smp_137370.1	1.123	cyclin dependent kinase 16
Smp_160890.1	1.122	STARP antigen
Smp_154560.1	1.12	multiple pdz domain protein
Smp_035460.1	1.119	nicotinate phosphoribosyltransferase
Smp_056280.1	1.118	zinc finger CCCH domain containing protein 31
Smp_136190.1	1.116	hypothetical protein
Smp_213530.1	1.116	hypothetical protein
Smp_056930.1	1.115	histone lysine N methyltransferase MLL3
Smp_067440.1	1.113	hypothetical protein
Smp_162910.1	1.113	related to multifunctional cyclin dependent
Smp_211180.1	1.113	alpha(13)fucosyltransferase
Smp_162030.1	1.112	folylpolyglutamate synthase, mitochondrial
Smp_143090.1	1.108	hypothetical protein
Smp_139750.1	1.107	signal induced proliferation associated 1
Smp_154400.1	1.107	syntaxin binding protein 5
Smp_080210.1	1.106	alpha tocopherol transfer protein
Smp_900090.1	1.105	NADH dehydrogenase subunit 4
Smp_062970.1	1.104	WD repeat containing protein 65
Smp_184350.1	1.104	oligomeric Golgi complex component
Smp_123010.1	1.103	high affinity cationic amino acid transporter 1
Smp_131940.1	1.103	protein patched
Smp_148400.1	1.103	calmodulin binding transcription activator 2
Smp_141680.1	1.102	fasciclin domain containing protein
Smp_149890.1	1.102	hypothetical protein
Smp_054770.1	1.101	hypothetical protein
Smp_142450.1	1.101	Ras protein Rap 1b
Smp_048680.1	1.1	ring finger protein 11
Smp_186950.1	1.099	hypothetical protein
Smp_096520.1	1.098	sialin
Smp_067140.1	1.097	ras protein Rab 7a
Smp_063630.1	1.095	F box only protein 36
Smp_152490.1	1.095	e3 ubiquitin protein ligase CCNB1IP1
Smp_158790.1	1.095	hypothetical protein
Smp_128490.1	1.094	syntaxin binding protein 5
Smp_170030.1	1.094	sh3 domain binding glutamic acid rich
Smp_017880.1	1.092	clathrin light chain a
Smp_172580.1	1.092	docking protein 3
Smp_025860.1	1.091	hypothetical protein
Smp_152900.1	1.091	protein Wnt 1
Smp_158100.1	1.09	hypothetical protein
Smp_148460.1	1.089	neurofibromin
Smp_096370.1	1.086	Fibronectin type III domain containing protein
Smp_127730.1	1.084	ATP citrate synthase
Smp_147770.1	1.083	hypothetical protein
Smp_034080.1	1.082	erythrocyte membrane protein
Smp_135510.1	1.082	n acetylated alpha linked acidic dipeptidase 2
Smp_143590.1	1.082	hypothetical protein
Smp_124550.1	1.081	voltage dependent calcium channel subunit
Smp_143320.1	1.081	zinc finger protein
Smp_131840.1	1.08	25 kDa integral membrane protein
Smp_174960.1	1.08	merlin:moesin:ezrin:radixin
Smp_049580.1	1.079	zinc finger protein
Smp_014410.2	1.077	hypothetical protein
Smp_098650.1	1.076	estrogen receptor beta1
Smp_181360.1	1.076	huntingtin interacting protein 1
Smp_148790.1	1.072	laminin subunit beta 1
Smp_173990.1	1.072	rab11
Smp_084520.1	1.071	protein sensitivity to red light reduced
Smp_151730.1	1.07	Rhabdoid tumor deletion region protein 1
Smp_124660.1	1.068	IQ motif and SEC7 domain containing protein 1
Smp_147460.1	1.068	ceramidase
Smp_198430.1	1.068	solute carrier family 12
Smp_162740.1	1.067	hypothetical protein
Smp_173670.1	1.067	lysine specific demethylase NO66
Smp_141610.1	1.066	cathepsin b
Smp_143990.1	1.064	hypothetical protein
Smp_105360.1	1.063	neurogenic locus notch protein
Smp_136460.1	1.063	hypothetical protein
Smp_210240.1	1.063	lysophosphatidic acid phosphatase type 6
Smp_161030.1	1.061	hypothetical protein
Smp_167560.1	1.061	hypothetical protein
Smp_133050.1	1.06	hypothetical protein
Smp_170670.1	1.057	hypothetical protein
Smp_178210.1	1.054	centrosomal protein of 85 kDa
Smp_139740.1	1.052	signal induced proliferation associated 1
Smp_203660.1	1.048	hypothetical protein
Smp_044850.1	1.047	ribokinase
Smp_187820.1	1.047	hypothetical protein
Smp_197450.1	1.047	phosphatidylinositol transfer protein
Smp_142490.1	1.046	Transmembrane protein 45B
Smp_149640.1	1.046	tyrosine protein phosphatase non receptor type
Smp_063530.2	1.044	apoferritin-2
Smp_154240.1	1.044	hypothetical protein
Smp_144810.1	1.043	tyrosine protein phosphatase non receptor type
Smp_041540.1	1.042	Hormone receptor 4 (dHR4)
Smp_090220.1	1.042	major facilitator superfamily domain containing protein
Smp_144720.1	1.038	hypothetical protein
Smp_149320.1	1.038	tricarboxylate transport protein
Smp_151020.1	1.037	transmembrane protein 17
Smp_213300.1	1.035	putative transcription elongation regulator 1
Smp_011640.1	1.032	hypothetical protein
Smp_143760.1	1.031	DNA repair protein REV1
Smp_196110.1	1.03	ferric chelate reductase 1
Smp_085150.1	1.027	phosphoglucomutase 2
Smp_131570.1	1.026	ubiquitin carboxyl terminal hydrolase
Smp_132160.1	1.026	hypothetical protein
Smp_002820.3	1.024	zinc finger CCCH domain containing protein 4
Smp_144860.1	1.023	protein boule
Smp_131700.1	1.022	protein kinase c epsilon type
Smp_011830.1	1.019	hypothetical protein
Smp_085410.1	1.017	Transmembrane protein 45B
Smp_125350.1	1.017	BC026374 protein (S09 family)
Smp_149500.1	1.015	eukaryotic elongation factor 2 kinase
Smp_165210.1	1.015	serine:threonine protein kinase 17A
Smp_032480.1	1.012	cohesin subunit SA 1
Smp_130350.1	1.009	palmitoyltransferase ZDHHC24
Smp_170470.1	1.007	family M13 unassigned peptidase (M13 family)
Smp_159190.1	1.004	hypothetical protein
Smp_093430.1	1.001	PERQ amino acid rich with GYF domain containing protein
Smp_212790.1	1.001	histone deacetylase, putative
Smp_032520.1	1	lysosome associated membrane glycoprotein
Smp_051220.1	1	lisH domain containing protein FOPNL
Smp_096160.1	0.999	ADP ribosylation factor 13B
Smp_124540.1	0.999	voltage dependent calcium channel subunit
Smp_174410.1	0.999	hypothetical protein
Smp_013060.1	0.998	smad family member smad1
Smp_154950.1	0.996	sphingosine 1 phosphate lyase 1
Smp_211210.1	0.996	hypothetical protein
Smp_151350.1	0.995	dyslexia susceptibility 1 candidate 1
Smp_127810.1	0.994	cell adhesion molecule:down regulated by
Smp_086130.1	0.993	adenylate cyclase
Smp_168460.1	0.993	hypothetical protein
Smp_084790.1	0.992	abhydrolase domain containing protein 16A
Smp_170040.1	0.992	hypothetical protein
Smp_074280.1	0.991	hypothetical protein
Smp_140200.1	0.99	flowering locus c variant
Smp_123910.1	0.989	intraflagellar transport protein 20
Smp_078570.1	0.988	zinc finger protein
Smp_159660.1	0.988	hypothetical protein
Smp_159340.1	0.987	Dynein intermediate chain
Smp_145300.1	0.986	peptidylglycine alpha hydroxylating
Smp_172590.1	0.986	family S10 unassigned peptidase (S10 family)
Smp_158400.1	0.983	receptor type tyrosine protein phosphatase
Smp_080180.1	0.982	Ras association (RalGDS:AF 6) domain family
Smp_127510.1	0.982	myosin XV
Smp_167020.1	0.982	hypothetical protein
Smp_100350.1	0.981	hypothetical protein
Smp_132740.1	0.981	fatty acid desaturase 2
Smp_135530.1	0.981	leishmanolysin peptidase
Smp_141770.1	0.98	glycerol kinase
Smp_199560.1	0.979	homeodomain transcription factor (phtf)
Smp_035080.1	0.978	hypothetical protein
Smp_096790.1	0.977	hypothetical protein
Smp_143980.1	0.976	hypothetical protein
Smp_141960.1	0.975	ankyrin repeat domain containing protein 60
Smp_155100.1	0.975	family S54 unassigned peptidase (S54 family)
Smp_170630.1	0.975	Periostin, putative
Smp_051290.1	0.973	hypothetical protein
Smp_166280.1	0.972	glutaminyl cyclase (M28 family)
Smp_181350.1	0.97	huntingtin interacting protein 1
Smp_135010.1	0.969	oxalate:formate antiporter
Smp_151750.1	0.968	meiotic recombination protein rec8
Smp_163570.1	0.967	Ryanodine receptor
Smp_072080.1	0.964	6 pyruvoyl tetrahydrobiopterin synthase
Smp_000230.1	0.961	GDNF inducible zinc finger protein 1
Smp_037860.1	0.961	talin 2
Smp_083990.1	0.961	cationic amino acid transporter
Smp_090080.1	0.96	Estrogen regulated protein EP45
Smp_140120.1	0.959	hypothetical protein
Smp_127770.1	0.956	ras GTP exchange factor
Smp_201100.1	0.953	hypothetical protein
Smp_143690.1	0.952	feline leukemia virus subgroup C
Smp_147760.1	0.951	hypothetical protein
Smp_135170.1	0.95	hypothetical protein
Smp_193030.1	0.95	glycoprotein N acetylgalactosamine
Smp_163760.1	0.947	menin
Smp_166790.1	0.947	zinc transporter ZIP13
Smp_176110.1	0.947	hypothetical protein
Smp_035380.1	0.944	A kinase anchor protein 14
Smp_192920.1	0.943	glycerophosphocholine phosphodiesterase GDE1
Smp_146210.1	0.942	nucleoside diphosphate kinase
Smp_063110.1	0.937	Zinc finger MYM type protein 3
Smp_132150.1	0.936	hypothetical protein
Smp_152430.1	0.936	NFI (Nuclear Factor I) family member (nfi 1)
Smp_151490.1	0.934	protein vertebrate nebulin
Smp_213000.1	0.933	coiled coil domain containing protein 77
Smp_068990.1	0.932	SNF serine:threonine protein kinase
Smp_041430.1	0.93	tyrosine 3 monooxygenase
Smp_018550.1	0.929	hypothetical protein
Smp_144070.1	0.927	gastric mucin
Smp_008340.1	0.926	5' nucleotidase domain containing 2
Smp_199040.1	0.924	protein kinase
Smp_131810.1	0.923	GDP fucose protein O fucosyltransferase 2
Smp_154350.1	0.923	hypothetical protein
Smp_127750.1	0.922	kelch domain containing protein 9
Smp_128480.1	0.922	protein Kinase C family member (pkc 2)
Smp_150220.2	0.922	protein tyrosine phosphatase, receptor type, N
Smp_149240.1	0.92	chromobox protein 2
Smp_118570.1	0.919	hypothetical protein
Smp_134660.1	0.918	radial spoke head protein 4 A
Smp_147020.1	0.917	PH and SEC7 domain containing protein 3
Smp_049610.1	0.915	Meckel syndrome type 1 protein
Smp_137760.1	0.915	BAH and coiled coil domain containing protein 1
Smp_140360.1	0.914	hypothetical protein
Smp_034120.1	0.913	synaptosomal associated protein 23 kDa
Smp_133320.1	0.913	CCR4 NOT transcription complex subunit 1
Smp_051810.1	0.911	elongation of very long chain fatty acids
Smp_149160.1	0.906	phosphatidate phosphatase LPIN1
Smp_136800.1	0.903	phosphatidylinositol transfer protein
Smp_151430.1	0.902	protein piccolo
Smp_198230.1	0.902	hypothetical protein
Smp_136550.1	0.901	tyrosine protein kinase transmembrane receptor
Smp_155720.1	0.9	glycogen synthase kinase 3
Smp_120380.1	0.898	leucine rich repeat containing protein 6
Smp_128470.1	0.898	cation transporting atpase worm
Smp_058730.1	0.896	tubby
Smp_153710.1	0.896	mutS protein 5
Smp_139810.1	0.895	coiled coil domain containing protein 39
Smp_128440.1	0.894	run and fyve domain containing protein
Smp_148490.1	0.893	kazrin
Smp_164690.1	0.893	e3 ubiquitin protein ligase chfr
Smp_123710.1	0.891	acetyl-CoA carboxylase
Smp_169380.1	0.89	receptor type tyrosine protein phosphatase
Smp_008610.1	0.889	deoxyribonuclease ii
Smp_155770.1	0.888	hypothetical protein
Smp_095620.2	0.887	hypothetical protein
Smp_049150.1	0.885	glutamine oxaloacetic transaminase
Smp_051990.1	0.883	kyphoscoliosis peptidase
Smp_126810.1	0.88	ubiquitin domain containing protein 2
Smp_148870.1	0.879	hypothetical protein
Smp_093620.1	0.874	hypothetical protein
Smp_164300.1	0.874	RB1 inducible coiled coil protein 1
Smp_194570.1	0.872	WD repeat and SOCS box containing protein 1
Smp_169730.1	0.871	fascin
Smp_145260.1	0.87	structural maintenance of chromosomes protein 3
Smp_071970.1	0.869	chloride channel protein 3
Smp_163680.1	0.868	RNA binding protein Nova
Smp_177540.1	0.868	beta galactosidase
Smp_090450.1	0.867	Host cell factor (dHcf) (Contains: HCF
Smp_012440.1	0.863	glucose transport protein
Smp_142040.1	0.863	Myb DNA binding domain containing protein
Smp_163530.1	0.863	hypothetical protein
Smp_129430.1	0.862	myocyte specific enhancer factor 2a
Smp_095190.1	0.861	Bcl 2 ous antagonist:killer
Smp_156420.1	0.861	pr domain zinc finger
Smp_042770.1	0.86	TBC1 domain family 0
Smp_210960.1	0.86	TAF13 RNA polymerase II, TATA box binding
Smp_213190.1	0.86	negative elongation factor A isoform 2
Smp_011990.1	0.859	beta galactosidase
Smp_144700.1	0.859	5' AMP activated protein kinase subunit gamma
Smp_156520.1	0.858	Centrosomal protein of 63 kDa
Smp_169070.1	0.857	protein sfi1
Smp_031920.5	0.855	hypothetical protein
Smp_165650.1	0.854	MAP kinase activating death domain protein
Smp_210900.1	0.854	calmodulin lysine N methyltransferase
Smp_134470.1	0.853	calmodulin
Smp_142250.1	0.853	suppressor of cytokine signaling 7
Smp_145420.1	0.853	plexin A3
Smp_173240.1	0.852	cement protein 3B variant 3
Smp_005640.1	0.85	PAP:25A associated domain containing protein
Smp_058270.1	0.849	hypothetical protein
Smp_092880.2	0.848	single stranded DNA binding protein 3
Smp_162970.1	0.848	triple functional domain protein
Smp_062070.2	0.842	sulfide quinone reductase
Smp_158930.1	0.842	hypothetical protein
Smp_147970.1	0.839	kinesin protein KIF14
Smp_199100.1	0.839	TFIIH basal transcription factor complex
Smp_010770.1	0.837	elongation of very long chain fatty acids
Smp_026510.1	0.835	dual specificity mitogen activated protein MEK1
Smp_156340.1	0.834	hypothetical protein
Smp_181260.1	0.83	hypothetical protein
Smp_066290.1	0.829	telomerase protein component 1
Smp_156950.1	0.828	ralbp1 associated eps domain containing protein
Smp_132640.1	0.825	CDP-diacylglycerol--inositol 3-phosphatidyltransferase
Smp_021340.2	0.824	max dimerization protein 3 Mxi
Smp_165150.1	0.823	serine:threonine protein phosphatase 6
Smp_163780.1	0.822	WD repeat containing protein 26
Smp_138320.1	0.821	hypothetical protein
Smp_042700.1	0.818	protein FAM81B
Smp_144820.1	0.818	neurabin 1
Smp_193340.1	0.818	zinc finger protein 341
Smp_194010.1	0.818	riboflavin transporter 2
Smp_176590.1	0.817	abhydrolase domain containing protein 16A
Smp_132320.1	0.816	protocadherin gamma a4
Smp_175330.2	0.816	hypothetical protein
Smp_144240.1	0.814	hypothetical protein
Smp_024240.1	0.81	secretion regulating guanine nucleotide exchange
Smp_139520.1	0.809	eps8 protein
Smp_035030.1	0.808	Dosage compensation regulator
Smp_152060.1	0.808	RAS protein activator1
Smp_149020.1	0.807	lim domain binding protein
Smp_148940.1	0.806	sorting nexin
Smp_158140.1	0.805	DNA topoisomerase 3 alpha
Smp_045420.1	0.804	adipor receptor
Smp_153930.1	0.804	invadolysin (M08 family)
Smp_170390.1	0.803	protein kinase C binding protein 1
Smp_166400.1	0.802	eukaryotic initiation factor 4A I
Smp_085070.1	0.801	hypothetical protein
Smp_162900.1	0.8	tyrosine protein kinase pr2
Smp_001420.1	0.799	growth hormone regulated TBC protein 1 A
Smp_140760.1	0.799	hypothetical protein
Smp_197480.1	0.799	hypothetical protein
Smp_006710.1	0.798	endonuclease III protein 1 like
Smp_158690.1	0.798	hypothetical protein
Smp_055090.1	0.796	NAD dependent deacetylase sirtuin 5
Smp_003230.1	0.794	SH3 domain GRB2 endophilin B1
Smp_048310.1	0.793	sulfite oxidase, mitochondrial
Smp_138840.1	0.793	syntaxin
Smp_210170.1	0.793	RNA polymerase II associated protein 2
Smp_140430.1	0.792	adenosine deaminase
Smp_163280.1	0.792	hypothetical protein
Smp_175760.1	0.791	dnaj subfamily c
Smp_039130.1	0.79	Niemann Pick C1 protein NPC1 (lipid transport
Smp_173210.1	0.79	zinc finger protein XlCOF6
Smp_078550.1	0.789	zinc finger protein Xfin
Smp_063180.1	0.787	hypothetical protein
Smp_019820.1	0.786	hypothetical protein
Smp_061220.1	0.784	hypothetical protein
Smp_136400.1	0.784	cytochrome b 561
Smp_163100.1	0.783	meiotically up regulated gene 71 protein
Smp_052420.1	0.778	centaurin gamma 1A
Smp_069160.1	0.777	peptidyl prolyl isomerase G
Smp_140400.1	0.776	male specific lethal 3 1
Smp_198010.1	0.776	arf GAP with GTPase, ANK repeat and PH
Smp_013050.1	0.774	hypothetical protein
Smp_035700.1	0.774	adenosine deaminase
Smp_123290.1	0.774	cGMP dependent protein kinase
Smp_134850.1	0.774	structural maintenance of chromosomes protein 3
Smp_134880.1	0.773	snurportin 1
Smp_159670.1	0.772	synaptojanin 1
Smp_018730.1	0.771	hypothetical protein
Smp_157410.1	0.771	dynein heavy chain
Smp_137580.1	0.768	helicase ski2w
Smp_125890.1	0.765	dna photolyase
Smp_066760.2	0.761	merlin:moesin:ezrin:radixin
Smp_089930.1	0.761	serine:threonine protein phosphatase 2A
Smp_137200.1	0.761	chondroitin sulfate proteoglycan 4
Smp_013070.1	0.758	one cut domain family member
Smp_042140.1	0.757	tegument-allergen-like protein
Smp_111980.1	0.757	hypothetical protein
Smp_000730.1	0.755	ADP ribosylation factor 6
Smp_188160.1	0.755	smad anchor for receptor activation
Smp_037190.1	0.752	ADP ribosylation factor
Smp_068720.1	0.752	diaphanous
Smp_125650.1	0.752	inositol polyphosphate multikinase
Smp_213020.1	0.752	hypothetical protein
Smp_005330.1	0.75	methionine tRNA synthetase
Smp_171120.1	0.745	solute carrier family 35 member b1
Smp_211030.1	0.742	protein phosphatase methylesterase 1
Smp_120700.1	0.741	Cofilin 1
Smp_171620.1	0.74	methylthioadenosine phosphorylase
Smp_146630.1	0.736	palmitoyltransferase ZDHHC12
Smp_199210.1	0.733	plasma membrane calcium transporting ATPase
Smp_073280.1	0.732	hypothetical protein
Smp_083780.1	0.729	ATP dependent DNA helicase 2 subunit 2
Smp_149300.1	0.729	splicing factor suppressor of white apricot
Smp_159900.1	0.729	lamin
Smp_045920.2	0.727	hypothetical protein
Smp_103530.1	0.725	high mobility group protein
Smp_153270.1	0.725	MORN repeat containing protein 1
Smp_090980.1	0.724	cyclin dependent kinase 20
Smp_095670.1	0.721	Zinc finger CCCH domain containing protein 3
Smp_173020.1	0.719	goodpasture antigen binding protein kinase
Smp_150730.1	0.718	discoidin domain containing receptor 2
Smp_129260.1	0.717	poly (ADP ribose) polymerase
Smp_018430.1	0.716	mitochondrial inner membrane protease subunit 1
Smp_138400.1	0.715	hypothetical protein
Smp_133620.1	0.714	E3 ubiquitin protein ligase LRSAM1
Smp_140490.1	0.714	protein kinase C and casein kinase substrate
Smp_072180.1	0.713	apoptosis regulator BAX
Smp_210500.1	0.712	cathepsin L
Smp_064830.1	0.711	Survival of motor neuron splicing factor
Smp_086750.1	0.711	zinc finger protein
Smp_175640.1	0.711	hypothetical protein
Smp_128970.1	0.709	inhibitor of growth protein 3
Smp_171820.2	0.708	neuropathy target esterase:swiss cheese
Smp_213210.1	0.706	protein EMSY
Smp_138470.1	0.705	hypothetical protein
Smp_027450.1	0.704	protein misato
Smp_181160.1	0.704	tubulin polyglutamylase ttll4
Smp_015050.1	0.703	choline kinase
Smp_033530.3	0.703	carbonyl reductase 1
Smp_127660.1	0.703	hypothetical protein
Smp_161130.1	0.703	oligomeric Golgi complex subunit 8
Smp_167010.1	0.702	talin 2
Smp_131890.1	0.701	sodium:chloride dependent transporter
Smp_163980.1	0.701	zinc finger protein
Smp_061210.1	0.7	F box protein 47
Smp_143470.2	0.698	spectrin beta chain
Smp_046190.1	0.692	ankyrin repeat and socs box protein 13
Smp_041520.1	0.691	hypothetical protein
Smp_146700.1	0.691	zinc finger protein
Smp_208090.1	0.69	hypothetical protein
Smp_000470.1	0.689	carbohydrate kinase domain containing protein
Smp_020090.1	0.689	stem cell tumor
Smp_047870.1	0.689	LIM domain kinase 1
Smp_019810.1	0.688	hypothetical protein
Smp_160700.1	0.687	histone lysine N methyltransferase, H3 lysine 36
Smp_066710.1	0.686	hypothetical protein
Smp_147560.1	0.686	Mediator of RNA polymerase II transcription
Smp_017810.1	0.685	nipped b protein
Smp_068840.1	0.683	ous pairing protein 2 homolog
Smp_125110.1	0.683	SET domain protein
Smp_125360.1	0.683	tyrosine protein kinase csk
Smp_200570.1	0.683	hypothetical protein
Smp_124100.1	0.681	Splicing factor, arginine:serine rich 16
Smp_097320.1	0.679	hypothetical protein
Smp_105200.3	0.679	glypican 4
Smp_210480.1	0.679	Xaa Pro aminopeptidase 3
Smp_176060.1	0.678	e3 ubiquitin protein ligase ubr2
Smp_176990.1	0.678	raf /STK
Smp_023840.1	0.677	hypothetical protein
Smp_149370.1	0.677	transmembrane protein 181
Smp_127140.1	0.676	cell wall protein awa1p
Smp_135280.1	0.676	brefeldin A inhibited guanine
Smp_198870.1	0.676	long chain fatty acid coenzyme A ligase
Smp_196030.1	0.675	phosphatidylinositol 3 kinase regulatory subunit
Smp_153870.1	0.674	serine:threonine protein kinase ULK4
Smp_130440.1	0.671	protein MICAL 3
Smp_180950.1	0.671	band 3 anion transport protein
Smp_068780.2	0.669	nuclear hormone receptor FTZ F1 beta
Smp_019040.1	0.668	transcription factor cp2
Smp_065290.1	0.668	calcium:calmodulin dependent protein kinase I
Smp_000650.1	0.667	ubiquitin ligase sina
Smp_210820.1	0.667	rhodopsin kinase
Smp_000510.1	0.665	hypothetical protein
Smp_161550.1	0.665	adenylyl cyclase associated protein 2
Smp_134360.1	0.664	cdk5 and abl1 enzyme substrate 1
Smp_149200.1	0.664	dynactin subunit 1
Smp_143960.2	0.662	hypothetical protein
Smp_168130.1	0.662	phosphatase and actin regulator 1
Smp_142930.1	0.661	solute carrier family 25 2
Smp_030930.2	0.66	diphthamide biosynthesis protein 1
Smp_104310.1	0.66	rab11
Smp_121440.1	0.66	SECIS binding protein 2
Smp_155750.1	0.658	bile acid beta glucosidase
Smp_063000.1	0.657	smdr1
Smp_126300.1	0.655	secretory pathway calcium atpase e/c/a
Smp_141860.1	0.654	protein furry
Smp_152330.1	0.654	cAMP dependent protein kinase catalytic subunit
Smp_171530.1	0.652	alpha parvin
Smp_127380.1	0.651	trafficking kinesin binding protein 1
Smp_009560.1	0.647	Kelch domain containing protein 8B
Smp_048560.1	0.647	Four and a half LIM domains protein 2 fhl
Smp_078780.1	0.647	dihydropyrimidinase protein 1
Smp_128730.1	0.647	protein transport protein Sec24A
Smp_092500.1	0.644	thioredoxin domain containing protein 17
Smp_165400.3	0.644	propionyl coenzyme A carboxylase alpha chain
Smp_181340.1	0.644	ATP:GTP binding protein 5
Smp_147950.1	0.643	bromodomain containing 2
Smp_169740.1	0.643	bifunctional polynucleotide phosphatase:kinase
Smp_017520.1	0.641	inositol polyphosphate 1 phosphatase
Smp_158190.1	0.64	transmembrane protein 184b
Smp_165280.1	0.64	protein groucho
Smp_128120.1	0.638	protein polybromo 1
Smp_103540.2	0.637	transcription factor AP 4
Smp_159730.1	0.637	protein kinase
Smp_212570.1	0.637	disco interacting protein 2 (dip2)
Smp_128890.2	0.635	helicase
Smp_148010.1	0.635	snf2 histone linker phd ring helicase
Smp_174300.1	0.634	zinc finger protein
Smp_143060.1	0.632	clathrin coat assembly protein ap17
Smp_021540.1	0.631	zinc finger protein
Smp_130300.1	0.631	Na+:K+ ATPase alpha subunit
Smp_040510.1	0.63	alpha 1,6 mannosylglycoprotein
Smp_180150.1	0.628	Rho GTPase activating protein 21
Smp_006750.1	0.627	DNA damage regulated autophagy modulator protein
Smp_203410.1	0.627	hypothetical protein
Smp_125550.1	0.624	protein RIC1
Smp_153820.1	0.623	transcriptional regulator
Smp_158610.2	0.622	TATA binding protein associated factor 172
Smp_162220.1	0.621	hypothetical protein
Smp_046890.1	0.618	protein phosphatase ptc7
Smp_091750.1	0.616	hypothetical protein
Smp_135910.1	0.616	DNA excision repair protein ERCC 6
Smp_170910.1	0.616	transcription factor rfx3
Smp_000980.1	0.615	high mobility group protein B1
Smp_061590.1	0.615	regulator of nonsense transcripts 1
Smp_170540.1	0.615	arginine glutamic acid dipeptide (RE) repeats
Smp_174470.1	0.615	er degradation enhancing alpha mannosidase
Smp_213170.1	0.615	testis expressed sequence 9 protein
Smp_046790.1	0.614	solute carrier family 2 facilitated glucose
Smp_158730.1	0.614	sperm flagellar protein 2
Smp_172130.1	0.612	e3 SUMO protein ligase PIAS3
Smp_141600.1	0.611	UHRF1 binding protein 1
Smp_137110.1	0.61	hypothetical protein
Smp_033140.1	0.609	tRNA splicing endonuclease subunit Sen2
Smp_181120.1	0.609	amyloid protein binding protein 2
Smp_046930.1	0.608	O glycosyltransferase
Smp_135720.1	0.608	biogenesis of lysosome organelles
Smp_207060.1	0.607	serine incorporator 1
Smp_091870.1	0.605	hypothetical protein
Smp_156450.2	0.605	regulator of nonsense transcripts 2
Smp_164880.1	0.601	ATP dependent RNA helicase Ddx1
Smp_021980.1	0.598	gpi ethanolamine phosphate transferase 3
Smp_028170.1	0.597	hypothetical protein
Smp_124650.1	0.596	ubiquitin associated domain containing protein
Smp_210760.1	0.596	WD repeat containing protein 81
Smp_019030.1	0.594	hypothetical protein
Smp_141140.1	0.594	arginine:serine rich coiled coil protein 2
Smp_142180.1	0.593	poly(ADP ribose) glycohydrolase
Smp_043210.1	0.591	tetraspanin
Smp_134950.1	0.591	Centrin 1
Smp_130600.1	0.588	ariadne ubiquitin conjugating enzyme
Smp_033660.1	0.586	N acetylglucosamine 6 phosphate
Smp_064010.1	0.585	CREB Homolog family member (crh 1)
Smp_146300.1	0.585	N6 adenosine methyltransferase 70 kDa subunit

## Sheet: up_bM
Up-regulated in bM compared to sM
GeneID	log2FC	Product
Smp_072430.1	7.0931	hypothetical protein
Smp_093720.1	5.3137	hypothetical protein
Smp_174520.1	4.3012	dynein light chain
Smp_114430.1	4.0449	NAD dependent epimerase:dehydratase
Smp_158480.1	4.0298	AMP dependent ligase
Smp_168940.1	4.0245	NAD dependent epimerase:dehydratase
Smp_176400.1	3.5272	hypothetical protein
Smp_110400.3	3.2684	hypothetical protein
Smp_136110.1	2.6769	leucine rich repeat containing protein 68
Smp_170340.1	2.5039	collagen alpha 1(IV) chain
Smp_174060.1	2.4787	hypothetical protein
Smp_183020.13	2.4234	hypothetical protein
Smp_135230.1	2.3933	Tyrosine DeCarboxylase family member (tdc 1)
Smp_195090.1	2.3763	tegument-allergen-like protein
Smp_183020.1	2.3694	hypothetical protein
Smp_126220.1	2.3647	hypothetical protein
Smp_052230.1	2.3521	Papilin
Smp_186130.1	2.3496	hypothetical protein
Smp_005710.1	2.2695	egg protein CP391S
Smp_176110.1	2.2555	hypothetical protein
Smp_154010.1	2.1997	Halobacterial transducer protein VI
Smp_171580.1	2.1234	aromatic amino acid decarboxylase
Smp_049850.1	2.0679	hypoxanthine guanine phosphoribosyltransferase
Smp_128010.1	2.0657	hypothetical protein
Smp_173530.1	1.8904	hypothetical protein
Smp_035700.1	1.8768	adenosine deaminase
Smp_055100.1	1.8478	hypothetical protein
Smp_052880.1	1.8049	hypothetical protein (Sm-npp-5
Smp_165340.1	1.8023	alpha tocopherol transfer protein
Smp_169050.1	1.7519	solute carrier family 43
Smp_058380.1	1.7122	latrophilin-3 / long N-terminal adhesion GPCR
Smp_067430.1	1.6877	oligodendrocyte transcription factor 2
Smp_163820.1	1.6065	phospholipid transporting ATPase IF
Smp_020550.1	1.6045	low density lipoprotein receptor (ldl)
Smp_138750.1	1.5902	alpha fucosyltransferase m/k/j/i
Smp_148820.1	1.5811	hypoxanthine guanine phosphoribosyltransferase
Smp_075390.1	1.5721	hypothetical protein
Smp_082360.1	1.5511	protein tyrosine kinase
Smp_124500.1	1.5462	a disintegrin and metalloproteinase with
Smp_129600.1	1.5427	hypothetical protein
Smp_077330.1	1.531	hypothetical protein
Smp_211310.1	1.5292	soluble guanylate cyclase gcy
Smp_087870.1	1.5059	hypothetical protein
Smp_170930.1	1.5049	intermediate filament protein
Smp_196700.1	1.4808	Bardet Biedl syndrome 2 protein
Smp_129790.1	1.4505	synaptotagmin 3
Smp_198900.1	1.4326	hypothetical protein
Smp_020840.1	1.4257	oxalate:formate antiporter
Smp_128530.1	1.4238	hypothetical protein
Smp_135020.1	1.3948	oxalate:formate antiporter
Smp_204260.1	1.3688	hypothetical protein
Smp_144540.1	1.3646	zinc finger and putative transcriptional repressor
Smp_134990.1	1.3636	oxalate:formate antiporter
Smp_018790.1	1.3577	hypothetical protein
Smp_000050.1	1.3526	transient receptor potential cation channel
Smp_179020.1	1.3347	hypothetical protein
Smp_128520.1	1.3277	hypothetical protein
Smp_114450.1	1.3195	ATP:GTP binding protein 4
Smp_160610.1	1.3179	hypothetical protein
Smp_179030.1	1.3175	hypothetical protein
Smp_206080.1	1.3135	hypothetical protein
Smp_163750.1	1.3088	otoferlin
Smp_156390.1	1.3081	growth factor receptor bound protein
Smp_123260.1	1.3058	AN1 type zinc finger and ubiquitin
Smp_161430.1	1.2985	Monocarboxylate transporter 12
Smp_131160.1	1.2941	hypothetical protein
Smp_151090.1	1.2894	cationic amino acid transporter
Smp_137990.1	1.2792	complexin
Smp_124250.1	1.2763	high affinity cGMP specific 3',5' cyclic
Smp_197860.1	1.2721	gelsolin
Smp_171090.1	1.2656	hypothetical protein
Smp_094190.1	1.2588	serine:threonine protein kinase NIM1
Smp_040720.1	1.2567	hypothetical protein
Smp_133830.1	1.2315	hypothetical protein
Smp_094500.1	1.2265	choline dehydrogenase, mitochondrial
Smp_174870.1	1.2216	hypothetical protein
Smp_073450.1	1.2138	hypothetical protein
Smp_086220.1	1.2045	hypothetical protein
Smp_156740.1	1.2023	type II inositol 1,4,5 trisphosphate
Smp_021390.1	1.2016	IQ domain containing protein E
Smp_159600.1	1.192	collagen alpha 1(IV) chain
Smp_119110.1	1.1854	hypothetical protein
Smp_029670.1	1.1849	hypothetical protein
Smp_094930.1	1.174	early growth response protein 1 (egr
Smp_162300.1	1.1705	epididymal sperm binding protein 1
Smp_124610.1	1.1666	hypothetical protein
Smp_077880.2	1.1569	annexin
Smp_082430.1	1.1311	uridine phosphorylase
Smp_141700.1	1.1231	hypothetical protein
Smp_144020.1	1.1201	glutamine rich protein 2
Smp_126140.1	1.1161	integrin alpha 5
Smp_129430.1	1.1119	myocyte specific enhancer factor 2a
Smp_086480.1	1.0935	tegument-allergen-like protein
Smp_051400.1	1.088	dynein light chain
Smp_135350.1	1.0854	Kinectin (Kinesin receptor) (CG 1 antigen)
Smp_160970.1	1.0824	hypothetical protein
Smp_180670.1	1.0817	hypothetical protein
Smp_125810.1	1.0787	zinc finger protein 112
Smp_065000.1	1.0773	GDNF inducible zinc finger protein 1
Smp_161080.1	1.0632	ran binding protein 9
Smp_061100.1	1.0625	hypothetical protein
Smp_108320.1	1.0617	phosphoinositol 4 phosphate adaptor protein
Smp_133140.1	1.0601	centrosomal protein of 104 kDa
Smp_161710.1	1.0581	hypothetical protein
Smp_104760.1	1.05	hypothetical protein
Smp_150860.1	1.0472	dual specificity
Smp_151000.1	1.0458	cationic amino acid transporter
Smp_131990.1	1.044	Growth arrest specific protein 2 3
Smp_143910.1	1.0425	coiled coil and C2 domain containing protein 2A
Smp_168870.1	1.0365	Rootletin
Smp_134390.1	1.0342	sterol O-acyltransferase 1
Smp_144600.1	1.034	guanine nucleotide exchange factor
Smp_078160.1	1.026	RB1 inducible coiled coil protein 1
Smp_128380.1	1.0244	glutamate synthase
Smp_160890.1	1.0229	STARP antigen
Smp_121940.1	1.0152	FERM domain containing protein 5
Smp_136540.1	1.0079	DNAJ
Smp_127390.1	1.0067	hypothetical protein
Smp_194610.1	0.9868	cAMP dependent protein kinase catalytic subunit
Smp_074830.1	0.9857	tubulin polyglutamylase ttll6
Smp_154790.1	0.9832	DC STAMP domain containing protein 2
Smp_136660.1	0.981	pro neuregulin 2
Smp_160910.1	0.9789	hypothetical protein
Smp_147420.1	0.9743	pro neuregulin membrane bound
Smp_081900.2	0.9738	hypothetical protein
Smp_172580.1	0.971	docking protein 3
Smp_140270.1	0.9673	carbonyl reductase 1
Smp_088060.1	0.9668	innexin unc
Smp_158620.1	0.9564	retinaldehyde binding protein
Smp_172330.1	0.9556	myosin xviiia
Smp_138100.1	0.9528	hypothetical protein
Smp_105780.1	0.9508	uro adherence factor A
Smp_146450.1	0.9507	hypothetical protein
Smp_175090.3	0.9485	long-chain-fatty-acid--CoA ligase
Smp_135580.1	0.9483	hypothetical protein
Smp_151040.1	0.9434	cyclin dependent kinase 5 activator 1
Smp_151490.1	0.941	protein vertebrate nebulin
Smp_135060.1	0.9332	bollus pemphigoid antigen
Smp_125740.1	0.9258	hypothetical protein
Smp_013950.1	0.9233	solute carrier family 43
Smp_125630.1	0.9159	cell transcription factor short/long terminal
Smp_188330.1	0.9152	neurexin 1 alpha
Smp_146070.1	0.9152	hypothetical protein
Smp_164680.1	0.9128	ras gtpase activating protein
Smp_144990.1	0.9072	protein lin 10
Smp_144970.1	0.9059	copper transporting ATPase 1
Smp_166040.1	0.9045	ATP binding cassette sub family F
Smp_081190.1	0.9033	GTP binding protein rhoA
Smp_129170.1	0.9025	dual specificity
Smp_163280.1	0.9009	hypothetical protein
Smp_088260.1	0.9007	cell wall protein awa1p
Smp_127450.1	0.8999	hypothetical protein
Smp_169200.1	0.8962	tegument-allergen-like protein
Smp_166640.1	0.896	rho GTPase activating protein 20
Smp_051640.1	0.8953	placental protein 11
Smp_133880.1	0.895	cd109 antigen
Smp_172570.1	0.888	Rho guanine nucleotide exchange factor 1
Smp_097490.1	0.888	tubulin polymerization promoting protein family
Smp_171860.1	0.886	hypothetical protein
Smp_150480.1	0.8846	RNA binding motif single stranded interacting
Smp_181140.1	0.8823	hypothetical protein
Smp_030440.1	0.8806	hypothetical protein
Smp_137760.1	0.8794	BAH and coiled coil domain containing protein 1
Smp_143700.1	0.8715	hypothetical protein
Smp_080210.1	0.8677	alpha tocopherol transfer protein
Smp_166380.1	0.8643	hypothetical protein
Smp_159470.1	0.8608	hypothetical protein
Smp_125130.1	0.8549	transmembrane protein 145
Smp_163720.1	0.8545	endophilin B1
Smp_072210.1	0.8479	zinc finger protein 395
Smp_061210.1	0.8473	F box protein 47
Smp_159590.1	0.8428	hypothetical protein
Smp_015020.1	0.8398	sodium potassium transporting ATPase alpha subunit
Smp_177540.1	0.8349	beta galactosidase
Smp_074080.1	0.8261	NLK /STK
Smp_026440.1	0.8245	dpy 30 protein
Smp_148500.1	0.8243	hypothetical protein
Smp_147070.1	0.8228	sodium coupled neutral amino acid
Smp_126450.1	0.8197	ATP binding cassette sub family G
Smp_156280.1	0.8114	hypothetical protein
Smp_170150.1	0.8091	hypothetical protein
Smp_155080.1	0.809	hypothetical protein
Smp_179590.1	0.8071	dual 3',5' cyclic AMP and GMP phosphodiesterase
Smp_049580.1	0.8071	zinc finger protein
Smp_135210.1	0.8057	Multiple epidermal growth factor domains
Smp_130930.1	0.8006	multiple C2 and transmembrane domain containing protein
Smp_150490.1	0.8004	hypothetical protein
Smp_025890.1	0.7981	TBC1 domain family
Smp_090890.1	0.7967	proto oncogene STK
Smp_125890.1	0.7953	dna photolyase
Smp_201820.1	0.7923	RING finger protein 38
Smp_156420.1	0.7902	pr domain zinc finger
Smp_212390.1	0.7898	ubiquitin specific peptidase 2 (C19 family)
Smp_005880.1	0.7898	phosphoenolpyruvate carboxykinase
Smp_149680.1	0.7885	early growth response protein
Smp_061480.1	0.7883	GRIP1 associated protein 1
Smp_160290.1	0.783	sodium:potassium dependent atpase beta subunit
Smp_144700.1	0.7798	5' AMP activated protein kinase subunit gamma
Smp_198930.1	0.7772	hypothetical protein
Smp_141920.1	0.777	SH3 and multiple ankyrin repeat domains protein
Smp_127500.1	0.7746	hypothetical protein
Smp_174510.1	0.7741	dynein light chain
Smp_149240.1	0.7708	chromobox protein 2
Smp_123960.1	0.7698	hypothetical protein
Smp_203560.1	0.7621	hypothetical protein
Smp_172650.1	0.7612	rho guanine nucleotide exchange factor
Smp_178710.1	0.7604	centrosomal protein of 104 kDa
Smp_167160.1	0.7588	dynamin binding protein
Smp_033130.1	0.7572	hypothetical protein
Smp_025030.1	0.7564	dual specificity protein kinase
Smp_024660.1	0.7558	cell adhesion molecule
Smp_078910.1	0.7535	hypothetical
Smp_169210.1	0.7488	protein regulator of cytokinesis 1
Smp_168960.1	0.7477	multiple pdz domain protein
Smp_213910.1	0.7469	type IV collagen alpha 1 chain
Smp_130260.1	0.7467	hypothetical protein
Smp_035260.1	0.7458	egfr kinase eps8
Smp_154440.1	0.7451	serine:threonine protein kinase WNK1
Smp_011960.1	0.7442	inositol pentakisphosphate 2 kinase
Smp_199060.1	0.7439	serine rich repeat protein
Smp_153500.1	0.7428	tyrosine kinase VKR2
Smp_049380.1	0.7384	chimerin rho gtpase activating protein
Smp_074460.1	0.7356	tegument-allergen-like protein
Smp_146970.1	0.7339	PCTP protein like
Smp_139650.1	0.7319	hypothetical protein
Smp_167940.1	0.7311	wee1 protein kinase 2
Smp_190970.1	0.7309	phosphatidylcholine transfer protein
Smp_068720.1	0.7305	diaphanous
Smp_156910.2	0.7298	hypothetical protein
Smp_140590.1	0.7281	hypothetical protein
Smp_157830.1	0.7277	homeobox protein extradenticle; erythrocyte membrane protein
Smp_155620.1	0.7274	hypothetical protein
Smp_177190.1	0.7271	protein regulator of cytokinesis 1
Smp_162250.1	0.7269	protein fantom
Smp_148020.1	0.7257	neuroglian; septate junction protein
Smp_085910.1	0.7206	smad family member smad2
Smp_159050.1	0.7205	semaphorin 5B
Smp_167750.1	0.7179	fatty acid amide hydrolase 1
Smp_040190.1	0.7152	serine:threonine protein kinase SIK2
Smp_180890.1	0.7148	Rho GTPase activating protein 19
Smp_010370.1	0.7148	Receptor expression enhancing protein 6
Smp_213410.1	0.7129	microcephalin-like
Smp_148330.1	0.7097	DENN domain containing protein 1A
Smp_141320.1	0.7092	RILP protein
Smp_171140.1	0.7084	serine rich repeat protein
Smp_133330.1	0.7071	acid sphingomyelinase phosphodiesterase 3b
Smp_160710.1	0.7056	hypothetical protein
Smp_181080.1	0.705	hypothetical protein
Smp_141910.1	0.7046	SH3 and multiple ankyrin repeat domains protein
Smp_181450.1	0.703	DNA double strand break repair rad50 ATPase
Smp_147140.1	0.7023	transient receptor potential cation channel
Smp_148490.1	0.6978	kazrin
Smp_140820.1	0.6962	hypothetical protein
Smp_021300.1	0.6894	ubiquitin carboxyl terminal hydrolase 20
Smp_121950.1	0.6868	hypothetical protein
Smp_166490.1	0.6865	ectonucleoside triphosphate diphosphohydrolase
Smp_140690.1	0.6855	DNA directed RNA polymerase I subunit RPA2
Smp_001160.1	0.6852	sperm associated antigen 16 protein
Smp_198980.1	0.6845	ccr4 not transcription complex
Smp_156860.1	0.684	meckelin
Smp_005160.1	0.6838	muscleblind protein
Smp_132930.1	0.6837	cubilin
Smp_053560.1	0.6811	MAP kinase activated protein kinase 2
Smp_028490.1	0.681	1 acyl sn glycerol 3 phosphate acyltransferase
Smp_176350.1	0.6804	contactin; neuroglian; septate junction protein
Smp_123020.1	0.676	protein serine:threonine kinase
Smp_129310.1	0.6739	inositol polyphosphate multikinase
Smp_181260.1	0.673	hypothetical protein
Smp_213900.1	0.6729	type IV collagen alpha 1 chain
Smp_146700.1	0.6694	zinc finger protein
Smp_171200.1	0.669	WD repeat containing protein 44
Smp_008660.1	0.6687	gelsolin
Smp_135500.1	0.6663	cGMP dependent 3',5' cyclic phosphodiesterase
Smp_135710.1	0.6661	forkhead box protein K1
Smp_160490.1	0.6635	ankyrin repeat and MYND domain containing protein
Smp_140330.1	0.6632	epsin 4:enthoprotin
Smp_000130.1	0.663	hormone sensitive lipase
Smp_151110.1	0.661	hypothetical protein
Smp_129970.1	0.6598	TOX high mobility group box family member
Smp_135770.1	0.6577	zinc finger protein
Smp_035360.1	0.6535	nucleolar protein 14
Smp_000910.1	0.6533	cancer susceptibility candidate protein 1
Smp_153560.1	0.6503	RING finger protein B (Protein rngB)
Smp_011700.1	0.6409	proto oncogene tyrosine protein kinase ROS
Smp_137200.1	0.6388	chondroitin sulfate proteoglycan 4
Smp_174040.1	0.6386	lachesin
Smp_140510.1	0.6385	TLC domain containing protein 2
Smp_140660.1	0.6347	centrosomal protein of 135 kda
Smp_174890.1	0.6334	tata box binding
Smp_068230.1	0.6318	DNAJ protein
Smp_126500.1	0.6293	tensin C1 domain containing phosphatase
Smp_126510.1	0.6286	hypothetical protein
Smp_148980.1	0.6273	suppressor of fused
Smp_212830.1	0.6263	nitrogen permease regulator 3 NPL3
Smp_092320.1	0.6257	RNA polymerase II elongation factor ELL
Smp_052350.1	0.625	zinc finger Ran binding domain containing protein
Smp_137530.1	0.6234	TATA element modulatory factor
Smp_078920.1	0.62	condensin complex subunit 3
Smp_151060.1	0.6195	family S60 non peptidase ue (S60 family)
Smp_005910.1	0.6154	protein tyrosine phosphatase type IVA 1
Smp_168460.1	0.6132	hypothetical protein
Smp_170080.1	0.6099	solute carrier family 13
Smp_083480.1	0.6081	hypothetical protein
Smp_123710.1	0.6062	acetyl-CoA carboxylase
Smp_176610.1	0.602	BTB:POZ domain containing protein
Smp_169260.1	0.6014	zinc finger protein 362
Smp_162380.1	0.5967	isoamyl acetate hydrolyzing esterase 1
Smp_004680.1	0.5958	interferon developmental regulator
Smp_194070.1	0.5935	sorting nexin 14
Smp_154350.1	0.5904	hypothetical protein
Smp_156960.2	0.5892	nardilysin (M16 family)
Smp_137580.1	0.5859	helicase ski2w
Smp_130920.1	0.5856	multiple C2 and transmembrane domain containing protein

## Sheet: up_sM
Up-regulated in sM compared to bM
GeneID	log2FC	Product
Smp_036470.1	3.7	oxalate:formate antiporter
Smp_141480.1	3.475	hypothetical protein
Smp_141800.1	3.293	oxalate:formate antiporter
Smp_187840.1	3.103	long chain fatty acid coenzyme ligase
Smp_038970.1	2.89	long chain fatty acid coenzyme A ligase
Smp_202190.1	2.805	hypothetical protein
Smp_203830.1	2.372	hypothetical protein
Smp_009230.1	2.214	hypothetical protein
Smp_163170.1	2.202	sodium:potassium dependent atpase beta subunit
Smp_079960.1	2.059	Tubulin beta 2C chain
Smp_212760.1	1.842	kinesin, putative
Smp_210800.1	1.624	regulator of G protein signaling 7
Smp_134550.1	1.609	hypothetical protein
Smp_180620.1	1.464	hypothetical protein
Smp_123300.1	1.444	follistatin
Smp_146050.1	1.21	hypothetical protein
Smp_192780.1	1.175	hypothetical protein
Smp_164550.1	1.128	hypothetical protein
Smp_072330.2	1.092	heat shock protein
Smp_121920.1	1.041	vesicular amine transporter
Smp_022430.1	1.038	brain protein 44 protein 2 like
Smp_034550.1	1.006	alpha actinin
Smp_083720.1	1.002	phosphate carrier protein mitochondrial
Smp_010770.1	0.993	elongation of very long chain fatty acids
Smp_105080.1	0.962	Endonuclease G
Smp_157070.1	0.944	cysteine rich with egf domains protein
Smp_179310.1	0.936	p2X purinoceptor 4
Smp_176930.1	0.929	cationic amino acid transporter
Smp_068170.1	0.92	pyruvate dehydrogenase kinase
Smp_145290.1	0.92	alkaline phosphatase
Smp_074570.1	0.915	hypothetical protein
Smp_194770.1	0.903	taurocyamine kinase
Smp_008360.1	0.901	adenosine kinase
Smp_159190.1	0.892	hypothetical protein
Smp_033140.1	0.89	tRNA splicing endonuclease subunit Sen2
Smp_140560.1	0.86	TLC domain containing protein 2
Smp_167320.1	0.859	serine threonine rich antigen
Smp_147970.1	0.843	kinesin protein KIF14
Smp_136920.1	0.842	polypeptide
Smp_151960.1	0.837	Rho GTPase activating protein 22
Smp_097380.1	0.821	heat shock 10 kDa protein 1
Smp_175320.1	0.807	GPI inositol deacylase
Smp_095590.1	0.803	mitochondrial ribosomal protein S12
Smp_156340.1	0.793	hypothetical protein
Smp_003900.1	0.792	T box transcription factor TBX20
Smp_137740.1	0.791	alpha(13)fucosyltransferase
Smp_153660.1	0.788	G1:S specific cyclin D2
Smp_147890.1	0.781	Rootletin
Smp_013150.1	0.778	riboflavin kinase
Smp_201310.1	0.777	Alkylated repair protein alkB 7
Smp_003440.1	0.766	stomatin
Smp_030500.1	0.764	glycerol 3 phosphate dehydrogenase
Smp_124120.1	0.764	dna polymerase epsilon subunit 2
Smp_047370.1	0.762	malate dehydrogenase mitochondrial
Smp_150040.2	0.762	cyclin dependent kinase 7
Smp_153540.1	0.762	EF hand calcium binding domain containing protein
Smp_170760.1	0.758	bromodomain adjacent to zinc finger domain
Smp_015480.1	0.755	hypothetical protein
Smp_056440.1	0.747	manganese superoxide dismutase SOD
Smp_173000.1	0.741	r specific enoyl coenzyme a hydratase
Smp_153730.1	0.739	protein LAS1
Smp_090820.1	0.734	CDP diacylglycerol glycerol 3 phosphate
Smp_165400.3	0.729	propionyl coenzyme A carboxylase alpha chain
Smp_040100.1	0.727	angio associated migratory cell protein
Smp_211080.1	0.719	tRNA 2 selenouridine synthase
Smp_172120.1	0.716	hypothetical protein
Smp_161030.1	0.712	hypothetical protein
Smp_076370.1	0.709	Proteinase inhibitor I32, inhibitor of
Smp_196160.1	0.709	isocitrate dehydrogenase (NAD) subunit
Smp_160830.1	0.708	phospholipase d3
Smp_152270.1	0.702	hypothetical protein
Smp_212850.1	0.696	Mername AA168 protein (M67 family)
Smp_061940.1	0.694	adenylate kinase
Smp_042590.1	0.691	NADH dehydrogenase (ubiquinone) iron sulfur
Smp_035160.1	0.687	potassium voltage gated channel subfamily D
Smp_046810.1	0.685	m phase inducer phosphatase(cdc25)
Smp_130800.1	0.685	PAB dependent poly(A) specific ribonuclease
Smp_180190.1	0.684	hypothetical protein
Smp_056200.1	0.681	isocitrate dehydrogenase (NAD+)
Smp_018260.1	0.677	glycogen synthase
Smp_143420.1	0.671	hypothetical protein
Smp_068250.1	0.668	protoporphyrinogen oxidase
Smp_065240.1	0.665	GDP fucose protein O fucosyltransferase 1
Smp_155850.1	0.658	heterogeneous nuclear ribonucleoprotein
Smp_035410.1	0.653	39S ribosomal protein L24
Smp_064750.1	0.653	pantothenate kinase 4
Smp_181410.2	0.653	hypothetical protein
Smp_063090.1	0.649	aconitate hydratase, mitochondrial
Smp_104330.1	0.649	dihydrolipoyllysine residue succinyltransferase
Smp_152530.1	0.645	hypothetical protein
Smp_163230.1	0.638	propionyl coenzyme A carboxylase beta chain
Smp_123670.1	0.635	lysosomal acid phosphatase
Smp_149820.1	0.634	glycoprotein N acetylgalactosamine 3-beta galactosyltransferase
Smp_004470.1	0.632	thioredoxin dependent peroxide reductase
Smp_065060.1	0.631	1 pyrroline 5 carboxylate dehydrogenase
Smp_095630.1	0.624	Tetraspanin,IPR000301 CD9:CD37:CD63
Smp_079920.1	0.623	pyruvate dehydrogenase
Smp_131380.1	0.622	hypothetical protein
Smp_002920.1	0.621	TLC domain containing protein 2
Smp_066740.1	0.62	39S ribosomal protein L12, mitochondrial
Smp_079220.1	0.62	atp:adp antiporter
Smp_007550.1	0.619	leukotriene A 4 hydrolase
Smp_147230.1	0.617	ATP dependent DNA helicase PIF1
Smp_135610.1	0.611	protocadherin fat 1
Smp_037900.1	0.609	family S12 unassigned peptidase (S12 family)
Smp_210750.1	0.609	peptidyl prolyl cis trans isomerase
Smp_007960.1	0.605	4 hydroxyphenylpyruvate dioxygenase
Smp_062980.1	0.603	CD9 antigen
Smp_025150.1	0.596	epimerase family protein sdr39u1
Smp_043110.1	0.592	hypothetical protein
Smp_143410.1	0.591	hypothetical protein
Smp_194570.1	0.59	WD repeat and SOCS box containing protein 1
Smp_009650.1	0.586	mitochondrial processing peptidase beta subunit

## Sheet: up_bF
Up-regulated in bF compared to sF
GeneID	log2FC	Product
Smp_197780.1	10.397	lin 7 protein
Smp_029620.1	9.3969	homeobox protein SMOX 4
Smp_179600.1	8.1241	hypothetical protein
Smp_145490.1	7.7806	poly(rC) binding protein 2:3:4
Smp_130780.1	7.5149	monocarboxylate transporter
Smp_148390.1	7.149	hypothetical protein (schisto only
Smp_070360.1	6.9947	cytoplasmic polyadenylation element binding
Smp_200310.1	6.8663	hypothetical protein
Smp_041880.1	6.8125	peptide (allatostatin:somatostatin)
Smp_013540.1	6.7446	tyrosinase
Smp_201270.1	6.5383	hypothetical protein
Smp_050270.1	6.4134	tyrosinase 1
Smp_011870.1	6.3871	hypothetical protein
Smp_000430.1	6.1853	eggshell protein
Smp_202830.1	6.1192	hypothetical protein
Smp_000390.1	6.1011	hypothetical protein
Smp_151160.1	6.0836	Stress protein DDR48
Smp_000270.1	6.0308	fs800
Smp_155310.1	6.0165	tetraspanin CD63 receptor
Smp_144440.1	5.9635	replication A protein
Smp_077890.1	5.9571	Trematode Eggshell Synthesis domain containing protein
Smp_141450.2	5.9378	female reproductive tract protease GLEANR 897
Smp_112450.1	5.8752	Trematode Eggshell Synthesis domain containing protein
Smp_000400.1	5.8718	hypothetical protein
Smp_137460.1	5.8637	cytoplasmic polyadenylation element binding
Smp_095980.1	5.8544	Extracellular superoxide dismutase (Cu Zn) SOD
Smp_159480.1	5.8425	hypothetical protein
Smp_129920.1	5.8089	sodium dependent neurotransmitter transporter
Smp_000410.1	5.7941	Trematode Eggshell Synthesis,domain containing protein
Smp_151850.1	5.7669	inositol 1,4,5 trisphosphate receptor type 1
Smp_000280.1	5.753	hypothetical protein
Smp_192220.1	5.711	hypothetical protein
Smp_074610.1	5.7064	histone H3
Smp_164400.1	5.7028	hypothetical protein
Smp_191910.1	5.7027	Stress protein DDR48
Smp_077920.1	5.6871	hypothetical protein
Smp_172980.1	5.681	lin 7 protein / hypothetical
Smp_080360.1	5.6712	PLAC8
Smp_131110.1	5.6555	p14
Smp_165360.1	5.6388	histone acetyltransferase myst4
Smp_077900.1	5.6025	female specific protein 800 (fs800)
Smp_000290.1	5.5903	female-specific protein 800 (fs800)
Smp_093790.1	5.4825	Prokaryotic membrane lipoprotein lipid
Smp_138570.1	5.4533	spore germination protein
Smp_014610.1	5.4498	p48
Smp_199540.1	5.4222	inositol trisphosphate receptor type
Smp_151150.1	5.4189	arabinogalactan protein
Smp_000420.1	5.3955	Pro His rich protein
Smp_050750.1	5.3921	hypothetical protein
Smp_151860.1	5.343	inositol 1 4,5 trisphosphate receptor type
Smp_054010.1	5.3169	y+l amino acid transporter 2
Smp_154390.1	5.3083	hypothetical protein
Smp_175560.1	5.2922	beta site APP cleaving enzyme 1
Smp_159920.1	5.2615	protocadherin 11
Smp_130370.1	5.183	elongation of very long chain fatty acids
Smp_074710.1	5.1616	Def8 protein
Smp_095350.1	5.0558	zinc finger
Smp_129960.1	5.0525	hypothetical protein
Smp_065530.1	5.0183	acrosin
Smp_166560.1	5.0035	zinc finger homeobox protein 1
Smp_194750.1	4.9903	protein SPATIAL
Smp_152150.1	4.9593	hypothetical protein
Smp_149610.1	4.9588	hypothetical protein
Smp_137360.1	4.9473	hypothetical protein
Smp_183870.1	4.9233	hypothetical protein
Smp_058160.1	4.9024	hypothetical protein
Smp_033250.1	4.887	hypothetical protein
Smp_072430.1	4.7739	hypothetical protein
Smp_124510.1	4.769	hypothetical protein
Smp_145020.1	4.7313	glutamate semialdehyde dehydrogenase
Smp_141340.1	4.6782	hypothetical protein
Smp_122280.1	4.6738	hypothetical protein
Smp_132660.1	4.6516	guanine nucleotide exchange factor
Smp_173150.1	4.6478	cd63 antigen / tetraspanin
Smp_089270.1	4.6476	alpha galactosidase:alpha n
Smp_158120.1	4.6162	hypothetical protein
Smp_202450.1	4.5983	hypothetical protein
Smp_146810.1	4.5629	protein diaphanous
Smp_000950.1	4.5584	protein mab like
Smp_037430.1	4.5497	hypothetical protein
Smp_170770.1	4.5215	ras and EF hand domain containing protein
Smp_140720.1	4.4328	hypothetical protein
Smp_134600.1	4.4088	hypothetical protein
Smp_007670.1	4.377	hypothetical protein
Smp_202840.1	4.339	egg protein CP391S
Smp_200150.1	4.2901	hypothetical protein
Smp_203100.1	4.2894	hypothetical protein
Smp_101100.1	4.2762	protein tag 52
Smp_169090.1	4.2167	solute carrier family 43
Smp_154290.1	4.1199	venom allergen (val) protein
Smp_078720.1	4.1023	hypothetical protein
Smp_164140.1	3.9209	opsin receptor
Smp_148470.1	3.9184	mitochondrial substrate carrier family protein
Smp_179710.1	3.8753	Maternal Effect Lethal family member (mel 32)
Smp_011180.1	3.8651	ATP dependent DNA helicase HFM1
Smp_163060.1	3.8103	egg protein CP391S
Smp_026400.1	3.7773	thyrotroph embryonic factor
Smp_201230.1	3.7772	hypothetical protein
Smp_170840.1	3.7674	alpha galactosidase:alpha n
Smp_000340.1	3.7354	nuclear hormone receptor superfamily protein-related
Smp_196950.1	3.6906	one cut domain family member
Smp_181390.1	3.6621	hypothetical protein
Smp_063520.1	3.624	pre B cell leukemia transcription factor 3
Smp_087320.1	3.587	TPA induced protein 11B mouse / zinc finger
Smp_203890.1	3.5491	hypothetical protein
Smp_055260.1	3.5314	sodium dependent neurotransmitter transporter
Smp_204130.1	3.5229	protein kinase C beta type
Smp_145240.1	3.5081	somatostatin receptor
Smp_167830.1	3.4737	Gamma crystallin related domain containing protein
Smp_138730.1	3.3705	alpha fucosyltransferase m/k/j/i
Smp_112930.1	3.3482	hypothetical protein
Smp_136870.1	3.3243	ER6 protein
Smp_142680.1	3.3234	long chain fatty acid coenzyme A ligase
Smp_083770.1	3.2759	anoctamin 7
Smp_146180.1	3.2407	lysosomal acid lipase-related
Smp_212520.1	3.2199	alpha fucosyltransferase m/k/j/i
Smp_139700.1	3.1939	short chain dehydrogenase
Smp_100600.1	3.1429	hypothetical protein
Smp_212090.1	3.1	calcium dependent activator protein
Smp_187190.1	3.0651	innexin unc 9
Smp_157080.1	3.0615	ceramide glucosyltransferase
Smp_162370.1	3.022	histone H1 gamma, late
Smp_031020.1	3.0006	hypothetical protein
Smp_110400.3	2.9615	hypothetical protein
Smp_212550.1	2.9527	calcium dependent secretion
Smp_154830.1	2.9146	synaptonemal complex protein 2 / uncharacterized
Smp_159470.1	2.8899	hypothetical protein
Smp_020840.1	2.8891	oxalate:formate antiporter
Smp_148770.1	2.8853	ribose 5 phosphate isomerase
Smp_125760.1	2.8823	denticleless protein
Smp_128480.1	2.8805	protein Kinase C family member (pkc 2)
Smp_149860.1	2.8682	cat eye syndrome critical region protein 5
Smp_212430.1	2.8652	nuclear hormone receptor
Smp_212100.1	2.8487	calcium dependent activator protein
Smp_056700.1	2.8434	membrane associated RING finger protein
Smp_167960.1	2.8404	hypothetical protein
Smp_135020.1	2.831	oxalate:formate antiporter
Smp_129610.1	2.8258	malate dehydrogenase
Smp_212820.2	2.812	zinc finger protein
Smp_154030.1	2.7918	hypothetical protein
Smp_209060.1	2.7838	alpha(13)fucosyltransferase
Smp_186940.1	2.7721	hypothetical protein
Smp_205410.1	2.7642	hypothetical protein
Smp_084890.1	2.7619	ectonucleotide pyrophosphatase:phosphodiesterase
Smp_076320.1	2.754	hypothetical protein
Smp_061000.1	2.7466	hypothetical protein
Smp_160210.1	2.7327	ceramide glucosyltransferase
Smp_064460.1	2.707	hypothetical protein
Smp_056680.2	2.7018	cercarial elastase (S01 family)
Smp_058700.1	2.6979	glutathione peroxidase
Smp_146480.1	2.694	hypothetical protein
Smp_000370.1	2.6775	hypothetical protein
Smp_212440.1	2.6741	nuclear hormone receptor
Smp_038030.1	2.6413	adenylosuccinate lyase
Smp_172830.1	2.588	Dyp type peroxidase
Smp_158360.1	2.584	hypothetical protein
Smp_151640.1	2.5795	hypothetical protein
Smp_199830.1	2.5692	Leucine rich repeat protein
Smp_206290.1	2.5496	synaptotagmin protein 5 like
Smp_154910.1	2.5321	hypothetical protein
Smp_058690.1	2.5276	glutathione peroxidase
Smp_114430.1	2.5228	NAD dependent epimerase:dehydratase
Smp_047620.1	2.4976	G2:mitotic specific cyclin B3
Smp_166150.1	2.4806	maternal embryonic leucine zipper kinase MELK
Smp_087760.1	2.4768	Ferritin 1 heavy chain
Smp_160160.1	2.4621	solute carrier family 17
Smp_120390.1	2.4614	hypothetical protein
Smp_170780.1	2.4088	hypothetical protein
Smp_149780.1	2.3996	synaptotagmin protein
Smp_137120.1	2.3964	hypothetical protein
Smp_158520.1	2.3927	diacylglycerol O acyltransferase
Smp_118190.1	2.3797	staphylococcal nuclease domain containing protein
Smp_077180.1	2.362	serine:threonine protein kinase Chk1 CAMK
Smp_137700.1	2.3431	Zinc finger, C2H2 type domain containing protein
Smp_142020.1	2.3302	hypothetical protein
Smp_101780.1	2.3241	ebna2 binding protein P100
Smp_139720.1	2.3164	zinc transporter
Smp_012930.1	2.2958	inosine 5' monophosphate dehydrogenase 2
Smp_061220.1	2.2937	hypothetical protein
Smp_185340.1	2.2916	hypothetical protein
Smp_013950.1	2.2835	solute carrier family 43
Smp_126210.1	2.266	hypothetical protein
Smp_158740.1	2.2367	hypothetical protein
Smp_133840.1	2.2328	lipoxygenase y domain containing protein
Smp_152740.1	2.2102	Cirhin
Smp_085180.1	2.2084	cathepsin B (C01 family)
Smp_200510.1	2.2005	hypothetical protein
Smp_198900.1	2.1961	hypothetical protein
Smp_011960.1	2.194	inositol pentakisphosphate 2 kinase
Smp_151280.1	2.1927	cAMP responsive element binding protein 3
Smp_049150.1	2.192	glutamine oxaloacetic transaminase
Smp_041540.1	2.1906	Hormone receptor 4 (dHR4)
Smp_171290.1	2.1889	STE20 serine:threonine protein kinase
Smp_204310.1	2.1803	hypothetical protein
Smp_027920.1	2.1696	Tubulin alpha 1 chain
Smp_000210.1	2.1677	hypothetical protein
Smp_194470.1	2.1587	hypothetical protein
Smp_199660.1	2.1568	serine:threonine protein
Smp_167660.1	2.155	Protein phosphatase 1 regulatory subunit 3B
Smp_160700.1	2.1343	histone lysine N methyltransferase, H3 lysine 36
Smp_194840.1	2.1185	Niemann Pick C2 protein NPC2 (lipid transprot
Smp_170320.1	2.1045	speedy protein A
Smp_198170.1	2.1041	protein FAM81B
Smp_166110.1	2.0964	staphylococcal nuclease domain containing protein
Smp_135710.1	2.094	forkhead box protein K1
Smp_203380.1	2.0804	hypothetical protein
Smp_150260.1	2.0767	STE20 serine:threonine protein kinase like
Smp_174580.1	2.076	vesicular integral membrane protein vip36
Smp_175310.1	2.0733	hypothetical protein
Smp_093780.1	2.0732	peroxiredoxins, prx 1, prx 2, prx 3
Smp_101820.1	2.062	lupus la ribonucleoprotein
Smp_130970.1	2.0524	G2:mitotic specific cyclin B3
Smp_042700.1	2.0396	protein FAM81B
Smp_143750.1	2.0394	transmembrane protein 63A
Smp_144730.1	2.0353	hypothetical protein
Smp_056350.1	2.0297	mitotic spindle assembly checkpoint protein
Smp_122050.1	2.0061	lag1 longevity assurance 1
Smp_036660.1	1.9999	centrosomal protein of 290 kDa
Smp_081570.1	1.9986	tudor-like
Smp_187170.1	1.9963	hypothetical protein
Smp_144740.1	1.9731	hypothetical protein
Smp_144160.1	1.9707	hypothetical protein
Smp_176000.1	1.9695	abnormal spindle microcephaly associated
Smp_054360.1	1.9661	Adenine phosphoribosyltransferase
Smp_141900.1	1.9638	centrosomal protein of 290 kDa
Smp_129510.1	1.9629	metallophosphoesterase domain containing protein
Smp_154100.1	1.9547	zinc finger protein
Smp_124710.1	1.9517	hypothetical protein
Smp_212310.1	1.9394	hypothetical protein
Smp_005500.1	1.9368	polypeptide N acetylgalactosaminyltransferase
Smp_090010.1	1.932	molybdenum cofactor biosynthesis protein C
Smp_154240.1	1.9294	hypothetical protein
Smp_171270.1	1.9242	Molybdenum cofactor biosynthesis protein 1
Smp_082490.1	1.9242	G2:mitotic specific cyclin B2
Smp_172610.1	1.9165	hypothetical protein
Smp_063560.1	1.9155	transmembrane protein 120b
Smp_002930.1	1.913	histone H2A
Smp_055990.1	1.9123	adenylosuccinate synthetase isozyme 1
Smp_172570.1	1.8987	Rho guanine nucleotide exchange factor 1
Smp_135120.1	1.8952	ribosome biogenesis protein bop1
Smp_135840.1	1.895	hypothetical protein
Smp_136730.1	1.8834	cathepsin d (lysosomal aspartyl protease)
Smp_004060.1	1.8755	cell division cycle 20 WD40
Smp_134590.1	1.8725	unc 13 (munc13)
Smp_084830.1	1.865	UDP glucose 6 dehydrogenase
Smp_092390.1	1.8604	N acetylglucosamine kinase
Smp_139340.1	1.8578	hypothetical protein
Smp_174450.1	1.8548	surfeit locus protein 4
Smp_062070.2	1.8419	sulfide quinone reductase
Smp_054610.1	1.8411	WD repeat and HMG box DNA binding protein 1
Smp_173070.1	1.8403	invadolysin (M08 family)
Smp_148120.1	1.8385	RNA binding protein 16
Smp_172750.1	1.8382	cation transporting atpase worm
Smp_137160.1	1.8277	calcium binding mitochondrial carrier protein
Smp_000850.1	1.8226	cysteine string protein
Smp_172340.1	1.8184	hypothetical protein
Smp_191970.1	1.8169	CAI 2 protein
Smp_027340.1	1.8162	Insulin induced gene 1 protein
Smp_172740.1	1.8113	Ras GTPase domain containing protein
Smp_205580.1	1.8009	hypothetical protein
Smp_133990.2	1.8001	DNA topoisomerase 2 binding protein 1
Smp_013570.1	1.7902	hypothetical protein
Smp_129900.1	1.782	sodium and chloride dependent GABA transporter
Smp_032500.1	1.7784	DNA replication licensing factor mcm7
Smp_178260.1	1.7706	DNA polymerase alpha catalytic subunit
Smp_137660.1	1.7629	kinesin protein KIF20A
Smp_137890.1	1.7549	ATP binding cassette sub family G
Smp_202380.1	1.745	hypothetical protein
Smp_166280.1	1.7423	glutaminyl cyclase (M28 family)
Smp_120740.1	1.7328	small subunit processome component 20
Smp_168940.1	1.7252	NAD dependent epimerase:dehydratase
Smp_140460.1	1.7194	hypothetical protein
Smp_075870.2	1.719	Translocation associated membrane protein 1
Smp_194430.1	1.7169	hypothetical protein
Smp_095880.1	1.7155	hypothetical protein
Smp_061100.1	1.7132	hypothetical protein
Smp_187840.1	1.705	long chain fatty acid coenzyme ligase
Smp_158510.1	1.6991	diacylglycerol O-acyltransferase 1
Smp_089240.1	1.6988	alpha 1,6 mannosyl glycoprotein
Smp_199290.1	1.6987	twik family of potassium channels
Smp_147450.1	1.6894	cAMP dependent protein kinase catalytic subunit
Smp_170560.1	1.6817	parathyroid hormone 2 receptor
Smp_131160.1	1.6815	hypothetical protein
Smp_004080.1	1.6797	mitochondrial 2 oxoglutarate:malate carrier
Smp_160710.1	1.6643	hypothetical protein
Smp_156340.1	1.6613	hypothetical protein
Smp_140690.1	1.6604	DNA directed RNA polymerase I subunit RPA2
Smp_052390.1	1.6472	origin recognition complex subunit 5 ORC
Smp_038970.1	1.6459	long chain fatty acid coenzyme A ligase
Smp_144430.1	1.6425	formin protein CG32138 like
Smp_023840.1	1.6422	hypothetical protein
Smp_165500.1	1.6405	CCAAT box DNA binding protein subunit B
Smp_157100.1	1.6289	sphingoid long chain base kinase
Smp_089860.1	1.6239	histone H3
Smp_172650.1	1.6208	rho guanine nucleotide exchange factor
Smp_110280.1	1.6199	Nucleolar phosphoprotein p130
Smp_163380.1	1.6181	cyclin dependent kinase 2
Smp_158600.1	1.6157	dolichyl diphosphooligosaccharide protein
Smp_142110.1	1.6124	hypothetical protein
Smp_159140.1	1.6106	Solute carrier organic anion transporter family
Smp_138750.1	1.6087	alpha fucosyltransferase m/k/j/i
Smp_009030.1	1.6085	ribonucleoside diphosphate reductase large
Smp_163310.1	1.6026	two pore calcium channel protein 2
Smp_212300.1	1.6025	Rho GTPase activator (Rgd1)
Smp_200410.1	1.601	thymidylate synthase
Smp_155570.1	1.5947	endoglycoceramidase
Smp_153520.1	1.594	protein ect2
Smp_084860.1	1.5926	hypothetical protein
Smp_132570.1	1.5917	choline:ethanolamine kinase
Smp_074400.1	1.5887	ubiquitin specific peptidase 22 (C19 family)
Smp_083410.1	1.5869	eukaryotic translation elongation factor 1
Smp_068990.1	1.5857	SNF serine:threonine protein kinase
Smp_002080.1	1.5849	S adenosylmethionine synthetase
Smp_211210.1	1.5829	hypothetical protein
Smp_127390.1	1.5815	hypothetical protein
Smp_128350.1	1.5791	PR domain zinc finger protein 1
Smp_137070.2	1.5765	NTF2 export protein 2
Smp_092320.1	1.5764	RNA polymerase II elongation factor ELL
Smp_137880.1	1.576	hypothetical protein
Smp_154360.1	1.573	cation transporting atpase worm
Smp_100380.1	1.5712	dna replication complex gins protein psf2
Smp_126430.1	1.5673	hypothetical protein
Smp_050430.1	1.5673	traB domain containing protein
Smp_076880.1	1.5661	splicing factor 3a subunit 2
Smp_125660.1	1.5645	epithelial splicing regulatory protein 1
Smp_143590.1	1.5616	hypothetical protein
Smp_200400.1	1.561	hypothetical protein
Smp_199480.1	1.5552	adenosine monophosphate protein transferase
Smp_018870.1	1.5522	hypothetical protein
Smp_162340.1	1.5518	serine:threonine protein kinase ATR
Smp_180790.1	1.5397	hypothetical protein
Smp_035000.1	1.5366	hypothetical protein
Smp_213530.1	1.5357	hypothetical protein
Smp_129390.1	1.5357	vacuolar protein sorting associated protein 13B
Smp_157800.1	1.5341	nucleolar rna helicase 2
Smp_178050.1	1.5323	hypothetical protein
Smp_197730.1	1.5301	rrm containing protein seb 4
Smp_144700.1	1.5297	5' AMP activated protein kinase subunit gamma
Smp_009600.1	1.5294	STK PlK1
Smp_162920.1	1.5253	zinc transporter ZIP domain containing protein
Smp_175780.1	1.5213	protein fem 1 C
Smp_133230.1	1.5195	membrane bound acyltransferase:hhat
Smp_040100.1	1.5161	angio associated migratory cell protein
Smp_202690.1	1.5127	universal stress protein
Smp_113640.1	1.5118	carbamoyl phosphate synthetase
Smp_037540.2	1.5107	alpha glucosidase SPRM1hc
Smp_165520.1	1.5094	Protein C6orf152
Smp_179110.1	1.5085	purine nucleoside phosphorylase
Smp_167200.1	1.5056	ATPase family AAA domain containing protein 3 B
Smp_206080.1	1.5042	hypothetical protein
Smp_175420.1	1.503	microsomal signal peptidase 22 kDa
Smp_196290.1	1.5028	ubiquitin specific peptidase (c family); ubiquitin carboxyl terminal hydrolase
Smp_212490.1	1.5004	protein transport protein Sec31A
Smp_124280.1	1.5001	hypothetical protein
Smp_210080.1	1.4992	hypothetical protein
Smp_031730.1	1.4989	signal peptidase 18 kDa subunit
Smp_072740.1	1.4986	phytochelatin synthase
Smp_067260.1	1.4986	dna polymerase alpha subunit b
Smp_129280.1	1.4981	hypothetical protein
Smp_179000.1	1.4976	PHD and RING finger domain containing protein 1
Smp_013440.1	1.4973	zinc transporter ZIP14
Smp_151120.1	1.4914	potassium channel subfamily K (4TM
Smp_131780.1	1.4903	CUG BP and ETR3 factor
Smp_143740.1	1.489	uroporphyrinogen decarboxylase
Smp_024390.3	1.4875	microsomal signal peptidase 25 kDa subunit
Smp_090030.1	1.4867	rRNA processing protein Nop9
Smp_136910.1	1.4866	DnaJ dnj 2
Smp_143350.1	1.4809	transcription elongation factor b polypeptide 3
Smp_166380.1	1.4806	hypothetical protein
Smp_076950.1	1.4751	solute carrier family 33
Smp_171370.1	1.4742	serine:threonine protein kinase Chk2
Smp_211160.1	1.4729	ATP dependent RNA helicase DHX33
Smp_023140.1	1.4703	hypothetical protein
Smp_112520.1	1.4633	E3 UFM1 protein ligase 1
Smp_123720.1	1.4585	hypothetical protein
Smp_167000.1	1.4555	centrosomal protein of 19 kDa
Smp_075470.1	1.4508	cysteine desulfurase, mitochondrial
Smp_179850.1	1.447	short chain dehydrogenase
Smp_049330.1	1.4467	hypothetical protein
Smp_043010.1	1.4429	cement protein 3B variant 2
Smp_042390.1	1.4419	haloacid dehalogenase hydrolase
Smp_058240.1	1.4395	Reticulon 4 (Neurite outgrowth inhibitor)
Smp_040350.1	1.4388	DNA binding protein RFX7
Smp_210370.1	1.4336	ormdl protein
Smp_102510.1	1.4231	peripheral type benzodiazepine receptor
Smp_129270.1	1.4227	camp specific 3',5' cyclic
Smp_076890.1	1.4227	hypothetical protein
Smp_144960.1	1.421	FTS and Hook interacting protein
Smp_164540.1	1.4157	cation transporting ATPase 13A1
Smp_045760.1	1.4152	tRNA (guanine N(1)) methyltransferase
Smp_133220.1	1.4147	hypothetical protein
Smp_144860.1	1.4146	protein boule
Smp_123390.1	1.4144	zinc finger protein ubi d4
Smp_073990.1	1.4064	tRNA(His) guanylyltransferase
Smp_009830.1	1.4051	translocon associated protein subunit beta
Smp_004630.1	1.4051	UDP galactose translocator
Smp_181900.1	1.4038	UfSP2 peptidase (C78 family)
Smp_035090.2	1.4027	hepatoma up regulated protein
Smp_126910.1	1.4009	periodic tryptophan protein 2
Smp_145220.1	1.4	Homeobox protein ceh 18
Smp_005280.1	1.3994	ubiquitin carboxyl terminal hydrolase 10
Smp_122800.1	1.3992	lupus la ribonucleoprotein
Smp_150200.1	1.3988	lethal(2)neighbour of Tid protein
Smp_143540.1	1.3984	hypothetical protein
Smp_139080.1	1.3969	bestrophin
Smp_077880.2	1.3969	annexin
Smp_018010.1	1.3969	cytospin a
Smp_163280.1	1.3956	hypothetical protein
Smp_053820.1	1.3947	preprotein translocase secy subunit (sec61)
Smp_179320.1	1.3944	Argonaute ago2-1
Smp_159760.1	1.3933	solute carrier family 33
Smp_001410.1	1.3925	glyoxalase domain containing protein 4
Smp_105080.1	1.385	Endonuclease G
Smp_124460.1	1.3839	ATP binding cassette sub family E
Smp_059790.2	1.383	transketolase
Smp_164000.1	1.381	hypothetical protein
Smp_162600.1	1.3802	HEAT repeat containing protein 1
Smp_100030.1	1.3792	ribosome biogenesis protein BMS1
Smp_025130.1	1.3731	RNA binding motif protein 22
Smp_014620.1	1.3706	translation initiation factor eIF 2B subunit
Smp_084900.1	1.3703	translation initiation factor eIF 2B subunit
Smp_149070.1	1.3687	Nucleolar protein 6
Smp_146490.1	1.3684	transmembrane protein 164
Smp_143670.1	1.3669	RNA polymerase I specific transcription
Smp_160360.1	1.3659	sodium:chloride dependent neurotransmitter
Smp_141700.1	1.3645	hypothetical protein
Smp_156880.1	1.3579	protein transport protein sec24c
Smp_027870.1	1.3579	melanoma inhibitory activity protein 3
Smp_020770.1	1.3554	dolichyl diphosphooligosaccharide protein
Smp_194570.1	1.355	WD repeat and SOCS box containing protein 1
Smp_187360.1	1.355	glycosyltransferase 14 family member
Smp_101630.1	1.355	segment polarity protein dishevelled
Smp_090820.1	1.3544	CDP diacylglycerol glycerol 3 phosphate
Smp_085490.1	1.3536	hypothetical protein
Smp_140740.1	1.3526	hypothetical protein
Smp_050470.1	1.35	transducin beta protein 3 like
Smp_069870.1	1.3485	u1 small nuclear ribonucleoprotein a
Smp_030710.1	1.3477	serine:threonine protein phosphatase 4 catalytic
Smp_094500.1	1.3463	choline dehydrogenase, mitochondrial
Smp_200890.1	1.3451	hypothetical protein
Smp_023990.1	1.3449	YY1 transcription factor
Smp_128190.1	1.3433	hypothetical protein
Smp_179740.1	1.341	transmembrane protein 8A
Smp_213410.1	1.3387	microcephalin-like
Smp_102040.1	1.3382	receptor for activated PKC
Smp_103100.1	1.3376	nuclear pore complex protein nup93
Smp_071600.1	1.3371	translocon associated protein, alpha
Smp_053470.1	1.3369	Nucleolar protein 5A
Smp_015220.1	1.3365	transcription initiation factor TFIID subunit 4
Smp_125740.1	1.3364	hypothetical protein
Smp_174740.1	1.3327	small subunit processome component 20
Smp_163000.1	1.3326	hypothetical protein
Smp_048540.1	1.3295	dolichol kinase
Smp_018280.1	1.3277	polynucleotide 5' hydroxyl kinase NOL9
Smp_171120.1	1.3268	solute carrier family 35 member b1
Smp_129870.1	1.3259	cement protein 3B variant 1
Smp_095620.2	1.3252	hypothetical protein
Smp_141430.1	1.3238	hypothetical protein
Smp_076630.2	1.3232	nonsense mediated mrna decay protein
Smp_159370.1	1.3203	endothelin converting enzyme 1
Smp_040450.1	1.3195	ribosome biogenesis protein wdr12
Smp_175920.1	1.3178	hypothetical protein
Smp_180680.1	1.317	armadillo repeat containing protein 2
Smp_181260.1	1.3165	hypothetical protein
Smp_024970.1	1.3165	CCR4 NOT transcription complex subunit 2
Smp_054820.1	1.3133	n alpha acetyltransferase 35, natc auxiliary
Smp_075720.1	1.313	cd63 antigen
Smp_171260.1	1.3126	pachytene checkpoint protein 2
Smp_196590.1	1.3119	bromo adjacent y domain containing protein
Smp_161060.1	1.3109	hypothetical protein
Smp_004220.1	1.3091	fatty acid amide hydrolase 1
Smp_033930.1	1.309	phosphatidylcholine transfer protein
Smp_151110.1	1.3074	hypothetical protein
Smp_135860.1	1.3063	X ray repair cross complementing protein
Smp_194070.1	1.3036	sorting nexin 14
Smp_084870.1	1.3028	pre mRNA cleavage complex 2 protein Pcf11
Smp_152110.1	1.2983	hypothetical protein
Smp_068920.3	1.2973	centromere:microtubule binding protein cbf5
Smp_162410.1	1.2957	segment polarity protein dishevelled
Smp_137090.1	1.2949	BRCA1 associated RING domain protein 1
Smp_120350.1	1.2929	WD repeat containing protein 46
Smp_019100.1	1.2916	EH domain containing protein 1
Smp_018570.1	1.2886	serine rich repeat protein 2
Smp_061210.1	1.2882	F box protein 47
Smp_050380.1	1.2866	mitogen activated protein kinase kinase kinase
Smp_174910.1	1.2841	importin subunit alpha 2
Smp_175950.1	1.2824	tRNA (cytosine(34) C(5)) methyltransferase
Smp_133710.1	1.2802	hypothetical protein
Smp_167610.1	1.279	multidrug resistance associated protein 4
Smp_036250.1	1.2787	protein slowmo
Smp_092930.1	1.2769	hypothetical protein
Smp_035300.2	1.276	snare protein sec22
Smp_021130.1	1.2753	hypothetical protein
Smp_091750.1	1.2749	hypothetical protein
Smp_188430.1	1.2739	glutathione synthetase
Smp_158620.1	1.2739	retinaldehyde binding protein
Smp_150450.1	1.2737	tubulin specific chaperone E
Smp_042050.1	1.2736	CWF19 protein 2 like
Smp_101280.1	1.2725	golgi specific brefeldin a resistance guanine
Smp_137820.1	1.2692	hypothetical protein
Smp_026320.1	1.2669	hypothetical protein
Smp_142620.1	1.2663	atrial natriuretic peptide receptor 1
Smp_213640.1	1.2659	hypothetical protein
Smp_191160.1	1.2659	hypothetical protein
Smp_196880.1	1.2654	arf GAP with SH3 domain, ANK repeat and PH
Smp_129990.1	1.2654	GTPase activating protein and VPS9
Smp_051000.1	1.2643	coiled coil domain containing protein 132
Smp_212030.1	1.2615	hypothetical protein
Smp_169510.1	1.2608	PI3kinase
Smp_013150.1	1.2586	riboflavin kinase
Smp_102960.1	1.2566	hypothetical protein
Smp_123060.1	1.256	protein transport protein sec16a
Smp_171230.1	1.2549	dna repair:transcription protein met18:mms19
Smp_071890.1	1.2536	hypothetical protein
Smp_044280.1	1.2505	rRNA 2' O methyltransferase fibrillarin
Smp_038240.1	1.2502	Alanyl tRNA synthetase
Smp_124060.1	1.2482	venom allergen-like (VAL) 13 protein
Smp_203560.1	1.2471	hypothetical protein
Smp_194820.1	1.2469	dna repair and recombination protein rad54
Smp_122830.1	1.2464	Ataxin 2, N terminal,domain containing protein
Smp_170340.1	1.2462	collagen alpha 1(IV) chain
Smp_103570.1	1.2456	serine:threonine protein kinase 38
Smp_070070.1	1.2434	pre mrna 3' end processing factor fip1
Smp_148680.1	1.239	DNA double strand break repair rad50 ATPase
Smp_083710.1	1.236	Fanconi anemia, complementation group M
Smp_178360.1	1.2338	E3 UFM1 protein ligase 1
Smp_052890.1	1.2329	thioredoxin domain-containing
Smp_132510.1	1.2261	breast cancer type 1 susceptibility protein
Smp_187590.1	1.225	hypothetical protein
Smp_033550.1	1.2225	sodium:potassium transporting ATPase subunit
Smp_124880.1	1.2194	hypothetical protein
Smp_137390.1	1.2148	histone RNA hairpin binding protein HBP
Smp_169410.1	1.2143	hypothetical protein
Smp_084950.1	1.2142	protein regulator of cytokinesis 1
Smp_047200.1	1.2137	ribosomal protein L3
Smp_076530.1	1.2116	regulator of chromosome condensation
Smp_212350.1	1.2109	forkhead box protein P1
Smp_046090.2	1.21	T complex protein 1 subunit theta
Smp_164410.1	1.2089	transportin 3
Smp_079800.1	1.2063	TBC1 domain family 4
Smp_137110.1	1.2049	hypothetical protein
Smp_143660.1	1.1965	midasin
Smp_165180.1	1.1958	hypothetical protein
Smp_133350.1	1.1957	nucleolar gtp binding protein
Smp_176010.1	1.1911	cytoskeleton associated protein 5
Smp_025890.1	1.1904	TBC1 domain family
Smp_180800.1	1.1902	hypothetical protein
Smp_006990.1	1.1884	eukaryotic translation initiation factor 5b
Smp_141460.1	1.1861	protein FAM92A1 uncharacterized
Smp_005570.1	1.1857	cysteine:serine rich nuclear protein 2
Smp_126740.1	1.1851	scy1 protein 2
Smp_133790.1	1.1844	small g protein signaling modulator 3
Smp_100140.1	1.1825	protein KRTCAP2 protein
Smp_127010.1	1.1794	CREB binding protein CBP2
Smp_171150.1	1.1775	protein arginine N methyltransferase 5
Smp_116360.1	1.1766	histone lysine N methyltransferase SETD2
Smp_131410.1	1.1761	hypothetical protein
Smp_186670.1	1.1726	aspartate carbamoyltransferase
Smp_048430.1	1.1726	thioredoxin glutathione reductase
Smp_095810.1	1.1706	uracil phosphoribosyltransferase
Smp_104790.1	1.1696	leucine rich repeat containing protein 34
Smp_054620.1	1.1668	amyotrophic lateral sclerosis 2
Smp_144770.1	1.1664	hypothetical protein
Smp_012030.1	1.1657	zinc finger protein 407
Smp_175230.1	1.1655	dihydrofolate reductase
Smp_127100.1	1.1649	yrdC domain containing protein
Smp_072110.1	1.1637	programmed cell death involved protein
Smp_105680.1	1.1623	dolichyl diphosphooligosaccharide protein
Smp_032470.1	1.1623	protein regulator of cytokinesis 1
Smp_028440.1	1.1622	adenosylhomocysteinase
Smp_199850.1	1.1618	peter pan
Smp_199630.1	1.1611	hypothetical protein
Smp_160550.1	1.1597	Dyp type peroxidase
Smp_186920.1	1.159	hypothetical protein
Smp_193730.1	1.1588	hypothetical protein
Smp_181410.2	1.158	hypothetical protein
Smp_163720.1	1.1561	endophilin B1
Smp_154640.1	1.1554	SWI:SNF matrix associated
Smp_103810.1	1.1546	hypothetical protein
Smp_123500.1	1.1543	ATP dependent RNA helicase DHX37
Smp_152550.1	1.1518	phosphatidylinositol binding clathrin assembly
Smp_078920.1	1.1511	condensin complex subunit 3
Smp_071200.1	1.1511	bromo adjacent y domain containing protein
Smp_056240.1	1.1476	hypothetical protein
Smp_140700.1	1.1468	Loss of InTestine family member (lit 1)
Smp_021070.1	1.1464	guanine nucleotide binding protein
Smp_061570.1	1.1462	Mediator of RNA polymerase II transcription
Smp_079560.1	1.1459	DNA replication licensing factor MCM2
Smp_135730.1	1.1457	protocadherin alpha 7
Smp_042400.1	1.1452	arginine rich, mutated in early stage tumors
Smp_001210.1	1.1441	myh9 protein
Smp_180610.1	1.1439	hypothetical protein
Smp_161980.1	1.1411	dis3 exonuclease 1
Smp_210300.1	1.1407	phospholipase DDHD1
Smp_150910.1	1.139	hypothetical protein
Smp_094570.1	1.1385	WD repeat containing protein 75
Smp_157360.1	1.1381	E3 ubiquitin protein ligase synoviolin B
Smp_154940.1	1.1371	hypothetical protein
Smp_169000.1	1.1358	hypothetical protein
Smp_078030.1	1.1345	hypothetical protein
Smp_096210.1	1.1331	hypothetical protein
Smp_146160.1	1.1321	Fanconi anemia group D2 protein
Smp_167940.1	1.132	wee1 protein kinase 2
Smp_170400.1	1.1287	nicalin (nodal antagonist
Smp_160200.1	1.1272	pre mrna 3' end processing factor fip1
Smp_103560.1	1.1229	hypoxanthine guanine phosphoribosyltransferase
Smp_049550.1	1.1222	78 kDa glucose regulated protein
Smp_101450.1	1.1217	large subunit ribosomal protein l7e
Smp_210310.1	1.1191	ribosomal protein l7a
Smp_150940.1	1.1191	zinc finger protein 608
Smp_055920.1	1.1175	ubiquitin conjugating enzyme E2
Smp_043610.1	1.1168	hypothetical protein
Smp_134580.1	1.1146	hypothetical protein
Smp_000460.1	1.1136	Nice 4 protein
Smp_157520.1	1.1122	zinc finger protein zas; shn zinc finger protein
Smp_128050.1	1.1112	exportin 2
Smp_136370.1	1.111	hypothetical protein
Smp_149020.1	1.1108	lim domain binding protein
Smp_140840.1	1.1099	inositol 1,4,5 trisphosphate 3 kinase B
Smp_137330.1	1.1097	serine dehydratase
Smp_162960.1	1.1088	nucleolar MIF4G domain containing protein 1
Smp_152360.1	1.1083	hypothetical protein
Smp_067420.1	1.1069	splicing factor 3b subunit 4
Smp_103930.5	1.1058	alpha 1,2 mannosyltransferase ALG9
Smp_146330.1	1.1047	1 phosphatidylinositol 4,5 bisphosphate
Smp_135360.1	1.1033	serine:threonine protein kinase 12 B
Smp_090370.1	1.1021	nucleoporin 50 kDa
Smp_096240.1	1.102	zinc finger MYND domain containing protein 11
Smp_005060.1	1.1016	hypothetical protein
Smp_123130.1	1.1	integrator complex subunit 4
Smp_032510.1	1.1	importin beta 3
Smp_198690.1	1.0978	HMG-CoA synthase
Smp_192570.1	1.0977	hypothetical protein
Smp_046250.1	1.0971	Transmembrane emp24 domain containing protein 2
Smp_134390.1	1.0966	sterol O-acyltransferase 1
Smp_042230.1	1.0966	adenosine monophosphate protein transferase
Smp_084460.1	1.0946	ribosomal protein L28
Smp_079730.1	1.0942	cleavage stimulation factor, 3' pre RNA, subunit
Smp_093820.1	1.0932	glutamate dehydrogenase
Smp_144260.1	1.0916	alpha 1 3(6) mannosylglycoprotein beta 1
Smp_151880.1	1.0909	transient receptor potential gamma protein
Smp_128990.1	1.0892	biorientation of chromosomes in cell division
Smp_072660.1	1.0878	ras GTPase activating protein 1
Smp_029480.1	1.0876	Bardet Biedl syndrome 4 protein
Smp_143500.1	1.0866	homeobox protein cut 1 like
Smp_024580.2	1.0861	mannosyl oligosaccharide glucosidase
Smp_020480.1	1.0856	hypothetical protein
Smp_000310.1	1.0847	transmembrane protein 41B
Smp_048660.1	1.0846	nucleolar protein 56
Smp_049140.1	1.0843	hypothetical protein
Smp_196060.1	1.0812	WD repeat containing protein 67
Smp_035470.1	1.081	dolichyl diphosphooligosaccharide protein
Smp_172530.1	1.0802	DNA replication licensing factor MCM4
Smp_174820.1	1.0795	hypothetical protein
Smp_022640.1	1.0779	ribosomal protein L13
Smp_161820.1	1.0763	hypothetical protein
Smp_030690.1	1.0763	eukaryotic translation elongation factor 1 beta
Smp_070770.1	1.0761	Ufm1 conjugating enzyme 1
Smp_150510.1	1.0755	WD repeat domain phosphoinositide interacting
Smp_124300.1	1.0739	Lamin B receptor (ERG24)
Smp_203290.1	1.0724	hypothetical protein
Smp_074700.1	1.0685	Translocon associated protein subunit gamma
Smp_033150.1	1.0682	hypothetical protein
Smp_153790.1	1.0675	ribosomal protein l4
Smp_046680.1	1.0672	U3 small nucleolar RNA associated protein 18
Smp_212400.1	1.0668	exportin 7 A
Smp_196130.1	1.0654	salivary selenoprotein
Smp_158680.1	1.0649	molybdopterin biosynthesis protein
Smp_130690.1	1.0643	zinc finger SWIM domain containing protein 5
Smp_211170.1	1.0642	Transcription initiation factor TFIID subunit
Smp_126200.1	1.0629	hypothetical protein
Smp_123980.1	1.0627	threonyl tRNA synthetase
Smp_173920.1	1.0619	hypothetical protein
Smp_027080.1	1.059	protein YIPF5 (YIP1 family)
Smp_131100.1	1.0589	endoplasmic reticulum multispan transmembrane
Smp_050250.1	1.0581	hypothetical protein
Smp_141150.1	1.0575	phospholipase DDHD1
Smp_013970.1	1.0561	hypothetical protein
Smp_134120.1	1.0541	hypothetical protein
Smp_004940.1	1.0537	60S ribosomal protein L35
Smp_180070.1	1.0516	gem associated protein 5
Smp_151410.1	1.0509	protein phosphatase 7
Smp_168220.1	1.0508	protein regulator of cytokinesis 1
Smp_151360.1	1.0505	hypothetical protein
Smp_095150.1	1.0487	eukaryotic translation initiation factor 2
Smp_004000.1	1.0469	RNA binding protein EIF1AD
Smp_064380.1	1.0462	aspartate aminotransferase
Smp_199470.1	1.0452	acyl CoA:glycerol 3 phosphate acyltransferase
Smp_133660.1	1.0434	protein lin 9
Smp_002230.1	1.0411	ESF1
Smp_160470.1	1.0408	TBC1 domain family B
Smp_055200.1	1.0398	Tumor suppressor candidate 3 (protein N33)
Smp_155390.1	1.0397	hypothetical protein
Smp_004640.1	1.0388	DNA directed RNA polymerases I and III subunit
Smp_055390.1	1.0386	ctd nuclear envelope phosphatase 1
Smp_124430.1	1.0378	coatomer protein complex, subunit beta 1
Smp_015090.1	1.0366	coatomer subunit beta'
Smp_051360.1	1.0361	UDP N acetylglucosamine dolichyl phosphate
Smp_007770.1	1.0332	ubiquitin conjugating enzyme e2 o
Smp_042090.1	1.0329	60S ribosomal protein L10a
Smp_145430.1	1.0317	hypothetical protein
Smp_207020.1	1.0305	E3 ubiquitin protein ligase NEDD4
Smp_091640.1	1.0304	ribosomal protein S24
Smp_157950.1	1.0303	glycogenin
Smp_199150.1	1.03	rho guanine nucleotide exchange factor 3
Smp_163340.1	1.0297	protein timeless
Smp_000660.1	1.0293	ornithine--oxo-acid transaminase
Smp_002870.1	1.0284	transmembrane protein 115
Smp_021750.2	1.0279	7sk snrna methylphosphate capping enzyme
Smp_046280.1	1.0267	actin binding protein anillin
Smp_200380.1	1.0266	zinc finger protein 280B
Smp_130490.1	1.0251	cystinosin protein
Smp_128790.1	1.0245	tyrosine protein kinase Abl
Smp_022560.2	1.0244	60S ribosomal protein L21
Smp_149030.1	1.0215	hypothetical protein
Smp_154870.1	1.0209	signal transduction protein lnk realted
Smp_197220.1	1.0205	STT3, subunit of the oligosaccharyltransferase
Smp_210660.1	1.0193	myeloid:lymphoid or mixed lineage leukemia 5
Smp_157140.2	1.0193	Nucleolar pre ribosomal associated protein 1
Smp_041650.1	1.0185	ribosomal protein S27
Smp_211200.1	1.0171	methyltransferase nsun5
Smp_056260.1	1.0168	xylosylprotein beta4 galactosyltransferase
Smp_080670.1	1.0161	ethylmalonic encephalopathy 1
Smp_130220.1	1.0158	hypothetical protein
Smp_179180.1	1.0141	ribosomal protein S2 eukaryotic and archaeal
Smp_142400.2	1.0118	bhlhzip transcription factor bigmax
Smp_000440.1	1.0113	U11:U12 small nuclear ribonucleoprotein 35 kDa
Smp_062520.1	1.0109	n alpha acetyltransferase 15, NatA auxiliary
Smp_028340.1	1.0096	Brix domain containing protein 1
Smp_042560.1	1.0066	mitochondrial import receptor subunit
Smp_045750.1	1.0055	cak assembly factor
Smp_212930.1	1.0041	cyclin h
Smp_076560.3	1.0034	cyclin t1
Smp_153290.1	1.0021	cement protein 3B variant 3
Smp_031940.1	1.002	dual specificity mitogen activated protein
Smp_137840.1	1.0014	hypothetical protein
Smp_180910.1	1.0009	pumilio
Smp_081260.1	0.9997	type I inositol 3,4 bisphosphate 4 phosphatase
Smp_000600.1	0.9996	notchless protein 1 (WD40
Smp_075120.1	0.9995	PUR alpha protein
Smp_114080.1	0.9992	hypothetical protein
Smp_002010.1	0.9987	ribosomal RNA small subunit methyltransferase
Smp_033260.2	0.9986	sentrin specific protease 1
Smp_149260.1	0.9979	kinesin family 1
Smp_157160.1	0.9963	signal recognition particle 68 kDa protein
Smp_151250.1	0.996	ER lumen protein retaining receptor
Smp_080840.1	0.9955	HIT finger domain protein
Smp_176260.2	0.9952	hypothetical protein
Smp_143460.1	0.9938	disks large associated protein 5
Smp_020090.1	0.9923	stem cell tumor
Smp_152340.1	0.9921	hypothetical protein
Smp_041600.1	0.9921	isoleucyl tRNA synthetase, cytoplasmic
Smp_023170.1	0.9918	hypothetical protein
Smp_168170.1	0.9917	calcineurin phosphoesterase
Smp_156300.1	0.9914	WD repeat containing protein 90
Smp_017010.4	0.9913	hypothetical protein
Smp_130900.1	0.9909	catenin alpha
Smp_009690.1	0.9907	deoxyribonuclease
Smp_071410.1	0.9894	PHD type zinc finger protein
Smp_167320.1	0.9892	serine threonine rich antigen
Smp_041980.1	0.9891	ribosomal protein lp1
Smp_067390.1	0.9887	molybdopterin biosynthesis protein
Smp_041760.1	0.9879	chromodomain helicase DNA binding protein 2
Smp_035790.1	0.9863	60S ribosomal protein L44
Smp_074780.1	0.9862	ribosomal protein S18
Smp_169990.1	0.986	Golgi reassembly stacking protein 2
Smp_213390.1	0.9851	ribosomal protein s6 kinase beta 1
Smp_092770.1	0.9845	Coatomer subunit gamma
Smp_096840.1	0.9824	transmembrane protein 66
Smp_213080.1	0.9823	choline phosphate cytidylyltransferase
Smp_147230.1	0.9799	ATP dependent DNA helicase PIF1
Smp_066430.1	0.9799	Zinc finger protein jing protein
Smp_201470.1	0.9798	hypothetical protein
Smp_103210.1	0.9797	selenoprotein t
Smp_006440.1	0.9791	heterogeneous nuclear ribonucleoprotein l
Smp_050730.1	0.9789	elongator complex protein 2
Smp_162860.1	0.9786	hypothetical protein
Smp_133300.1	0.9785	5' 3' exoribonuclease 2
Smp_133040.1	0.9784	general transcription factor 3C polypeptide
Smp_129210.1	0.9771	tyrosyl tRNA synthetase
Smp_158070.1	0.977	hypothetical protein
Smp_050280.1	0.9747	ribosomal protein L31
Smp_006630.2	0.9742	myb binding protein
Smp_120320.1	0.973	splicing factor 3A subunit 1
Smp_169670.2	0.9726	DNA binding death effector domain containing protein
Smp_196300.1	0.9724	FERM, RhoGEF and pleckstrin domain containing protein
Smp_160140.1	0.9711	hypothetical protein
Smp_179290.1	0.9694	ATPase family AAA domain containing protein 2B
Smp_131310.1	0.9694	hypothetical protein
Smp_138160.1	0.9693	hypothetical protein
Smp_141710.1	0.9687	kinetochore associated protein 1
Smp_163470.1	0.9676	PHD finger protein
Smp_029500.1	0.9664	thimet oligopeptidase
Smp_099320.1	0.9639	eukaryotic translation initiation factor 3
Smp_212500.1	0.9637	zinc finger protein 598
Smp_090890.1	0.9628	proto oncogene STK
Smp_155220.1	0.9627	nardilysin
Smp_139230.1	0.9626	polypeptide N acetylgalactosaminyltransferase
Smp_008580.1	0.9619	UDP N acetylglucosamine transporter
Smp_137920.1	0.9611	chloride intracellular channel 4
Smp_016730.1	0.9595	heme binding protein 2
Smp_156750.1	0.9593	hypothetical protein
Smp_016910.1	0.9589	hypothetical protein
Smp_210210.1	0.9576	tubulin tyrosine ligase; solute carrier family
Smp_171200.1	0.9572	WD repeat containing protein 44
Smp_176810.1	0.9562	ELAV protein 2
Smp_144090.2	0.9549	hyperparathyroidism
Smp_125190.1	0.9549	hypothetical protein
Smp_059350.2	0.9542	der1 protein derlin
Smp_153760.2	0.9541	DNA directed RNA polymerase III subunit
Smp_120360.1	0.9537	superkiller viralicidic activity 2 2 like
Smp_183070.1	0.9531	hypothetical protein
Smp_063300.1	0.9522	60S ribosomal protein L36
Smp_179610.1	0.9512	GTPase activating protein ZNF289
Smp_150740.1	0.9508	asparagine rich antigen
Smp_074000.1	0.9503	hypothetical protein
Smp_125890.1	0.9493	dna photolyase
Smp_197190.1	0.9476	SEC23 interacting protein
Smp_144920.1	0.9476	coiled coil domain containing protein 134
Smp_145070.1	0.9473	centrosomal protein of 44 kDa
Smp_099930.1	0.9471	f box:wd repeat containing protein 11
Smp_128670.1	0.9455	dual specificity testis specific protein kinase
Smp_139470.1	0.9452	tensin
Smp_155920.1	0.9446	high density lipoprotein receptor (hdl)
Smp_012400.1	0.9446	protein tyrosine phosphatase mitochondrial
Smp_032780.1	0.9427	dolichyl phosphate beta glucosyltransferase
Smp_001420.1	0.9427	growth hormone regulated TBC protein 1 A
Smp_139020.1	0.9414	TBC domain containing protein kinase
Smp_153660.1	0.9403	G1:S specific cyclin D2
Smp_027900.1	0.9402	nuclear pore complex protein Nup98 Nup96
Smp_013470.2	0.9396	small subunit ribosomal protein S2e
Smp_130670.1	0.9393	hypothetical protein
Smp_088550.1	0.9392	RNA binding protein
Smp_151320.1	0.939	targeting protein for Xklp2
Smp_165680.1	0.9382	UNC93 protein MFSD11 like
Smp_063350.1	0.9373	ribosomal protein L27
Smp_078050.1	0.9372	Actin binding protein
Smp_054790.2	0.9364	cytoskeleton associated protein 5
Smp_089550.1	0.936	eukaryotic translation initiation factor
Smp_024000.1	0.9351	vacuolar protein sorting associated protein 33B
Smp_200920.1	0.9347	ribosomal protein l5
Smp_010290.1	0.9346	ubiquilin 1
Smp_030110.1	0.9344	hypothetical protein
Smp_160810.1	0.9342	Amine oxidase
Smp_078320.1	0.9337	eukaryotic translation initiation factor 3
Smp_142760.1	0.9324	centrosomal protein of 95 kDa
Smp_058620.1	0.9322	serine:threonine protein kinase doa
Smp_065160.1	0.9319	taz protein (tafazzin)
Smp_014730.1	0.9315	hypothetical protein
Smp_182910.1	0.9294	gag pol polyprotein
Smp_210260.1	0.929	ATP dependent RNA helicase DDX51
Smp_136570.1	0.929	piezo type mechanosensitive ion channel
Smp_172700.1	0.9273	cyclin dependent kinase 6
Smp_156350.1	0.9261	activating molecule in BECN1 regulated autophagy
Smp_212000.1	0.9257	signal recognition particle 72 kDa subunit
Smp_105070.1	0.9256	hypothetical protein
Smp_158950.1	0.9238	serine:threonine protein kinase haspin
Smp_078400.1	0.9237	N acetylgalactosamine kinase
Smp_213130.1	0.9234	ribosomal protein S25
Smp_064250.1	0.9233	transcription factor 20
Smp_167810.1	0.9225	family C50 non peptidase ue (C50 family)
Smp_212980.1	0.9218	hypothetical protein
Smp_204730.1	0.9218	CCR4 NOT transcription complex subunit 4
Smp_173180.2	0.921	developmentally regulated gtp binding protein 1
Smp_211330.1	0.9199	ATP dependent RNA helicase DDX6
Smp_035360.1	0.9185	nucleolar protein 14
Smp_073880.1	0.9173	40s ribosomal protein s3a
Smp_210940.1	0.9172	dna polymerase epsilon catalytic subunit a
Smp_164920.1	0.9166	hypothetical protein
Smp_123990.1	0.9161	threonyl tRNA synthetase
Smp_026030.1	0.9158	DNA repair and recombination protein RAD54B
Smp_146340.1	0.9147	ATP dependent RNA helicase DDX27
Smp_031770.13	0.9147	tropomyosin
Smp_171280.1	0.9146	MAD2L1 binding protein
Smp_154520.1	0.9144	protein FAM60A
Smp_073510.1	0.9142	dual specificity mitogen activated protein STK-STE7
Smp_027750.1	0.9137	kinesin protein KIF21A
Smp_080730.1	0.9135	STK / cyclin dependent kinase 1 (CDC2
Smp_151380.1	0.9131	anaphase promoting complex subunit 1
Smp_090870.1	0.9129	protein sec13
Smp_153350.1	0.9123	nuclear ribonuclease Z
Smp_047720.1	0.911	sz12
Smp_153730.1	0.909	protein LAS1
Smp_075110.1	0.908	cell cycle checkpoint protein rad1
Smp_208010.1	0.9079	geranylgeranyl transferase type 2 subunit alpha
Smp_124070.1	0.9079	venom allergen (val) protein
Smp_175650.1	0.9077	E3 ubiquitin protein ligase NEDD4
Smp_129500.1	0.9077	dna directed rna polymerase i largest
Smp_125770.2	0.9064	scythe:bat3
Smp_087010.1	0.9063	DNA polymerase delta catalytic subunit
Smp_143510.1	0.9055	hypothetical protein
Smp_161850.1	0.9051	monocarboxylate transporter
Smp_054780.1	0.9051	40S ribosomal protein S8
Smp_169340.1	0.9037	coiled coil domain containing protein 58
Smp_075640.3	0.9037	AMME syndrome candidate gene 1 protein
Smp_050830.1	0.9029	phosphatidylinositol 4,5 bisphosphate
Smp_154040.1	0.9026	sugar nucleotide epimerase
Smp_175040.1	0.9011	polyhomeotic proximal chromatin protein
Smp_059680.1	0.8999	hypothetical protein
Smp_127690.1	0.8996	hypothetical protein
Smp_099690.1	0.8991	RER1 retention in endoplasmic reticulum 1
Smp_018220.2	0.8989	Mediator of RNA polymerase II transcription
Smp_034670.1	0.8985	tubulin gamma 1 chain
Smp_142910.1	0.8971	coatomer subunit alpha
Smp_080520.1	0.8968	transcriptional activator
Smp_130330.1	0.8958	hypothetical protein
Smp_196620.1	0.8953	glycerophosphodiester phosphodiesterase
Smp_138930.2	0.8946	glutamyl tRNA synthetase cytoplasmic
Smp_076740.1	0.8944	ribosomal protein saa; ribosomal protein rpsa
Smp_156040.1	0.893	centrosomal protein of 135 kda
Smp_075450.1	0.8924	heparan sulfate 2 O sulfotransferase HS2ST1
Smp_097110.1	0.892	bromodomain and PHD finger containing protein 1
Smp_181870.1	0.8907	dna replication licensing factor mcm8
Smp_194600.1	0.8902	calcium binding mitochondrial carrier protein
Smp_210890.1	0.8894	inorganic pyrophosphatase
Smp_144990.1	0.8893	protein lin 10
Smp_190970.1	0.8872	phosphatidylcholine transfer protein
Smp_040790.1	0.8861	peptidyl prolyl cis trans isomerase B
Smp_007190.1	0.8861	lariat debranching enzyme
Smp_128870.1	0.8847	nibrin
Smp_086460.1	0.8846	tho complex subunit 2
Smp_024380.1	0.8845	hypothetical protein
Smp_136270.1	0.8841	2 oxoglutarate and iron dependent oxygenase
Smp_096750.1	0.8839	40S ribosomal protein S13
Smp_040020.1	0.8826	histone H3
Smp_108390.1	0.8818	histone H2B
Smp_072560.1	0.8806	hypothetical protein
Smp_144490.1	0.8804	N acetyltransferase 10
Smp_059880.1	0.8786	galactose 1 phosphate uridylyltransferase
Smp_155420.1	0.8784	thioredoxin domain containing protein 11
Smp_141080.1	0.8772	DnaJ subfamily B 1
Smp_169330.1	0.8768	nuclear pore complex protein nup155
Smp_090520.1	0.8756	purine nucleoside phosphorylase
Smp_007780.1	0.8756	ubiquitin conjugating enzyme e2 o
Smp_170250.1	0.8754	GC rich sequence DNA binding factor
Smp_172720.1	0.874	hypothetical protein
Smp_067440.1	0.8739	hypothetical protein
Smp_153250.1	0.8734	Mediator of RNA polymerase II transcription
Smp_171610.1	0.8725	dual specificity serine:threonine tyrosine
Smp_125050.1	0.8725	hepatoma derived growth factor protein
Smp_127040.1	0.8721	rho GTPase activating protein 190
Smp_123280.1	0.8718	major facilitator superfamily domain containing protein
Smp_035730.1	0.8705	FGF receptor activating protein
Smp_155590.1	0.8698	vesicle transport protein USE1
Smp_150440.1	0.8679	tubulin specific chaperone E
Smp_079770.1	0.8679	protein disulfide-isomerase ER-60 precursor (ERP60), putative
Smp_198010.1	0.8677	arf GAP with GTPase, ANK repeat and PH
Smp_024140.4	0.8677	polyadenylate binding protein
Smp_134950.1	0.8667	Centrin 1
Smp_095910.1	0.8653	signal recognition particle receptor subunit
Smp_076660.1	0.8648	DNA polymerase delta small subunit
Smp_160570.1	0.8647	hypothetical protein
Smp_147150.1	0.8645	heterogeneous nuclear ribonucleoprotein C
Smp_128160.1	0.8642	CST complex subunit STN1
Smp_132300.1	0.8641	kinesin protein KIF3A like
Smp_135280.1	0.8637	brefeldin A inhibited guanine
Smp_017290.3	0.863	hypothetical protein
Smp_035700.1	0.8628	adenosine deaminase
Smp_005180.1	0.8624	g1 to s phase transition protein
Smp_143830.1	0.862	long chain fatty acid transport protein 1
Smp_084600.1	0.8615	solute carrier family 37
Smp_129950.1	0.8612	RNA binding protein 12
Smp_213060.1	0.8599	polycomb group RING finger protein 2
Smp_053130.1	0.8597	40S ribosomal protein S6
Smp_084060.1	0.8595	hypothetical protein
Smp_213700.1	0.8585	methyltransferase, putative
Smp_061200.1	0.8571	Ribosomal protein L35A
Smp_131030.1	0.8559	transmembrane protein 63C
Smp_009400.1	0.8554	Serine:arginine repetitive matrix protein 2
Smp_004200.1	0.855	PPPDE peptidase domain containing protein
Smp_004170.1	0.8546	Thioredoxin transmembrane protein 2
Smp_124780.1	0.8533	AT rich interactive domain containing protein
Smp_105690.1	0.8533	PWWP domain containing protein 2B
Smp_157370.1	0.853	ribosomal protein s kinase alpha
Smp_089430.1	0.8514	ubiquitin (ribosomal protein L40)
Smp_058680.2	0.851	ribosome biogenesis regulatory protein
Smp_134860.1	0.8504	translational activator gcn1
Smp_097590.1	0.8495	valyl tRNA synthetase
Smp_140530.1	0.8491	replication factor c subunit 2
Smp_098560.2	0.8488	hypothetical protein
Smp_174950.1	0.8483	ribosomal protein S19e
Smp_088650.1	0.8481	ADP ribosylation factor 4
Smp_050080.1	0.8478	2 hydroxyglutarate dehydrogenase
Smp_128210.1	0.8465	claspin protein
Smp_031570.1	0.8465	ribosomal protein L18
Smp_208070.1	0.846	CDC16 cell division cycle 16
Smp_026310.1	0.8455	mitochondrial trans enoyl coenzyme reductase (NADPH)
Smp_119910.1	0.8454	hypothetical protein
Smp_143140.1	0.8453	elongation factor 2
Smp_207080.1	0.8439	proteasome subunit alpha type 6
Smp_175740.2	0.8435	ribosomal protein L14
Smp_171160.1	0.8432	paired amphipathic helix protein Sin3a
Smp_054840.1	0.8427	DNA replication licensing factor MCM2
Smp_200330.1	0.8422	threonyl tRNA synthetase
Smp_130760.1	0.842	Mediator of DNA damage checkpoint protein 1
Smp_029820.1	0.8418	ribosomal protein, large P2
Smp_094250.1	0.8416	3 phosphoinositide dependent protein kinase 1
Smp_156570.1	0.8408	WD repeat containing protein 74
Smp_135060.1	0.8405	bollus pemphigoid antigen
Smp_194730.1	0.8404	nuclear pore complex protein Nup160
Smp_127580.1	0.8395	dis3 exonuclease 2
Smp_146900.1	0.8384	DnaJ protein subfamily C 1
Smp_120960.2	0.8382	ribonuclease PH
Smp_039820.1	0.8382	cysteine protease atg4b
Smp_165640.1	0.838	hydroxyacylglutathione hydrolase 3
Smp_072440.1	0.8377	hypothetical protein
Smp_074470.1	0.8374	Ribosomal protein, Small subunit
Smp_158700.1	0.8372	DDB1 and CUL4 associated factor 12 protein
Smp_131380.1	0.8369	hypothetical protein
Smp_023150.1	0.8369	serine:threonine protein phosphatase 6 catalytic
Smp_155510.1	0.8368	transmembrane protein 66
Smp_141580.1	0.8365	serine:threonine protein kinase tousled
Smp_101240.1	0.8353	phenylalanyl tRNA synthetase alpha chain
Smp_149640.1	0.8345	tyrosine protein phosphatase non receptor type
Smp_049170.1	0.8339	alpha endosulfine
Smp_207010.1	0.8338	signal recognition particle 72 kDa subunit
Smp_085790.2	0.8336	hypothetical protein
Smp_163040.1	0.8327	nuclear pore complex protein Nup205
Smp_000720.1	0.8322	homeodomain interacting protein kinase 2
Smp_210360.1	0.8317	orm1 protein 2
Smp_049880.1	0.8317	nuclear pore glycoprotein p62
Smp_122370.2	0.8315	zinc finger protein
Smp_207070.1	0.8308	ethanolamine phosphate cytidylyltransferase
Smp_161940.1	0.8303	cytochrome oxidase biogenesis protein
Smp_168760.1	0.8289	pyridine nucleotide disulfide oxidoreductase
Smp_043200.1	0.8286	serine:threonine protein kinase rio2
Smp_028050.1	0.8285	hypothetical protein
Smp_088600.1	0.8282	CCR4 NOT transcription complex subunit 3
Smp_145600.1	0.828	PAP associated domain containing protein 5
Smp_180190.1	0.8274	hypothetical protein
Smp_210760.1	0.8269	WD repeat containing protein 81
Smp_212320.1	0.8262	DNA directed RNA polymerase III subunit RPC1
Smp_166310.1	0.8262	ran gtpase activating protein
Smp_157230.1	0.8254	adenosine 3' phospho 5' phosphosulfate
Smp_076450.1	0.8248	hypothetical protein
Smp_125070.2	0.8242	cystathionine beta synthase
Smp_123420.1	0.8231	aryl hydrocarbon receptor nuclear translocator
Smp_101200.1	0.8231	eukaryotic translation initiation factor 3
Smp_097090.2	0.8225	a kinase anchor protein 1 mitochondrial
Smp_139510.1	0.822	tuftelin interacting protein 11
Smp_074390.1	0.8188	eukaryotic translation initiation factor
Smp_139030.1	0.8187	protein FAM172A
Smp_155850.1	0.8179	heterogeneous nuclear ribonucleoprotein
Smp_128400.2	0.8176	hypothetical protein
Smp_135880.1	0.8174	Transmembrane protein 161B
Smp_170110.1	0.8169	high density lipoprotein binding protein
Smp_137830.1	0.8163	hypothetical protein
Smp_162710.1	0.8157	serine:threonine protein kinase 6
Smp_180900.1	0.8143	80 kDa MCM3 associated protein
Smp_029210.1	0.8142	f box:leucine rich repeat protein
Smp_148990.1	0.8141	Nucleolar protein 5
Smp_044810.1	0.8137	zinc finger CCCH domain containing protein 14
Smp_159620.1	0.8136	BTB:POZ domain containing protein KCTD20
Smp_068710.1	0.8136	hypothetical protein
Smp_127200.1	0.8131	solute carrier family 2 facilitated glucose
Smp_173260.1	0.813	hypothetical protein
Smp_150780.2	0.8126	queuine tRNA ribosyltransferase
Smp_142920.1	0.8126	coatomer protein complex subunit alpha
Smp_138640.1	0.8123	NAD dependent deacetylase sirtuin 1
Smp_050890.1	0.8122	hypothetical protein
Smp_021540.1	0.8119	zinc finger protein
Smp_179270.3	0.8118	heterogeneous nuclear ribonucleoprotein
Smp_169010.1	0.8118	hypothetical protein
Smp_094140.1	0.8116	DNA replication licensing factor MCM6
Smp_160870.1	0.8114	nuclear valosin containing protein
Smp_075860.1	0.8101	STT3, subunit of the oligosaccharyltransferase
Smp_124640.1	0.8098	intron binding protein aquarius
Smp_143490.1	0.8092	DNA replication licensing factor MCM5
Smp_055800.1	0.8085	pescadillo (ribo biogenesis; cell proliferation
Smp_066900.1	0.8084	innexin unc 9
Smp_076650.2	0.8081	ORAI receptor
Smp_119920.1	0.8069	ribosomal protein S16
Smp_003340.1	0.8068	hypothetical protein
Smp_056760.1	0.8067	protein disulfide isomerase
Smp_165330.1	0.8064	GPN loop GTPase 2
Smp_099850.3	0.8064	divalent metal transporter DMT1B
Smp_153340.1	0.8046	ectonucleotide pyrophosphatase:phosphodiesterase
Smp_090830.1	0.8044	nitric oxide synthase interacting protein
Smp_138100.1	0.8034	hypothetical protein
Smp_026390.1	0.8033	zinc finger, AN1 type domain 2B
Smp_019010.1	0.803	dipeptidyl peptidase III (M49 family)
Smp_186640.1	0.8018	WD repeat containing protein 36
Smp_138920.1	0.8016	COP9 signalosome complex subunit
Smp_039640.2	0.8013	Retinoblastoma binding protein 6
Smp_144570.1	0.8011	serine hydroxymethyltransferase
Smp_056360.8	0.8009	Sm-npp-17
Smp_147570.1	0.8008	minichromosome maintenance protein 10
Smp_039400.1	0.8004	eukaryotic translation initiation factor 5A
Smp_159880.1	0.7992	RRP1 protein
Smp_066630.1	0.7988	eukaryotic peptide chain release factor subunit
Smp_210650.1	0.7987	histone lysine N methyltransferase SETD2
Smp_105320.1	0.7987	ribosomal protein smL37a
Smp_001170.1	0.7986	eukaryotic translation initiation factor 3
Smp_127070.1	0.7983	origin recognition complex subunit ORC
Smp_061590.1	0.7974	regulator of nonsense transcripts 1
Smp_137800.1	0.7969	ATPase family AAA domain containing protein 5
Smp_160030.1	0.7966	protein strawberry notch 1
Smp_105930.1	0.7964	programmed cell death 11
Smp_210950.1	0.7962	zinc transporter ZIP11
Smp_199100.1	0.7951	TFIIH basal transcription factor complex
Smp_079310.1	0.795	transmembrane emp24 domain containing protein
Smp_052330.1	0.7942	asparagine linked glycosylation protein 11
Smp_038510.1	0.7939	60s ribosomal protein l6
Smp_007000.1	0.7936	DNA replication complex GINS protein PSF1
Smp_164900.1	0.7928	hypothetical protein
Smp_049390.1	0.7917	pyrroline 5 carboxylate reductase
Smp_092180.1	0.7905	RPA interacting protein
Smp_128380.1	0.7897	glutamate synthase
Smp_141890.1	0.789	kelch protein 3
Smp_137430.1	0.7889	splicing factor 3b subunit 3
Smp_170260.1	0.7888	hypothetical protein
Smp_065780.1	0.7888	protein farnesyltransferase subunit beta
Smp_160950.1	0.7886	zinc fingerprotein 1
Smp_207030.1	0.7884	TBC1 domain family 5
Smp_196220.1	0.7884	zinc finger protein
Smp_047610.1	0.7876	cell division control protein 45
Smp_072980.1	0.7869	eukaryotic elongation factor 2 kinase
Smp_055190.1	0.7864	mitoferrin 1
Smp_095130.1	0.7859	porphobilinogen deaminase
Smp_078700.1	0.7855	hypothetical protein
Smp_073300.1	0.7849	Chaperone protein DnaJ 1
Smp_071560.1	0.7849	Transmembrane protein 147
Smp_042790.1	0.7846	dolichol phosphate mannosyltransferase
Smp_068230.1	0.7842	DNAJ protein
Smp_054800.1	0.7839	glycerophosphocholine phosphodiesterase GPCPD1
Smp_070340.1	0.7838	protein arginine n methyltransferase
Smp_003410.1	0.7838	60S ribosomal protein L23a
Smp_163050.1	0.7834	NADP dependent isocitrate dehydrogenase mitochondrial
Smp_027970.1	0.7828	pre mRNA splicing factor ATP dependent
Smp_138280.1	0.7826	hypothetical protein
Smp_157740.1	0.7816	DNA directed RNA polymerase III subunit RPC1
Smp_089050.1	0.7807	zinc finger, matrin type 5
Smp_089230.1	0.7806	polycomb complex protein BMI 1
Smp_158630.1	0.7804	cement protein 3B variant 1
Smp_181000.1	0.78	ubiquitin thioesterase otu1
Smp_136780.1	0.7796	Transmembrane and ubiquitin domain
Smp_062720.1	0.7786	e1b 55 kda associated protein
Smp_027610.1	0.7782	ribosomal protein S3
Smp_060270.1	0.7774	protein jagunal
Smp_057130.1	0.7767	adiponectin receptor protein 2
Smp_101310.1	0.7764	histone H4 transcription factor
Smp_134020.1	0.7757	cell division cycle protein 27
Smp_052740.1	0.775	Gamma soluble NSF attachment protein
Smp_169930.1	0.7749	HORMA domain containing protein 1
Smp_208090.1	0.7744	hypothetical protein
Smp_093430.1	0.7741	PERQ amino acid rich with GYF domain containing protein
Smp_094060.1	0.7734	phenylalanyl tRNA synthetase beta chain
Smp_059800.1	0.7732	trans-prenyltransferase, putative
Smp_161590.1	0.7726	glycosyltransferase
Smp_006850.1	0.7723	dna directed rna polymerases i ii and iii
Smp_036940.1	0.772	protein transport protein Sec61 subunit
Smp_097250.1	0.7718	Exosome complex exonuclease RRP4
Smp_018790.1	0.7718	hypothetical protein
Smp_026770.1	0.7715	small nuclear ribonucleoprotein associated
Smp_044820.1	0.7707	phospholipase C beta
Smp_153190.1	0.7704	hypothetical protein
Smp_169870.1	0.7696	cystinosin
Smp_076580.1	0.769	Retinol dehydrogenase 12
Smp_212890.1	0.7689	metallophosphoesterase 1
Smp_166430.1	0.7687	Nuclear cap binding protein subunit 2
Smp_145820.1	0.7686	rac guanyl nucleotide exchange factor
Smp_144470.1	0.7686	hypothetical protein
Smp_075940.1	0.766	prohibitin protein WPH PHB
Smp_046430.1	0.7658	ubiquitin carboxyl terminal hydrolase
Smp_018930.1	0.765	hypothetical protein
Smp_198920.1	0.7644	Coatomer delta subunit
Smp_133380.1	0.7642	serine:threonine protein phosphatase PGAM5
Smp_024900.1	0.7638	retinoblastoma protein 1
Smp_035800.1	0.7637	60S ribosomal protein L37
Smp_144070.1	0.7635	gastric mucin
Smp_050940.1	0.7632	60S ribosomal protein L11
Smp_070600.1	0.7629	transaldolase
Smp_199940.1	0.7626	transmembrane 9 superfamily protein member
Smp_161730.1	0.7619	U2 snRNP associated SURP motif containing
Smp_213300.1	0.7608	putative transcription elongation regulator 1
Smp_040800.1	0.7603	glycyl tRNA synthetase
Smp_062080.1	0.7602	serine protease inhibitors serpins
Smp_170300.1	0.7591	dehydrogenase:reductase SDR family member
Smp_212870.1	0.7588	28S ribosomal protein S18b, mitochondrial
Smp_056640.1	0.7578	pre mRNA processing factor 40 A
Smp_002160.1	0.7574	dna methyltransferase 1 associated protein 1
Smp_011570.1	0.7567	ribosomal protein S4
Smp_145370.1	0.7566	hypothetical protein
Smp_123210.1	0.7563	Myotubularin protein 9
Smp_156950.1	0.7558	ralbp1 associated eps domain containing protein
Smp_011150.1	0.7554	threonine aspartase 1
Smp_153500.1	0.7549	tyrosine kinase VKR2
Smp_021140.1	0.7544	ribosomal protein S8
Smp_162040.1	0.754	Transmembrane 9 superfamily protein
Smp_212080.2	0.7537	guanine nucleotide exchange
Smp_132720.1	0.7534	mrna capping enzyme
Smp_078280.1	0.7531	chromodomain Y protein 2
Smp_193330.1	0.7516	kinesin II 85 kDa subunit
Smp_084320.1	0.751	ethanolaminephosphotransferase 1
Smp_121890.1	0.7505	sentrin specific protease 8
Smp_032260.1	0.7503	ribosomal protein L15
Smp_146190.1	0.7502	40S ribosomal protein S21
Smp_196910.1	0.7491	protein KTI12
Smp_170570.1	0.7486	pre mRNA processing factor 39
Smp_176490.1	0.7485	hypothetical protein
Smp_063110.1	0.7485	Zinc finger MYM type protein 3
Smp_139070.1	0.7478	rho GTPase activating protein 17
Smp_042990.1	0.7478	protein FAM63B
Smp_054340.2	0.7468	chaperonin containing t complex protein 1 beta
Smp_173450.1	0.7463	chromosome associated kinesin KIF4A
Smp_154080.1	0.7463	hypothetical protein
Smp_131880.1	0.7462	bromodomain adjacent to zinc finger domain
Smp_165550.1	0.7457	AFG3 protein 1 like
Smp_079050.1	0.7449	DNA primase large subunit
Smp_132020.1	0.7448	cell division cycle 20 protein 1 cofactor
Smp_018290.1	0.7448	serine:threonine protein kinase 17A
Smp_196720.1	0.7444	atpase class vi type c
Smp_137240.1	0.7443	phosphatidylserine receptor
Smp_101670.1	0.7439	5' AMP activated protein kinase subunit beta 2
Smp_123490.1	0.7436	nicotinamide mononucleotide adenylyltransferase
Smp_157220.1	0.7433	nuclear pore complex protein Nup188
Smp_162240.1	0.7429	hypothetical protein
Smp_043600.1	0.7422	hypothetical protein
Smp_156470.1	0.7412	hypothetical protein
Smp_084620.1	0.741	activated rna polymerase II transcriptional
Smp_157190.1	0.7405	hypothetical protein
Smp_154980.1	0.7398	nucleolar complex protein 2
Smp_130980.1	0.7394	cyclin k
Smp_156360.1	0.739	pyruvate kinase
Smp_023230.1	0.739	protein yifb; protein yifa
Smp_089000.2	0.7384	translocon associated protein subunit delta
Smp_024490.1	0.7374	hypothetical protein
Smp_152300.1	0.7373	hypothetical protein
Smp_083340.1	0.7362	hypothetical protein
Smp_044250.1	0.7362	STAM binding protein
Smp_160420.1	0.736	rRNA processing protein EBP2
Smp_158810.1	0.7355	hypothetical protein
Smp_192000.1	0.7352	queuine tRNA ribosyltransferase
Smp_158650.1	0.7348	hypothetical protein
Smp_163190.1	0.7346	cell cycle checkpoint protein rad17
Smp_078900.1	0.734	histone lysine N methyltransferase E ezh
Smp_092950.1	0.7336	protein osteopotentia
Smp_078710.1	0.7335	hypothetical protein
Smp_197710.1	0.7333	protein strawberry notch 1
Smp_064040.1	0.7332	serine:threonine protein kinase PAK 1
Smp_121140.2	0.7322	MYND finger family protein
Smp_124230.1	0.7315	dna repair protein rad51 1
Smp_007960.1	0.7307	4 hydroxyphenylpyruvate dioxygenase
Smp_026040.1	0.7305	trafficking protein particle complex subunit
Smp_017900.1	0.7305	ribosomal protein S6 kinase, polypeptide 2
Smp_210480.1	0.7302	Xaa Pro aminopeptidase 3
Smp_070690.1	0.7301	cell division cycle 16
Smp_155720.1	0.7298	glycogen synthase kinase 3
Smp_127430.1	0.7295	hypothetical protein
Smp_032760.1	0.7289	ribosomal protein S11
Smp_103540.2	0.7288	transcription factor AP 4
Smp_083650.1	0.7282	cystathionine gamma lyase
Smp_063830.1	0.7278	GMP synthase (glutamine hydrolyzing)
Smp_015440.1	0.7275	hypothetical protein
Smp_138860.1	0.7272	AP 3 complex subunit delta 1
Smp_020210.1	0.7243	GPI transamidase component PIG T
Smp_153810.1	0.7237	hypothetical protein
Smp_129710.1	0.7234	Uveal autoantigen with coiled coil domains
Smp_152020.1	0.723	SID1 transmembrane family
Smp_127180.1	0.722	hypothetical protein
Smp_053460.1	0.7215	gpi mannosyltransferase 3
Smp_141470.1	0.7212	Cytochrome c oxidase assembly protein COX11
Smp_080040.1	0.7212	adhesion regulating molecule 1
Smp_144840.1	0.7211	Thioredoxin domain containing protein 4
Smp_044550.8	0.7205	far upstream (fuse) binding protein
Smp_156900.1	0.7203	transmembrane protein 208
Smp_139910.1	0.7199	Zinc finger CCCH domain containing protein 10
Smp_138480.1	0.7189	hypothetical protein
Smp_090450.1	0.7182	Host cell factor (dHcf) (Contains: HCF
Smp_034980.1	0.7179	protein phosphatase
Smp_143730.1	0.7176	nodal modulator 1
Smp_211270.1	0.7168	C terminal binding protein
Smp_173810.1	0.7166	serine:threonine protein phosphatase 2A 55 kDa
Smp_098980.1	0.7154	protein sda1
Smp_145800.1	0.7151	ribosome production factor 1
Smp_082050.1	0.715	ubiquitin conjugating enzyme E2 25kD
Smp_140240.1	0.7133	hypothetical protein
Smp_174680.1	0.7127	Diphthamide biosynthesis protein 2
Smp_066330.3	0.7126	star lipid transfer protein 7
Smp_134290.1	0.7115	ralbp1 associated eps domain containing protein
Smp_060170.1	0.7111	mrna export factor
Smp_056850.1	0.711	hypothetical protein
Smp_168920.1	0.7109	WD repeat domain 36
Smp_164210.1	0.7096	synaptosomal associated protein 25
Smp_103380.1	0.7091	Augmenter of liver regeneration
Smp_135500.1	0.7082	cGMP dependent 3',5' cyclic phosphodiesterase
Smp_021300.1	0.7082	ubiquitin carboxyl terminal hydrolase 20
Smp_105860.1	0.7073	ski interacting protein
Smp_024850.1	0.7071	60S ribosomal protein L17
Smp_091810.1	0.7067	Nuclear pore complex protein Nup153
Smp_173890.1	0.7059	peter pan
Smp_055720.3	0.7052	MORC family CW type zinc finger protein 2
Smp_179720.1	0.7051	oxysterol binding protein
Smp_006250.2	0.7051	polycomb protein SCMH1
Smp_153160.1	0.705	adenylate kinase 3 1
Smp_170440.1	0.7045	transmembrane protein 209
Smp_141120.1	0.7037	hypothetical protein
Smp_169520.1	0.7032	integrator complex subunit
Smp_124120.1	0.702	dna polymerase epsilon subunit 2
Smp_162430.1	0.7013	nuclear rna export factor 1
Smp_080850.1	0.7011	RNA binding protein 5
Smp_022660.1	0.7011	glutamate rich WD repeat containing 1
Smp_102410.1	0.701	hypothetical protein
Smp_135570.1	0.7008	Actin protein 6
Smp_023530.1	0.7008	nucleosome assembly protein 1 1 like
Smp_150280.1	0.7007	leucine rich repeats containing F box
Smp_093450.1	0.7003	u3 small nucleolar rna associated protein 6
Smp_087810.1	0.7003	nucleolar GTP binding protein 2
Smp_039130.1	0.7003	Niemann Pick C1 protein NPC1 (lipid transport
Smp_159870.1	0.6986	ribosomal RNA processing protein 1
Smp_159100.1	0.6986	lethal(3)malignant brain tumor protein 4
Smp_147360.1	0.6984	cleavage stimulation factor subunit 3
Smp_082620.1	0.6983	farnesylated protein converting enzyme 1
Smp_156070.1	0.6979	small subunit ribosomal protein S5
Smp_203970.1	0.6976	transmembrane and coiled coil domain containing protein
Smp_000110.1	0.6973	elongation factor Tu GTP binding
Smp_128200.2	0.6972	kinesin protein kif23
Smp_098760.1	0.6972	F box:WD repeat containing protein
Smp_167860.1	0.6965	nipped b protein
Smp_162990.1	0.6965	trna pseudouridine synthase 2
Smp_159400.1	0.6965	phospholipid transport protein
Smp_129970.1	0.6964	TOX high mobility group box family member
Smp_038820.1	0.6959	NADPH dependent diflavin oxidoreductase 1
Smp_131220.1	0.6955	tripeptidyl peptidase 2
Smp_024800.1	0.6949	N6 adenine specific DNA methyltransferase 1
Smp_213690.1	0.6934	hypothetical protein
Smp_060180.1	0.6927	nucleoporin seh1 (sec13 protein)
Smp_172130.1	0.6926	e3 SUMO protein ligase PIAS3
Smp_105910.1	0.6926	Histone Acetyltransferase, CBP1
Smp_178490.1	0.6924	udp sugar transporter ustc; udp glucuronic acid udp acetylgalactosamine
Smp_005080.1	0.692	nucleolar protein nol1:nop2
Smp_162210.1	0.6915	transmembrane protein 68
Smp_058460.1	0.6913	eukaryotic translation initiation factor 3
Smp_124310.1	0.6911	5' AMP activated protein kinase subunit beta 2
Smp_161990.1	0.6908	hypothetical protein
Smp_165710.1	0.6907	hypothetical protein
Smp_152400.1	0.6906	anaphase promoting complex subunit 2
Smp_165220.1	0.69	polycomb protein EED
Smp_180400.1	0.6875	casein kinase I gamma
Smp_213950.1	0.6874	citron Rho interacting kinase
Smp_213340.1	0.6873	hypothetical protein
Smp_173390.1	0.6857	DnaJ protein subfamily C
Smp_151520.1	0.6857	dolichyl pyrophosphate Glc1Man9GlcNAc2
Smp_172390.1	0.6855	UDP galactose transporter
Smp_053510.1	0.6854	aspartyl tRNA synthetase, cytoplasmic
Smp_002740.2	0.6854	hypothetical protein
Smp_175680.1	0.6853	survival motor neuron protein 1
Smp_019690.1	0.6843	splicing factor u2af 65 kda subunit
Smp_133170.1	0.6842	vasohibin protein
Smp_100040.2	0.6841	hypothetical protein
Smp_042430.2	0.6839	dna replication complex gins protein sld5
Smp_050540.1	0.6829	uridine 5' monophosphate synthase
Smp_138660.1	0.6822	long chain fatty acid coenzyme A ligase
Smp_066340.2	0.6821	proteasome inhibitor PI31 subunit
Smp_018400.1	0.682	cytosolic iron sulfur protein assembly
Smp_063420.1	0.6812	chaperonin containing TCP1, subunit 5 (epsilon)
Smp_048620.1	0.6811	exosome complex component RRP45
Smp_050820.1	0.6808	Replication factor C 38 kDa subunit
Smp_164050.1	0.68	O phosphoseryl tRNA(Sec) selenium transferase
Smp_121160.1	0.6789	hypothetical protein
Smp_095360.1	0.6786	fatty acid binding protein
Smp_128420.1	0.6785	protein casc3
Smp_130270.1	0.6784	u11:u12 small nuclear ribonucleoprotein 48 kda
Smp_213160.1	0.6769	TP53-regulating kinase
Smp_044690.1	0.6769	hypothetical protein
Smp_135260.1	0.6766	ethanolaminephosphotransferase 1
Smp_047320.1	0.6763	hypothetical protein
Smp_156410.1	0.6755	protein spinster
Smp_167290.1	0.6744	nuclear pore complex protein Nup133
Smp_043940.2	0.6721	synaptosomal associated protein 29
Smp_018150.1	0.6721	mannosyl oligosaccharide 1,2 alpha mannosidase
Smp_150710.1	0.6718	Kinase suppressor of Ras 2
Smp_158840.1	0.6716	digestive organ expansion factor
Smp_159720.1	0.6705	phospholipid translocating ATPase
Smp_210640.1	0.6702	protein RSM22, mitochondrial
Smp_148720.1	0.67	t3:t7 bacteriophage mitochodrial
Smp_000020.1	0.6698	bifunctional protein NCOAT
Smp_059750.2	0.6694	ubiquitin conjugating enzyme E2 J2
Smp_134780.1	0.6689	RING finger protein 103
Smp_036630.1	0.6689	SPRY domain containing SOCS box protein 3
Smp_048520.1	0.6681	dehydrodolichyl diphosphate synthase
Smp_087270.1	0.6675	pre mRNA splicing factor ATP dependent
Smp_011600.1	0.6675	hypothetical protein
Smp_174420.1	0.6674	hypothetical protein
Smp_159690.1	0.6673	nuclear pore complex protein nup85
Smp_180200.1	0.667	zinc finger, CCHC domain containing 6
Smp_163560.1	0.6664	symplekin
Smp_136160.2	0.6661	hypothetical protein
Smp_073540.1	0.6657	prefoldin subunit 5
Smp_141160.1	0.6656	E3 ubiquitin protein ligase RNF168
Smp_045070.1	0.6648	U3 small nucleolar RNA associated protein 15
Smp_006700.2	0.6645	zinc finger protein 106
Smp_214090.1	0.6644	Zinc finger, C2H2 type domain containing protein
Smp_047700.1	0.6639	ring h2 finger protein atl
Smp_028730.1	0.6631	GDP mannose pyrophosphorylase B
Smp_135770.1	0.663	zinc finger protein
Smp_103160.2	0.6624	FAA4 Long-chain-fatty-acid--CoA ligase 4
Smp_095140.1	0.6618	THUMP domain containing protein 1
Smp_148260.1	0.6611	unconventional prefoldin rpb5 interactor
Smp_142770.1	0.6609	transportin 1
Smp_213270.1	0.6604	GOLGI SNAP receptor complex member, putative
Smp_031990.1	0.6601	glutamyl tRNA(Gln) amidotransferase subunit A
Smp_187870.1	0.66	WD repeat and FYVE domain containing protein 3
Smp_085500.1	0.66	elongator complex protein 3
Smp_133320.1	0.6592	CCR4 NOT transcription complex subunit 1
Smp_059910.3	0.6586	serine:threonine protein phosphatase PGAM5
Smp_152670.1	0.658	crossover junction endonuclease EME1
Smp_082670.1	0.6579	AAA family ATPase
Smp_130940.1	0.6578	bet1
Smp_161130.1	0.6572	oligomeric Golgi complex subunit 8
Smp_137060.1	0.6569	histone lysine N methyltransferase
Smp_159750.1	0.6562	vacuolar protein sorting associated protein 54
Smp_160940.1	0.6559	transcription initiation factor tfiid subunit 5
Smp_052350.1	0.6558	zinc finger Ran binding domain containing protein
Smp_210450.1	0.655	Mitochondrial 28S ribosomal protein S29
Smp_115450.1	0.6546	hypothetical protein
Smp_019060.1	0.6544	sec61 beta subunit
Smp_095010.1	0.6543	Sialin (Solute carrier family 17)
Smp_002510.1	0.654	pyruvate dehydrogenase (lipoamide)
Smp_213600.1	0.6537	hypothetical protein
Smp_053640.1	0.6532	hypothetical protein
Smp_066010.2	0.6529	cytochrome b5 type B
Smp_068090.1	0.6527	zinc phosphodiesterase elac protein 1
Smp_175250.1	0.6526	26S proteasome non ATPase regulatory subunit
Smp_179010.1	0.6515	exosome complex component RRP42
Smp_013460.1	0.6515	secretory carrier associated membrane protein
Smp_156060.1	0.6508	pre mRNA splicing factor ATP dependent RNA
Smp_212160.1	0.6507	hypothetical protein
Smp_025560.1	0.6503	hypothetical protein
Smp_106130.2	0.6502	stress 70 protein, mitochondrial
Smp_060090.1	0.65	ribosomal protein S12
Smp_058720.1	0.6495	60S ribosomal protein L38
Smp_214140.1	0.6488	hypothetical protein
Smp_148000.1	0.6487	hypothetical protein
Smp_144930.1	0.6484	elongator complex protein 1
Smp_086600.2	0.6483	arginine:serine rich splicing factor
Smp_148050.1	0.6482	glutaminyl tRNA synthetase
Smp_170530.1	0.6478	upstream stimulatory factor 1
Smp_104470.1	0.6472	lysyl tRNA synthetase
Smp_199700.1	0.6466	stromal cell derived factor 2
Smp_074230.1	0.6466	DNA directed RNA polymerase II subunit RPB4
Smp_097700.1	0.6463	Nuclear Receptor subfamily - retinoid-x-receptor (RXR)
Smp_138610.1	0.646	tumor protein p53 binding protein 1
Smp_065190.2	0.6457	protein disulfide isomerase
Smp_142950.1	0.6453	DNA directed RNA polymerase III subunit
Smp_038940.1	0.6447	mRNA cap guanine N7 methyltransferase
Smp_173250.1	0.6445	peptidyl prolyl cis trans isomerase h ppih
Smp_156780.1	0.6443	ribosome biogenesis protein brix
Smp_052420.1	0.6441	centaurin gamma 1A
Smp_127490.1	0.6438	blooms syndrome DNA helicase
Smp_032480.1	0.6434	cohesin subunit SA 1
Smp_164040.1	0.6431	hypothetical protein
Smp_057630.1	0.6429	Activating signal cointegrator 1 complex subunit
Smp_041740.1	0.6428	t complex protein 1 subunit gamma
Smp_144520.1	0.6427	Mediator of RNA polymerase II transcription
Smp_146100.1	0.6416	exocyst complex component 6b
Smp_130850.1	0.6411	40s ribosomal protein s15
Smp_094050.2	0.6406	mitochondrial processing peptidase
Smp_048240.1	0.6404	mannose 1 phosphate guanyltransferase
Smp_163850.1	0.6399	hypothetical protein
Smp_140830.1	0.6398	telomerase cajal body protein 1
Smp_063230.1	0.6397	leucine rich repeat containing protein 47
Smp_152870.1	0.6395	hypothetical protein
Smp_169280.1	0.6392	GTP binding protein 1
Smp_042770.1	0.6387	TBC1 domain family 0
Smp_016810.1	0.6385	hypothetical protein
Smp_152690.1	0.6382	CDK5 regulatory subunit associated protein
Smp_084380.1	0.6381	Cleavage and polyadenylation specificity factor
Smp_075690.1	0.6359	translation elongation factor G
Smp_210170.1	0.6357	RNA polymerase II associated protein 2
Smp_083790.1	0.6355	bromodomain containing protein 7
Smp_132590.1	0.6353	CCAAT:enhancer binding protein (C:EBP), zeta
Smp_040540.1	0.6352	ATP binding cassette sub family F
Smp_195120.1	0.635	KRAB A domain containing protein
Smp_147540.1	0.635	hypothetical protein
Smp_054310.1	0.635	membrane bound transcription factor site 2
Smp_146970.1	0.6344	PCTP protein like
Smp_166820.1	0.6342	hypothetical protein
Smp_088390.1	0.6341	PITH domain containing protein 1
Smp_166410.1	0.6337	Mediator of RNA polymerase II transcription
Smp_083780.1	0.6337	ATP dependent DNA helicase 2 subunit 2
Smp_042810.1	0.6334	chromosome transmission fidelity protein 18
Smp_036950.1	0.6333	hypothetical protein
Smp_155740.1	0.6319	TNF receptor associated protein 1
Smp_090340.1	0.6319	hypothetical protein
Smp_009430.1	0.6312	steroid dehydrogenase
Smp_148660.1	0.6308	dna ligase 4
Smp_007660.1	0.6306	transcription elongation factor A protein 1
Smp_160000.1	0.6299	DEAD box ATP dependent RNA helicase
Smp_099310.1	0.6293	protein transport protein SEC23
Smp_206010.1	0.6288	protein LSM14 B B
Smp_173840.1	0.6282	26S proteasome regulatory complex ATPase RPT2
Smp_172540.1	0.6279	WD repeat containing protein mio
Smp_128660.1	0.6273	protein SZT2
Smp_104980.1	0.627	G2:M phase specific E3 ubiquitin protein ligase
Smp_002820.3	0.6264	zinc finger CCCH domain containing protein 4
Smp_094020.1	0.6262	ATP dependent RNA helicase
Smp_014650.1	0.6262	small subunit ribosomal protein s30e
Smp_094760.1	0.626	cyclin dependent kinase 9
Smp_194580.1	0.6255	BTB:POZ domain containing protein KCTD10
Smp_019790.1	0.6248	tyrosine kinase VKR1
Smp_166320.1	0.6245	hypothetical protein
Smp_130840.1	0.6244	hypothetical protein
Smp_096290.1	0.6242	hypothetical protein
Smp_012750.1	0.624	60S ribosomal protein L12
Smp_127280.1	0.6234	diacylglycerol O-acyltransferase 1
Smp_183860.1	0.623	KRAB A domain containing protein
Smp_140430.1	0.623	adenosine deaminase
Smp_019980.1	0.6229	vacuole membrane protein 1
Smp_038840.1	0.6226	solute carrier family 25 4
Smp_148590.1	0.6223	hypothetical protein
Smp_105970.1	0.6223	Caprin 1
Smp_101230.1	0.6212	phenylalanyl tRNA synthetase alpha chain
Smp_148560.1	0.6204	MMP37 protein, mitochondrial like
Smp_015780.1	0.6193	ATPase N2B
Smp_214200.1	0.619	rhoptry protein
Smp_099630.1	0.6187	fragile X related 1, frx1
Smp_210320.1	0.6175	Homocysteine S methyltransferase ybgG
Smp_161080.1	0.6175	ran binding protein 9
Smp_125340.1	0.6174	hepatoma derived growth factor
Smp_123520.1	0.6174	trna (uracil 5) methyltransferase
Smp_053030.1	0.6168	vacuolar protein sorting 36
Smp_148650.1	0.6166	autophagy protein 2
Smp_211120.1	0.616	Cleavage and polyadenylation specificity factor
Smp_123600.1	0.6153	RNA binding protein
Smp_166550.1	0.6152	translation initiation factor eIF 2B subunit
Smp_072950.1	0.6149	Transmembrane emp24 domain containing protein 4
Smp_069170.1	0.6149	solute carrier family 30 (zinc transporter)
Smp_011980.1	0.6149	general transcription factor iih subunit 1
Smp_033600.1	0.6147	Dicer 2
Smp_025550.1	0.6142	protein arginine N methyltransferase 7
Smp_060240.1	0.6135	lipopolysaccharide induced tumor necrosis
Smp_169320.1	0.6131	protein phosphatase 1g
Smp_016410.1	0.6128	E3 SUMO protein ligase RanBP2
Smp_102240.1	0.6127	regulator of nonsense transcripts 3A
Smp_042440.1	0.6122	LAG1 longevity assurance 4
Smp_148020.1	0.611	neuroglian; septate junction protein
Smp_131800.1	0.611	serine:threonine protein kinase OSR1
Smp_097730.1	0.6109	serum response factor
Smp_142690.1	0.6103	neuronal acetylcholine receptor subunit alpha 4
Smp_168800.2	0.6098	family C12 unassigned peptidase (C12 family)
Smp_082740.1	0.6094	Na(+):H(+) exchange regulatory cofactor
Smp_147940.2	0.6076	phosphatidate phosphatase lpin3
Smp_057720.1	0.6075	LSM14 protein A
Smp_100120.1	0.6074	er degradation enhancing alpha mannosidase
Smp_057930.1	0.607	protoheme IX farnesyltransferase
Smp_127120.1	0.6059	ATP dependent RNA helicase DDX10
Smp_134650.1	0.6055	CTP synthase 1
Smp_210070.1	0.6047	integrator complex subunit
Smp_169720.2	0.6043	hypothetical protein
Smp_141970.1	0.6041	deoxyribose phosphate aldolase
Smp_089180.1	0.604	ubiquitin carboxyl terminal hydrolase 7
Smp_174370.1	0.6039	DNA directed RNA polymerase III subunit
Smp_147970.1	0.6038	kinesin protein KIF14
Smp_020370.1	0.6037	reticulon 1
Smp_049510.1	0.6035	WD repeat containing protein 33
Smp_158900.1	0.6034	hypothetical protein
Smp_135900.1	0.6031	DNA double strand break repair rad50 ATPase
Smp_152230.1	0.6026	WD repeat containing protein 24
Smp_169290.1	0.6014	hypothetical protein
Smp_059810.1	0.601	tho complex subunit 7
Smp_180370.1	0.6007	nucleolar protein 10
Smp_006350.2	0.6005	proteasome associated protein ECM29
Smp_133470.1	0.5997	RNA binding protein 28
Smp_082780.1	0.5997	wiskott Aldrich syndrome protein
Smp_164890.1	0.5971	hypothetical protein
Smp_152760.1	0.5969	cyclin protein FAM58A
Smp_213730.1	0.5965	Fas death domain associated protein
Smp_104580.1	0.5963	ribulose phosphate epimerase
Smp_211190.1	0.5957	RNA (guanine 9) methyltransferase
Smp_139440.1	0.5957	coatomer subunit delta
Smp_213020.1	0.5951	hypothetical protein
Smp_052800.1	0.595	poly(p):ATP NAD kinase
Smp_004600.1	0.595	T complex protein 1 subunit delta
Smp_130520.1	0.5928	prominin protein like
Smp_000480.1	0.5914	eukaryotic translation initiation factor 3
Smp_020200.1	0.5912	ATP dependent RNA helicase
Smp_073070.1	0.5908	palmitoyltransferase zdhhc5
Smp_128130.1	0.5899	phosphatidylinositol 3 kinase catalytic subunit
Smp_080100.1	0.5896	synaptophysin
Smp_002600.1	0.589	Lysosomal Pro X carboxypeptidase
Smp_131650.1	0.5888	telomerase binding protein EST1A
Smp_022140.1	0.5888	serine:threonine protein kinase RIO1
Smp_022110.1	0.5883	p21 activated protein kinase interacting protein
Smp_025100.1	0.5879	U5 small nuclear ribonucleoprotein 40 kDa
Smp_027300.1	0.5878	histone lysine N methyltransferase SUV39H2
Smp_213940.1	0.5875	gamma-tubulin complex, putative
Smp_016050.1	0.5873	Fragile X mental retardation protein 1
Smp_176600.1	0.587	serine:threonine protein phosphatase 2A 56 kDa
Smp_019030.1	0.5864	hypothetical protein
Smp_137540.1	0.5854	apoptosis inducing factor 1, mitochondrial

## Sheet: up_sF
Up-regulated in sF compared to bF
GeneID	log2FC	Product
Smp_032980.1	8.578	calmodulin protein
Smp_032970.1	8.409	calmodulin protein
Smp_200710.1	7.292	hypothetical protein
Smp_032990.1	7.007	Calmodulin 4
Smp_175060.1	6.461	hypothetical protein
Smp_187800.1	6.256	hypothetical protein
Smp_193600.1	5.288	glutamate (NMDA) receptor subunit epsilon 2
Smp_159810.1	5.257	MEG-2 (ESP15) family
Smp_180350.1	5.196	opsin receptor
Smp_194330.1	5.024	synaptotagmin
Smp_180620.1	4.989	hypothetical protein
Smp_142800.1	4.808	hypothetical protein
Smp_206190.1	4.648	complement C1q tumor necrosis factor
Smp_161600.1	4.577	sox transcription factor
Smp_200520.1	4.531	hypothetical protein
Smp_036470.1	4.449	oxalate:formate antiporter
Smp_084780.1	4.302	hypothetical protein
Smp_114565.1	4.266	SmHox8 (fragment)
Smp_156220.1	4.227	receptor type tyrosine protein phosphatase delta
Smp_142390.1	4.209	innexin unc 9
Smp_172180.1	4.17	MEG-8 family
Smp_157310.1	4.162	PDZ and LIM domain protein 7
Smp_133260.1	4.156	hypothetical protein
Smp_133750.1	4.144	hypothetical protein
Smp_140130.1	4.143	tetraspanin CD63 receptor
Smp_138260.1	4.136	hypothetical protein
Smp_123360.1	4.12	serine rich repeat protein 2
Smp_123780.1	4.106	glypican 5
Smp_202880.1	4.095	iroquois class homeodomain protein IRX 4
Smp_158290.1	4.044	hypothetical protein
Smp_203830.1	4.024	hypothetical protein
Smp_010550.1	4.012	hypothetical protein
Smp_141800.1	3.987	oxalate:formate antiporter
Smp_188230.1	3.967	hypothetical protein
Smp_105340.1	3.936	cyclic nucleotide gated cation channel alpha 3
Smp_148300.1	3.922	protocadherin 17
Smp_188170.1	3.92	hypothetical protein
Smp_054350.1	3.917	Forkhead box protein D3
Smp_124050.4	3.889	venom allergen-like (VAL) 6 protein
Smp_033200.1	3.863	hypothetical protein
Smp_041970.1	3.839	SPFH domain : Band 7 family protein
Smp_159560.1	3.809	GATA binding factor 2
Smp_019210.1	3.797	hypothetical protein
Smp_163710.1	3.795	MEG 6
Smp_156540.1	3.78	wnt family member wnt
Smp_046640.1	3.774	twik family of potassium channels (4TM
Smp_033010.1	3.764	16 kda calcium binding protein
Smp_168640.1	3.742	hypothetical protein
Smp_131980.1	3.735	hypothetical protein
Smp_123300.1	3.71	follistatin
Smp_036670.1	3.709	hypothetical protein
Smp_123100.1	3.682	hypothetical protein
Smp_164230.1	3.674	junctophilin 2
Smp_145200.1	3.664	engrailed, putative
Smp_149600.1	3.664	gamma aminobutyric acid receptor subunit
Smp_128250.1	3.655	hypothetical protein
Smp_018980.1	3.632	hypothetical protein
Smp_142580.1	3.63	hypothetical protein
Smp_211020.1	3.616	cell adhesion molecule
Smp_172470.1	3.614	netrin receptor unc5b
Smp_155150.1	3.613	lin 7 protein
Smp_158170.1	3.605	hypothetical protein
Smp_128590.1	3.604	laminin gamma 3 chain
Smp_163170.1	3.602	sodium:potassium dependent atpase beta subunit
Smp_212760.1	3.58	kinesin, putative
Smp_175820.1	3.577	atpase class VI type 11c
Smp_123820.1	3.576	serine rich repeat protein 2
Smp_022450.2	3.575	hypothetical protein
Smp_180870.1	3.572	carbonic anhydrase
Smp_106010.1	3.567	hypothetical protein
Smp_072610.1	3.543	hypothetical protein
Smp_009020.1	3.536	zinc finger protein
Smp_210040.1	3.515	hypothetical protein
Smp_132700.1	3.48	nephrin
Smp_042150.1	3.475	tegument-allergen-like protein
Smp_059170.2	3.465	troponin i
Smp_188370.1	3.454	hypothetical protein
Smp_151830.1	3.449	Choline transporter protein 1
Smp_144620.1	3.443	regulator of G protein signaling 3
Smp_172630.1	3.435	hypothetical protein
Smp_135110.1	3.423	AT rich interactive domain containing protein
Smp_131290.1	3.416	hypothetical protein
Smp_176930.1	3.415	cationic amino acid transporter
Smp_127720.1	3.411	biogenic amine (dopamine) receptor
Smp_146910.1	3.405	choline acetyltransferase
Smp_125620.1	3.396	hypothetical protein
Smp_170430.1	3.393	D aspartate oxidase
Smp_136050.1	3.386	leucine rich repeat containing protein
Smp_124580.1	3.384	protocadherin 11
Smp_132540.1	3.384	protein slit
Smp_146050.1	3.38	hypothetical protein
Smp_007690.1	3.377	tyrosine 3 monooxygenase
Smp_173760.1	3.377	hypothetical protein
Smp_090160.1	3.367	zinc finger homeobox protein 3
Smp_169890.1	3.367	hypothetical protein
Smp_199690.1	3.366	cardioacceleratory peptide receptor
Smp_180280.1	3.364	hypothetical protein
Smp_174340.1	3.359	frizzled 9
Smp_148310.1	3.358	hypothetical protein
Smp_151680.1	3.356	hypothetical protein
Smp_159450.1	3.343	anosmin 1
Smp_169360.1	3.337	kinesin protein kif26a
Smp_174430.1	3.325	hypothetical protein
Smp_035210.1	3.324	multivalent antigen sj97 GAPDH
Smp_003440.1	3.316	stomatin
Smp_151630.1	3.304	protocadherin alpha
Smp_200530.1	3.303	hypothetical protein
Smp_031530.1	3.298	Epa1p protein
Smp_140600.1	3.292	protein jagged 1
Smp_144130.1	3.289	hypothetical protein
Smp_145140.1	3.283	wnt5
Smp_124370.1	3.279	protein turtle
Smp_059570.1	3.275	hypothetical protein
Smp_166920.1	3.267	PDZ and LIM domain protein Zasp
Smp_169350.1	3.26	hypothetical protein
Smp_199890.1	3.26	venom allergen-like (VAL) 7 protein
Smp_154700.1	3.253	hypothetical protein
Smp_041570.1	3.252	hypothetical protein
Smp_181560.1	3.248	hox protein Dfd
Smp_142940.1	3.239	paired box protein pax
Smp_127850.1	3.234	hypothetical protein
Smp_131350.1	3.225	Ileal sodium:bile acid cotransporter
Smp_156510.1	3.225	PDZ and LIM domain protein 7
Smp_192610.1	3.223	hypothetical protein
Smp_147390.1	3.216	glutamate (NMDA) receptor subunit epsilon 2
Smp_042120.1	3.202	hypothetical protein (Sm-npp-1
Smp_134550.1	3.2	hypothetical protein
Smp_164460.1	3.197	hypothetical protein
Smp_141520.1	3.187	E3 ubiquitin protein ligase PDZRN3
Smp_196090.1	3.181	kinase D interacting substrate of 220 kDa
Smp_042340.1	3.177	catenin delta 2
Smp_165890.1	3.172	rab6 interacting protein 2:elks:erc:cast
Smp_076490.1	3.169	bone morphogenetic protein antagonist noggin
Smp_135140.1	3.16	high voltage activated calcium channel beta subunit CavB1
Smp_136070.1	3.159	hypothetical protein
Smp_057360.1	3.157	serine:threonine protein kinase SIK3
Smp_161520.1	3.156	protocadherin 9
Smp_012380.1	3.153	voltage gated potassium channel subunit beta 2
Smp_132410.1	3.152	neuropeptide F-like receptor
Smp_137170.1	3.15	plasma membrane calcium transporting ATPase
Smp_002350.1	3.146	asparagine rich protein
Smp_075770.1	3.143	hypothetical protein
Smp_199490.1	3.131	diacylglycerol kinase zeta iota
Smp_174920.1	3.13	tryptophan hydroxylase
Smp_015670.1	3.124	transcription factor 15
Smp_141830.1	3.12	transcriptional enhancer factor tef
Smp_145210.1	3.12	protocadherin 1
Smp_137180.1	3.117	hypothetical protein
Smp_157790.1	3.114	nAChR subunit
Smp_153030.1	3.112	solute carrier family 35 member f4
Smp_047460.1	3.11	astacin protein
Smp_153780.1	3.11	Glutamate receptor, ionotropic kainate 3
Smp_179900.1	3.11	hypothetical protein
Smp_202190.1	3.108	hypothetical protein
Smp_155820.1	3.103	protocadherin 11
Smp_057530.1	3.099	subfamily S9B unassigned peptidase (S09 family)
Smp_132710.1	3.097	hypothetical protein
Smp_135990.1	3.095	hypothetical protein
Smp_138550.1	3.088	cubilin
Smp_128580.1	3.086	pikachurin
Smp_171190.1	3.084	MEG-8 family
Smp_158480.1	3.081	AMP dependent ligase
Smp_175020.1	3.08	hypothetical protein
Smp_035370.1	3.079	hypothetical protein
Smp_000170.1	3.076	kv channel interacting protein 2 (KChIP2)
Smp_062560.1	3.076	secreted frizzled protein
Smp_127240.1	3.075	homeobox protein SIX1
Smp_056460.1	3.074	hypothetical protein
Smp_158720.1	3.072	protein kinase
Smp_046120.1	3.066	vesicular acetylcholine transporter
Smp_174170.1	3.061	homeobox protein Meis1
Smp_008920.1	3.051	voltage gated hydrogen channel 1
Smp_137490.1	3.046	PDZ domain protein
Smp_133080.1	3.043	hypothetical protein
Smp_146280.1	3.043	calbindin 32
Smp_033000.1	3.041	Calcium binding protein
Smp_034550.1	3.023	alpha actinin
Smp_139480.1	3.023	ephrin receptor
Smp_160180.1	3.023	hypothetical protein
Smp_178180.1	3.015	hypothetical protein
Smp_041210.1	3.01	hypothetical protein
Smp_070240.1	3.005	venom allergen-like (VAL) 7 protein
Smp_180290.1	3	membrane associated guanylate kinase ww and pdz
Smp_167190.1	2.993	fibrillin 1
Smp_163630.1	2.991	MEG-4 (10.3) family
Smp_020130.1	2.979	hypothetical protein
Smp_061140.1	2.978	mechanosensory protein 2
Smp_081250.1	2.975	potassium voltage gated channel subfamily A
Smp_141070.1	2.959	glutamate receptor interacting protein 1
Smp_162520.1	2.958	protocadherin fat 4
Smp_157570.1	2.956	hypothetical protein
Smp_085840.1	2.955	MEG-4 (10.3) family
Smp_172600.1	2.947	hedgehog
Smp_121390.1	2.945	hypothetical protein
Smp_063680.1	2.94	hypothetical protein
Smp_151970.1	2.939	Rho GTPase activating protein 22
Smp_037510.1	2.938	innexin unc 9
Smp_137750.1	2.936	calbindin 32
Smp_156150.1	2.933	small conductance calcium activated potassium
Smp_155990.1	2.932	guanine nucleotide exchange factor
Smp_069240.1	2.929	potassium voltage gated channel protein Shaker
Smp_068680.1	2.924	secreted frizzled protein
Smp_164240.1	2.924	junctophilin 2
Smp_133100.1	2.916	leucine rich repeat and IQ domain containing protein
Smp_128760.1	2.914	hypothetical protein
Smp_156930.1	2.91	hypothetical protein
Smp_161630.1	2.903	transient receptor potential cation channel
Smp_151220.1	2.9	beta 13 n galactosyltransferase
Smp_174350.1	2.9	frizzled 4
Smp_144050.1	2.891	receptor type tyrosine protein phosphatase F
Smp_035180.1	2.884	potassium voltage gated channel subfamily D
Smp_057710.1	2.875	hypothetical protein
Smp_150920.1	2.873	synaptotagmin
Smp_009040.1	2.872	POU domain, class 4, transcription factor 2
Smp_157580.1	2.869	hypothetical protein
Smp_142870.1	2.867	hypothetical protein
Smp_145690.1	2.86	hypothetical protein
Smp_155810.1	2.856	protocadherin 11
Smp_126590.1	2.854	hypothetical protein
Smp_160370.1	2.85	hypothetical protein
Smp_181440.2	2.848	protein tyrosine phosphatase domain containing protein
Smp_197470.1	2.848	subfamily A1A unassigned peptidase (A01 family)
Smp_157240.1	2.846	cyclin dependent kinase 1
Smp_083220.1	2.845	protocadherin gamma
Smp_008710.1	2.843	leucine rich repeat containing protein
Smp_139980.1	2.843	RNA binding protein fox 1 3
Smp_147110.1	2.836	fibronectin type 3 and ankyrin repeat domains
Smp_152410.1	2.833	hypothetical protein
Smp_196400.1	2.833	sphingosine phosphate lyase
Smp_133570.1	2.831	hypothetical protein
Smp_041280.1	2.828	CUGBP Elav family
Smp_158890.1	2.827	hypothetical protein
Smp_155290.1	2.825	glutamic acid rich protein cNBL1500
Smp_201140.1	2.825	hypothetical protein
Smp_136720.1	2.821	subfamily A1A unassigned peptidase (A01 family)
Smp_151310.1	2.82	netrin
Smp_197770.1	2.817	ERC protein 2
Smp_157650.1	2.814	tyrosine protein kinase transmembrane receptor
Smp_008190.1	2.812	rho guanine nucleotide exchange factor 11
Smp_150880.1	2.811	hypothetical protein
Smp_198930.1	2.81	hypothetical protein
Smp_198990.1	2.81	tyrosine protein phosphatase non receptor type
Smp_143410.1	2.809	hypothetical protein
Smp_167790.1	2.809	hypothetical protein
Smp_138900.1	2.802	hypothetical protein
Smp_149590.1	2.801	gamma aminobutyric acid receptor subunit
Smp_148160.1	2.799	Spermatogenesis associated protein 6
Smp_180270.1	2.798	hypothetical protein
Smp_150520.1	2.797	high affinity choline transporter 1
Smp_172520.1	2.794	hypothetical protein
Smp_118240.1	2.79	hypothetical protein
Smp_121190.1	2.788	voltage gated potassium channel
Smp_126640.1	2.787	neurotracting:lsamp:neurotrimin:obcam
Smp_197640.1	2.787	sodium leak channel non selective protein
Smp_038440.1	2.783	heart specific myosin light chain phosphatase
Smp_125610.1	2.783	hypothetical protein
Smp_210200.1	2.78	tubulin polyglutamylase ttll9
Smp_125930.1	2.777	centrosomal protein of 72 kDa
Smp_160880.1	2.776	phosphatidylcholine sterol acyltransferase
Smp_035120.1	2.766	ankyrin 2,3:unc44
Smp_123080.1	2.764	sarcoplasmic calcium binding protein
Smp_124550.1	2.764	voltage dependent calcium channel subunit
Smp_175510.1	2.76	hypothetical protein
Smp_196930.1	2.76	WNT
Smp_151960.1	2.758	Rho GTPase activating protein 22
Smp_161640.1	2.757	transient receptor potential cation channel
Smp_198890.1	2.756	hypothetical protein
Smp_018940.1	2.744	calmodulin
Smp_064430.1	2.742	hypothetical protein
Smp_126940.1	2.742	hypothetical protein
Smp_155970.1	2.74	Two pore potassium channel protein sup 9 (4TM
Smp_152090.1	2.737	hypothetical protein
Smp_048040.1	2.729	vesicular glutamate transporter 2
Smp_163070.1	2.728	coiled coil domain containing protein 108
Smp_154850.1	2.714	GTPase activating Rap:Ran GAP domain
Smp_099440.1	2.712	bone morphogenetic protein antagonist noggin
Smp_152500.1	2.711	cyclic nucleotide gated cation channel
Smp_154190.1	2.709	25 kDa integral membrane protein
Smp_167460.1	2.708	hypothetical protein
Smp_123350.1	2.707	galanin receptor type 2
Smp_043360.1	2.706	hypothetical protein
Smp_149290.1	2.706	kinase D interacting substrate of 220 kDa
Smp_139200.1	2.705	nuclear receptor subfamily 4 group A member
Smp_129060.1	2.704	solute carrier family 17
Smp_151800.1	2.703	hypothetical protein
Smp_103140.1	2.699	alpha tubulin
Smp_188580.1	2.699	hypothetical protein
Smp_147260.1	2.696	RAS, family 10, member B like
Smp_024070.1	2.693	FERM, RhoGEF and pleckstrin domain containing protein
Smp_147860.1	2.692	transient receptor potential ion channel A
Smp_126420.1	2.69	hypothetical protein
Smp_138600.1	2.689	hypothetical protein
Smp_163940.1	2.688	hypothetical protein
Smp_173870.1	2.687	anosmin 1
Smp_150220.2	2.686	protein tyrosine phosphatase, receptor type, N
Smp_197400.1	2.686	hypothetical protein
Smp_198960.1	2.684	hypothetical protein
Smp_204270.1	2.682	hypothetical protein
Smp_168730.1	2.68	carbonic anhydrase
Smp_146790.1	2.677	Bone Morphogenetic Protein (BMP) fragment
Smp_018920.1	2.673	hypothetical protein
Smp_162480.1	2.673	asparagine rich protein
Smp_126950.1	2.67	hypothetical protein
Smp_167430.1	2.67	hypothetical protein
Smp_193670.1	2.67	carbonic anhydrase XIII
Smp_154990.1	2.668	mechanosensory protein 2
Smp_031770.14	2.666	tropomyosin
Smp_042020.1	2.666	ectonucleoside triphosphate diphosphohydrolase
Smp_175390.1	2.665	hypothetical protein
Smp_171010.1	2.663	EF hand domain (C terminal) containing 2
Smp_170760.1	2.662	bromodomain adjacent to zinc finger domain
Smp_139220.1	2.661	hypothetical protein
Smp_145040.1	2.66	hypothetical protein
Smp_174650.1	2.66	hypothetical protein
Smp_148670.1	2.659	voltage gated potassium channel
Smp_160170.1	2.658	hypothetical protein
Smp_199720.1	2.656	MAGUK p55 subfamily
Smp_088360.1	2.654	neuropeptide F prepropeptide (Sm-npp-20a
Smp_175160.1	2.651	serine:threonine protein kinase PAK 3
Smp_189830.1	2.651	hypothetical protein
Smp_123790.1	2.648	glypican
Smp_137940.1	2.646	guanylate kinase
Smp_132070.1	2.639	nAChR subunit
Smp_193120.1	2.639	myosin heavy chain
Smp_133580.1	2.637	hypothetical protein
Smp_148740.1	2.636	hypothetical protein
Smp_156800.1	2.634	hypothetical protein
Smp_171020.1	2.634	calsyntenin
Smp_131640.1	2.631	rna binding protein musashi
Smp_132480.1	2.631	subfamily A1A unassigned peptidase (A01 family)
Smp_068500.1	2.63	hypothetical protein
Smp_124540.1	2.63	voltage dependent calcium channel subunit
Smp_163090.1	2.63	voltage gated potassium channel
Smp_163650.1	2.63	C terminal pdz ligand of neuronal nitric oxide
Smp_127470.1	2.628	hypothetical protein
Smp_168720.1	2.628	hypothetical protein
Smp_161180.1	2.627	hypothetical protein
Smp_151090.1	2.626	cationic amino acid transporter
Smp_048380.1	2.619	hypothetical protein
Smp_002640.1	2.618	hox protein Smox1
Smp_147680.1	2.618	EF hand containing, Ca2+ binding
Smp_191310.1	2.615	histone deacetylase 4
Smp_188780.1	2.609	hypothetical protein
Smp_197680.1	2.609	transient receptor potential cation channel
Smp_076400.1	2.608	universal stress protein
Smp_049300.3	2.605	major egg antigen
Smp_153170.1	2.605	striated muscle specific
Smp_052660.1	2.603	metabotropic glutamate receptor 3
Smp_153440.1	2.603	neuropilin (nrp) and tolloid (tll)
Smp_114910.1	2.601	Dehydrogenase:reductase SDR family
Smp_124000.1	2.6	MEG-14
Smp_162550.1	2.599	protocadherin alpha 7
Smp_054170.1	2.598	hypothetical protein
Smp_129830.1	2.597	protocadherin alpha 2
Smp_144880.1	2.596	irregular chiasm C roughest protein
Smp_193530.1	2.596	protease m14 carboxypeptidase
Smp_005350.1	2.592	Calcium binding protein
Smp_138910.1	2.592	hypothetical protein
Smp_140920.1	2.592	Glutamate receptor, ionotropic kainate 3
Smp_163890.1	2.589	hypothetical protein
Smp_068240.1	2.588	hypothetical protein
Smp_085540.6	2.587	myosin heavy chain, putative
Smp_178690.1	2.587	von Willebrand factor A domain containing protein
Smp_074590.1	2.586	hypothetical protein
Smp_163570.1	2.583	Ryanodine receptor
Smp_096390.1	2.581	16 kda calcium binding protein
Smp_145970.1	2.58	suppressor of hairless protein
Smp_171470.1	2.579	hypothetical protein
Smp_023240.1	2.577	complement C1q tumor necrosis factor
Smp_074450.1	2.574	hypothetical protein
Smp_123430.1	2.573	coiled coil domain containing protein
Smp_152630.2	2.572	MEG-12
Smp_151000.1	2.571	cationic amino acid transporter
Smp_167450.1	2.57	acid sensing ion channel 4 pituitary
Smp_129460.1	2.569	hypothetical protein
Smp_155270.1	2.568	HMG-CoA synthase
Smp_174880.1	2.568	FOG
Smp_092020.1	2.567	cement protein 3B variant 2
Smp_124910.1	2.567	protein stoned B
Smp_157860.1	2.567	hypothetical protein
Smp_138330.1	2.566	tetraspanin
Smp_196810.1	2.566	dihydropyrimidinase related protein 3
Smp_018250.2	2.565	troponin i
Smp_052630.1	2.565	amiloride sensitive sodium channel
Smp_155610.1	2.564	fast skeletal troponin beta; fast skeletal troponin alpha
Smp_161650.1	2.563	hypothetical protein
Smp_125320.1	2.557	MEG-9
Smp_092460.1	2.549	Dihydropyrimidinase protein 3
Smp_121580.1	2.548	hypothetical protein
Smp_190050.1	2.546	rho guanine nucleotide exchange factor 17
Smp_130050.1	2.541	PDZ domain containing RING finger protein
Smp_154600.1	2.539	acetylcholinesterase
Smp_000180.1	2.537	kv channel interacting protein 1
Smp_079640.1	2.536	monocarboxylate transporter
Smp_104850.1	2.533	hypothetical protein
Smp_135550.1	2.533	hypothetical protein
Smp_177000.1	2.528	transmembrane protein 132E
Smp_096480.1	2.527	glycine receptor subunit beta
Smp_125440.1	2.526	FERM domain containing protein 5
Smp_176540.1	2.526	protocadherin 18
Smp_000090.1	2.525	hypothetical protein
Smp_157670.1	2.525	hypothetical protein
Smp_179920.1	2.525	tetratricopeptide repeat protein 21b
Smp_134450.1	2.524	hypothetical protein
Smp_149330.1	2.519	cadherin egf lag seven pass
Smp_148200.1	2.518	junctophilin 2
Smp_039300.1	2.516	E3 ubiquitin protein ligase TRIM56
Smp_084090.1	2.516	hypothetical protein
Smp_124350.1	2.515	WD repeat containing protein 35
Smp_143340.1	2.511	methionine sulfoxide reductase
Smp_149280.1	2.511	kinase D interacting substrate of 220 kDa
Smp_050220.1	2.509	complexin
Smp_136690.1	2.508	acetylcholinesterase
Smp_122500.1	2.505	hypothetical protein
Smp_141980.1	2.503	cAMP specific 3',5' cyclic phosphodiesterase 4D
Smp_026230.1	2.502	hypothetical protein
Smp_152480.1	2.5	cyclic nucleotide gated cation channel
Smp_000910.1	2.499	cancer susceptibility candidate protein 1
Smp_168670.1	2.499	cGMP dependent protein kinase 1
Smp_176310.1	2.499	nicotinic acetylcholine receptor subunit type
Smp_098550.1	2.497	E3 ubiquitin protein ligase TRIM56
Smp_142560.1	2.495	insulin gene enhancer protein ISL 1
Smp_180980.1	2.495	Rootletin
Smp_073890.1	2.494	Ankyrin repeat and fibronectin type III
Smp_134870.1	2.493	early growth response protein (M+sF)
Smp_159190.1	2.493	hypothetical protein
Smp_076170.1	2.488	jouberin
Smp_167280.1	2.488	hypothetical protein
Smp_155050.1	2.485	agrin
Smp_065210.2	2.484	hypothetical protein
Smp_159790.1	2.481	kinesin family A
Smp_176390.1	2.481	cadherin
Smp_140990.1	2.479	hypothetical protein
Smp_142980.1	2.479	palmitoyl protein thioesterase
Smp_130870.1	2.478	ETS domain containing protein Elk 4
Smp_031180.1	2.477	phospholipase A
Smp_151600.1	2.476	neuronal calcium sensor 2
Smp_063070.1	2.475	ras protein Rab 10
Smp_150370.1	2.475	metabotropic glutamate receptor
Smp_008860.1	2.474	phospholipid scramblase 1
Smp_164630.1	2.473	protein sickie
Smp_205110.1	2.471	p2X purinoceptor 4
Smp_135210.1	2.465	Multiple epidermal growth factor domains
Smp_051090.1	2.464	hypothetical protein
Smp_060030.1	2.464	RPE spondin
Smp_096410.2	2.464	16 kda calcium binding protein
Smp_155980.1	2.463	hypothetical protein
Smp_034610.1	2.46	innexin
Smp_157430.1	2.46	sodium dependent serotonin transporter
Smp_055240.1	2.459	cadherin
Smp_087250.1	2.458	muscle LIM protein
Smp_135420.1	2.455	hypothetical protein
Smp_132670.1	2.451	myosin regulatory light chain 2 smooth muscle
Smp_135650.1	2.451	hypothetical protein
Smp_136030.1	2.449	anion exchange protein
Smp_124990.1	2.446	ras protein family 2 like
Smp_125510.1	2.444	cadherin
Smp_154180.1	2.443	25 kDa integral membrane protein
Smp_166090.1	2.438	coiled coil domain containing protein 112
Smp_129230.1	2.436	transmembrane protease serine 3
Smp_124740.1	2.435	hypothetical protein
Smp_059530.2	2.428	tetraspanin
Smp_045300.1	2.427	PDZ and LIM domain protein 2
Smp_202260.1	2.427	hypothetical protein
Smp_142880.1	2.425	protein tag d; protein tag c; minor histocompatibility protein ha
Smp_144190.1	2.425	leucine rich repeat containing protein 49
Smp_154300.1	2.425	tektin 3
Smp_130570.1	2.421	receptor type tyrosine protein phosphatase
Smp_130550.1	2.418	hypothetical protein
Smp_174770.1	2.416	coiled coil domain containing protein 146
Smp_179310.1	2.416	p2X purinoceptor 4
Smp_017350.1	2.414	hypothetical protein
Smp_045680.1	2.414	sodium:hydrogen exchanger
Smp_122980.1	2.411	KLHL5 protein
Smp_044010.2	2.404	tropomyosin
Smp_157420.1	2.403	serotonin transporter
Smp_196240.1	2.396	protocadherin 11
Smp_154970.1	2.394	hypothetical protein (Sm-npp-2
Smp_142160.1	2.392	hypothetical protein (Sm-npp-16
Smp_143300.1	2.392	fibrillin 1
Smp_168980.1	2.391	adenylate cyclase
Smp_130560.1	2.39	receptor type tyrosine protein phosphatase F
Smp_180240.1	2.39	f spondin
Smp_159230.1	2.389	synaptic vesicle membrane protein VAT 1
Smp_158990.1	2.386	neuronal calcium sensor
Smp_143910.1	2.385	coiled coil and C2 domain containing protein 2A
Smp_005740.1	2.384	Aquaporin
Smp_035160.1	2.383	potassium voltage gated channel subfamily D
Smp_141490.1	2.381	hypothetical protein
Smp_165040.1	2.381	tbc1 domain family member
Smp_131010.1	2.38	protocadherin gamma a10
Smp_147790.1	2.38	homothorax homeobox protein
Smp_037960.1	2.378	neuronal acetylcholine receptor subunit alpha 4
Smp_161310.1	2.378	IQ domain containing protein D
Smp_159160.1	2.376	EF hand domain containing protein 1
Smp_043110.1	2.373	hypothetical protein
Smp_152280.1	2.372	beta arrestin
Smp_096670.1	2.369	serine:threonine protein kinase PAK 1
Smp_056560.1	2.368	cyclic nucleotide gated cation channel
Smp_133640.1	2.368	hypothetical protein
Smp_139970.1	2.365	Calmodulin 4 (Calcium binding protein Dd112)
Smp_150020.1	2.365	Amyloid beta A4 protein binding family
Smp_095520.1	2.361	dynein light chain
Smp_143010.1	2.361	nephrocystin 1
Smp_181040.1	2.36	KIF1 binding protein
Smp_149630.1	2.359	nucleolar protein c7b
Smp_136190.1	2.357	hypothetical protein
Smp_214180.1	2.357	calpain
Smp_070640.1	2.354	unc 112 protein
Smp_174090.1	2.352	coiled coil domain containing protein 40
Smp_175930.1	2.351	ELAVprotein 2:3:4
Smp_149770.1	2.35	5 hydroxytryptamine receptor 1A
Smp_152290.1	2.349	beta arrestin 1
Smp_166340.1	2.349	hypothetical protein
Smp_069890.1	2.348	hypothetical protein
Smp_121660.1	2.348	IDL peptide
Smp_153700.1	2.348	hypothetical protein
Smp_166020.1	2.345	hypothetical protein
Smp_179810.1	2.343	oncosphere protein tso22e/d/c/b/a
Smp_134430.1	2.341	bone morphogenetic protein
Smp_146460.1	2.34	tegumental antigen
Smp_077860.1	2.339	actin
Smp_153910.1	2.338	amiloride sensitive cation channel 4 A
Smp_197580.1	2.338	tetratricopeptide repeat protein 21b
Smp_163550.1	2.335	hypothetical protein
Smp_178230.1	2.334	hypothetical protein
Smp_161890.1	2.333	innexin
Smp_187090.1	2.333	hypothetical protein
Smp_200130.1	2.333	hypothetical protein
Smp_212450.1	2.333	placental protein 11
Smp_147190.1	2.328	hypothetical protein
Smp_039620.1	2.327	lysosome associated membrane glycoprotein
Smp_009230.1	2.325	hypothetical protein
Smp_068280.1	2.324	prolyl 4 hydroxylase subunit alpha 2
Smp_174150.1	2.317	myeloid ecotropic viral integration site 1
Smp_070860.1	2.316	malate dehydrogenase 1b
Smp_204450.1	2.315	cadherin tumor suppressor
Smp_149390.1	2.314	fras1 related extracellular matrix protein
Smp_151500.1	2.311	hypothetical protein
Smp_046650.1	2.31	TWiK family of potassium channels protein 7
Smp_164760.1	2.31	cell adhesion molecule
Smp_134190.1	2.309	protein tyrosine phosphatase, receptor type, D
Smp_144590.1	2.309	ras gtpase activating protein
Smp_200800.1	2.309	hypothetical protein
Smp_170270.1	2.307	hypothetical protein
Smp_006860.1	2.305	PDZ and LIM domain protein Zasp
Smp_125220.1	2.305	Aquaporin 9 (AQP 9) (Small solute channel 1)
Smp_141190.1	2.305	hypothetical protein
Smp_017420.1	2.303	voltage gated hydrogen channel 1
Smp_121920.1	2.303	vesicular amine transporter
Smp_140470.1	2.3	zinc finger B box domain containing protein 1
Smp_158980.1	2.296	neuronal calcium sensor
Smp_135670.1	2.294	coiled coil domain containing protein 164
Smp_171480.1	2.293	hypothetical protein
Smp_193050.1	2.292	hypothetical protein
Smp_180600.1	2.289	Insulin growth factor binding protein 7
Smp_028840.1	2.288	hypothetical protein
Smp_127860.1	2.288	fmrfamide receptor
Smp_140090.1	2.288	hypothetical protein
Smp_168990.1	2.285	hypothetical protein
Smp_129470.1	2.284	dystroglycan
Smp_132740.1	2.284	fatty acid desaturase 2
Smp_153180.1	2.283	striated muscle preferentially expressed protein
Smp_067500.1	2.28	neuron navigator 3
Smp_159260.1	2.28	protein broad minded
Smp_133830.1	2.278	hypothetical protein
Smp_129000.1	2.274	hypothetical protein
Smp_044060.1	2.272	high affinity cAMP specific and IBMX insensitive
Smp_167650.1	2.272	rho guanine nucleotide exchange factor 17
Smp_134260.1	2.271	mitogen activated protein kinase 15
Smp_161510.1	2.27	hypothetical protein
Smp_000300.1	2.268	WD repeat containing protein 19
Smp_168630.1	2.267	hypothetical protein
Smp_057090.1	2.266	radial spoke head protein 4 A
Smp_153900.1	2.266	amiloride sensitive cation channel
Smp_056060.1	2.264	rhodopsin orphan GPCR
Smp_151400.1	2.259	WNT
Smp_140860.1	2.258	innexin unc 9
Smp_151420.1	2.257	phospholipase D
Smp_124630.1	2.256	intraflagellar transport protein 80
Smp_126990.1	2.256	synapsin
Smp_180430.1	2.253	hypothetical protein
Smp_155280.1	2.251	sperm surface protein Sp17
Smp_168020.1	2.25	AMY 1 associating protein expressed in testis
Smp_137420.1	2.245	hypothetical protein
Smp_098650.1	2.244	estrogen receptor beta1
Smp_146730.1	2.244	a disintegrin and metalloproteinase with
Smp_171930.1	2.244	retinal homeobox protein Rax
Smp_180570.1	2.244	neuronal acetylcholine receptor subunit alpha 7
Smp_045220.2	2.242	myosin light chain
Smp_147430.1	2.241	Glutamate receptor, ionotropic kainate 2
Smp_082250.1	2.239	cytosolic carboxypeptidase 6
Smp_141740.1	2.232	protocadherin 11
Smp_156890.1	2.232	hypothetical protein
Smp_013310.1	2.231	hypothetical protein
Smp_180760.1	2.231	neurexin
Smp_129350.1	2.23	ras and EF hand domain containing protein
Smp_145540.1	2.228	muscarinic acetylcholine receptor
Smp_147500.1	2.227	MAGUK p55 subfamily
Smp_173380.1	2.227	tyrosine kinase
Smp_147350.1	2.225	hypothetical protein
Smp_135130.1	2.224	hypothetical protein
Smp_105730.1	2.222	CAI 2 protein
Smp_069400.1	2.221	regulator of G protein signaling 3
Smp_079480.1	2.221	hypothetical protein
Smp_141810.1	2.221	hypothetical protein
Smp_132840.1	2.218	tripartite motif protein trim
Smp_014840.1	2.216	65 kDa Yes associated protein
Smp_077720.1	2.216	annexin
Smp_118100.1	2.216	tyrosine protein kinase transmembrane receptor
Smp_161420.1	2.216	hypothetical protein
Smp_170620.1	2.216	rhodopsin orphan GPCR
Smp_140170.1	2.215	irregular chiasm C roughest protein
Smp_188560.1	2.214	hypothetical protein
Smp_124530.1	2.213	voltage dependent calcium channel subunit
Smp_126510.1	2.211	hypothetical protein
Smp_140040.1	2.209	Ca(2+):calmodulin responsive adenylate cyclase
Smp_167470.1	2.208	protocadherin fat 4
Smp_191780.1	2.208	hypothetical protein
Smp_059670.1	2.207	synaptogyrin 2
Smp_126500.1	2.207	tensin C1 domain containing phosphatase
Smp_146760.1	2.207	hypothetical protein
Smp_070100.1	2.206	hypothetical protein (Sm-npp-6
Smp_179750.1	2.205	protocadherin 1
Smp_139770.1	2.202	hypothetical protein
Smp_123860.1	2.2	neurexin 2 alpha
Smp_151740.1	2.2	run and tbc1 domain containing protein
Smp_170790.1	2.2	hypothetical protein
Smp_135010.1	2.199	oxalate:formate antiporter
Smp_081620.1	2.193	SmHox4
Smp_078230.1	2.191	cGMP dependent protein kinase, isozyme 2 forms
Smp_125490.1	2.191	hypothetical protein
Smp_147380.1	2.191	glutamate (NMDA) receptor subunit epsilon 2
Smp_153390.2	2.191	NPP-5
Smp_167900.1	2.187	hypothetical protein
Smp_140150.1	2.186	katanin p60 ATPase containing subunit A
Smp_176920.1	2.184	neuronal RhoA GEF protein
Smp_182620.1	2.183	carboxypeptidase N, polypeptide 1, 50kD
Smp_074560.1	2.178	hypothetical protein
Smp_151350.1	2.177	dyslexia susceptibility 1 candidate 1
Smp_070630.1	2.175	protein unc 112
Smp_104390.1	2.173	kin of IRRE protein 3
Smp_135190.1	2.172	FERM RhoGEF and pleckstrin domain containing protein
Smp_162400.1	2.172	hypothetical protein
Smp_087690.1	2.169	hypothetical protein
Smp_180710.1	2.169	hypothetical protein
Smp_125940.1	2.164	hypothetical protein
Smp_163080.1	2.164	Diacylglycerol kinase theta
Smp_166910.1	2.158	calcium activated potassium channel
Smp_105950.1	2.156	armadillo repeat containing protein 3
Smp_169150.1	2.155	short transient receptor potential channel 3
Smp_174540.1	2.155	family M1 non peptidase ue (M01 family)
Smp_192780.1	2.155	hypothetical protein
Smp_152830.1	2.153	sodium calcium exchanger
Smp_130020.1	2.152	hypothetical protein
Smp_144670.1	2.152	protein FAM154A
Smp_165060.1	2.152	hypothetical protein
Smp_196250.1	2.149	supervillin
Smp_022340.1	2.148	PDZ and LIM domain protein Zasp
Smp_170280.1	2.148	integrin alpha ps
Smp_047020.1	2.146	hypothetical protein
Smp_047550.1	2.145	MORN repeat containing protein 3
Smp_076300.1	2.145	forkhead box protein F1
Smp_204120.1	2.143	hypothetical protein
Smp_073270.1	2.142	neuroendocrine protein 7b2
Smp_136000.1	2.141	hypothetical protein
Smp_161210.1	2.14	hypothetical protein
Smp_127190.1	2.138	hypothetical protein
Smp_011430.1	2.137	protocadherin 1
Smp_140030.1	2.137	intraflagellar transport 74
Smp_175720.1	2.137	E3 ubiquitin protein ligase TRIM9
Smp_007270.1	2.136	smoothelin
Smp_077980.1	2.136	neuroendocrine convertase 2
Smp_173030.1	2.136	aminopeptidase A (M01 family)
Smp_159780.1	2.135	hypothetical protein
Smp_000320.1	2.132	hypothetical protein
Smp_122060.1	2.131	hypothetical protein
Smp_103530.1	2.13	high mobility group protein
Smp_159710.1	2.13	carbonic anhydrase
Smp_168270.1	2.13	thioredoxin domain containing protein 3
Smp_123200.1	2.129	hypothetical protein
Smp_134340.1	2.127	hypothetical protein
Smp_167630.1	2.127	zinc transporter foi
Smp_123230.1	2.125	leucine rich repeat containing protein 50
Smp_035140.1	2.124	transient receptor potential cation channel
Smp_145640.1	2.123	forkhead protein: forkhead protein domain
Smp_147440.1	2.122	tektin a1
Smp_141350.1	2.121	x ray radiation resistance associated protein
Smp_117170.1	2.12	innexin
Smp_169760.1	2.12	hypothetical protein
Smp_139850.1	2.119	glucan 1,6 alpha glucosidase
Smp_146640.1	2.119	like glycosyltransferase
Smp_126250.1	2.117	tetratricopeptide repeat protein 21b
Smp_162440.1	2.117	mechanosensory protein 2
Smp_134180.1	2.115	receptor type tyrosine protein phosphatase
Smp_149580.1	2.115	FMRFamide receptor
Smp_004730.1	2.114	voltage-dependent calcium channel Cav2B
Smp_135820.1	2.112	defective proboscis extension response
Smp_143260.1	2.111	hypothetical protein
Smp_212420.1	2.109	SH3 domain containing kinase binding protein 1
Smp_127790.1	2.108	hypothetical protein
Smp_149560.1	2.106	hypothetical protein
Smp_154660.1	2.106	ribc1
Smp_172810.1	2.106	rhodopsin orphan gpcr; cholecystokinin receptor type
Smp_144370.1	2.105	leucine rich repeat containing protein 71
Smp_127460.1	2.104	hypothetical protein
Smp_045550.1	2.101	annexin
Smp_134800.1	2.101	tyrosine protein kinase
Smp_212780.1	2.101	Tubulin polymerization-promoting protein (TPPP), putative
Smp_194720.1	2.1	hypothetical protein
Smp_143270.1	2.099	hypothetical protein
Smp_077580.1	2.098	hypothetical protein
Smp_146420.1	2.098	Spindle assembly checkpoint component MAD1
Smp_163660.1	2.098	adenylate kinase 7
Smp_007290.1	2.094	hypothetical protein
Smp_103420.1	2.094	5 azacytidine induced protein 1
Smp_126050.1	2.094	protocadherin fat 4
Smp_011690.1	2.092	proto oncogene tyrosine protein kinase ROS
Smp_171440.1	2.089	mind bomb
Smp_047180.1	2.088	coiled coil domain containing protein 37
Smp_201600.1	2.088	hypothetical protein
Smp_047680.1	2.087	ferritin, heavy polypeptide 1
Smp_062970.1	2.086	WD repeat containing protein 65
Smp_201060.1	2.085	dynein light chain
Smp_145000.1	2.081	hypothetical protein
Smp_201700.1	2.08	hypothetical protein
Smp_105370.1	2.079	cathepsin B peptidase (C01 family)
Smp_170700.1	2.079	WD repeat containing protein 52
Smp_130010.1	2.078	hypothetical protein
Smp_149740.1	2.078	alzheimer's disease beta amyloid
Smp_164360.1	2.078	hypothetical protein
Smp_035260.1	2.076	egfr kinase eps8
Smp_151190.1	2.076	retinal rod rhodopsin sensitive cGMP
Smp_045360.3	2.074	calsyntenin 2
Smp_173850.1	2.074	TRAF3 interacting protein 1
Smp_174510.1	2.073	dynein light chain
Smp_203310.1	2.073	hypothetical protein
Smp_089320.1	2.072	Cell wall integrity and stress response
Smp_143550.1	2.072	hypothetical protein
Smp_105020.1	2.071	titin
Smp_147280.1	2.071	protein xrp2
Smp_043040.1	2.068	hypothetical protein
Smp_062400.1	2.068	hypothetical protein
Smp_134570.1	2.064	hypothetical protein
Smp_084010.1	2.063	hypothetical protein
Smp_167910.1	2.063	hypothetical protein
Smp_132610.1	2.061	hypothetical protein
Smp_139370.1	2.061	hypothetical protein
Smp_156770.1	2.061	major tegumental antigen SM15
Smp_159430.1	2.061	Bardet Biedl syndrome 1 protein
Smp_163930.1	2.061	hypothetical protein
Smp_133950.1	2.059	hypothetical protein
Smp_136760.1	2.059	hypothetical protein (Sm-npp-15
Smp_144660.1	2.058	EF hand domain containing family member B
Smp_125480.1	2.055	synaptopodin 2 protein like
Smp_140060.1	2.053	Ca(2+):calmodulin responsive adenylate cyclase
Smp_181180.1	2.05	MYCBP associated protein
Smp_213740.1	2.048	hypothetical protein
Smp_035220.1	2.047	kinesin protein kif3b
Smp_123190.1	2.047	ADP ribosylation factor protein 2 binding
Smp_140050.1	2.046	CCAAT box DNA binding protein subunit B
Smp_048560.1	2.045	Four and a half LIM domains protein 2 fhl
Smp_164070.1	2.043	hypothetical protein
Smp_137610.1	2.039	focal adhesion kinase 1
Smp_175900.1	2.039	synaptotagmin
Smp_149270.1	2.037	hypothetical protein
Smp_082300.1	2.034	hypothetical protein
Smp_139100.2	2.034	hypothetical protein
Smp_199680.1	2.034	hypothetical protein
Smp_180810.1	2.031	Papilin
Smp_171450.1	2.03	E3 ubiquitin protein ligase mib1
Smp_093160.1	2.028	STARP antigen
Smp_163500.1	2.028	Protein Sprint
Smp_130950.1	2.027	DNA double strand break repair rad50 ATPase
Smp_124210.1	2.026	ephrin type A receptor 4 A
Smp_140250.1	2.026	G protein coupled receptor fragment
Smp_034850.1	2.025	TWiK family of potassium channels protein (4TM
Smp_181190.1	2.024	MYCBP associated protein
Smp_167160.1	2.021	dynamin binding protein
Smp_126240.1	2.02	twitchin
Smp_144110.1	2.02	FMRFamide activated amiloride sensitive sodium
Smp_146840.1	2.02	netrin
Smp_150870.1	2.02	leucine rich repeat containing protein 27
Smp_139530.1	2.019	p53-like
Smp_161450.1	2.019	small conductance calcium activated potassium
Smp_129740.1	2.018	radial spoke head 10 B / MORN domain
Smp_046000.1	2.017	GTP binding protein Di Ras2
Smp_154560.1	2.016	multiple pdz domain protein
Smp_193460.1	2.016	hypothetical protein
Smp_156810.1	2.014	hypothetical protein
Smp_179050.1	2.014	homomeric kinesin Kif17
Smp_194960.1	2.014	25 kDa integral membrane protein
Smp_075360.1	2.013	hypothetical protein
Smp_140520.2	2.013	ankyrin repeat domain containing protein 50
Smp_135490.1	2.01	multidrug and toxin extrusion protein 1
Smp_135070.1	2.008	hypothetical protein
Smp_121780.1	2.001	myosin light chain kinase, smooth muscle
Smp_151730.1	2	Rhabdoid tumor deletion region protein 1
Smp_140850.1	1.998	innexin unc 9
Smp_088060.1	1.997	innexin unc
Smp_129090.1	1.997	hypothetical protein
Smp_086330.1	1.996	Myophilin
Smp_131840.1	1.996	25 kDa integral membrane protein
Smp_022760.1	1.995	hypothetical protein
Smp_156820.1	1.993	normocyte binding protein 2a
Smp_176020.1	1.993	MEG 11
Smp_098300.1	1.991	hypothetical protein
Smp_050390.1	1.99	aldehyde dehydrogenase
Smp_075420.1	1.99	hypothetical protein
Smp_087560.1	1.99	NYD_SP28 sperm tail, fertilisation
Smp_203590.1	1.99	hypothetical protein
Smp_004710.1	1.989	hypothetical protein
Smp_013080.1	1.989	IQ and AAA domain containing protein 1
Smp_156500.1	1.989	rap guanine nucleotide exchange factor 1
Smp_165790.1	1.988	hypothetical protein
Smp_194830.1	1.987	SmKK7
Smp_175270.1	1.985	hypothetical protein
Smp_214190.1	1.983	calpain
Smp_127170.1	1.982	twik family of potassium channels-related (4TM
Smp_031300.1	1.98	universal stress protein
Smp_125990.1	1.979	hypothetical protein
Smp_127250.1	1.979	kinesin associated protein 3
Smp_114450.1	1.978	ATP:GTP binding protein 4
Smp_173860.1	1.977	TRAF3 interacting protein 1
Smp_032720.1	1.975	hypothetical protein
Smp_157010.1	1.971	titin
Smp_067510.1	1.969	Clusterin associated protein 1
Smp_132970.1	1.969	coiled coil domain containing protein 113
Smp_158230.1	1.964	EF hand calcium binding domain containing protein
Smp_132390.1	1.963	hypothetical protein
Smp_154790.1	1.963	DC STAMP domain containing protein 2
Smp_133070.1	1.962	hypothetical protein
Smp_137910.1	1.962	tight junction protein 3 (zona occludens 3)
Smp_135380.1	1.961	hunchback
Smp_126000.1	1.96	hypothetical protein
Smp_150140.1	1.959	RNA binding motif single stranded interacting
Smp_168070.1	1.959	TNF-alpha receptor
Smp_144310.1	1.957	potassium voltage gated channel subfamily KQT
Smp_154740.1	1.956	tubulin polyglutamylase complex subunit 2
Smp_178650.1	1.956	hypothetical protein
Smp_015630.1	1.954	glycine receptor subunit alpha 1
Smp_139310.1	1.954	spermatogenesis associated protein 7
Smp_025620.1	1.949	coiled coil domain containing protein 151
Smp_156790.1	1.949	hypothetical protein
Smp_012600.1	1.948	spectrin beta chain
Smp_151430.1	1.948	protein piccolo
Smp_139620.1	1.946	hypothetical protein
Smp_158460.1	1.946	breast cancer anti estrogen resistance protein
Smp_130080.1	1.944	ankyrin repeat domain containing protein 45
Smp_155580.1	1.944	annexin
Smp_124620.1	1.942	hypothetical protein
Smp_131020.1	1.941	transmembrane and TPR repeat containing protein
Smp_156210.1	1.941	serotonin receptor
Smp_014080.1	1.94	lipopolysaccharide induced tumor necrosis
Smp_150650.1	1.94	hypothetical protein (Sm-npp-14
Smp_187900.1	1.94	hypothetical protein
Smp_210510.1	1.939	BAI1 associated protein 3
Smp_124600.1	1.937	hypothetical protein
Smp_144210.1	1.937	death associated protein kinase 1
Smp_086830.1	1.936	mechanosensory protein 2
Smp_167640.1	1.936	cytosolic carboxypeptidase 3
Smp_173100.1	1.936	cell adhesion molecule
Smp_168010.1	1.935	hypothetical protein
Smp_135180.1	1.933	FERM RhoGEF and pleckstrin domain containing protein
Smp_176510.1	1.933	RIMS binding protein 2
Smp_093710.1	1.931	hypothetical protein
Smp_092150.1	1.93	hypothetical protein
Smp_016600.1	1.928	solute carrier family 1
Smp_157470.1	1.926	tetratricopeptide repeat protein 23
Smp_151540.1	1.924	cadherin
Smp_049240.1	1.922	major egg antigen
Smp_104070.1	1.922	SmHox8 (fragment)
Smp_143130.1	1.922	four and A half lim domains
Smp_156230.1	1.922	hypothetical protein
Smp_040680.1	1.92	dynein light chain
Smp_128010.1	1.92	hypothetical protein
Smp_143710.1	1.92	gamma aminobutyric acid receptor subunit
Smp_045200.1	1.919	tegument-allergen-like protein
Smp_047240.2	1.919	beta 1,4 N acetylgalactosaminyltransferase
Smp_159570.1	1.917	neurexin 4
Smp_172360.1	1.917	hypothetical protein
Smp_105410.1	1.916	glucose transport protein
Smp_159390.1	1.916	hypothetical protein
Smp_137950.2	1.915	leucine rich repeat containing protein 56
Smp_146720.1	1.915	tissue type plasminogen activator
Smp_144290.1	1.914	hypothetical protein
Smp_104360.1	1.913	hypothetical protein
Smp_065290.1	1.912	calcium:calmodulin dependent protein kinase I
Smp_150550.1	1.912	titin
Smp_126480.1	1.911	calponin
Smp_197230.1	1.91	adenylate kinase 8
Smp_149470.1	1.909	tyrosine protein kinase SYK
Smp_176730.1	1.908	Cys loop ligand gated ion channel subunit
Smp_001610.1	1.907	radial spoke head protein 9
Smp_142190.1	1.906	carboxypeptidase n catalytic chain
Smp_158960.1	1.906	hypothetical protein
Smp_194610.1	1.901	cAMP dependent protein kinase catalytic subunit
Smp_199420.1	1.901	calcium:calmodulin dependent protein kinase type
Smp_170030.1	1.896	sh3 domain binding glutamic acid rich
Smp_052880.1	1.895	hypothetical protein (Sm-npp-5
Smp_177010.1	1.894	serine:threonine:tyrosine interacting
Smp_160280.1	1.892	tectonic 1
Smp_181010.1	1.892	integrin alpha ps
Smp_142140.1	1.891	hypothetical protein
Smp_123270.1	1.889	Sj Ts1
Smp_005960.1	1.888	hypothetical protein
Smp_129840.1	1.888	hypothetical protein
Smp_021920.3	1.887	paramyosin
Smp_181450.1	1.886	DNA double strand break repair rad50 ATPase
Smp_138300.1	1.885	hypothetical protein
Smp_160070.1	1.882	RING finger protein
Smp_123910.1	1.881	intraflagellar transport protein 20
Smp_132470.1	1.88	subfamily A1A unassigned peptidase (A01 family)
Smp_196450.1	1.88	TNF receptor associated factor 3
Smp_147800.1	1.878	Lmp3 protein
Smp_126290.1	1.877	hypothetical protein
Smp_044750.1	1.876	marvel containing potential lipid
Smp_142050.1	1.876	STK CMGC Group, MAPK family, ERK1
Smp_194390.1	1.876	suppressor of cytokine signaling 6
Smp_025370.1	1.875	lipopolysaccharide induced transcription factor regulating TNF alpha (Sm only)
Smp_012810.1	1.874	Four and a half LIM domains protein 3
Smp_203130.1	1.874	Actin 5C
Smp_131620.1	1.873	hypothetical protein
Smp_140070.1	1.873	hypothetical protein
Smp_116370.1	1.87	EF hand domain containing protein 1
Smp_180940.1	1.87	hypothetical protein
Smp_022890.1	1.869	hypothetical protein
Smp_139420.1	1.869	hypothetical protein
Smp_173170.1	1.869	proto oncogene tyrosine protein kinase LCK
Smp_165720.1	1.867	translation elongation factor G
Smp_019310.1	1.866	dynein light chain
Smp_167400.1	1.866	transcription factor sum 1
Smp_162180.1	1.865	cysteine and glycine rich protein 2
Smp_156420.1	1.862	pr domain zinc finger
Smp_149530.1	1.861	leucine, glutamate and lysine rich protein
Smp_155450.1	1.861	SH3 and multiple ankyrin repeat domains protein
Smp_132730.1	1.859	G protein coupled receptor fragment
Smp_057580.1	1.856	hypothetical protein
Smp_147160.1	1.854	Cadmium metallothionein (MT Cd)
Smp_021390.1	1.851	IQ domain containing protein E
Smp_012780.1	1.849	sterile alpha and tir motif containing protein
Smp_180690.1	1.849	tiptop protein
Smp_129530.1	1.848	protocadherin gamma A5
Smp_156480.1	1.848	hypothetical protein
Smp_019350.1	1.846	hypothetical protein
Smp_162140.1	1.846	dynein light chain
Smp_196700.1	1.845	Bardet Biedl syndrome 2 protein
Smp_169660.1	1.843	hypothetical protein
Smp_130070.1	1.836	nephrin
Smp_132270.1	1.836	poly(rC) binding protein 3
Smp_175730.1	1.836	hypothetical protein
Smp_130960.1	1.835	coiled coil domain containing protein 135
Smp_146080.1	1.835	hypothetical protein
Smp_138490.1	1.833	Bardet Biedl syndrome 5
Smp_192300.1	1.833	amphibian RCA protein 2
Smp_201730.1	1.833	hypothetical protein
Smp_011700.1	1.832	proto oncogene tyrosine protein kinase ROS
Smp_089200.1	1.831	multidrug resistance protein
Smp_145460.1	1.83	hypothetical protein
Smp_085290.2	1.829	Tropomyosin 1,s 9A:A:B
Smp_127030.1	1.829	invadolysin (M08 family)
Smp_157390.1	1.829	lipoma HMGIC fusion partner 2 protein
Smp_078690.1	1.828	calponin
Smp_156960.2	1.827	nardilysin (M16 family)
Smp_016780.1	1.826	alpha tubulin
Smp_010820.1	1.825	peptidylglycine alpha amidating monooxygenase
Smp_165470.1	1.824	epidermal growth factor receptor egfrB
Smp_122860.1	1.822	family M13 unassigned peptidase (M13 family)
Smp_045940.1	1.82	RNA polymerase II associated factor 1
Smp_173480.1	1.82	hypothetical protein
Smp_167750.1	1.818	fatty acid amide hydrolase 1
Smp_031770.15	1.817	tropomyosin
Smp_175980.1	1.817	mitochondrial sodium:hydrogen exchanger NHA2
Smp_001070.1	1.816	G protein coupled receptor fragment
Smp_018690.1	1.816	neuropeptide f receptor 76f
Smp_020070.1	1.813	hypothetical protein
Smp_081650.1	1.81	serine rich repeat protein
Smp_161100.1	1.81	FH1:FH2 domain containing protein 3
Smp_017880.1	1.808	clathrin light chain a
Smp_163200.1	1.808	hypothetical protein
Smp_128220.1	1.803	neurogenic locus notch
Smp_151490.1	1.803	protein vertebrate nebulin
Smp_104730.1	1.801	DnaJ (Hsp40), subfamily B, member
Smp_143220.1	1.801	hypothetical protein
Smp_179700.1	1.801	hypothetical protein
Smp_000100.1	1.8	filamin
Smp_129240.1	1.8	hypothetical protein
Smp_164550.1	1.8	hypothetical protein
Smp_172460.1	1.795	Krueppel factor 10 like
Smp_176970.1	1.794	serine:threonine protein kinase Nek4
Smp_128920.1	1.793	spectrin beta chain
Smp_153100.1	1.793	hyperpolarization activated cyclic-nt-gated cation channel
Smp_014820.1	1.792	hypothetical protein
Smp_126970.1	1.792	WD repeat containing protein 96
Smp_017870.1	1.791	hypothetical protein
Smp_170020.1	1.791	tachykinin receptor protein like
Smp_176850.1	1.787	armadillo repeat containing protein 4
Smp_126350.1	1.782	NMDA type glutamate receptor 1
Smp_126730.1	1.782	biogenic amine (5HT) receptor
Smp_147830.1	1.782	cadherin
Smp_166660.1	1.781	hypothetical protein
Smp_084640.1	1.775	hypothetical protein
Smp_166190.1	1.775	nucleolysin TIA 1 p40
Smp_005720.1	1.774	Aquaporin 3 (AQP 3)
Smp_132440.2	1.774	hypothetical protein
Smp_137810.1	1.774	hypothetical protein
Smp_163530.1	1.774	hypothetical protein
Smp_145300.1	1.773	peptidylglycine alpha hydroxylating
Smp_176410.1	1.773	f box:lrr repeat protein 7
Smp_145330.1	1.772	hypothetical protein
Smp_042300.2	1.769	PUR alpha protein
Smp_125350.1	1.768	BC026374 protein (S09 family)
Smp_013630.1	1.767	cadherin
Smp_124930.1	1.767	neuropilin (nrp) and tolloid (tll)
Smp_144280.1	1.766	tensin
Smp_194090.1	1.765	subfamily S1A unassigned peptidase (S01 family)
Smp_135480.1	1.764	intraflagellar transport protein 88
Smp_140590.1	1.762	hypothetical protein
Smp_145060.1	1.759	acyl CoA:glycerol 3 phosphate acyltransferase GPAT3
Smp_171460.1	1.759	neural cell adhesion molecule
Smp_156520.1	1.756	Centrosomal protein of 63 kDa
Smp_156860.1	1.756	meckelin
Smp_001560.1	1.755	e3 ubiquitin protein ligase ZSWIM2
Smp_004160.1	1.755	hypothetical protein
Smp_203090.1	1.753	hypothetical protein
Smp_045650.1	1.752	growth arrest specific 8 GAS8
Smp_124240.1	1.751	sodium:potassium dependent atpase beta subunit
Smp_155080.1	1.748	hypothetical protein
Smp_154370.1	1.747	outer dense fiber protein 3
Smp_199350.1	1.747	coiled coil domain containing protein 162
Smp_199840.1	1.747	nucleolar protein c7b
Smp_129010.1	1.746	hypothetical protein
Smp_142900.1	1.746	hypothetical protein
Smp_184180.1	1.746	hypothetical protein
Smp_197860.1	1.744	gelsolin
Smp_020340.1	1.743	alpha glucosidase
Smp_152580.1	1.742	MEG-5
Smp_049270.1	1.74	Major egg antigen (p40)
Smp_140160.1	1.739	hypothetical protein
Smp_156970.1	1.738	cadherin
Smp_080320.1	1.737	WD repeat containing protein 69
Smp_170010.1	1.737	radial spoke 3
Smp_083240.1	1.734	hypothetical protein
Smp_162250.1	1.734	protein fantom
Smp_169130.1	1.733	myeloid:lymphoid or mixed lineage leukemia
Smp_200610.1	1.731	hypothetical protein
Smp_205920.1	1.731	protocadherin 1
Smp_155320.1	1.728	hypothetical protein
Smp_131600.1	1.725	cadherin
Smp_212560.1	1.725	cytochrome b5 domain containing protein 1
Smp_088940.1	1.724	protein FAM164A
Smp_001160.1	1.722	sperm associated antigen 16 protein
Smp_159990.1	1.722	Voltage gated calcium channel
Smp_200180.1	1.722	dynein light chain
Smp_164170.1	1.721	endoglycoceramidase
Smp_190140.1	1.721	radial spoke head 1
Smp_126620.1	1.72	hypothetical protein
Smp_170600.1	1.72	hypothetical protein
Smp_072450.1	1.719	rhodopsin orphan GPCR
Smp_151140.1	1.716	rho associated protein kinase 2
Smp_078060.1	1.715	hypothetical protein
Smp_157380.1	1.715	hypothetical protein
Smp_156630.1	1.714	hypothetical protein
Smp_071520.1	1.712	hypothetical protein
Smp_185680.1	1.712	major egg antigen
Smp_198230.1	1.712	hypothetical protein
Smp_081430.1	1.711	retinol dehydrogenase 11
Smp_120380.1	1.71	leucine rich repeat containing protein 6
Smp_135930.1	1.709	zinc finger MYND domain containing protein
Smp_174360.1	1.709	kinesin associated protein 3
Smp_171780.1	1.708	SPARC protein
Smp_114540.1	1.707	hypothetical protein
Smp_070030.1	1.705	Charged multivesicular body protein 2b A
Smp_173540.1	1.705	integrin alpha ps
Smp_071390.1	1.701	adenylate kinase
Smp_143800.1	1.701	sodium:chloride dependent neurotransmitter
Smp_157050.1	1.701	rhodopsin orphan GPCR
Smp_162060.1	1.701	Nose resistant to fluoxetine protein 6
Smp_133980.1	1.7	hypothetical protein
Smp_126540.1	1.699	hypothetical protein
Smp_024370.1	1.698	hypothetical protein
Smp_076030.1	1.697	tob protein; protein tob btg
Smp_197080.1	1.695	titin
Smp_133210.1	1.694	lysosomal alpha glucosidase
Smp_161920.1	1.694	actin
Smp_105360.1	1.693	neurogenic locus notch protein
Smp_124750.1	1.693	hypothetical protein
Smp_159630.1	1.692	hypothetical protein
Smp_148100.1	1.691	hypothetical protein
Smp_116800.1	1.69	myosin binding protein
Smp_016230.1	1.689	protocadherin 17
Smp_199210.1	1.687	plasma membrane calcium transporting ATPase
Smp_124520.1	1.683	hypothetical protein
Smp_047870.1	1.682	LIM domain kinase 1
Smp_200440.1	1.682	hypothetical protein
Smp_199770.1	1.681	schwannomin interacting protein
Smp_033040.1	1.678	L lactate dehydrogenase
Smp_158660.1	1.678	tctex1 domain containing protein 2
Smp_196110.1	1.678	ferric chelate reductase 1
Smp_167110.1	1.677	Peptidase M8, leishmanolysin,domain containing protein
Smp_201130.1	1.677	hypothetical protein
Smp_049610.1	1.676	Meckel syndrome type 1 protein
Smp_035040.1	1.67	hypothetical protein
Smp_194980.1	1.67	25 kDa integral membrane protein
Smp_017730.1	1.669	200-kDa GPI-anchored surface glycoprotein
Smp_203190.1	1.667	hypothetical protein
Smp_161790.1	1.666	hypothetical protein
Smp_042160.2	1.665	aldolase
Smp_148180.1	1.661	hypothetical protein
Smp_162010.1	1.661	MAP:microtubule affinity regulating kinase 3
Smp_077850.1	1.658	actin
Smp_147040.1	1.658	glutaminase
Smp_014680.1	1.656	coiled coil domain containing 96
Smp_062760.1	1.656	regulator of G protein signaling 3
Smp_179030.1	1.656	hypothetical protein
Smp_196080.1	1.655	rhodopsin orphan GPCR
Smp_158330.1	1.654	coiled coil domain containing protein C6orf97
Smp_076930.1	1.652	rho guanine nucleotide exchange factor 33
Smp_128460.1	1.65	cation transporting atpase worm
Smp_168460.1	1.649	hypothetical protein
Smp_186020.1	1.648	major egg antigen
Smp_076180.1	1.646	jouberin
Smp_122410.1	1.644	hypothetical protein
Smp_145360.1	1.642	spermatogenesis associated protein 18
Smp_180750.1	1.641	hypothetical protein
Smp_181530.1	1.64	cd63 antigen
Smp_050520.1	1.639	neurogenic locus notch protein
Smp_136710.1	1.639	calcium transporting atpase
Smp_167370.1	1.639	copine 8
Smp_131890.1	1.636	sodium:chloride dependent transporter
Smp_181370.1	1.636	hypothetical protein
Smp_011830.1	1.635	hypothetical protein
Smp_139520.1	1.635	eps8 protein
Smp_068510.1	1.634	neuronal calcium sensor
Smp_176820.1	1.634	hypothetical protein
Smp_011560.1	1.633	tetraspanin CD63 receptor
Smp_048690.1	1.633	enkurin
Smp_149460.1	1.632	SYK Tyrosine Kinase TK4
Smp_183130.1	1.632	liprin alpha 2
Smp_034440.1	1.631	hypothetical protein
Smp_127310.1	1.631	biogenic amine (dopamine) receptor, putative
Smp_136930.1	1.631	hypothetical protein
Smp_146940.1	1.629	innexin
Smp_165390.1	1.629	ccaat box dna binding protein subunit
Smp_170050.1	1.629	hypothetical protein
Smp_058470.1	1.628	Innexin unc 7
Smp_140560.1	1.626	TLC domain containing protein 2
Smp_024820.2	1.625	tetraspanin family protein 16 invertebrate
Smp_140800.1	1.625	neurogenic locus notch protein 2
Smp_168240.1	1.625	hypothetical protein
Smp_068750.1	1.624	hypothetical protein
Smp_037230.1	1.623	fimbrin
Smp_210100.1	1.623	mechanosensory protein 2
Smp_075140.1	1.622	mitochondria eating protein
Smp_142630.1	1.622	talin
Smp_201020.1	1.622	intraflagellar transport protein 46
Smp_072140.1	1.619	ras gene family, member A
Smp_123050.1	1.618	Regulator of G protein signaling 20
Smp_170960.1	1.618	serine rich repeat protein
Smp_046800.1	1.617	fatty acid binding protein
Smp_199090.1	1.616	peptidyl glycine alpha amidating
Smp_203580.1	1.614	hypothetical protein
Smp_051220.1	1.613	lisH domain containing protein FOPNL
Smp_147290.1	1.613	hypothetical protein
Smp_166890.1	1.613	ATPase
Smp_001080.1	1.612	RIIa domain containing protein
Smp_016630.1	1.612	trimeric G protein alpha o subunit
Smp_000900.1	1.611	neuropeptide FF receptor 1 (partial
Smp_018170.1	1.61	zinc finger protein
Smp_131060.1	1.61	hypothetical protein
Smp_012670.2	1.608	hypothetical protein
Smp_141230.1	1.608	dual specificity tyrosine (Y) phosphorylation DYRK
Smp_041350.1	1.606	bruno rna binding protein
Smp_137410.1	1.605	calpain A
Smp_140780.1	1.601	hypothetical protein
Smp_167040.1	1.601	Dynein intermediate chain
Smp_143480.1	1.6	hypothetical protein
Smp_172320.1	1.597	myosin xviiia
Smp_028150.1	1.596	hypothetical protein
Smp_136620.1	1.596	hypothetical protein
Smp_135040.1	1.595	gamma aminobutyric acid receptor subunit
Smp_168710.1	1.595	hypothetical protein
Smp_142080.1	1.594	hypothetical protein
Smp_105480.1	1.593	ADP ribosylation factor protein 6 like
Smp_128750.1	1.592	myosin light chain kinase
Smp_140140.1	1.592	tetraspanin CD63 receptor
Smp_161930.1	1.591	actin
Smp_169250.1	1.59	tumor protein p63 regulated gene 1 protein
Smp_049250.1	1.589	major egg antigen
Smp_138880.1	1.589	RNA binding protein fox 1 1
Smp_158730.1	1.589	sperm flagellar protein 2
Smp_043650.1	1.588	hypothetical protein
Smp_159440.1	1.588	schwannomin interacting protein
Smp_053100.1	1.587	rap guanine nucleotide exchange factor 6
Smp_156530.1	1.585	peptidylglycine alpha amidating monooxygenase
Smp_060160.1	1.583	sperm flagellar protein 1
Smp_080860.1	1.583	cGMP dependent protein kinase, isozyme 2 forms
Smp_124610.1	1.583	hypothetical protein
Smp_134140.1	1.58	cAMP specific 3',5' cyclic phosphodiesterase 4D
Smp_139280.1	1.58	hypothetical protein
Smp_162800.2	1.58	protein kinase
Smp_074460.1	1.579	tegument-allergen-like protein
Smp_145030.1	1.579	deleted in lung and esophageal cancer protein 1
Smp_140650.1	1.578	hypothetical protein
Smp_030870.1	1.577	interleukin 1 receptor associated kinase SIMPL
Smp_132550.1	1.577	centrosomal protein POC5
Smp_106110.1	1.575	Kv channel interacting protein 4
Smp_059200.1	1.574	hypothetical protein
Smp_126150.1	1.573	coiled coil domain containing protein C6orf97
Smp_034500.1	1.572	Dual specificity protein phosphatase 10
Smp_148870.1	1.572	hypothetical protein
Smp_160130.1	1.572	cell wall surface anchor family protein
Smp_127740.1	1.57	disintegrin and metalloproteinase
Smp_179570.1	1.569	otopetrin
Smp_125980.1	1.566	tetratricopeptide repeat protein 25
Smp_126310.1	1.565	beta 1 syntrophin
Smp_198730.1	1.563	hypothetical protein
Smp_204390.1	1.563	hypothetical protein
Smp_205270.1	1.562	ring finger protein 11 (sid 1669) (nedd4 ww
Smp_149130.1	1.56	fimbrin:plastin
Smp_096000.1	1.558	hypothetical protein
Smp_133490.1	1.558	mitogen activated protein kinase 15
Smp_142700.1	1.557	neuronal acetylcholine receptor subunit alpha 4
Smp_054330.1	1.556	peptidyl prolyl cis trans isomerase 6
Smp_117920.1	1.556	steroid dehydrogenase
Smp_144680.1	1.556	protein FAM154B (STOP domain neuron
Smp_154670.1	1.556	glycosyltransferase 14 family member
Smp_172480.1	1.555	Krueppel factor 10 like
Smp_205400.1	1.555	partitioning defective 3
Smp_129640.1	1.554	FERM RhoGEF and pleckstrin domain containing protein
Smp_159510.1	1.553	hypothetical protein
Smp_174760.1	1.551	WD repeat containing protein 27
Smp_082830.1	1.545	Dynein intermediate chain
Smp_199430.1	1.544	nephrocystin 4
Smp_025860.1	1.542	hypothetical protein
Smp_019950.1	1.541	protein phosphatase 1 inhibitor potentiated by
Smp_097640.1	1.535	protein FAM194B
Smp_157550.1	1.533	par 3 partitioning defective 3
Smp_161570.1	1.533	centrosomal protein of 120 kDa
Smp_021790.2	1.53	hypothetical protein
Smp_136110.1	1.53	leucine rich repeat containing protein 68
Smp_194050.1	1.526	Clumping factor A
Smp_043920.1	1.525	tubulin polyglutamylase TTLL1
Smp_125730.1	1.524	hypothetical protein
Smp_134660.1	1.524	radial spoke head protein 4 A
Smp_150410.1	1.524	coiled coil domain containing protein C16orf93
Smp_062020.1	1.523	sterile alpha motif domain containing protein
Smp_000050.1	1.521	transient receptor potential cation channel
Smp_126870.1	1.521	homeobox protein Nkx 6
Smp_022410.1	1.52	WD repeat containing protein 16
Smp_141940.1	1.518	hypothetical protein
Smp_165480.1	1.517	hypothetical protein
Smp_140410.1	1.516	MAGUK p55 subfamily
Smp_103920.1	1.514	Dynein intermediate chain
Smp_097490.1	1.513	tubulin polymerization promoting protein family
Smp_138430.1	1.512	regulator of G protein signaling
Smp_169700.2	1.512	lim domain and actin binding 1
Smp_136850.2	1.51	Centrin 1
Smp_176720.1	1.51	lipoma HMGIC fusion partner 3 protein like
Smp_021600.1	1.508	Trimeric intracellular cation channel type B
Smp_124760.1	1.508	hypothetical protein
Smp_124410.1	1.507	fatty acid amide hydrolase
Smp_161360.1	1.506	syndecan
Smp_064900.1	1.505	histidine kinase
Smp_121600.1	1.505	hypothetical protein
Smp_030910.1	1.503	dynein light chain
Smp_084650.1	1.503	AMY 1 associating protein expressed in testis
Smp_150180.1	1.503	octopamine receptor oamb
Smp_157830.1	1.502	homeobox protein extradenticle; erythrocyte membrane protein
Smp_163590.1	1.502	ubiquitin protein ligase BRE1
Smp_150060.1	1.501	tripartite motif containing protein 3
Smp_205540.1	1.5	hypothetical protein
Smp_123660.1	1.499	peroxidasin
Smp_128470.1	1.497	cation transporting atpase worm
Smp_126530.1	1.496	v ets erythroblastosis virus E26 oncogene
Smp_141280.1	1.495	leucine rich repeat containing protein 23
Smp_121320.1	1.494	hypothetical protein
Smp_133010.1	1.494	hypothetical protein
Smp_014430.1	1.492	hypothetical protein
Smp_058500.1	1.491	hypothetical protein
Smp_134130.1	1.49	ring canal kelch
Smp_170710.1	1.488	WD repeat containing protein 52
Smp_023010.1	1.486	ATPase inhibitor
Smp_151570.1	1.486	tetratricopeptide repeat protein 29
Smp_148790.1	1.484	laminin subunit beta 1
Smp_138120.1	1.48	Bardet Biedl syndrome 7 protein
Smp_165530.1	1.48	rho GTPase activating protein 20
Smp_043570.1	1.479	marvel containing potential lipid
Smp_141610.1	1.479	cathepsin b
Smp_139400.1	1.478	tensin 1
Smp_153020.1	1.478	hypothetical protein
Smp_145380.1	1.477	Beta ketoacyl synthase,domain containing protein
Smp_198700.1	1.477	mitogen activated protein kinase kinase kinase
Smp_130620.1	1.474	hypothetical protein
Smp_156140.1	1.474	tripartite motif protein trim9
Smp_133690.1	1.473	discoidin domain containing receptor 2
Smp_147890.1	1.473	Rootletin
Smp_042740.1	1.472	spag6
Smp_149010.1	1.472	protocadherin gamma b
Smp_213660.1	1.472	hypothetical protein
Smp_139750.1	1.471	signal induced proliferation associated 1
Smp_132040.1	1.469	DnaJ protein subfamily C 8
Smp_145130.1	1.469	rassf
Smp_035500.1	1.468	parkin co regulated gene protein
Smp_039810.1	1.468	muscleblind protein
Smp_058730.1	1.464	tubby
Smp_128930.1	1.464	spectrin beta chain
Smp_014420.1	1.463	hypothetical protein
Smp_127450.1	1.463	hypothetical protein
Smp_162260.1	1.463	phosphatidylinositol binding clathrin assembly
Smp_146150.1	1.462	dexamethasone induced Ras protein 1
Smp_156370.1	1.459	coiled coil domain containing protein 147
Smp_164260.1	1.459	hypothetical protein
Smp_179590.1	1.459	dual 3',5' cyclic AMP and GMP phosphodiesterase
Smp_195040.1	1.459	plastin 2
Smp_000580.1	1.458	coiled coil domain containing protein 63
Smp_049740.1	1.458	hypothetical protein
Smp_172140.1	1.458	coiled coil domain containing protein 19
Smp_124290.1	1.457	hypothetical protein
Smp_136330.1	1.457	liprin alpha 2
Smp_179490.1	1.457	hypothetical protein
Smp_024860.1	1.455	Basic helix loop helix transcription factor
Smp_138290.1	1.455	hypothetical protein
Smp_170820.1	1.454	ATP binding cassette subfamily B (MDR:TAP)
Smp_141960.1	1.452	ankyrin repeat domain containing protein 60
Smp_168870.1	1.451	Rootletin
Smp_187280.1	1.451	hypothetical protein
Smp_075280.3	1.449	hypothetical protein
Smp_140500.1	1.449	Paramyosin (Allergen Blo t 11)
Smp_181360.1	1.445	huntingtin interacting protein 1
Smp_120700.1	1.443	Cofilin 1
Smp_126680.1	1.441	hypothetical protein
Smp_180580.1	1.44	trichoplein keratin filament binding protein
Smp_144020.1	1.438	glutamine rich protein 2
Smp_147410.1	1.438	cdk5 regulatory subunit associated protein 1
Smp_169220.1	1.437	hypothetical protein
Smp_123110.1	1.436	hypothetical protein
Smp_126260.1	1.433	serine:threonine protein phosphatase 2B
Smp_141910.1	1.429	SH3 and multiple ankyrin repeat domains protein
Smp_077090.1	1.427	hypothetical protein
Smp_025410.1	1.426	calcium dependent mitochondrial carrier protein
Smp_122900.1	1.426	beta arrestin
Smp_137200.1	1.426	chondroitin sulfate proteoglycan 4
Smp_209000.1	1.426	IQ motif containing B1
Smp_123650.1	1.425	peroxidasin
Smp_131940.1	1.425	protein patched
Smp_181350.1	1.424	huntingtin interacting protein 1
Smp_042530.1	1.422	WD repeat containing protein 66
Smp_120070.1	1.422	retinol dehydrogenase 11
Smp_141250.1	1.422	protein jagged 1
Smp_073450.1	1.419	hypothetical protein
Smp_210410.1	1.419	alpha parvin
Smp_200240.1	1.418	universal stress protein
Smp_070020.1	1.417	rhoptry associated membrane antigen
Smp_135920.1	1.417	centrosomal protein of 164 kDa
Smp_147000.1	1.416	syntenin 2
Smp_154350.1	1.414	hypothetical protein
Smp_028360.1	1.413	tubulin epsilon chain
Smp_040110.1	1.413	neurogenic locus notch protein
Smp_015480.1	1.412	hypothetical protein
Smp_149110.1	1.412	hypothetical protein
Smp_186950.1	1.412	hypothetical protein
Smp_001100.1	1.411	fibrillin 2
Smp_204010.1	1.411	hypothetical protein
Smp_028670.1	1.409	carbonic anhydrase II
Smp_194690.1	1.409	zinc metalloprotease
Smp_168550.1	1.408	steroid dehydrogenase
Smp_148530.1	1.406	major egg antigen
Smp_072030.1	1.405	hypothetical protein
Smp_135340.1	1.405	discoidin domain receptor
Smp_137370.1	1.404	cyclin dependent kinase 16
Smp_149180.1	1.404	TRAF type zinc finger domain containing protein
Smp_023620.1	1.401	FERM domain containing protein 5
Smp_130920.1	1.4	multiple C2 and transmembrane domain containing protein
Smp_075500.1	1.399	hypothetical protein
Smp_104120.1	1.399	hypothetical protein
Smp_155410.1	1.399	Coiled coil domain containing protein 102A
Smp_212380.1	1.398	ubiquitin specific peptidase 2 (C19 family)
Smp_097940.1	1.395	STK Nek7
Smp_152470.1	1.395	enolase protein ENO4
Smp_000160.1	1.394	matrix remodeling associated protein 5
Smp_067580.1	1.394	coiled coil domain containing protein 109A
Smp_132320.1	1.394	protocadherin gamma a4
Smp_068530.1	1.393	syntenin 1
Smp_148580.1	1.393	supervillin
Smp_170150.1	1.393	hypothetical protein
Smp_036020.1	1.39	hypothetical protein
Smp_125020.1	1.39	dynein light chain
Smp_135470.1	1.39	carbonic anhydrase
Smp_148420.1	1.39	coiled coil domain containing 88A
Smp_198430.1	1.389	solute carrier family 12
Smp_141510.1	1.388	family S9 non peptidase ue (S09 family)
Smp_129100.1	1.386	hypothetical protein
Smp_147670.1	1.386	endophilin A2
Smp_153530.1	1.386	nucleoside diphosphate kinase 7
Smp_169460.1	1.386	RAB18, member RAS oncogene family
Smp_147660.1	1.383	hypothetical protein
Smp_192170.1	1.383	maguk p55 subfamily 6
Smp_166620.1	1.381	calcium activated potassium channel
Smp_127930.1	1.38	hypothetical protein
Smp_157130.1	1.38	coiled coil domain containing protein 46
Smp_174270.1	1.377	AF6 protein
Smp_080650.1	1.375	camp dependent protein kinase regulatory chain CAP-ED
Smp_126600.1	1.374	hypothetical protein
Smp_123000.2	1.373	ski oncogene
Smp_194810.1	1.372	band 4
Smp_170630.1	1.37	Periostin, putative
Smp_200060.1	1.369	hypothetical protein
Smp_140660.1	1.368	centrosomal protein of 135 kda
Smp_003930.1	1.367	tetratricopeptide repeat protein 26
Smp_025030.1	1.365	dual specificity protein kinase
Smp_175280.1	1.365	hypothetical protein
Smp_003110.1	1.364	Nadrin protein
Smp_166420.1	1.362	tetratricopeptide repeat protein 30A
Smp_177030.1	1.362	inactive phospholipase C protein 1
Smp_125280.1	1.361	F box only protein 16
Smp_164150.1	1.361	tau tubulin kinase 1 STK-CK1
Smp_173210.1	1.361	zinc finger protein XlCOF6
Smp_192110.1	1.361	Tubulin beta 2C chain
Smp_138510.1	1.36	hypothetical protein
Smp_212710.1	1.358	gynecophoral canal protein, putative
Smp_140230.1	1.357	centrosomal protein of 78 kda
Smp_102160.1	1.355	vesicle associated membrane protein 1
Smp_030260.1	1.353	hypothetical protein
Smp_140670.1	1.353	centrosomal protein of 135 kda
Smp_175320.1	1.35	GPI inositol deacylase
Smp_133520.1	1.347	forkhead box protein j1
Smp_155960.1	1.347	serine:threonine protein kinase D1
Smp_035380.1	1.346	A kinase anchor protein 14
Smp_018550.1	1.341	hypothetical protein
Smp_169080.1	1.34	hypothetical protein
Smp_196540.1	1.34	RIB43A domain with coiled coils 1
Smp_161030.1	1.339	hypothetical protein
Smp_130280.1	1.338	neurogenic locus notch protein
Smp_156640.1	1.338	potassium voltage gated channel subfamily C
Smp_141680.1	1.334	fasciclin domain containing protein
Smp_187860.1	1.331	dnaJ subfamily B
Smp_172330.1	1.33	myosin xviiia
Smp_108050.1	1.328	titin
Smp_132280.1	1.328	complement component C8 beta
Smp_139760.1	1.327	Kinesin Light Chain family member (klc 2)
Smp_198660.1	1.327	hypothetical protein
Smp_139710.1	1.326	daz interacting protein 1
Smp_127800.1	1.325	histone lysine N methyltransferase SETDB
Smp_177190.1	1.324	protein regulator of cytokinesis 1
Smp_135970.1	1.322	calcium binding protein cml; calcium binding protein (cabp)
Smp_181490.1	1.322	death associated protein kinase 1
Smp_051810.1	1.321	elongation of very long chain fatty acids
Smp_141920.1	1.319	SH3 and multiple ankyrin repeat domains protein
Smp_145660.1	1.319	hypothetical protein
Smp_162190.1	1.319	cysteine and glycine rich protein 2
Smp_149090.1	1.316	hypothetical protein
Smp_046630.1	1.313	hypothetical protein
Smp_034420.2	1.309	proteinase inhibitor I25
Smp_025740.1	1.307	Rho GTP binding protein RhoU
Smp_081660.1	1.306	zinc finger protein
Smp_044800.1	1.304	ankyrin repeat domain containing protein 5
Smp_123020.1	1.303	protein serine:threonine kinase
Smp_133550.1	1.303	neuropeptide ff receptor
Smp_189490.1	1.303	matrix remodeling associated protein 5
Smp_074280.1	1.302	hypothetical protein
Smp_008620.1	1.301	inactive rhomboid protein 1
Smp_197620.1	1.301	hypothetical protein
Smp_194860.1	1.3	hypothetical protein
Smp_132210.1	1.298	f box only protein 32
Smp_137520.1	1.298	threonine dehydratase:deaminase
Smp_161330.1	1.298	PIH1 domain containing protein 2
Smp_076860.1	1.288	B9 domain containing protein 2
Smp_142670.1	1.288	intraflagellar transport protein 46
Smp_099770.1	1.287	tetraspanin
Smp_159360.1	1.286	growth arrest specific 2
Smp_100350.1	1.285	hypothetical protein
Smp_150170.1	1.285	Ras associated and pleckstrin y
Smp_144600.1	1.284	guanine nucleotide exchange factor
Smp_166520.1	1.283	ectonucleoside triphosphate diphosphohydrolase
Smp_039650.1	1.282	disks large 1
Smp_128860.1	1.282	lysyl oxidase 2
Smp_121950.1	1.28	hypothetical protein
Smp_150970.2	1.28	RAB6 interacting protein 2 (ERC protein 1)
Smp_143580.1	1.279	MORN repeat containing protein 5
Smp_158100.1	1.279	hypothetical protein
Smp_122820.1	1.278	hypothetical protein
Smp_148080.1	1.278	hypothetical protein
Smp_081920.1	1.277	hypothetical protein
Smp_131260.1	1.276	pangolin
Smp_199260.1	1.275	vesicular amine transporter
Smp_064910.1	1.27	hypothetical protein
Smp_123960.1	1.27	hypothetical protein
Smp_178100.1	1.27	EF hand calcium binding domain containing protein
Smp_171750.1	1.269	axis inhibition protein axin
Smp_157170.1	1.262	histidine kinase
Smp_174190.1	1.261	Tetraspanin 18 (Tspan 18)
Smp_005900.1	1.259	BAG family molecular chaperone regulator 3
Smp_179620.1	1.258	hypothetical protein
Smp_006730.1	1.257	DNA damage regulated autophagy modulator protein
Smp_011640.1	1.257	hypothetical protein
Smp_024660.1	1.256	cell adhesion molecule
Smp_126140.1	1.255	integrin alpha 5
Smp_066050.1	1.254	transcriptional enhancer factor TEF 1
Smp_203950.1	1.253	retinol dehydrogenase 11
Smp_174780.1	1.252	rab protein 5
Smp_032520.1	1.251	lysosome associated membrane glycoprotein
Smp_151440.1	1.251	hypothetical protein
Smp_170450.1	1.25	sodium:potassium:calcium exchanger
Smp_008490.1	1.249	glycogenin 1
Smp_157620.1	1.249	Netrin receptor DCC
Smp_105220.1	1.248	hypothetical protein
Smp_030010.3	1.247	hypothetical protein
Smp_148620.1	1.247	hypothetical protein
Smp_090980.1	1.246	cyclin dependent kinase 20
Smp_163510.1	1.246	Protein Sprint
Smp_165950.1	1.246	tektin 1
Smp_037860.1	1.245	talin 2
Smp_165670.1	1.244	solute carrier family 12
Smp_127480.1	1.24	von Willebrand factor A domain containing 3B
Smp_176130.1	1.24	plasma membrane calcium transporting ATPase
Smp_196690.1	1.238	Probable C terminal domain small phosphatase
Smp_075130.1	1.237	guanine nucleotide binding protein subunit
Smp_009800.1	1.236	STK Nek10
Smp_017710.1	1.235	rab11 family interacting protein 3
Smp_160240.1	1.234	furin 1 (S08 family)
Smp_164810.1	1.233	tyrosine protein kinase Fps85D
Smp_187400.1	1.232	hypothetical protein
Smp_212330.1	1.232	DNA directed RNA polymerase III largest subunit
Smp_073400.1	1.231	lysosome associated membrane glycoprotein
Smp_172890.1	1.229	protein tyrosine phosphatase
Smp_103790.1	1.228	hypothetical protein
Smp_145110.1	1.227	hypothetical protein
Smp_171740.1	1.224	multidrug resistance associated protein 1
Smp_124130.1	1.223	cyclin dependent kinase 1
Smp_171140.1	1.218	serine rich repeat protein
Smp_075370.1	1.217	hypothetical protein
Smp_004690.1	1.216	hypothetical protein
Smp_148430.1	1.216	hook protein
Smp_196010.1	1.216	stomatin (EPB72) 1
Smp_065240.1	1.215	GDP fucose protein O fucosyltransferase 1
Smp_176470.1	1.215	protocadherin 1
Smp_127810.1	1.214	cell adhesion molecule:down regulated by
Smp_150420.1	1.209	coiled coil domain containing protein 61
Smp_074150.1	1.208	annexin
Smp_153120.1	1.208	hypothetical protein
Smp_141500.2	1.207	hypothetical protein
Smp_169070.1	1.206	protein sfi1
Smp_131900.1	1.205	Rab11 family interacting protein 4
Smp_140370.1	1.204	hypothetical protein
Smp_157200.1	1.204	progesterone induced blocking factor 1
Smp_146870.1	1.203	calcium uptake protein 1 mitochondrial
Smp_047660.1	1.202	ferritin, heavy polypeptide 1
Smp_070390.1	1.202	(Pyruvate dehydrogenase (lipoamide)) kinase
Smp_152810.1	1.202	F box:LRR repeat protein 13
Smp_061050.1	1.199	coiled coil domain containing protein 13
Smp_143680.1	1.195	laminin subunit
Smp_159740.1	1.195	solute carrier family 33
Smp_074900.1	1.193	docking protein 3
Smp_124450.1	1.193	bone morphogenetic protein receptor type 1a
Smp_141290.2	1.192	innexin
Smp_041550.1	1.191	hypothetical protein
Smp_127360.1	1.19	hypothetical protein
Smp_127650.1	1.189	Secretory carrier associated membrane protein 2
Smp_006810.1	1.188	lim domain only 4
Smp_068350.1	1.188	meiosis specific nuclear structural protein 1
Smp_087750.1	1.188	hypothetical protein
Smp_176250.1	1.187	hypothetical protein
Smp_020270.1	1.183	voltage-dependent calcium channel Cav1
Smp_203450.1	1.182	nucleoside diphosphate kinase
Smp_002100.1	1.181	Vesicle transport protein SFT2B
Smp_162230.1	1.181	microtubule associated protein tau
Smp_160460.1	1.18	zinc finger protein 541
Smp_051410.1	1.176	claudin protein; septate junction protein
Smp_197830.1	1.176	Ras association domain containing protein 1
Smp_162290.1	1.175	hypothetical protein
Smp_150490.1	1.174	hypothetical protein
Smp_167820.1	1.174	solute carrier family 12 k cl cotransporter
Smp_196150.1	1.174	selenoprotein o
Smp_208030.1	1.174	hypothetical protein
Smp_104760.1	1.171	hypothetical protein
Smp_204110.1	1.17	hypothetical protein
Smp_086530.1	1.169	tegument-allergen-like protein
Smp_020540.2	1.167	LIM and senescent cell antigen containing
Smp_083730.2	1.167	hypothetical protein
Smp_028490.1	1.165	1 acyl sn glycerol 3 phosphate acyltransferase
Smp_082430.1	1.165	uridine phosphorylase
Smp_169730.1	1.165	fascin
Smp_034840.2	1.161	14-3-3 protein epsilon
Smp_181270.2	1.161	protein couch potato
Smp_005230.2	1.16	reticulocalbin
Smp_029780.1	1.159	hypothetical protein
Smp_125300.2	1.159	hypothetical protein
Smp_018260.1	1.158	glycogen synthase
Smp_140820.1	1.155	hypothetical protein
Smp_156280.1	1.153	hypothetical protein
Smp_180020.1	1.152	centromere protein j
Smp_198560.1	1.152	neutral sphingomyelinase
Smp_089870.1	1.149	histone H2A
Smp_081200.1	1.148	coiled coil domain containing protein 42 like 2
Smp_173340.1	1.148	cerebellar degeneration protein 2
Smp_148130.1	1.146	fas binding factor 1
Smp_003230.1	1.145	SH3 domain GRB2 endophilin B1
Smp_056990.1	1.144	thyroid receptor interacting protein 11 (Sj) / hypothetical
Smp_128520.1	1.144	hypothetical protein
Smp_198120.1	1.144	tripartite motif containing protein 3
Smp_003610.2	1.142	DM9 domain containing protein
Smp_081370.1	1.142	microtubule associated protein 1S
Smp_180500.1	1.142	phospholipid scramblase
Smp_172580.1	1.139	docking protein 3
Smp_169900.2	1.138	serine:threonine protein kinase
Smp_031880.1	1.137	Immunoglobulin domain containing protein
Smp_138150.1	1.134	rho type gtpase activating protein
Smp_091870.1	1.132	hypothetical protein
Smp_129220.1	1.131	hypothetical protein
Smp_057860.1	1.13	hypothetical protein
Smp_154760.1	1.13	egf domain protein
Smp_137760.1	1.128	BAH and coiled coil domain containing protein 1
Smp_058670.1	1.125	procollagen galactosyltransferase 1
Smp_130880.1	1.123	histone H2A
Smp_134880.1	1.123	snurportin 1
Smp_212390.1	1.123	ubiquitin specific peptidase 2 (C19 family)
Smp_166030.1	1.122	erythrocyte membrane protein
Smp_164730.1	1.121	rhodopsin orphan GPCR/growth hormone secretagogue receptor
Smp_136470.1	1.119	pleckstrin y domain containing family G
Smp_194800.1	1.119	ATP dependent RNA helicase Ddx1
Smp_128230.1	1.118	neurogenic locus notch protein
Smp_063330.1	1.117	hypothetical protein
Smp_194360.1	1.116	eukaryotictranslation initiation factor
Smp_034120.1	1.115	synaptosomal associated protein 23 kDa
Smp_054470.1	1.115	thioredoxin
Smp_104110.1	1.114	Ras GTP binding protein Rho
Smp_135610.1	1.114	protocadherin fat 1
Smp_158690.1	1.112	hypothetical protein
Smp_158550.1	1.111	semaphorin 5A
Smp_172250.1	1.109	inositol 5 phosphatase
Smp_176050.1	1.108	ras protein RABH1b
Smp_093930.2	1.107	Receptor Tyrosine Kinase egfrA
Smp_133250.1	1.107	discoidin domain containing receptor 2
Smp_140110.1	1.107	primary ciliary dyskinesia protein 1
Smp_139330.1	1.105	nicotinic acetylcholine receptor non alpha
Smp_143090.1	1.104	hypothetical protein
Smp_139840.1	1.103	kunitz type protease inhibitor 2
Smp_140770.1	1.103	protein phosphatase 7
Smp_156740.1	1.103	type II inositol 1,4,5 trisphosphate
Smp_174040.1	1.103	lachesin
Smp_012440.1	1.101	glucose transport protein
Smp_131080.1	1.101	hypothetical protein
Smp_172040.1	1.101	protein unc 13 B
Smp_129790.1	1.1	synaptotagmin 3
Smp_152060.1	1.1	RAS protein activator1
Smp_163490.1	1.1	hypothetical protein
Smp_160580.1	1.097	twinfilin 2
Smp_210730.1	1.097	prolyl oligopeptidase (S09 family)
Smp_130930.1	1.096	multiple C2 and transmembrane domain containing protein
Smp_141770.1	1.096	glycerol kinase
Smp_169200.1	1.095	tegument-allergen-like protein
Smp_176350.1	1.095	contactin; neuroglian; septate junction protein
Smp_157960.1	1.094	lisH domain containing protein ARMC9
Smp_200570.1	1.094	hypothetical protein
Smp_125580.1	1.091	hypothetical protein
Smp_145450.1	1.089	phospholipid translocating ATPase
Smp_203410.1	1.089	hypothetical protein
Smp_179360.1	1.088	sortilin
Smp_128530.1	1.087	hypothetical protein
Smp_136920.1	1.085	polypeptide
Smp_152260.1	1.085	protein FAM179B
Smp_007210.1	1.083	rab GTPase activating protein 1
Smp_170040.1	1.083	hypothetical protein
Smp_003190.1	1.081	Ankyrin domain
Smp_075390.1	1.079	hypothetical protein
Smp_007330.1	1.078	hypothetical protein
Smp_134200.1	1.078	WD repeat containing protein 16
Smp_127870.1	1.077	neurotrimin (hnt)
Smp_133880.1	1.077	cd109 antigen
Smp_131690.1	1.075	peripheral plasma membrane protein CASK
Smp_167730.1	1.075	neural cadherin
Smp_137710.1	1.074	major facilitator superfamily domain containing protein
Smp_157540.1	1.074	Smad3_Ahmend
Smp_169210.1	1.073	protein regulator of cytokinesis 1
Smp_152940.1	1.072	otopetrin
Smp_053230.1	1.071	cytochrome b reductase
Smp_165150.1	1.071	serine:threonine protein phosphatase 6
Smp_203530.1	1.071	intraflagellar transport protein 172
Smp_151060.1	1.07	family S60 non peptidase ue (S60 family)
Smp_168590.1	1.067	Pema SRCR protein
Smp_134050.1	1.066	voltage dependent calcium channel subunit
Smp_057650.1	1.065	IST1
Smp_095630.1	1.063	Tetraspanin,IPR000301 CD9:CD37:CD63
Smp_154060.1	1.063	hypothetical protein
Smp_164380.1	1.06	protein KINase family member (kin 1)
Smp_035290.1	1.058	hypothetical protein
Smp_076370.1	1.055	Proteinase inhibitor I32, inhibitor of
Smp_205720.1	1.055	universal stress protein in QAH:OAS
Smp_137930.1	1.054	hypothetical protein
Smp_156850.1	1.053	hypothetical protein
Smp_159930.1	1.052	ADP ribosylation factor 3
Smp_165650.1	1.052	MAP kinase activating death domain protein
Smp_138210.1	1.051	hypothetical protein
Smp_214010.1	1.05	hypothetical protein
Smp_194710.1	1.049	potassium voltage gated channel protein Shaker
Smp_214210.1	1.048	rhoptry protein
Smp_140200.1	1.047	flowering locus c variant
Smp_173960.1	1.047	AMP deaminase 2
Smp_070540.1	1.046	hypothetical protein
Smp_074410.1	1.046	hypothetical protein
Smp_143700.1	1.045	hypothetical protein
Smp_075400.1	1.043	hypothetical protein
Smp_071250.1	1.042	Ras protein Rap 1b
Smp_188330.1	1.042	neurexin 1 alpha
Smp_056440.1	1.041	manganese superoxide dismutase SOD
Smp_029790.1	1.04	hypothetical protein
Smp_160290.1	1.039	sodium:potassium dependent atpase beta subunit
Smp_016380.1	1.036	IQ motif and SEC7 domain containing protein
Smp_081900.2	1.036	hypothetical protein
Smp_110050.1	1.036	tyrosine protein kinase transforming protein Fps
Smp_149660.1	1.036	hypothetical protein
Smp_167700.1	1.036	hypothetical protein
Smp_085380.1	1.034	kelch ECH associated protein 1 like
Smp_049450.1	1.033	hypothetical protein
Smp_127940.1	1.033	sodium driven chloride bicarbonate exchanger
Smp_194770.1	1.033	taurocyamine kinase
Smp_166610.1	1.032	hypothetical protein
Smp_176650.1	1.032	hypothetical protein
Smp_213000.1	1.031	coiled coil domain containing protein 77
Smp_001040.1	1.029	kinesin heavy chain
Smp_075350.1	1.027	hypothetical protein
Smp_204050.1	1.027	serine:threonine protein kinase Sgk1
Smp_091820.1	1.026	bestrophin 3
Smp_178990.1	1.026	hypothetical protein
Smp_158770.1	1.025	calcyphosin 2
Smp_082420.1	1.024	uridine phosphorylase
Smp_135170.1	1.024	hypothetical protein
Smp_194970.1	1.023	25 kDa integral membrane protein
Smp_123730.1	1.022	spectrin beta chain, brain 1
Smp_047100.2	1.021	protein l isoaspartate o methyltransferase
Smp_059090.1	1.021	ropporin 1 protein
Smp_103000.1	1.021	myosin regulatory light chain
Smp_164480.1	1.02	Tubulin beta 2C chain
Smp_163250.1	1.019	intraflagellar transport protein 140
Smp_180890.1	1.019	Rho GTPase activating protein 19
Smp_123480.1	1.017	serine:threonine kinase 33
Smp_135220.1	1.017	tectonic 1
Smp_176080.1	1.017	hypothetical protein
Smp_153000.1	1.016	hypothetical protein
Smp_132930.1	1.015	cubilin
Smp_210900.1	1.014	calmodulin lysine N methyltransferase
Smp_054410.1	1.012	Adenine phosphoribosyltransferase
Smp_187350.1	1.011	hypothetical protein
Smp_129360.1	1.008	cyclin G2
Smp_012010.1	1.006	forkhead box subgroup O
Smp_149750.1	1.005	hypothetical protein
Smp_004120.1	1.004	AMP deaminase 2
Smp_109340.1	1.004	hypothetical protein
Smp_151580.1	1.004	pdz domain containing protein
Smp_154490.1	1.003	ras associating and dilute domain containing protein
Smp_063930.1	1.002	voltage gated potassium channel
Smp_061940.1	0.999	adenylate kinase
Smp_193030.1	0.998	glycoprotein N acetylgalactosamine
Smp_123810.1	0.997	interferon regulatory factor 2 binding protein
Smp_199120.1	0.996	protein FAM114A2
Smp_210860.1	0.995	dystrobrevin
Smp_134210.1	0.994	peptidase inhibitor 16
Smp_142970.1	0.994	palmitoyl protein thioesterase 1
Smp_191940.1	0.994	hypothetical protein
Smp_073280.1	0.993	hypothetical protein
Smp_130540.1	0.991	alanine aminotransferase
Smp_135350.1	0.991	Kinectin (Kinesin receptor) (CG 1 antigen)
Smp_042690.1	0.989	hypothetical protein
Smp_151450.1	0.989	spermatogenesis associated protein 4
Smp_138310.1	0.988	slingshot dual specificity phosphatase
Smp_179020.1	0.988	hypothetical protein
Smp_077440.1	0.987	BTB:POZ domain containing protein 9
Smp_100010.1	0.987	inactive phospholipase C protein 2 like
Smp_066250.1	0.985	lisH domain containing protein ARMC9
Smp_102340.1	0.985	adenylate cyclase type IX
Smp_170200.1	0.985	alpha tocopherol transfer protein
Smp_043670.2	0.983	6 phosphofructokinase
Smp_146630.1	0.983	palmitoyltransferase ZDHHC12
Smp_049580.1	0.982	zinc finger protein
Smp_154620.1	0.982	WD repeat containing protein 59
Smp_177540.1	0.981	beta galactosidase
Smp_072990.1	0.978	Transmembrane protein 185B
Smp_087870.1	0.978	hypothetical protein
Smp_090120.1	0.978	alpha tubulin
Smp_028170.1	0.976	hypothetical protein
Smp_170580.1	0.976	hypothetical protein
Smp_083150.1	0.974	coiled coil domain containing protein 75
Smp_052250.1	0.971	Ras associated and pleckstrin y
Smp_076500.1	0.966	dystrophin,s A:C:F:G:H
Smp_088270.1	0.966	subfamily M14A unassigned peptidase
Smp_145420.1	0.964	plexin A3
Smp_056390.1	0.963	hypothetical protein
Smp_154730.1	0.963	rna binding protein musashi
Smp_160860.1	0.963	tetratricopeptide repeat protein 8
Smp_118940.1	0.96	maguk p55 subfamily 6
Smp_160890.1	0.96	STARP antigen
Smp_199060.1	0.96	serine rich repeat protein
Smp_210820.1	0.959	rhodopsin kinase
Smp_131580.1	0.956	lysosomal alpha mannosidase
Smp_106930.1	0.952	heat shock protein 70
Smp_127500.1	0.952	hypothetical protein
Smp_000510.1	0.949	hypothetical protein
Smp_163680.1	0.949	RNA binding protein Nova
Smp_070780.1	0.944	UDP glucose 4 epimerase
Smp_068170.1	0.943	pyruvate dehydrogenase kinase
Smp_151100.1	0.943	cGMP dependent protein kinase
Smp_167550.1	0.942	sorting nexin 33
Smp_047650.1	0.939	ferritin, heavy polypeptide 1
Smp_134510.1	0.939	ATPase inhibitor B0546
Smp_127660.1	0.938	hypothetical protein
Smp_143980.1	0.938	hypothetical protein
Smp_029670.1	0.937	hypothetical protein
Smp_148700.1	0.936	leukocyte receptor cluster
Smp_135390.1	0.935	hypothetical protein
Smp_080680.1	0.934	MAP kinase activating death domain
Smp_131460.1	0.934	bestrophin 3
Smp_167300.1	0.934	hypothetical protein
Smp_146210.1	0.933	nucleoside diphosphate kinase
Smp_106060.1	0.932	calcium binding mitochondrial carrier protein
Smp_127440.1	0.932	Serine rich adhesin for platelets
Smp_160620.1	0.932	subfamily M12B unassigned peptidase
Smp_095580.1	0.931	lysocardiolipin acyltransferase 1
Smp_198340.1	0.931	Down syndrome cell adhesion molecule
Smp_199160.1	0.931	hypothetical protein
Smp_132080.1	0.928	Sugar transporter
Smp_203930.1	0.927	hypothetical protein
Smp_063380.1	0.924	phosphoserine phosphatase
Smp_146950.1	0.923	basement membrane specific heparan sulfate
Smp_171590.1	0.923	dual specificity protein phosphatase CDC14A
Smp_128170.1	0.922	hypothetical protein
Smp_153550.1	0.922	hypothetical protein
Smp_074140.1	0.92	annexin
Smp_142600.1	0.92	capicua protein
Smp_153990.1	0.92	LIM domain and actin binding protein 1
Smp_176430.2	0.915	pleckstrin y domain containing family G
Smp_012350.2	0.913	venom allergen-like (VAL) 11 protein
Smp_019810.1	0.913	hypothetical protein
Smp_010230.1	0.912	guanine nucleotide binding protein beta 1 4
Smp_168960.1	0.911	multiple pdz domain protein
Smp_184370.1	0.911	hypothetical protein
Smp_038530.1	0.91	dual specificity protein phosphatase 14
Smp_067010.1	0.909	RUN domain containing protein 1
Smp_143840.1	0.909	glycogen phosphorylase
Smp_212740.1	0.908	receptor-regulated Smad1B
Smp_019900.1	0.907	Fasciculation and elongation protein zeta 2
Smp_051120.1	0.907	hypothetical protein
Smp_011990.1	0.905	beta galactosidase
Smp_028030.1	0.905	slit robo rho gtpase activating protein 1
Smp_033330.1	0.905	sh3 domain binding glutamic acid rich
Smp_204750.1	0.901	roundabout 2
Smp_013610.1	0.9	protein FAM161B
Smp_161400.1	0.9	jumonji domain containing protein
Smp_140510.1	0.899	TLC domain containing protein 2
Smp_144330.1	0.898	early endosome antigen 1
Smp_134670.2	0.896	ral gtpase activating
Smp_149320.1	0.892	tricarboxylate transport protein
Smp_054810.1	0.89	hypothetical protein
Smp_161530.1	0.886	myocyte specific enhancer factor 2a
Smp_026280.1	0.885	hypothetical protein
Smp_166880.1	0.883	zinc finger MYM type protein 2
Smp_001950.1	0.882	hypothetical protein
Smp_131190.1	0.882	Diacylglycerol kinase zeta
Smp_026440.1	0.878	dpy 30 protein
Smp_213910.1	0.878	type IV collagen alpha 1 chain
Smp_175970.1	0.877	speckle type POZ protein
Smp_014410.2	0.876	hypothetical protein
Smp_160590.1	0.873	hypothetical protein
Smp_190390.1	0.869	hypothetical protein
Smp_042590.1	0.867	NADH dehydrogenase (ubiquinone) iron sulfur
Smp_015020.1	0.866	sodium potassium transporting ATPase alpha subunit
Smp_163230.1	0.866	propionyl coenzyme A carboxylase beta chain
Smp_023550.1	0.865	beta catenin
Smp_134910.1	0.864	serine:threonine protein kinase
Smp_011000.1	0.863	lysosomal acid lipase-related
Smp_139810.1	0.862	coiled coil domain containing protein 39
Smp_176750.1	0.862	AP2 associated protein kinase 1
Smp_010770.1	0.861	elongation of very long chain fatty acids
Smp_158190.1	0.861	transmembrane protein 184b
Smp_144200.1	0.86	hypothetical protein
Smp_161430.1	0.86	Monocarboxylate transporter 12
Smp_131700.1	0.858	protein kinase c epsilon type
Smp_164340.1	0.858	Afadin
Smp_173220.1	0.857	hypothetical protein
Smp_152180.1	0.856	fad NAD binding oxidoreductases
Smp_144390.1	0.855	activin A receptor, type IIA
Smp_053060.2	0.854	F box only protein 9
Smp_144360.1	0.854	myelin proteolipid
Smp_158320.2	0.854	glypican 6
Smp_124660.1	0.853	IQ motif and SEC7 domain containing protein 1
Smp_168370.1	0.853	guanine nucleotide exchange factor VAV2
Smp_148940.1	0.849	sorting nexin
Smp_072380.1	0.847	RNA polymerase II transcription elongation
Smp_147300.1	0.847	SAM domain and HD domain containing protein 1
Smp_163750.1	0.846	otoferlin
Smp_123680.1	0.845	hypothetical protein
Smp_155360.1	0.845	DNA binding protein inhibitor ID 1
Smp_135160.1	0.844	Dual specificity protein phosphatase 10
Smp_184780.1	0.843	hypothetical protein
Smp_163920.1	0.842	hemicentin 1
Smp_010940.1	0.841	Acidic leucine rich nuclear phosphoprotein pp32a
Smp_174940.1	0.841	transmembrane protein 57
Smp_133340.1	0.839	hypothetical protein
Smp_153270.1	0.839	MORN repeat containing protein 1
Smp_211000.1	0.839	dedicator of cytokinesis protein 7
Smp_014780.2	0.837	alpha actinin, sarcomeric
Smp_131810.1	0.836	GDP fucose protein O fucosyltransferase 2
Smp_194900.1	0.836	intraflagellar transport protein 122
Smp_135600.1	0.835	zinc finger protein
Smp_160830.1	0.835	phospholipase d3
Smp_163690.1	0.832	RNA binding protein Nova
Smp_143310.1	0.831	hypothetical protein
Smp_211150.1	0.83	MAGUK p55 subfamily
Smp_125130.1	0.827	transmembrane protein 145
Smp_145700.1	0.827	ankyrin :unc
Smp_007650.1	0.826	glycogen debranching enzyme
Smp_058270.1	0.825	hypothetical protein
Smp_153750.1	0.825	hypothetical protein
Smp_051920.2	0.824	nanos2
Smp_129670.1	0.824	apoptosis stimulating of P53
Smp_046130.1	0.823	MICAL protein 2
Smp_163360.1	0.823	dystrophin
Smp_111980.1	0.822	hypothetical protein
Smp_051990.1	0.821	kyphoscoliosis peptidase
Smp_130260.1	0.82	hypothetical protein
Smp_163160.1	0.818	short transient receptor potential channel 6
Smp_163960.1	0.818	Wilms tumor protein 1 interacting protein
Smp_146440.1	0.816	hypothetical protein
Smp_114620.1	0.814	adenosinetriphosphatase
Smp_102210.1	0.813	lysosomal alpha mannosidase
Smp_111800.1	0.812	hypothetical protein
Smp_123440.1	0.812	cytoplasm protein
Smp_133600.1	0.812	hypothetical protein
Smp_004550.1	0.811	hypothetical protein
Smp_033140.1	0.809	tRNA splicing endonuclease subunit Sen2
Smp_030730.1	0.808	tubulin beta 2B chain
Smp_114090.1	0.808	ras suppressor protein 1
Smp_153320.1	0.808	lethal(2) giant larvae protein 2
Smp_161250.1	0.808	microphthalmia associated transcription factor
Smp_162790.1	0.807	membrane protein, palmitoylated 5
Smp_141390.1	0.806	innexin unc 9
Smp_089220.1	0.803	regulator of microtubule dynamics protein
Smp_130250.1	0.803	dual specificity
Smp_159590.1	0.803	hypothetical protein
Smp_110040.1	0.802	hypothetical protein
Smp_080210.1	0.801	alpha tocopherol transfer protein
Smp_126320.1	0.799	D glucuronyl C5 epimerase
Smp_136430.1	0.799	hypothetical protein
Smp_008660.1	0.798	gelsolin
Smp_100080.1	0.795	Tetraspanin,IPR000301 CD9:CD37:CD63
Smp_136400.1	0.795	cytochrome b 561
Smp_082030.1	0.793	hypothetical protein
Smp_150480.1	0.793	RNA binding motif single stranded interacting
Smp_199750.1	0.791	subfamily M12B unassigned peptidase
Smp_128940.1	0.79	metabotropic glutamate receptor
Smp_166490.1	0.79	ectonucleoside triphosphate diphosphohydrolase
Smp_019170.1	0.789	lysine specific demethylase lid
Smp_129260.1	0.789	poly (ADP ribose) polymerase
Smp_139740.1	0.788	signal induced proliferation associated 1
Smp_176480.1	0.788	myotubularin protein
Smp_210500.1	0.788	cathepsin L
Smp_163880.1	0.787	btb and poz domain containing protein
Smp_170290.1	0.786	disks large 3
Smp_127270.1	0.784	Cytochrome b561:ferric reductase
Smp_063530.2	0.783	apoferritin-2
Smp_015980.1	0.782	ATP synthase E chain
Smp_155620.1	0.781	hypothetical protein
Smp_162510.1	0.781	drug efflux protein
Smp_171860.1	0.781	hypothetical protein
Smp_176610.1	0.78	BTB:POZ domain containing protein
Smp_158670.1	0.779	hypothetical protein
Smp_089700.1	0.777	integrin beta 2
Smp_078560.1	0.776	zinc finger protein
Smp_045260.1	0.775	5 aminolevulinate synthase, nonspecific
Smp_198970.1	0.775	Phospholipase A2
Smp_019990.1	0.774	clathrin coat assembly protein ap19
Smp_175580.1	0.773	hypothetical protein
Smp_213900.1	0.77	type IV collagen alpha 1 chain
Smp_147470.1	0.769	SLIT and NTRK protein 5 like
Smp_003330.1	0.767	sjogren syndrome nuclear autoantigen
Smp_206060.1	0.767	hypothetical protein
Smp_123010.1	0.765	high affinity cationic amino acid transporter 1
Smp_004190.1	0.764	cationic amino acid transporter 4
Smp_119020.1	0.761	hypothetical protein
Smp_161680.1	0.76	phosphorylase B kinase beta, kpbb
Smp_153310.1	0.759	cell polarity protein; lethal giant larvae Llgl
Smp_085410.1	0.758	Transmembrane protein 45B
Smp_020080.1	0.756	GTP binding protein (I) alpha subunit alpha
Smp_168450.1	0.756	glycoprotein N acetylgalactosamine
Smp_159150.2	0.755	hypothetical protein
Smp_040720.1	0.753	hypothetical protein
Smp_188150.1	0.753	hypothetical protein
Smp_018640.1	0.751	hypothetical protein
Smp_141590.2	0.751	formin
Smp_014800.2	0.75	pra1 protein
Smp_150730.1	0.75	discoidin domain containing receptor 2
Smp_174490.1	0.75	hypothetical protein
Smp_039080.1	0.749	FRA10AC1 protein
Smp_093220.1	0.749	Ankyrin repeat domain containing protein
Smp_166990.1	0.749	72 kDa inositol polyphosphate 5 phosphatase
Smp_006710.1	0.748	endonuclease III protein 1 like
Smp_067900.1	0.748	Hsp90 co chaperone Cdc37
Smp_086420.1	0.748	protein FAM114A2
[truncated: 159 more rows]
