# Supplementary material for: Schistosome sex matters: a deep view into gonad-specific and pairing-dependent transcriptomes reveals a complex gender interplay
Source: Sci Rep. 2016 Aug 8;6:31150. doi: 10.1038/srep31150 (PMC4976352; doi:10.1038/srep31150)
Supplement: Supplementary Information [file srep31150-s4.xls]

## Sheet: higher_bO
This table shows the KEGG pathway mapping of transcripts more abundant in bO
KEGG biological pathways	KEGG orthologous terms
Metabolism
Carbohydrate metabolism
00010 Glycolysis / Gluconeogenesis	10
00020 Citrate cycle (TCA cycle)	11
00030 Pentose phosphate pathway	6
00040 Pentose and glucuronate interconversions	3
00051 Fructose and mannose metabolism	1
00052 Galactose metabolism	5
00053 Ascorbate and aldarate metabolism	2
00500 Starch and sucrose metabolism	6
00520 Amino sugar and nucleotide sugar metabolism	7
00620 Pyruvate metabolism	6
00630 Glyoxylate and dicarboxylate metabolism	5
00640 Propanoate metabolism	3
00562 Inositol phosphate metabolism	7
Energy metabolism
00190 Oxidative phosphorylation	33
00710 Carbon fixation in photosynthetic organisms	5
00720 Carbon fixation pathways in prokaryotes	1
00680 Methane metabolism	1
00910 Nitrogen metabolism	1
00920 Sulfur metabolism	1
Lipid metabolism
00061 Fatty acid biosynthesis	1
00062 Fatty acid elongation	3
00071 Fatty acid degradation	1
00100 Steroid biosynthesis	1
00120 Primary bile acid biosynthesis	1
00140 Steroid hormone biosynthesis	1
00561 Glycerolipid metabolism	5
00564 Glycerophospholipid metabolism	13
00565 Ether lipid metabolism	6
00600 Sphingolipid metabolism	5
00590 Arachidonic acid metabolism	2
00591 Linoleic acid metabolism	1
00592 alpha-Linolenic acid metabolism	1
Nucleotide metabolism
00230 Purine metabolism	22
00240 Pyrimidine metabolism	20
Amino acid metabolism
00250 Alanine, aspartate and glutamate metabolism	3
00260 Glycine, serine and threonine metabolism	5
00270 Cysteine and methionine metabolism	6
00280 Valine, leucine and isoleucine degradation	3
00290 Valine, leucine and isoleucine biosynthesis	1
00310 Lysine degradation	4
00330 Arginine and proline metabolism	3
00340 Histidine metabolism	1
00350 Tyrosine metabolism	1
00380 Tryptophan metabolism	2
Metabolism of other amino acids
00410 beta-Alanine metabolism	1
00440 Phosphonate and phosphinate metabolism	2
00450 Selenocompound metabolism	2
00480 Glutathione metabolism	6
Glycan biosynthesis and metabolism
00510 N-Glycan biosynthesis	5
00513 Various types of N-glycan biosynthesis	4
00512 Mucin type O-Glycan biosynthesis	1
00532 Glycosaminoglycan biosynthesis - chondroitin sulfate / dermatan sulfate	1
00534 Glycosaminoglycan biosynthesis - heparan sulfate / heparin	2
00531 Glycosaminoglycan degradation	1
00563 Glycosylphosphatidylinositol (GPI)-anchor biosynthesis	1
00603 Glycosphingolipid biosynthesis - globo series	2
00604 Glycosphingolipid biosynthesis - ganglio series	1
00511 Other glycan degradation	1
Metabolism of cofactors and vitamins
00730 Thiamine metabolism	1
00740 Riboflavin metabolism	1
00770 Pantothenate and CoA biosynthesis	1
00780 Biotin metabolism	1
00785 Lipoic acid metabolism	1
00790 Folate biosynthesis	1
00670 One carbon pool by folate	1
00860 Porphyrin and chlorophyll metabolism	6
00130 Ubiquinone and other terpenoid-quinone biosynthesis	2
Metabolism of terpenoids and polyketides
00900 Terpenoid backbone biosynthesis	3
00903 Limonene and pinene degradation	1
Biosynthesis of other secondary metabolites
00950 Isoquinoline alkaloid biosynthesis	1
00965 Betalain biosynthesis	1
00521 Streptomycin biosynthesis	1
Xenobiotics biodegradation and metabolism
00625 Chloroalkane and chloroalkene degradation	1
00980 Metabolism of xenobiotics by cytochrome P450	1
00982 Drug metabolism - cytochrome P450	1
00983 Drug metabolism - other enzymes	2
Genetic Information Processing
Transcription
03020 RNA polymerase	10
03022 Basal transcription factors	3
03040 Spliceosome	23
Translation
03010 Ribosome	94
00970 Aminoacyl-tRNA biosynthesis	18
03013 RNA transport	38
03015 mRNA surveillance pathway	7
03008 Ribosome biogenesis in eukaryotes	38
Folding, sorting and degradation
03060 Protein export	10
04141 Protein processing in endoplasmic reticulum	26
04130 SNARE interactions in vesicular transport	3
04120 Ubiquitin mediated proteolysis	14
04122 Sulfur relay system	2
03050 Proteasome	14
03018 RNA degradation	13
Replication and repair
03030 DNA replication	6
03410 Base excision repair	3
03420 Nucleotide excision repair	4
03430 Mismatch repair	2
03440 Homologous recombination	2
03450 Non-homologous end-joining	2
03460 Fanconi anemia pathway	2
Environmental Information Processing
Signal transduction
02020 Two-component system	3
04014 Ras signaling pathway	11
04015 Rap1 signaling pathway	8
04010 MAPK signaling pathway	12
04011 MAPK signaling pathway - yeast	1
04012 ErbB signaling pathway	7
04310 Wnt signaling pathway	7
04330 Notch signaling pathway	2
04340 Hedgehog signaling pathway	1
04350 TGF-beta signaling pathway	3
04390 Hippo signaling pathway	7
04391 Hippo signaling pathway - fly	6
04370 VEGF signaling pathway	5
04630 Jak-STAT signaling pathway	2
04064 NF-kappa B signaling pathway	2
04668 TNF signaling pathway	5
04066 HIF-1 signaling pathway	9
04068 FoxO signaling pathway	9
04020 Calcium signaling pathway	9
04070 Phosphatidylinositol signaling system	8
04071 Sphingolipid signaling pathway	7
04024 cAMP signaling pathway	11
04022 cGMP-PKG signaling pathway	9
04151 PI3K-Akt signaling pathway	15
04152 AMPK signaling pathway	11
04150 mTOR signaling pathway	7
Signaling molecules and interaction
04080 Neuroactive ligand-receptor interaction	3
04060 Cytokine-cytokine receptor interaction	1
Cellular Processes
Transport and catabolism
04144 Endocytosis	21
04145 Phagosome	7
04142 Lysosome	8
04146 Peroxisome	3
Cell motility
04810 Regulation of actin cytoskeleton	4
Cell growth and death
04110 Cell cycle	12
04111 Cell cycle - yeast	11
04113 Meiosis - yeast	8
04114 Oocyte meiosis	11
04210 Apoptosis	8
04115 p53 signaling pathway	4
Cellular community
04510 Focal adhesion	8
04520 Adherens junction	4
04530 Tight junction	6
04540 Gap junction	1
04550 Signaling pathways regulating pluripotency of stem cells	3

## Sheet: higher_sO
This table shows the KEGG pathway mapping of transcripts more abundant in sO
KEGG biological pathways	KEGG orthologous terms
Metabolism
Carbohydrate metabolism
00010 Glycolysis / Gluconeogenesis	4
00020 Citrate cycle (TCA cycle)	2
00030 Pentose phosphate pathway	3
00040 Pentose and glucuronate interconversions	1
00051 Fructose and mannose metabolism	2
00052 Galactose metabolism	5
00500 Starch and sucrose metabolism	5
00520 Amino sugar and nucleotide sugar metabolism	5
00620 Pyruvate metabolism	2
00630 Glyoxylate and dicarboxylate metabolism	2
00640 Propanoate metabolism	3
00562 Inositol phosphate metabolism	4
Energy metabolism
00190 Oxidative phosphorylation	7
00710 Carbon fixation in photosynthetic organisms	3
00720 Carbon fixation pathways in prokaryotes	2
00680 Methane metabolism	1
00910 Nitrogen metabolism	2
00920 Sulfur metabolism	2
Lipid metabolism
00061 Fatty acid biosynthesis	2
00062 Fatty acid elongation	2
00071 Fatty acid degradation	1
00100 Steroid biosynthesis	1
00561 Glycerolipid metabolism	5
00564 Glycerophospholipid metabolism	8
00565 Ether lipid metabolism	1
00600 Sphingolipid metabolism	7
00590 Arachidonic acid metabolism	1
00592 alpha-Linolenic acid metabolism	1
Nucleotide metabolism
00230 Purine metabolism	10
00240 Pyrimidine metabolism	4
Amino acid metabolism
00250 Alanine, aspartate and glutamate metabolism	3
00260 Glycine, serine and threonine metabolism	4
00270 Cysteine and methionine metabolism	3
00280 Valine, leucine and isoleucine degradation	2
00290 Valine, leucine and isoleucine biosynthesis	1
00310 Lysine degradation	1
00220 Arginine biosynthesis	3
00330 Arginine and proline metabolism	6
00350 Tyrosine metabolism	2
00360 Phenylalanine metabolism	1
00380 Tryptophan metabolism	1
00400 Phenylalanine, tyrosine and tryptophan biosynthesis	1
Metabolism of other amino acids
00450 Selenocompound metabolism	1
00460 Cyanoamino acid metabolism	1
00480 Glutathione metabolism	1
Glycan biosynthesis and metabolism
00510 N-Glycan biosynthesis	3
00513 Various types of N-glycan biosynthesis	1
00512 Mucin type O-Glycan biosynthesis	2
00514 Other types of O-glycan biosynthesis	3
00531 Glycosaminoglycan degradation	1
00563 Glycosylphosphatidylinositol (GPI)-anchor biosynthesis	3
00604 Glycosphingolipid biosynthesis - ganglio series	1
00511 Other glycan degradation	5
Metabolism of cofactors and vitamins
00760 Nicotinate and nicotinamide metabolism	3
00770 Pantothenate and CoA biosynthesis	1
00790 Folate biosynthesis	3
00830 Retinol metabolism	1
Biosynthesis of other secondary metabolites
00940 Phenylpropanoid biosynthesis	1
00950 Isoquinoline alkaloid biosynthesis	2
00960 Tropane, piperidine and pyridine alkaloid biosynthesis	1
00521 Streptomycin biosynthesis	1
00524 Butirosin and neomycin biosynthesis	1
00254 Aflatoxin biosynthesis	1
Xenobiotics biodegradation and metabolism
00627 Aminobenzoate degradation	1
00983 Drug metabolism - other enzymes	1
Genetic Information Processing
Transcription
03022 Basal transcription factors	2
03040 Spliceosome	2
Translation
00970 Aminoacyl-tRNA biosynthesis	1
03013 RNA transport	4
03015 mRNA surveillance pathway	4
Folding, sorting and degradation
03060 Protein export	1
04141 Protein processing in endoplasmic reticulum	1
04130 SNARE interactions in vesicular transport	1
04120 Ubiquitin mediated proteolysis	4
03018 RNA degradation	2
Replication and repair
03410 Base excision repair	3
03420 Nucleotide excision repair	2
03440 Homologous recombination	1
03450 Non-homologous end-joining	1
03460 Fanconi anemia pathway	2
Environmental Information Processing
Membrane transport
02010 ABC transporters	2
Signal transduction
02020 Two-component system	2
04014 Ras signaling pathway	11
04015 Rap1 signaling pathway	9
04010 MAPK signaling pathway	16
04013 MAPK signaling pathway - fly	3
04011 MAPK signaling pathway - yeast	2
04012 ErbB signaling pathway	6
04310 Wnt signaling pathway	7
04330 Notch signaling pathway	2
04340 Hedgehog signaling pathway	3
04350 TGF-beta signaling pathway	2
04390 Hippo signaling pathway	7
04391 Hippo signaling pathway - fly	3
04370 VEGF signaling pathway	6
04630 Jak-STAT signaling pathway	3
04064 NF-kappa B signaling pathway	1
04668 TNF signaling pathway	3
04066 HIF-1 signaling pathway	6
04068 FoxO signaling pathway	6
04020 Calcium signaling pathway	8
04070 Phosphatidylinositol signaling system	6
04071 Sphingolipid signaling pathway	10
04024 cAMP signaling pathway	12
04022 cGMP-PKG signaling pathway	10
04151 PI3K-Akt signaling pathway	13
04152 AMPK signaling pathway	7
04150 mTOR signaling pathway	3
Signaling molecules and interaction
04080 Neuroactive ligand-receptor interaction	1
04060 Cytokine-cytokine receptor interaction	2
04512 ECM-receptor interaction	5
04514 Cell adhesion molecules (CAMs)	2
Cellular Processes
Transport and catabolism
04144 Endocytosis	12
04145 Phagosome	10
04142 Lysosome	16
04146 Peroxisome	1
Cell motility
04810 Regulation of actin cytoskeleton	13
Cell growth and death
04110 Cell cycle	2
04111 Cell cycle - yeast	3
04113 Meiosis - yeast	3
04114 Oocyte meiosis	8
04210 Apoptosis	4
04115 p53 signaling pathway	1
Cellular community
04510 Focal adhesion	15
04520 Adherens junction	6
04530 Tight junction	5
04540 Gap junction	7
04550 Signaling pathways regulating pluripotency of stem cells	8
