# Supplementary material for: Schistosome sex matters: a deep view into gonad-specific and pairing-dependent transcriptomes reveals a complex gender interplay
Source: Sci Rep. 2016 Aug 8;6:31150. doi: 10.1038/srep31150 (PMC4976352; doi:10.1038/srep31150)
Supplement: Supplementary Information [file srep31150-s5.xls]

## Sheet: 1.1
GeneID	log2(bT/sT)	FDR	Product
Smp_053520.1	2.02392	0.00315554	homeobox protein aristaless 3 like
Smp_070640.1	0.702061	0.0444301	unc 112 protein
Smp_075330.1	-1.14876	0.0429751	hypothetical protein
Smp_075350.1	1.142	0.00662712	hypothetical protein
Smp_080820.1	0.839395	0.0152733	G protein coupled receptor fragment
Smp_081430.1	0.717198	0.0442527	retinol dehydrogenase 11
Smp_081720.1	0.826342	0.0492058	transmembrane protein 231
Smp_099670.1	1.51443	0.0147511	lipoprotein receptor
Smp_121780.1	1.26099	0.00908525	myosin light chain kinase, smooth muscle
Smp_125940.1	0.787953	0.0175177	hypothetical protein
Smp_126590.1	1.49117	0.0360931	hypothetical protein
Smp_128060.1	-1.08956	0.0273635	sal protein 4
Smp_129350.1	0.832157	0.0405975	ras and EF hand domain containing protein
Smp_130250.1	0.990208	3.12595e-05	dual specificity
Smp_132270.1	1.11919	0.00078993	poly(rC) binding protein 3
Smp_134180.1	0.886167	0.0149156	receptor type tyrosine protein phosphatase
Smp_135480.1	0.625776	0.016315	intraflagellar transport protein 88
Smp_139530.1	1.32396	0.00146625	p53-like
Smp_140170.1	1.3747	3.44211e-06	irregular chiasm C roughest protein
Smp_145140.1	1.6896	0.00010461	wnt5
Smp_149230.1	1.74112	0.00352014	iroquois class homeodomain protein Irx 6
Smp_150920.1	1.06819	0.000554419	synaptotagmin
Smp_152200.1	0.810683	0.011576	M phase inducer phosphatase 3 cdc25
Smp_152770.1	1.45388	7.08692e-05	ATP dependent RNA helicase DDX31
Smp_154850.1	0.70513	0.0269017	GTPase activating Rap:Ran GAP domain
Smp_156210.1	1.13891	0.0469329	serotonin receptor
Smp_156230.1	1.07778	0.016315	hypothetical protein
Smp_156280.1	1.03252	0.00777295	hypothetical protein
Smp_157860.1	0.859734	0.0089014	hypothetical protein
Smp_162690.1	1.88425	0.0444301	hypothetical protein
Smp_167100.1	1.30009	0.0342213	Peptidase M8, leishmanolysin,domain containing protein
Smp_167280.1	1.22685	0.0242594	hypothetical protein
Smp_167340.1	1.02097	0.0193667	hypothetical protein
Smp_168670.1	1.1967	0.00778926	cGMP dependent protein kinase 1
Smp_174150.1	1.94895	4.68925e-06	myeloid ecotropic viral integration site 1
Smp_175730.1	1.02688	0.00156746	hypothetical protein
Smp_180710.1	1.27814	0.0394479	hypothetical protein
Smp_194980.1	0.790018	0.0316461	25 kDa integral membrane protein
Smp_197400.1	1.44932	0.000258512	hypothetical protein
Smp_198240.1	1.2806	0.00258744	anosmin 1
Smp_203090.1	-1.79645	0.0287826	hypothetical protein
Smp_214180.1	0.587726	0.0406739	calpain

## Sheet: 1.2
GeneID	log2(bT/sT)	FDR	Product
Smp_000280.1	0.331093	0.767298	hypothetical protein
Smp_000290.1	0.921961	0.128751	female-specific protein 800 (fs800)
Smp_000370.1	1.42136	0.054225	hypothetical protein
Smp_000420.1	0.516736	0.598416	Pro His rich protein
Smp_000430.1	0.746995	0.411987	eggshell protein
Smp_000790.1	-0.0969828	0.860901	hypothetical protein
Smp_001070.1	0.738608	0.162363	G protein coupled receptor fragment
Smp_001160.1	0.251411	0.574232	sperm associated antigen 16 protein
Smp_002950.1	-0.175916	0.94982	13 kDa deflagellation inducible
Smp_003900.1	0.314906	0.537173	T box transcription factor TBX20
Smp_003930.1	0.366128	0.0923591	tetratricopeptide repeat protein 26
Smp_004510.1	0.769834	0.366232	coiled coil and C2 domain containing protein 2A
Smp_004690.1	0.556826	0.18167	hypothetical protein
Smp_004730.1	0.345187	0.388752	voltage-dependent calcium channel Cav2B
Smp_005140.1	0.44446	0.515351	hemicentin 1 (thrombospondin type 1 repeats)
Smp_005740.1	0.139241	0.688583	Aquaporin
Smp_007670.1	0.222726	0.794569	hypothetical protein
Smp_008190.1	0.189188	0.900283	rho guanine nucleotide exchange factor 11
Smp_009630.1	0.584688	0.246198	homeobox protein SIX6
Smp_009800.1	0.0814801	0.928808	STK Nek10
Smp_010450.1	-0.0692636	0.894084	hypothetical protein
Smp_014680.1	0.314075	0.393005	coiled coil domain containing 96
Smp_015760.1	0.452054	0.68524	hypothetical protein
Smp_015820.1	0.231782	0.81742	protein notum
Smp_018120.1	0.647225	0.152728	kinesin protein KIF9
Smp_018940.1	0.281681	0.622113	calmodulin
Smp_019200.1	-0.125093	0.882605	hypothetical protein
Smp_020540.2	-0.406417	0.547364	LIM and senescent cell antigen containing
Smp_021260.1	-0.679539	0.438455	protein phosphatase 1 regulatory subunit
Smp_022410.1	0.0670342	0.93241	WD repeat containing protein 16
Smp_022760.1	0.283724	0.486088	hypothetical protein
Smp_024810.1	-0.171071	0.814688	Protein FAM82B
Smp_025690.1	-0.133199	0.934018	26S proteasome non ATPase regulatory subunit 13
Smp_026670.1	-0.248231	0.738681	transmembrane protein 26
Smp_027290.1	0.0470956	0.949009	hypothetical protein
Smp_028130.1	0.69007	0.192187	protein FAM78B
Smp_028210.1	0.329293	0.587406	calcyphosin protein like
Smp_029930.1	0.253844	0.796863	hypothetical protein
Smp_030650.1	0.171474	0.862578	alpha fucosyltransferase m/k/j/i
Smp_030910.1	0.261016	0.682033	dynein light chain
Smp_032720.1	0.193889	0.730206	hypothetical protein
Smp_035140.1	0.475326	0.294548	transient receptor potential cation channel
Smp_037720.1	-0.867594	0.43017	glycosyltransferase 14 family member
Smp_039590.1	-0.90625	0.529508	hypothetical protein
Smp_041570.1	0.487013	0.351	hypothetical protein
Smp_045490.1	0.341023	0.537173	annexin
Smp_046120.1	0.712369	0.282146	vesicular acetylcholine transporter
Smp_047020.1	0.684698	0.252162	hypothetical protein
Smp_047180.1	0.475758	0.405806	coiled coil domain containing protein 37
Smp_049280.1	0.975192	0.318935	acidic fibroblast growth factor intracellular
Smp_052290.1	0.0749037	0.941361	fibroblast growth factor receptor 1 like
Smp_052630.1	-0.253466	0.580804	amiloride sensitive sodium channel
Smp_056290.1	0.567614	0.202977	retinal specific ATP binding cassette
Smp_056770.1	1.09754	0.448912	hypothetical protein
Smp_057410.1	-0.0705918	0.893813	rab effector MyRIP
Smp_057580.1	0.811932	0.12177	hypothetical protein
Smp_058380.1	0.453198	0.375687	latrophilin-3 / long N-terminal adhesion GPCR
Smp_059600.1	-0.0248497	0.985703	tektin 3
Smp_062490.1	0.0620378	0.933088	heart and neural crest derivatives expressed
Smp_066250.1	0.318988	0.489329	lisH domain containing protein ARMC9
Smp_067620.1	0.275486	0.713428	dynein beta chain, ciliary
Smp_069890.1	-0.21844	0.694728	hypothetical protein
Smp_070860.1	0.361357	0.252162	malate dehydrogenase 1b
Smp_075140.1	0.111661	0.814688	mitochondria eating protein
Smp_075230.1	-1.45224	0.337782	B cell lymphoma:leukemia
Smp_076400.1	-0.383277	0.486088	universal stress protein
Smp_077880.2	0.925303	0.164744	annexin
Smp_077890.1	0.50119	0.631027	Trematode Eggshell Synthesis domain containing protein
Smp_077900.1	0.724686	0.282146	female specific protein 800 (fs800)
Smp_078910.1	0.374117	0.235938	hypothetical
Smp_079260.1	0.578635	0.632308	LIM:homeobox protein Lhx2
Smp_079600.1	0.130468	0.823907	two pore calcium channel protein 1
Smp_080650.1	0.383372	0.163378	camp dependent protein kinase regulatory chain CAP-ED
Smp_082250.1	0.255126	0.440173	cytosolic carboxypeptidase 6
Smp_082830.1	0.0526715	0.941361	Dynein intermediate chain
Smp_085690.1	0.199967	0.820839	cAMP dependent protein kinase catalytic subunit PKA/STK
Smp_085700.1	-0.418279	0.839215	cAMP dependent protein kinase catalytic subunit
Smp_085990.1	0.195538	0.693411	hypothetical protein
Smp_087820.1	-0.0852268	0.930136	hypothetical protein
Smp_088060.1	-0.175553	0.820839	innexin unc
Smp_088920.1	0.120178	0.823733	STK-CAMK
Smp_089320.1	0.815602	0.366232	Cell wall integrity and stress response
Smp_091210.1	0.394163	0.219983	hypothetical protein
Smp_093110.1	-0.828686	0.465618	hypothetical protein
Smp_094930.1	0.45699	0.54639	early growth response protein 1 (egr
Smp_096000.1	0.296307	0.652526	hypothetical protein
Smp_097940.1	0.279466	0.485117	STK Nek7
Smp_099680.1	1.25851	0.24895	hypothetical protein
Smp_099770.1	0.239933	0.693956	tetraspanin
Smp_101990.1	0.130391	0.916129	acetylcholine receptor subunit alpha
Smp_103640.1	0.0739822	0.960092	egg protein CP391S
Smp_104210.1	-0.0158119	0.993004	opsin receptor
Smp_104460.1	-0.0148029	0.990561	hypothetical protein
Smp_105780.1	0.434875	0.208277	uro adherence factor A
Smp_114450.1	0.494063	0.508799	ATP:GTP binding protein 4
Smp_114520.1	0.353236	0.796536	hypothetical protein
Smp_114580.1	0.042763	0.978878	dynein beta chain, ciliary
Smp_114660.1	0.573224	0.674826	hypothetical protein
Smp_114970.1	-0.097726	0.920756	WD repeat containing protein 52
Smp_116370.1	-0.0675866	0.943782	EF hand domain containing protein 1
Smp_116800.1	-0.941738	0.24895	myosin binding protein
Smp_117170.1	-1.24731	0.293741	innexin
Smp_117970.1	-0.131487	0.964789	dynein heavy chain
Smp_118710.1	0.657527	0.399295	hypothetical protein
Smp_121230.1	0.215206	0.863482	hypothetical protein
Smp_121920.1	-0.225703	0.604689	vesicular amine transporter
Smp_122170.1	0.452767	0.213485	phd finger protein 10 (no domain)
Smp_122820.1	-0.474515	0.283715	hypothetical protein
Smp_123230.1	0.00758491	0.990156	leucine rich repeat containing protein 50
Smp_123430.1	0.56665	0.384472	coiled coil domain containing protein
Smp_123470.1	0.674133	0.167887	leucine rich repeat containing protein LOC400891
Smp_123810.1	0.207238	0.739636	interferon regulatory factor 2 binding protein
Smp_123970.1	0.832602	0.350443	hypothetical protein
Smp_124170.1	0.296607	0.648436	dynein heavy chain
Smp_124380.1	0.0755912	0.941915	leucine rich
Smp_124510.1	1.02285	0.0814662	hypothetical protein
Smp_124590.1	0.5102	0.427579	leucine rich repeat containing protein 9
Smp_125170.1	0.0536797	0.977016	Ras associated protein Rap1
Smp_125220.1	-0.0467344	0.930947	Aquaporin 9 (AQP 9) (Small solute channel 1)
Smp_125610.1	0.467509	0.213177	hypothetical protein
Smp_125620.1	0.323527	0.652135	hypothetical protein
Smp_125990.1	0.269965	0.469957	hypothetical protein
Smp_126150.1	0.637243	0.144153	coiled coil domain containing protein C6orf97
Smp_126250.1	0.480259	0.533193	tetratricopeptide repeat protein 21b
Smp_126530.1	0.41319	0.642673	v ets erythroblastosis virus E26 oncogene
Smp_126820.1	0.166919	0.752228	hypothetical protein
Smp_126870.1	0.917686	0.202279	homeobox protein Nkx 6
Smp_127350.1	-0.612235	0.721768	hypothetical protein
Smp_127360.1	0.0415114	0.959314	hypothetical protein
Smp_127390.1	0.301502	0.614166	hypothetical protein
Smp_127720.1	-0.210924	0.873364	biogenic amine (dopamine) receptor
Smp_127850.1	0.488084	0.59458	hypothetical protein
Smp_128110.1	0.418903	0.595219	aquaporin 1
Smp_128220.1	-0.238294	0.630634	neurogenic locus notch
Smp_128330.1	0.338152	0.563269	ets-related
Smp_128340.1	0.197464	0.886908	NAD dependent epimerase:dehydratase
Smp_128510.1	0.0944318	0.884342	hypothetical protein
Smp_128940.1	0.264956	0.408331	metabotropic glutamate receptor
Smp_129060.1	0.36059	0.45881	solute carrier family 17
Smp_129200.1	0.393392	0.593034	hypothetical protein
Smp_129600.1	0.903426	0.21258	hypothetical protein
Smp_129740.1	0.242127	0.597011	radial spoke head 10 B / MORN domain
Smp_129870.1	0.663633	0.293687	cement protein 3B variant 1
Smp_130450.1	-0.0172734	0.983043	protein bicaudal C 1
Smp_130500.1	0.0579153	0.967884	hypothetical protein
Smp_130510.1	0.0619396	0.936605	pleckstrin y domain containing family H
Smp_130710.1	0.613673	0.378321	wd repeat containing
Smp_130810.1	0.0954582	0.824972	dynein heavy chain
Smp_130870.1	0.140883	0.876613	ETS domain containing protein Elk 4
Smp_130880.1	0.407814	0.460219	histone H2A
Smp_130960.1	0.443825	0.425207	coiled coil domain containing protein 135
Smp_131240.1	0.808354	0.1725	transcription factor
Smp_132130.1	0.482675	0.734869	kinesin family
Smp_132220.1	0.505928	0.438455	G protein coupled receptor fragment
Smp_132250.1	0.65725	0.264611	hypothetical protein
Smp_132280.1	-0.00263153	1	complement component C8 beta
Smp_132490.1	-0.382264	0.687031	hypothetical protein
Smp_132550.1	0.661819	0.122362	centrosomal protein POC5
Smp_132920.1	0.356028	0.574857	hypothetical protein
Smp_132970.1	0.414057	0.349005	coiled coil domain containing protein 113
Smp_133100.1	0.0169254	0.987853	leucine rich repeat and IQ domain containing protein
Smp_133490.1	-0.133515	0.880994	mitogen activated protein kinase 15
Smp_133950.1	0.646056	0.187915	hypothetical protein
Smp_134200.1	0.0276462	0.970812	WD repeat containing protein 16
Smp_134340.1	-0.0807218	0.921763	hypothetical protein
Smp_134380.1	0.673265	0.378536	hypothetical protein
Smp_134450.1	0.0773104	0.82909	hypothetical protein
Smp_134620.1	0.290293	0.45029	monocarboxylate transporter
Smp_135030.1	0.228746	0.886672	hypothetical protein
Smp_135130.1	0.647401	0.152728	hypothetical protein
Smp_135550.1	0.289682	0.528845	hypothetical protein
Smp_135670.1	0.618404	0.182469	coiled coil domain containing protein 164
Smp_136100.1	0.113498	0.79398	kelch protein 10
Smp_136920.1	0.731904	0.15822	polypeptide
Smp_137140.1	1.05067	0.233904	nk homeobox protein
Smp_137280.1	0.351771	0.577797	coiled coil domain containing protein 87
Smp_137320.1	0.0949877	0.967335	amine GPCR
Smp_137560.1	-0.0353685	0.980484	dynein heavy chain
Smp_137690.1	0.243028	0.7449	hypothetical protein
Smp_137700.1	0.904601	0.148632	Zinc finger, C2H2 type domain containing protein
Smp_137880.1	0.0704444	0.956017	hypothetical protein
Smp_137890.1	0.576203	0.30933	ATP binding cassette sub family G
Smp_138110.1	0.718096	0.472904	homeobox protein distal less dlx
Smp_138340.1	0.501716	0.644193	hypothetical protein
Smp_138350.1	0.801391	0.0750089	zinc finger protein basonuclin 2
Smp_138560.1	0.735631	0.358847	hypothetical protein (Sm-npp-16
Smp_139380.1	0.439859	0.244066	Spindle assembly checkpoint component MAD1
Smp_139420.1	0.168872	0.73113	hypothetical protein
Smp_139730.1	0.415607	0.306893	intraflagellar transport protein 81
Smp_139860.1	0.497094	0.319571	tetratricopeptide repeat protein 6
Smp_140110.1	0.0839792	0.796863	primary ciliary dyskinesia protein 1
Smp_140140.1	0.0949668	0.89494	tetraspanin CD63 receptor
Smp_140150.1	0.17791	0.693956	katanin p60 ATPase containing subunit A
Smp_140190.1	0.937217	0.47896	G protein coupled receptor fragment
Smp_140350.1	0.218887	0.847939	homeobox protein ARX
Smp_140470.1	0.286727	0.497179	zinc finger B box domain containing protein 1
Smp_140540.1	0.124036	0.900467	hypothetical protein
Smp_140910.1	-0.759599	0.448912	hypothetical protein
Smp_141170.1	-0.163495	0.938146	hypothetical protein
Smp_141230.1	0.28592	0.1725	dual specificity tyrosine (Y) phosphorylation DYRK
Smp_141340.1	0.926975	0.449279	hypothetical protein
Smp_141350.1	0.322624	0.368304	x ray radiation resistance associated protein
Smp_141460.1	0.62777	0.0719102	protein FAM92A1 uncharacterized
Smp_141490.1	-0.206045	0.834977	hypothetical protein
Smp_141670.1	-0.517255	0.447884	hypothetical protein
Smp_142220.1	0.559133	0.315227	apobec1 complementation factor
Smp_142240.1	0.649691	0.411915	hypothetical protein
Smp_142420.1	-0.832215	0.536719	hypothetical protein
Smp_142740.1	0.336171	0.648436	hypothetical protein
Smp_143010.1	0.472692	0.259723	nephrocystin 1
Smp_143190.1	-0.0877085	0.900283	hypothetical protein
Smp_143540.1	-0.890167	0.290468	hypothetical protein
Smp_143860.1	0.776753	0.219334	hypothetical protein
Smp_143910.1	0.54369	0.208778	coiled coil and C2 domain containing protein 2A
Smp_143950.1	-0.213417	0.788276	hypothetical protein
Smp_143970.1	-0.178348	0.69431	kelch protein 10
Smp_144020.1	0.229834	0.689425	glutamine rich protein 2
Smp_144050.1	0.686904	0.0520844	receptor type tyrosine protein phosphatase F
Smp_144120.1	0.259272	0.777521	arrowhead
Smp_144190.1	0.221841	0.69789	leucine rich repeat containing protein 49
Smp_144540.1	0.875843	0.091768	zinc finger and putative transcriptional repressor
Smp_144670.1	-0.159925	0.737823	protein FAM154A
Smp_144680.1	0.00554159	0.995018	protein FAM154B (STOP domain neuron
Smp_145030.1	0.296136	0.295	deleted in lung and esophageal cancer protein 1
Smp_145150.1	0.350263	0.644071	hypothetical protein
Smp_145210.1	0.474174	0.225816	protocadherin 1
Smp_145330.1	0.353198	0.432409	hypothetical protein
Smp_145730.1	0.75129	0.204123	neurogenic locus notch protein
Smp_145900.1	0.570553	0.658968	sphingolipid delta(4) desaturase:C4 hydroxylase
Smp_145960.1	-0.500463	0.717501	hypothetical protein
Smp_146000.1	0.477793	0.572271	hypothetical protein
Smp_146420.1	0.395697	0.600613	Spindle assembly checkpoint component MAD1
Smp_146610.1	-0.214416	0.796863	hypothetical protein
Smp_146690.1	0.170719	0.861204	annexin
Smp_147110.1	-0.464782	0.569934	fibronectin type 3 and ankyrin repeat domains
Smp_147270.1	0.486872	0.569245	hypothetical protein
Smp_147290.1	0.0284712	0.964779	hypothetical protein
Smp_147350.1	0.25507	0.576619	hypothetical protein
Smp_147390.1	-0.170686	0.795333	glutamate (NMDA) receptor subunit epsilon 2
Smp_148030.1	0.269401	0.485117	DC STAMP domain containing protein 1 / hypothetical
Smp_148040.1	0.464492	0.474575	DC STAMP domain containing protein 1
Smp_148160.1	0.347177	0.617798	Spermatogenesis associated protein 6
Smp_148310.1	0.653651	0.166586	hypothetical protein
Smp_149310.1	0.216347	0.694484	lipoxygenase y domain containing protein
Smp_149710.1	0.711764	0.327632	hypothetical protein
Smp_149730.1	0.1031	0.900283	cathepsin L, a
Smp_149860.1	0.572846	0.551617	cat eye syndrome critical region protein 5
Smp_149870.1	-0.275672	0.824221	cat eye syndrome critical / candidate region protein
Smp_150090.1	-0.0228296	0.976526	Monocarboxylate transporter 14
Smp_151040.1	0.509917	0.36915	cyclin dependent kinase 5 activator 1
Smp_151570.1	0.141565	0.849057	tetratricopeptide repeat protein 29
Smp_151660.1	0.448978	0.537714	hypothetical protein
Smp_151740.1	0.918997	0.247928	run and tbc1 domain containing protein
Smp_151800.1	0.151313	0.794569	hypothetical protein
Smp_151920.1	0.749807	0.284186	paladin
Smp_152170.1	-1.08623	0.193629	forkhead box protein A2 hepatocyte nuclear
Smp_152310.1	1.00248	0.119354	hypothetical protein
Smp_152390.1	0.287553	0.631328	hypothetical protein
Smp_152470.1	0.385441	0.592844	enolase protein ENO4
Smp_152680.1	0.621579	0.239942	epidermal growth factor receptor EGFR
Smp_152960.1	-0.156132	0.747646	rab effector MyRIP
Smp_152970.1	-0.277445	0.580538	hypothetical protein
Smp_153020.1	0.220597	0.721156	hypothetical protein
Smp_153070.1	0.0233951	0.983563	hypothetical protein (Sm-npp-13
Smp_153080.1	0.504992	0.470323	hypothetical protein
Smp_153260.1	0.278534	0.551348	hypothetical protein
Smp_153440.1	-0.472641	0.276177	neuropilin (nrp) and tolloid (tll)
Smp_153530.1	0.152434	0.666013	nucleoside diphosphate kinase 7
Smp_153650.1	0.24121	0.794569	camp specific 3' 5' cyclic phosphodiesterase
Smp_154060.1	0.302954	0.61595	hypothetical protein
Smp_154070.1	0.823175	0.454609	hypothetical protein
Smp_154260.1	-0.999706	0.346535	venom allergen (val) protein
Smp_154410.1	-0.284288	0.70284	core alpha 1,3 fucosyltransferase
Smp_154660.1	-0.107178	0.863482	ribc1
Smp_154790.1	0.355117	0.435086	DC STAMP domain containing protein 2
Smp_154800.1	0.140283	0.828491	DC STAMP domain containing protein 2 / hypothetical
Smp_155010.1	0.151426	0.830738	forkhead box protein J3
Smp_155150.1	0.622486	0.243383	lin 7 protein
Smp_155250.1	0.00877313	0.99891	nuclear receptor subfamily 2 group E member
Smp_155350.1	0.465371	0.323954	hypothetical protein
Smp_155380.1	0.266468	0.839215	hypothetical protein
Smp_155450.1	0.365759	0.452095	SH3 and multiple ankyrin repeat domains protein
Smp_155730.1	-0.0480325	0.974641	acidic fibroblast growth factor intracellular
Smp_155990.1	0.432381	0.327893	guanine nucleotide exchange factor
Smp_156030.1	0.0569295	0.959592	hypothetical protein
Smp_156080.1	0.0108351	0.991723	dynein heavy chain
Smp_156250.1	0.601805	0.260839	hypothetical protein
Smp_156370.1	0.495053	0.393593	coiled coil domain containing protein 147
Smp_156390.1	-0.292741	0.604829	growth factor receptor bound protein
Smp_156400.1	0.662057	0.45881	cytochrome P450
Smp_156480.1	-0.370443	0.579772	hypothetical protein
Smp_156630.1	0.537227	0.168324	hypothetical protein
Smp_156800.1	0.128621	0.84882	hypothetical protein
Smp_156810.1	0.640795	0.474304	hypothetical protein
Smp_156820.1	0.680129	0.277259	normocyte binding protein 2a
Smp_157010.1	0.34445	0.553247	titin
Smp_157330.1	1.33557	0.103845	hypothetical protein
Smp_157570.1	0.992075	0.147835	hypothetical protein
Smp_157580.1	-0.196486	0.874448	hypothetical protein
Smp_157730.1	0.184826	0.84323	hypothetical protein
Smp_157960.1	0.437826	0.291389	lisH domain containing protein ARMC9
Smp_158330.1	0.56144	0.283715	coiled coil domain containing protein C6orf97
Smp_158370.1	0.264395	0.576503	tubulin monoglycylase TTLL3
Smp_158520.1	-0.0975061	0.882738	diacylglycerol O acyltransferase
Smp_158760.1	0.556548	0.246186	dynein beta chain, ciliary
Smp_159160.1	0.132374	0.706887	EF hand domain containing protein 1
Smp_159260.1	0.263079	0.706887	protein broad minded
Smp_159320.1	-0.236222	0.889386	hypothetical protein
Smp_159330.1	0.550969	0.578382	hypothetical protein
Smp_159510.1	0.667087	0.15822	hypothetical protein
Smp_159520.1	0.391229	0.445913	acidic fibroblast growth factor intracellular
Smp_159840.1	0.30598	0.275775	dynein heavy chain
Smp_160130.1	-0.00592802	0.997432	cell wall surface anchor family protein
Smp_160210.1	0.463601	0.448551	ceramide glucosyltransferase
Smp_160280.1	0.241646	0.53559	tectonic 1
Smp_160310.1	0.246718	0.599565	lysosomal alpha mannosidase
Smp_160320.1	0.399794	0.668494	DNA double strand break repair rad50 ATPase
Smp_160390.1	0.95398	0.504164	colorectal mutant cancer protein
Smp_160480.1	-0.421587	0.47511	hypothetical protein
Smp_160960.1	0.827514	0.136746	asparagine rich protein
Smp_161310.1	0.142691	0.826733	IQ domain containing protein D
Smp_161330.1	0.312149	0.620911	PIH1 domain containing protein 2
Smp_161830.1	0.467945	0.36228	hypothetical protein
Smp_161840.1	0.688107	0.244066	hypothetical protein
Smp_162290.1	0.256822	0.685827	hypothetical protein
Smp_162670.1	0.109218	0.807609	sperm associated antigen 17
Smp_162760.1	-0.829924	0.221333	homeobox protein prospero:prox 1:ceh 26
Smp_163240.1	0.520509	0.24895	t box transcription factor tbx2
Smp_163550.1	0.871973	0.0734995	hypothetical protein
Smp_163590.1	0.237272	0.663741	ubiquitin protein ligase BRE1
Smp_163890.1	1.0096	0.154792	hypothetical protein
Smp_164070.1	0.45013	0.668494	hypothetical protein
Smp_164150.1	0.316044	0.410277	tau tubulin kinase 1 STK-CK1
Smp_165040.1	0.237166	0.689425	tbc1 domain family member
Smp_165090.1	-0.252754	0.834436	serine:threonine protein phosphatase 2A 56 kDa
Smp_165370.1	0.673752	0.578382	hypothetical protein
Smp_165380.1	0.471639	0.603829	rabphilin
Smp_165390.1	0.238702	0.7449	ccaat box dna binding protein subunit
Smp_165500.1	0.503169	0.533692	CCAAT box DNA binding protein subunit B
Smp_165520.1	0.360916	0.556189	Protein C6orf152
Smp_165660.1	0.621234	0.335408	polycystic kidney disease 2 1 protein like
Smp_165720.1	0.750159	0.221333	translation elongation factor G
Smp_166510.1	1.05929	0.714836	hypothetical protein
Smp_166570.1	0.81033	0.26568	zinc finger protein 726
Smp_166660.1	0.0419993	0.971766	hypothetical protein
Smp_166670.1	0.926741	0.247471	hypothetical protein
Smp_166970.1	0.92507	0.405806	neuroligin
Smp_167040.1	0.194984	0.689379	Dynein intermediate chain
Smp_167110.1	0.159845	0.889386	Peptidase M8, leishmanolysin,domain containing protein
Smp_167370.1	0.475034	0.336457	copine 8
Smp_167960.1	0.0156201	0.984654	hypothetical protein
Smp_168250.1	0.37953	0.83603	hypothetical protein
Smp_168360.1	0.35119	0.486088	hypothetical protein
Smp_168440.1	1.33637	0.210195	hypothetical protein
Smp_168550.1	0.710715	0.182469	steroid dehydrogenase
Smp_168910.1	0.299138	0.709439	hypothetical protein
Smp_169100.1	0.286283	0.818839	monocarboxylate transporter
Smp_169390.1	-1.38085	0.191476	FERM RhoGEF and pleckstrin domain containing protein
Smp_169760.1	0.9227	0.0803587	hypothetical protein
Smp_169830.1	0.49175	0.385678	hypothetical protein
Smp_170010.1	0.39563	0.146059	radial spoke 3
Smp_170210.1	0.611503	0.103512	tektin 2 (testicular)
Smp_170270.1	0.381974	0.58982	hypothetical protein
Smp_170700.1	0.381297	0.391995	WD repeat containing protein 52
Smp_170710.1	0.404567	0.428537	WD repeat containing protein 52
Smp_170780.1	0.368984	0.840183	hypothetical protein
Smp_171010.1	0.524893	0.231049	EF hand domain (C terminal) containing 2
Smp_171680.1	0.348265	0.492563	protein sidekick
Smp_171690.1	0.285659	0.707788	hypothetical protein
Smp_173870.1	1.11195	0.0967729	anosmin 1
Smp_174090.1	0.563439	0.112906	coiled coil domain containing protein 40
Smp_174770.1	0.536478	0.232106	coiled coil domain containing protein 146
Smp_175020.1	1.13317	0.261625	hypothetical protein
Smp_175270.1	0.0514724	0.939503	hypothetical protein
Smp_175410.1	0.754285	0.190618	zinc finger protein 398
Smp_175450.1	0.478211	0.288421	hydrocephalus inducing protein
Smp_175510.1	0.00829097	0.994299	hypothetical protein
Smp_176170.1	-0.136794	0.920606	venom allergen (val) protein
Smp_176300.1	0.282951	0.516018	dynein heavy chain
Smp_176730.1	0.548919	0.459627	Cys loop ligand gated ion channel subunit
Smp_176820.1	0.499792	0.438226	hypothetical protein
Smp_176830.1	0.816919	0.0871037	hypothetical protein
Smp_176850.1	0.223339	0.419931	armadillo repeat containing protein 4
Smp_177010.1	0.453566	0.61595	serine:threonine:tyrosine interacting
Smp_177920.1	0.428289	0.71964	serine:threonine protein
Smp_178230.1	0.394024	0.195795	hypothetical protein
Smp_178420.1	0.926409	0.200983	amine GPCR
Smp_178650.1	-0.0578699	0.938538	hypothetical protein
Smp_179050.1	0.315508	0.333919	homomeric kinesin Kif17
Smp_179920.1	0.305801	0.359465	tetratricopeptide repeat protein 21b
Smp_179970.1	0.887	0.352494	egg protein CP391S
Smp_180590.1	0.533217	0.393005	normocyte binding protein 1
Smp_182470.1	0.12208	0.960262	hypothetical protein
Smp_186630.1	0.709622	0.424936	hypothetical protein
Smp_187680.1	0.656109	0.611916	hypothetical protein
Smp_188370.1	0.171987	0.834821	hypothetical protein
Smp_191250.1	0.988722	0.117237	reverse transcriptase
Smp_192200.1	0.6266	0.666689	hypothetical protein
Smp_193800.1	0.0282996	0.98714	high affinity octopamine transporter protein
Smp_194470.1	0.0888251	0.895197	hypothetical protein
Smp_194750.1	0.612348	0.445842	protein SPATIAL
Smp_194950.1	0.460078	0.312473	ELAV protein 2
Smp_195190.1	0.250989	0.771948	13 kDa tegumental antigen Sm13
Smp_196450.1	-0.40041	0.473683	TNF receptor associated factor 3
Smp_196540.1	0.0105901	0.987599	RIB43A domain with coiled coils 1
Smp_196700.1	0.222965	0.706887	Bardet Biedl syndrome 2 protein
Smp_196900.1	0.50393	0.45881	hypothetical protein
Smp_196950.1	0.0095611	0.989825	one cut domain family member
Smp_197580.1	0.246582	0.606053	tetratricopeptide repeat protein 21b
Smp_198810.1	0.776309	0.164928	mitogen activated protein kinase 15
Smp_199580.1	-1.96256	0.387702	hypothetical protein
Smp_199830.1	-0.144076	0.820839	Leucine rich repeat protein
Smp_200100.1	-0.0913178	0.977016	hypothetical protein
Smp_200940.1	-0.784764	0.4628	hypothetical protein
Smp_201090.1	0.370507	0.450278	hypothetical protein
Smp_201170.1	-0.595683	0.603829	hypothetical protein
Smp_201680.1	0.525697	0.592844	hypothetical protein
Smp_202660.1	0.690387	0.64978	hypothetical protein
Smp_202930.1	-1.67456	0.361697	hypothetical protein
Smp_203160.1	-1.5785	0.12145	hypothetical protein
Smp_203200.1	-0.0434312	0.986536	hypothetical protein
Smp_203310.1	0.187751	0.789778	hypothetical protein
Smp_203550.1	-1.33753	0.464266	hypothetical protein
Smp_203570.1	-1.67776	0.322057	hypothetical protein
Smp_204250.1	-0.273613	0.885825	hypothetical protein
Smp_204270.1	-0.745195	0.615054	hypothetical protein
Smp_204680.1	-0.975731	0.579671	hypothetical protein
Smp_205760.1	0.757907	0.37458	G protein gamma subunit
Smp_206250.1	0.058879	0.975031	non capsid protein NS 1
Smp_208040.1	0.653029	0.576955	hypothetical protein
Smp_209000.1	0.438816	0.238661	IQ motif containing B1
Smp_210200.1	0.532378	0.164007	tubulin polyglutamylase ttll9
Smp_210510.1	0.0695664	0.933088	BAI1 associated protein 3
Smp_212280.1	0.0304892	0.944062	dynein heavy chain
Smp_212290.1	0.0291751	0.977016	dynein heavy chain
Smp_212560.1	0.606082	0.0578558	cytochrome b5 domain containing protein 1

## Sheet: 2.1
GeneID	log2(bO/sO)	FDR	Product
Smp_000100.1	-3.65088	1.48967e-35	filamin
Smp_000160.1	1.53379	2.83392e-06	matrix remodeling associated protein 5
Smp_000755.1	-2.92267	2.30598e-22	family M13 non peptidase ue (M13 family)
Smp_000950.1	-4.24632	5.5013e-15	protein mab like
Smp_001000.1	-3.34798	5.19267e-05	universal stress protein
Smp_001780.1	-1.53796	0.000129369	hypothetical protein
Smp_003280.1	5.43122	1.78285e-11	LIM:homeobox protein Lhx2
Smp_003600.1	-5.27373	4.51505e-11	DM9 domain containing protein
Smp_008710.1	-2.49991	1.58915e-17	leucine rich repeat containing protein
Smp_010000.1	-3.70275	0.00407827	translocase of inner mitochondrial
Smp_011690.1	-4.19562	4.59395e-27	proto oncogene tyrosine protein kinase ROS
Smp_011700.1	-4.33877	2.38736e-64	proto oncogene tyrosine protein kinase ROS
Smp_011870.1	4.513	2.22396e-20	hypothetical protein
Smp_013540.1	7.63345	1.51704e-31	tyrosinase 2
Smp_013630.1	-3.30497	1.91395e-09	cadherin
Smp_015100.1	-3.53888	4.26938e-12	hypothetical protein
Smp_015670.1	-3.13671	2.20799e-12	transcription factor 15
Smp_016750.1	-5.31576	0.000780585	zinc finger protein 488
Smp_017350.1	-2.28036	1.66356e-06	hypothetical protein
Smp_022340.1	-3.0483	5.00831e-18	PDZ and LIM domain protein Zasp
Smp_023240.1	-2.86526	1.91119e-06	complement C1q tumor necrosis factor
Smp_023830.1	-4.07087	1.39603e-18	hypothetical protein
Smp_028870.1	1.91616	1.35441e-07	Zinc finger, C2H2 type domain containing protein
Smp_031530.1	-3.78771	2.01791e-13	Epa1p protein
Smp_031770.14	-2.20118	1.93059e-08	tropomyosin
Smp_032370.1	-5.97306	6.00504e-11	short chain dehydrogenase
Smp_032970.1	8.95035	2.19372e-14	calmodulin protein
Smp_032990.1	9.65595	1.13075e-11	Calmodulin 4
Smp_034850.1	-4.82943	6.0385e-31	TWiK family of potassium channels protein (4TM
Smp_034860.1	-4.77023	6.06502e-22	nuclear receptor, putative NHR
Smp_036020.1	2.02098	7.68638e-07	hypothetical protein
Smp_037430.1	2.7004	0.000696779	hypothetical protein
Smp_039300.1	-3.08916	1.43105e-20	E3 ubiquitin protein ligase TRIM56
Smp_041350.1	-4.20822	2.84281e-14	bruno rna binding protein
Smp_041880.1	4.55106	5.80029e-12	peptide (allatostatin:somatostatin)
Smp_044060.1	2.04674	1.48334e-06	high affinity cAMP specific and IBMX insensitive
Smp_045300.1	-2.93592	1.99366e-09	PDZ and LIM domain protein 2
Smp_045330.1	-3.31658	0.000109181	homeobox protein meis3
Smp_048380.1	-5.2178	1.29786e-11	hypothetical protein
Smp_049580.1	-1.07962	9.92428e-05	zinc finger protein
Smp_051400.1	2.6181	2.07471e-13	dynein light chain
Smp_052880.1	-5.40696	4.79665e-14	hypothetical protein (Sm-npp-5
Smp_055260.1	-3.50563	7.98346e-09	sodium dependent neurotransmitter transporter
Smp_055780.1	1.29275	5.53197e-08	smdr2
Smp_056700.1	3.91671	2.10308e-73	membrane associated RING finger protein
Smp_057710.1	-4.66353	9.14879e-15	hypothetical protein
Smp_059570.1	-6.03997	2.54366e-32	hypothetical protein
Smp_059820.1	-3.65305	1.98802e-18	hypothetical protein
Smp_061980.1	-4.6799	5.31756e-05	hypothetical protein
Smp_062900.1	-4.92502	6.40038e-07	tryparedoxin peroxidase
Smp_068510.1	-3.57053	3.14009e-10	neuronal calcium sensor
Smp_069240.1	-3.93278	2.62035e-43	potassium voltage gated channel protein Shaker
Smp_069400.1	-4.26303	3.85339e-17	regulator of G protein signaling 3
Smp_070360.1	10.5433	2.96143e-131	cytoplasmic polyadenylation element binding
Smp_074190.1	-1.67338	2.16796e-06	LIN 24 (Twenty four) Like family member
Smp_074450.1	-4.34868	1.93327e-23	hypothetical protein
Smp_075370.1	-2.03637	3.99521e-05	hypothetical protein
Smp_078690.1	-1.44246	0.00406681	calponin
Smp_079960.1	-6.70604	2.03547e-15	Tubulin beta 2C chain
Smp_080210.1	-1.10628	0.000421969	alpha tocopherol transfer protein
Smp_080360.1	6.41175	8.31833e-45	PLAC8
Smp_082410.1	8.16583	1.07941e-09	hypothetical protein
Smp_083980.1	-3.82397	1.43366e-07	FMRFamide activated amiloride sensitive sodium
Smp_084010.1	-4.9056	9.04993e-26	hypothetical protein
Smp_084090.1	-3.10764	1.14332e-33	hypothetical protein
Smp_084780.1	-4.32892	3.10551e-19	hypothetical protein
Smp_087320.1	3.38581	4.42178e-26	TPA induced protein 11B mouse / zinc finger
Smp_087690.1	-4.06678	1.46745e-06	hypothetical protein
Smp_092460.1	-2.93819	1.27035e-07	Dihydropyrimidinase protein 3
Smp_093710.1	-2.83713	0.000184534	hypothetical protein
Smp_095350.1	11.2633	9.00922e-125	zinc finger
Smp_098340.1	7.50817	1.76711e-34	gamma glutamylcyclotransferase
Smp_100540.1	-4.23533	6.85738e-05	hypothetical protein
Smp_103790.1	-3.55081	1.19684e-25	hypothetical protein
Smp_104070.1	-3.77971	5.40093e-11	SmHox8 (fragment)
Smp_104970.1	3.34339	2.33466e-20	leucine rich repeat containing protein 70
Smp_105020.1	-2.92814	7.54466e-15	titin
Smp_105370.1	-3.03559	1.34144e-10	cathepsin B peptidase (C01 family)
Smp_106010.1	4.88714	4.60246e-15	hypothetical protein
Smp_106110.1	-2.68945	1.57069e-07	Kv channel interacting protein 4
Smp_107810.1	-3.06112	0.00469153	hypothetical protein
Smp_118100.1	-5.35057	7.99548e-24	tyrosine protein kinase transmembrane receptor
Smp_119050.1	-2.69052	4.71329e-07	collagen alpha chain
Smp_121070.1	-3.39906	5.37715e-06	hypothetical protein
Smp_121390.1	-3.82477	4.07206e-18	hypothetical protein
Smp_121660.1	-3.56255	6.54059e-20	IDL peptide
Smp_121950.1	-4.20057	1.26114e-67	hypothetical protein
Smp_122950.1	-3.65599	2.22502e-13	hypothetical protein
Smp_122980.1	-1.31722	8.01903e-06	KLHL5 protein
Smp_123080.1	-2.86975	1.25646e-07	sarcoplasmic calcium binding protein
Smp_123300.1	-2.92238	3.52334e-13	follistatin
Smp_123780.1	-2.77454	2.33731e-09	glypican 5
Smp_124210.1	7.47432	3.2615e-39	ephrin type A receptor 4 A
Smp_124910.1	1.2554	0.000109924	protein stoned B
Smp_124930.1	-3.85928	4.23785e-26	neuropilin (nrp) and tolloid (tll)
Smp_124990.1	-3.18662	2.4229e-11	ras protein family 2 like
Smp_125060.1	2.92793	4.28727e-05	kinase suppressor of Ras (KSR)
Smp_125660.1	2.54279	6.2213e-25	epithelial splicing regulatory protein 1
Smp_126070.1	6.05061	1.97667e-08	hypothetical protein
Smp_126140.1	-2.82475	2.47402e-37	integrin alpha 5
Smp_126230.1	-4.93622	1.29683e-12	hypothetical protein
Smp_126340.1	-1.99511	4.90539e-05	hypothetical protein
Smp_126580.1	4.75958	2.22197e-07	calcium activated potassium channel
Smp_126990.1	1.53001	2.42691e-08	synapsin
Smp_127170.1	-5.59203	7.41613e-25	twik family of potassium channels-related (4TM
Smp_128250.1	-5.3383	4.2431e-65	hypothetical protein
Smp_128370.1	-3.37215	1.51229e-08	glutamate synthase
Smp_129020.1	5.32893	1.21771e-62	innexin unc 9
Smp_129030.1	4.93404	9.77566e-11	protein FAM44A
Smp_129150.1	3.63165	3.94329e-07	hypothetical protein
Smp_129220.1	-3.21786	1.07046e-14	hypothetical protein
Smp_129250.1	3.18734	9.21504e-09	retinaldehyde binding protein
Smp_129830.1	-2.54243	2.59048e-23	protocadherin alpha 2
Smp_129920.1	7.58875	3.5824e-08	sodium dependent neurotransmitter transporter
Smp_130280.1	-3.33094	4.83351e-34	neurogenic locus notch protein
Smp_130970.1	4.68907	7.22241e-32	G2:mitotic specific cyclin B3
Smp_131040.1	-5.05254	0.00305846	hypothetical protein
Smp_131640.1	-4.40101	1.52262e-23	rna binding protein musashi
Smp_132540.1	-3.80899	5.23858e-28	protein slit
Smp_133340.1	-4.71921	7.09498e-23	hypothetical protein
Smp_133360.1	5.51027	7.24554e-11	hypothetical protein
Smp_133770.1	-4.087	0.000993187	lengsin
Smp_133830.1	-2.89131	1.1291e-19	hypothetical protein
Smp_133900.1	-5.02199	4.71077e-20	indoleamine 2,3 dioxygenase 2
Smp_134160.1	-5.22755	7.8018e-15	sulfate transporter
Smp_134390.1	3.17341	2.54359e-16	sterol O-acyltransferase 1
Smp_134430.1	-3.31804	2.36106e-50	bone morphogenetic protein
Smp_134490.1	7.51075	1.2783e-10	thyroid hormone receptor alpha
Smp_134570.1	-3.97327	4.72073e-17	hypothetical protein
Smp_134710.1	-3.11378	8.80073e-14	uncharacterized MFS type transporter C19orf28
Smp_135040.1	-4.51307	1.05412e-32	gamma aminobutyric acid receptor subunit
Smp_135340.1	-2.92914	2.01766e-10	discoidin domain receptor
Smp_135370.1	-3.58747	1.48572e-06	neurogenic locus protein delta like; notch ligand
Smp_135730.1	2.75058	2.66543e-13	protocadherin alpha 7
Smp_136420.1	3.76658	5.73569e-07	hypothetical protein
Smp_136710.1	-3.28674	3.72903e-12	calcium transporting atpase
Smp_137460.1	4.23923	5.2561e-23	cytoplasmic polyadenylation element binding
Smp_137750.1	-2.26937	2.90016e-11	calbindin 32
Smp_138600.1	-1.6946	1.33959e-15	hypothetical protein
Smp_139150.1	4.71659	2.16538e-11	sodium dependent glucose transporter 1
Smp_139700.1	-4.98905	4.80133e-09	short chain dehydrogenase
Smp_139980.1	-2.47742	2.18941e-08	RNA binding protein fox 1 3
Smp_140590.1	-2.50708	1.51704e-31	hypothetical protein
Smp_140850.1	-3.50799	3.2382e-20	innexin unc 9
Smp_140860.1	-2.61477	6.52582e-09	innexin unc 9
Smp_140920.1	-5.10674	2.97277e-18	Glutamate receptor, ionotropic kainate 3
Smp_141020.1	-1.72438	0.000218115	hypothetical protein
Smp_141570.1	12.4781	1.47115e-44	TWiK family of potassium channels protein (4TM
Smp_141810.1	-4.43988	2.18308e-16	hypothetical protein
Smp_142160.1	-1.47336	6.30197e-05	hypothetical protein (Sm-npp-16
Smp_142700.1	3.25804	7.29848e-13	neuronal acetylcholine receptor subunit alpha 4
Smp_143080.1	-3.07657	5.36126e-07	hypothetical protein
Smp_143130.1	-1.79062	7.27386e-08	four and A half lim domains
Smp_143180.1	-3.26152	1.19376e-06	zinc finger protein
Smp_143900.1	11.1441	1.23434e-17	hypothetical protein
Smp_144220.1	-3.10502	1.59433e-09	glycine amidinotransferase
Smp_144280.1	-2.13466	9.71986e-21	tensin
Smp_144300.1	-2.27151	1.0804e-09	tns1 protein
Smp_144880.1	-2.64354	8.66992e-13	irregular chiasm C roughest protein
Smp_145020.1	4.46524	4.12834e-19	glutamate semialdehyde dehydrogenase
Smp_145320.1	-2.63195	1.46894e-12	solute carrier family 26
Smp_145560.1	4.2478	1.87611e-18	oxalate:formate antiporter
Smp_145690.1	-3.07506	7.86475e-08	hypothetical protein
Smp_146120.1	-2.42987	8.78761e-11	high affinity cGMP specific 3',5' cyclic
Smp_146150.1	-3.72492	1.28629e-11	dexamethasone induced Ras protein 1
Smp_146280.1	-4.91037	7.32671e-20	calbindin 32
Smp_146790.1	-5.26236	1.34142e-23	Bone Morphogenetic Protein (BMP) fragment
Smp_146940.1	6.54801	1.10125e-21	innexin
Smp_146950.1	-2.91779	3.09077e-18	basement membrane specific heparan sulfate
Smp_147790.1	-3.28422	5.45212e-11	homothorax homeobox protein
Smp_148080.1	-2.59597	2.39729e-09	hypothetical protein
Smp_148110.1	-5.39139	2.25763e-12	transcription factor SOX 14
Smp_148390.1	8.21191	4.56533e-53	hypothetical protein (schisto only
Smp_148670.1	-3.00043	1.28359e-19	voltage gated potassium channel
Smp_149720.1	-1.67169	0.000311005	hypothetical protein
Smp_149770.1	-5.62	1.3041e-11	5 hydroxytryptamine receptor 1A
Smp_150350.1	6.04032	1.41699e-104	synaptotagmin XIV
Smp_150940.1	-2.08105	7.51606e-10	zinc finger protein 608
Smp_150950.1	-1.87513	0.00262647	hypothetical protein
Smp_151310.1	4.32923	1.98636e-32	netrin
Smp_151500.1	-4.26468	1.00659e-10	hypothetical protein
Smp_151600.1	-4.02054	1.48541e-13	neuronal calcium sensor 2
Smp_151620.1	-2.8193	2.90406e-11	protocadherin 9
Smp_151630.1	-3.83838	3.81435e-17	protocadherin alpha
Smp_152090.1	-4.357	2.1882e-20	hypothetical protein
Smp_152280.1	-3.68517	3.75339e-11	beta arrestin
Smp_152480.1	-4.22998	4.08578e-08	cyclic nucleotide gated cation channel
Smp_152940.1	-1.58892	3.85113e-07	otopetrin
Smp_153000.1	-3.93695	4.01161e-34	hypothetical protein
Smp_154390.1	6.08016	3.53689e-24	hypothetical protein
Smp_154700.1	-4.48716	0.000171879	hypothetical protein
Smp_155440.1	2.08929	0.000305963	hypothetical protein
Smp_155900.1	-2.82824	5.05248e-05	alkaline phosphatase
Smp_155980.1	-4.85132	1.33883e-19	hypothetical protein
Smp_156140.1	3.04573	3.11858e-08	tripartite motif protein trim9
Smp_156320.1	6.66221	3.06293e-20	norepinephrine:norepinephrine transporter
Smp_156510.1	-2.03016	4.08634e-07	PDZ and LIM domain protein 7
Smp_156530.1	-2.15702	9.62145e-11	peptidylglycine alpha amidating monooxygenase
Smp_156540.1	-3.88435	3.59617e-42	wnt family member wnt
Smp_156610.1	2.33681	0.000653788	hypothetical protein
Smp_156760.1	7.776	1.68797e-07	hypothetical protein
Smp_156960.2	-2.41097	1.75552e-27	nardilysin (M16 family)
Smp_157060.1	4.61189	8.07951e-06	hypothetical protein
Smp_157310.1	-2.93449	7.40772e-18	PDZ and LIM domain protein 7
Smp_157380.1	-4.15872	6.76646e-47	hypothetical protein
Smp_157390.1	2.50274	1.47742e-06	lipoma HMGIC fusion partner 2 protein
Smp_157420.1	-4.00907	8.15993e-16	serotonin transporter
Smp_157650.1	-4.45162	1.64008e-48	tyrosine protein kinase transmembrane receptor
Smp_158460.1	-2.26825	7.89447e-05	breast cancer anti estrogen resistance protein
Smp_158890.1	-2.00708	0.000197917	hypothetical protein
Smp_159050.1	-3.02076	1.60036e-44	semaphorin 5B
Smp_159090.1	2.298	1.59237e-06	hypothetical protein
Smp_159360.1	-3.09426	5.06012e-15	growth arrest specific 2
Smp_160180.1	-3.83083	9.37677e-18	hypothetical protein
Smp_160300.1	-2.12329	7.13613e-06	hypothetical protein
Smp_160360.1	3.78566	4.92386e-35	sodium:chloride dependent neurotransmitter
Smp_160590.1	4.35969	5.08723e-44	hypothetical protein
Smp_160610.1	-1.87934	5.48677e-06	hypothetical protein
Smp_160840.1	-4.04255	1.42333e-06	hypothetical protein
Smp_160930.1	3.85342	6.95817e-09	hypothetical protein
Smp_161340.1	-6.71499	7.61514e-14	Sm29 55% similarity
Smp_161500.1	-4.93152	7.58196e-21	rhodopsin orphan GPCR
Smp_161510.1	-3.72682	3.25398e-17	hypothetical protein
Smp_161670.1	-1.48896	1.76502e-06	beige:beach protein
Smp_161790.1	-2.77208	1.94926e-10	hypothetical protein
Smp_161850.1	4.70144	1.05773e-57	monocarboxylate transporter
Smp_161880.1	-3.91503	0.00203862	DNA replication licensing factor mcm7
Smp_162110.1	4.51156	5.49663e-19	multidrug and toxin extrusion protein 2
Smp_163520.1	3.3917	1.4753e-13	hypothetical protein
Smp_163740.1	-3.87739	2.35366e-07	nesprin 1
Smp_163750.1	4.78478	3.62955e-61	otoferlin
Smp_164140.1	10.9253	5.06662e-23	opsin receptor
Smp_166560.1	4.05724	2.32876e-39	zinc finger homeobox protein 1
Smp_166920.1	-2.43586	3.39337e-17	PDZ and LIM domain protein Zasp
Smp_167470.1	-3.55401	2.05292e-13	protocadherin fat 4
Smp_167650.1	-2.01237	2.46491e-11	rho guanine nucleotide exchange factor 17
Smp_168070.1	-3.71354	3.2615e-39	TNF-alpha receptor
Smp_168410.1	2.93343	5.90112e-06	tripartite motif protein trim9
Smp_168610.1	-5.46023	4.49286e-17	myelin transcription factor 1 protein
Smp_168640.1	-3.94269	1.8772e-09	hypothetical protein
Smp_169160.1	8.7704	2.9768e-08	ATP dependent DNA ligase,IPR000859
Smp_169420.1	1.70555	0.000336664	hypothetical protein
Smp_170280.1	1.07154	2.80057e-06	integrin alpha ps
Smp_170640.1	-3.41509	1.98298e-10	microsomal triglyceride transfer protein large
Smp_170760.1	-4.02878	4.25579e-38	bromodomain adjacent to zinc finger domain
Smp_171470.1	-5.1423	6.31436e-18	hypothetical protein
Smp_171480.1	-5.34543	2.19989e-19	hypothetical protein
Smp_172600.1	-3.72619	5.62243e-24	hedgehog
Smp_173360.1	-7.01237	0.000153951	hypothetical protein
Smp_173530.1	-2.76514	4.15651e-05	hypothetical protein
Smp_173980.1	-4.00332	0.000173428	potassium voltage gated channel subfamily D
Smp_174260.1	5.10595	8.96048e-28	thyroid hormone receptor alpha
Smp_174340.1	-5.44046	1.21973e-15	frizzled 9
Smp_174350.1	-5.11788	9.40659e-41	frizzled 4
Smp_174550.1	-4.33852	1.14684e-09	hypothetical protein
Smp_174650.1	-4.94703	8.23401e-14	hypothetical protein
Smp_174810.1	-2.38983	0.00436092	Extracellular superoxide dismutase (Cu Zn) SOD
Smp_175280.1	1.90646	6.38028e-06	hypothetical protein
Smp_175560.1	4.28322	7.86303e-17	beta site APP cleaving enzyme 1
Smp_175930.1	-4.15219	2.09338e-16	ELAVprotein 2:3:4
Smp_176410.1	-4.2441	3.92063e-11	f box:lrr repeat protein 7
Smp_176510.1	4.36771	1.43e-23	RIMS binding protein 2
Smp_176940.1	6.87981	2.93842e-124	cationic amino acid transporter
Smp_177100.1	4.03814	0.00135007	hypothetical protein
Smp_178770.1	-3.0201	8.91489e-11	PDZ domain protein
Smp_178940.1	4.40926	4.18579e-30	steroid dehydrogenase
Smp_179600.1	13.528	1.44372e-49	hypothetical protein
Smp_179950.1	-1.93712	0.000194232	cathepsin B peptidase (C01 family)
Smp_180500.1	-2.38264	2.74157e-08	phospholipid scramblase
Smp_180690.1	-4.10022	3.88261e-39	tiptop protein
Smp_181060.1	4.63388	2.38302e-13	hypothetical protein
Smp_182530.1	-2.17226	6.5713e-05	tyrosine protein kinase Fes:Fps
Smp_184180.1	-4.4268	1.68064e-29	hypothetical protein
Smp_185830.1	-3.44718	3.34858e-05	hypothetical protein
Smp_186170.1	-1.61064	0.00385533	Gag protein
Smp_186180.1	-2.20352	0.00260089	hypothetical protein
Smp_186930.1	4.90871	5.80643e-08	homeobox protein nk 2; neural gene activation
Smp_187140.1	-3.60045	1.24948e-16	cathepsin L proteinase
Smp_188200.1	-5.11407	0.000314742	DM9 domain containing protein
Smp_188330.1	-5.26707	3.0844e-17	neurexin 1 alpha
Smp_192110.1	-3.09464	9.4092e-11	Tubulin beta 2C chain
Smp_193580.1	-2.95775	0.000210846	hypothetical protein
Smp_193900.1	7.87702	7.22007e-09	hypothetical protein
Smp_194610.1	-1.73404	6.66915e-07	cAMP dependent protein kinase catalytic subunit
Smp_194830.1	-1.30381	0.000503474	SmKK7
Smp_196730.1	4.17557	1.47615e-19	hypothetical protein
Smp_196810.1	-4.14723	1.6559e-17	dihydropyrimidinase related protein 3
Smp_196840.1	-1.82066	8.83933e-05	collagen alpha 1(II) chain
Smp_196850.1	-5.90002	0.000333045	hypothetical protein
Smp_196930.1	-3.06662	0.000344809	WNT
Smp_197950.1	-3.40192	4.57354e-08	hypothetical protein
Smp_198360.1	-1.86269	0.000219197	ankyrin repeat and death domain containing protein
Smp_200150.1	3.46103	0.000825432	hypothetical protein
Smp_200180.1	-4.04616	4.94354e-12	dynein light chain
Smp_200390.1	4.364	4.69644e-05	hypothetical protein
Smp_200960.1	-3.17811	9.11715e-05	hypothetical protein
Smp_201070.1	5.04886	7.01438e-05	hypothetical protein
Smp_201130.1	3.38579	1.64761e-06	hypothetical protein
Smp_201230.1	3.99999	4.48894e-21	hypothetical protein
Smp_201660.1	-3.32439	5.80309e-06	hypothetical protein
Smp_201900.1	4.51425	2.63645e-16	hypothetical protein
Smp_202450.1	5.33462	4.8665e-24	hypothetical protein
Smp_203070.1	-2.36405	0.000986648	hypothetical protein
Smp_203720.1	5.70696	1.16252e-12	hypothetical protein
Smp_204300.1	-4.91711	3.31338e-10	hypothetical protein
Smp_204980.1	-5.55568	3.55707e-07	hypothetical protein
Smp_205630.1	3.17276	4.97085e-06	hypothetical protein
Smp_206190.1	-2.86293	1.04092e-05	complement C1q tumor necrosis factor
Smp_214190.1	-3.77007	6.9208e-44	calpain

## Sheet: 2.2
GeneID	log2(bO/sO)	FDR	Product
Smp_001085.1	-1.13223	0.0378494	hypothetical protein
Smp_008370.1	-0.561179	0.464105	fad synthase
Smp_010720.1	-0.492156	0.64088	elongation of fatty acids protein 1
Smp_013210.1	0.0823818	0.841626	inositol polyphosphate multikinase
Smp_020460.1	1.25135	0.077047	elongation factor 1 alpha (ef 1 alpha)
Smp_021190.1	1.29133	0.035535	histidine kinase
Smp_026570.1	-0.951714	0.0356816	innexin
Smp_028450.1	-1.15174	0.204524	hypothetical protein
Smp_034310.1	2.1827	0.0267572	hypothetical protein
Smp_040440.1	-1.02853	0.0769274	centrosomal protein of 76 kDa
Smp_043360.1	1.86133	0.00852133	hypothetical protein
Smp_043820.1	1.50668	0.038322	transmembrane protein 62
Smp_054430.1	1.6576	0.059082	hypothetical protein
Smp_058670.1	-0.365607	0.391728	procollagen galactosyltransferase 1
Smp_059610.1	-2.61635	0.0475119	hypothetical protein
Smp_060030.1	0.487982	0.307819	RPE spondin
Smp_070100.1	-1.7102	0.0202525	hypothetical protein (Sm-npp-6
Smp_072320.1	-1.60268	0.069811	heat shock protein 70
Smp_075950.1	-0.147894	0.808186	translational activator gcn1
Smp_076600.1	-0.179306	0.809327	transcription factor SOX
Smp_077850.1	-0.284328	0.30127	actin
Smp_078200.1	1.43758	0.0607846	hypothetical protein
Smp_081620.1	1.02208	0.0410006	SmHox4
Smp_082460.1	-0.873798	0.152795	hypothetical protein
Smp_087310.1	-2.12905	0.0603962	hypothetical protein
Smp_088570.1	-1.59408	0.00518238	endonuclease reverse transcriptase
Smp_094390.1	0.701046	0.334882	sodium:potassium:calcium exchanger
Smp_095200.1	-0.527442	0.514171	hypothetical protein
Smp_095460.1	-2.12888	0.118074	hypothetical protein
Smp_102400.1	0.679251	0.241053	galactosyltransferase
Smp_105190.1	-1.35784	0.226308	collagen alpha chain
Smp_106390.1	-1.09089	0.139749	KRAB A domain containing protein
Smp_118960.1	0.742341	0.0449479	jun protein
Smp_120140.1	-1.63465	0.00603806	hypothetical protein
Smp_120330.1	-1.19021	0.0436253	hypothetical protein
Smp_121960.1	-0.936334	0.0103541	leucine rich repeat containing protein 4
Smp_122320.1	-0.782691	0.139116	hypothetical protein
Smp_123400.1	-0.626905	0.154462	hypothetical protein
Smp_123830.1	0.166678	0.709057	collagen alpha (xi) chain
Smp_123840.1	1.03834	0.041543	neurexin 2 alpha
Smp_124890.1	-2.6087	0.0553661	hypothetical protein
Smp_125140.1	-1.68167	0.0611876	hypothetical protein
Smp_125150.1	0.461087	0.539638	glycoprotein 2 beta D xylosyltransferase
Smp_126290.1	-0.845572	0.0123701	hypothetical protein
Smp_127030.1	-0.977589	0.0125158	invadolysin (M08 family)
Smp_127190.1	0.405609	0.0970398	hypothetical protein
Smp_127260.1	-0.728824	0.146949	hypothetical protein
Smp_129170.1	0.108727	0.762522	dual specificity
Smp_129290.1	-1.48694	0.0186446	hypothetical protein
Smp_130370.1	1.66876	0.00890882	elongation of very long chain fatty acids
Smp_130700.1	-1.11758	0.36151	hypothetical protein
Smp_131750.1	-0.713766	0.181283	hypothetical protein
Smp_132110.1	-1.00264	0.0688986	hypothetical protein
Smp_132360.1	-0.797944	0.101952	hypothetical protein
Smp_132960.1	-0.68954	0.136653	hypothetical protein
Smp_133680.1	0.860325	0.325065	hypothetical protein
Smp_133970.1	-0.82772	0.061802	hypothetical protein
Smp_134130.1	-0.188567	0.724686	ring canal kelch
Smp_136880.1	-0.351065	0.757386	hypothetical protein
Smp_137290.1	-1.16293	0.0245146	hypothetical protein
Smp_137810.1	-0.591996	0.391492	hypothetical protein
Smp_138650.1	-0.757243	0.0980448	hypothetical protein
Smp_138820.1	-0.821538	0.0951444	hypothetical protein
Smp_140280.1	-0.971891	0.0304802	hypothetical protein
Smp_141870.1	-1.23389	0.0165957	hypothetical protein
Smp_144150.1	-1.06676	0.0171708	hypothetical protein
Smp_144510.1	-0.629086	0.0890859	hypothetical protein
Smp_145760.1	5.86132	0.00663691	transmembrane protein 62
Smp_146680.1	-0.454355	0.117891	metal transporter CNNM4
Smp_147130.1	-0.777273	0.0688239	hypothetical protein
Smp_149970.1	-0.948522	0.102757	hypothetical protein
Smp_150000.1	-1.07466	0.0396962	hypothetical protein
Smp_150240.1	-1.64944	0.138976	secretory glycoprotein k5
Smp_154310.1	-0.743419	0.119002	hypothetical protein
Smp_154730.1	0.236703	0.415614	rna binding protein musashi
Smp_155660.1	-0.544258	0.267712	hypothetical protein
Smp_155710.1	-0.819596	0.0593417	hypothetical protein
Smp_157030.1	-0.847035	0.11252	hypothetical protein
Smp_158550.1	-0.303697	0.116441	semaphorin 5A
Smp_158750.1	-1.36983	0.0155158	forkhead box protein C2 B
Smp_159610.1	-0.956838	0.0420373	hypothetical protein
Smp_160230.1	-1.76144	0.0084765	polyprotein
Smp_160980.1	-0.939116	0.0080787	hypothetical protein
Smp_161390.1	-1.68671	0.110677	hypothetical protein
Smp_161690.1	-1.29228	0.0243231	hypothetical protein
Smp_162950.1	-0.922501	0.0424242	hypothetical protein
Smp_163060.1	0.344919	0.539638	egg protein CP391S
Smp_163370.1	-0.827338	0.0392866	hypothetical protein
Smp_164590.1	-0.461027	0.349125	fibrillar collagen chain FAp1 alpha
Smp_164870.1	-1.29976	0.0106669	hypothetical protein
Smp_165450.1	-0.98647	0.0111192	subfamily M3A non peptidase ue
Smp_166300.1	-0.279968	0.529356	hypothetical protein
Smp_166950.1	-0.788937	0.0562753	gag pol polyprotein
Smp_167720.1	-0.99766	0.0154991	hypothetical protein
Smp_168630.1	-0.857311	0.0972671	hypothetical protein
Smp_168790.1	-0.795618	0.420485	hypothetical protein
Smp_169170.1	-0.871867	0.159068	hypothetical protein
Smp_170190.1	-1.18523	0.0349354	hypothetical protein
Smp_171500.1	-0.628478	0.457088	hypothetical protein
Smp_172870.1	0.711621	0.294724	hypothetical protein
Smp_173310.1	-0.903231	0.0407873	hypothetical protein
Smp_173950.1	-0.717337	0.0682796	hypothetical protein
Smp_174460.1	-0.731083	0.0569515	hypothetical protein
Smp_174560.1	-0.810264	0.0291454	hypothetical protein
Smp_175080.1	-0.875209	0.0901218	hypothetical protein
Smp_175880.1	-1.06661	0.0709576	hypothetical protein
Smp_177070.1	-1.03331	0.0678113	hypothetical protein
Smp_177670.1	-0.629457	0.354638	placental protein 11
Smp_177750.1	-0.66202	0.262917	hypothetical protein
Smp_178630.1	-2.64091	0.0254986	hypothetical protein
Smp_179190.1	-1.61564	0.0832419	hypothetical protein
Smp_179260.1	1.01207	0.0682796	alpha galactosidase:alpha n
Smp_179700.1	1.80802	0.017871	hypothetical protein
Smp_180630.1	1.78806	0.0257193	oligomeric Golgi complex component
Smp_180640.1	-1.34498	0.0151259	oligomeric Golgi complex component
Smp_181010.1	0.402716	0.343085	integrin alpha ps
Smp_181070.1	-0.915183	0.0567468	hypothetical protein
Smp_184750.1	-0.639505	0.139898	gag pol polyprotein
Smp_184840.1	-1.00992	0.0785159	hypothetical protein
Smp_185870.1	-0.836657	0.140473	hypothetical protein
Smp_189170.1	-0.835647	0.0867241	hypothetical protein
Smp_189480.1	-0.876895	0.0612831	hypothetical protein
Smp_190300.1	-1.16071	0.00984956	hypothetical protein
Smp_190540.1	-1.10244	0.00995681	hypothetical protein
Smp_190710.1	-0.796568	0.0487408	hypothetical protein
Smp_191210.1	1.05335	0.123376	hypothetical protein
Smp_191690.1	0.257055	0.592735	tumor susceptibility gene 101 protein
Smp_191880.1	-0.573828	0.514842	hypothetical protein
Smp_192880.1	-0.786354	0.0538175	hypothetical protein
Smp_193940.1	-0.624699	0.163492	hypothetical protein
Smp_193950.1	-0.913349	0.0493052	hypothetical protein
Smp_194440.1	-1.23715	0.0228909	hypothetical protein
Smp_194870.1	1.17772	0.0610845	histone H4
Smp_197110.1	-0.93014	0.013808	gag pol polyprotein
Smp_197310.1	-2.39439	0.0556666	hypothetical protein
Smp_197780.1	-0.586487	0.610072	lin 7 protein
Smp_198260.1	2.61829	0.00632116	serine:threonine protein kinase
Smp_199090.1	-0.665829	0.0717176	peptidyl glycine alpha amidating
Smp_199620.1	-1.86702	0.09973	serine:threonine protein phosphatase PP1
Smp_200010.1	-1.39448	0.130157	hypothetical protein
Smp_200130.1	-1.28039	0.0595733	hypothetical protein
Smp_200190.1	-2.20108	0.0991596	lung cancer oncogene 5
Smp_200310.1	1.09767	0.26179	hypothetical protein
Smp_200880.1	-1.16108	0.0639558	hypothetical protein
Smp_201030.1	2.04326	0.0576002	lung cancer oncogene 5
Smp_201240.1	-0.20689	0.851246	hypothetical protein
Smp_201610.1	-0.513243	0.657527	hypothetical protein
Smp_202060.1	-4.27589	0.0069738	hypothetical protein
Smp_202480.1	0.40953	0.616057	liquid facets
Smp_202490.1	-1.83481	0.0374853	hypothetical protein
Smp_202720.1	-1.71366	0.077047	hypothetical protein
Smp_203800.1	-1.93567	0.0261129	hypothetical protein
Smp_203830.1	0.46395	0.150048	hypothetical protein
Smp_203910.1	0.228474	0.757612	hypothetical protein
Smp_204040.1	-1.12811	0.120219	hypothetical protein
Smp_204220.1	-1.51639	0.136257	hypothetical protein
Smp_204340.1	-0.877753	0.414542	hypothetical protein
Smp_204810.1	-0.244369	0.450578	hypothetical protein
Smp_205030.1	-1.63248	0.0146542	hypothetical protein
Smp_205060.1	-1.57307	0.0617367	hypothetical protein
Smp_205340.1	-0.26431	0.623605	hypothetical protein
Smp_205380.1	0.629059	0.375954	hypothetical protein
Smp_205520.1	-2.66136	0.00893821	hypothetical protein
Smp_205530.1	-0.771691	0.546374	hypothetical protein
Smp_206150.1	-2.44237	0.00643588	hypothetical protein
Smp_206230.1	-2.13086	0.0201306	hypothetical protein
Smp_206240.1	-1.38819	0.228343	hypothetical protein
Smp_209080.1	-0.818259	0.272457	oligomeric Golgi complex component
Smp_210800.1	-0.342802	0.56441	regulator of G protein signaling 7
Smp_212070.1	-0.778907	0.112776	hypothetical protein
Smp_212180.1	0.609149	0.157407	glucose dehydrogenase (acceptor)

## Sheet: 3.1
GeneID	log2(bT/sT)	FDR_(bT/sT)	log2(bO/sO)	FDR_(bO/sO)	Product
Smp_000050.1	0.925919	0.00512972	2.12006	5.87513e-12	transient receptor potential cation channel
Smp_000200.1	-0.934186	9.68584e-06	-1.71605	6.88785e-21	NEDD4 binding protein 2 2
Smp_002930.1	-1.67071	0.0235316	3.55474	1.87234e-08	histone H2A
Smp_003110.1	-1.1711	0.0273635	2.04237	6.22373e-07	Nadrin protein
Smp_006860.1	-0.793928	0.0383371	-2.8615	6.58436e-22	PDZ and LIM domain protein Zasp
Smp_008450.1	0.590501	0.0295753	-2.08531	6.24777e-23	leucine rich repeat and death domain containing protein
Smp_012440.1	-0.842486	0.00554737	-0.86386	0.000372241	glucose transport protein
Smp_014570.1	1.33047	0.00193453	-1.54848	1.90745e-05	Saposin,IPR008139 Saposin
Smp_015050.1	-0.637265	0.0109854	-0.703486	0.000536971	choline kinase
Smp_015190.1	0.806512	0.0231344	-2.056	1.96937e-13	serine rich repeat protein
Smp_015480.1	0.879704	0.00384465	-1.80187	5.26884e-13	hypothetical protein
Smp_018170.1	-1.52384	3.41315e-07	-1.86038	1.05413e-13	zinc finger protein
Smp_019310.1	-1.08073	0.00457167	-4.57719	1.48541e-49	dynein light chain
Smp_020070.1	-0.853799	0.0147998	-3.54578	1.62107e-35	hypothetical protein
Smp_025370.1	0.822454	0.0193949	3.28577	4.3431e-31	lipopolysaccharide induced transcription factor regulating TNF alpha
Smp_027430.1	-0.712668	0.0310161	-1.42919	3.11418e-08	EF hand domain containing family member A2
Smp_034120.1	-0.62471	0.00193453	-0.913631	6.55308e-08	synaptosomal associated protein 23 kDa
Smp_034440.1	-1.22128	0.0039642	-2.24036	6.40396e-11	hypothetical protein
Smp_035290.1	-1.37641	0.00534983	-1.85469	3.31326e-06	hypothetical protein
Smp_035560.2	-1.10949	4.69539e-06	-4.28437	9.67776e-75	hypothetical protein
Smp_040680.1	1.18863	0.0121527	-3.08385	3.79952e-14	dynein light chain
Smp_041550.1	-1.0003	0.016159	-1.78766	1.3558e-07	hypothetical protein
Smp_042770.1	-0.738234	0.000498534	-0.860255	2.70119e-06	TBC1 domain family 0
Smp_043110.1	-0.86965	0.00501913	-3.30456	1.41765e-58	hypothetical protein
Smp_045550.1	-1.06145	0.00338516	-4.05066	7.54802e-37	annexin
Smp_046360.1	-1.10241	0.00337127	-1.85751	5.49753e-10	Zinc finger protein 143
Smp_046430.1	-0.745421	9.37421e-05	0.797864	4.81314e-06	ubiquitin carboxyl terminal hydrolase
Smp_047640.1	-0.837554	0.0385846	-3.46101	2.18619e-26	ferritin, heavy polypeptide 1
Smp_047650.1	-0.730472	0.00254236	-3.58835	4.05675e-66	ferritin, heavy polypeptide 1
Smp_047660.1	-1.18477	0.00207151	-4.06111	2.05053e-33	ferritin, heavy polypeptide 1
Smp_047680.1	-1.18828	0.00325734	-4.08346	5.25662e-31	ferritin, heavy polypeptide 1
Smp_049240.1	-1.40309	0.00777804	-2.49246	9.40578e-09	major egg antigen
Smp_049250.1	-1.04093	4.97601e-06	-2.3354	4.2209e-29	major egg antigen
Smp_049270.1	-0.67626	0.00325734	-3.00175	1.67591e-55	Major egg antigen (p40)
Smp_049890.1	-0.696601	0.0357188	0.787925	0.00326615	WD repeat domain containing protein 83
Smp_053420.1	-0.675519	0.00218169	-1.35002	1.39702e-13	fermitin family 1
Smp_053900.1	-0.666041	0.0330137	3.07091	3.08581e-29	beta hexosaminidase subunit beta
Smp_056990.1	-0.745434	0.000279906	-2.21009	9.01453e-31	thyroid receptor interacting protein 11 (Sj) / hypothetical
Smp_059170.2	1.03261	0.0025524	-4.00058	1.81461e-34	troponin i
Smp_059980.1	-1.08965	0.0121527	-4.37574	2.20466e-30	arginase
Smp_070540.1	-0.912527	2.42775e-05	-2.39593	8.57954e-35	hypothetical protein
Smp_070630.1	1.27193	0.000320161	-2.34492	1.65184e-08	protein unc 112
Smp_071390.1	-1.08183	0.00777295	-4.61453	1.50829e-38	adenylate kinase
Smp_072210.1	-0.687491	0.0436719	-1.21575	3.19665e-06	zinc finger protein 395
Smp_074150.1	0.706519	0.0025524	-2.03849	4.98059e-21	annexin
Smp_075400.1	-2.16143	4.02357e-12	-2.59449	3.95875e-18	hypothetical protein
Smp_077720.1	-0.781862	0.0357794	-3.31393	9.57681e-30	annexin
Smp_077980.1	-1.08295	0.000183985	-2.69739	7.7627e-31	neuroendocrine convertase 2
Smp_083770.1	0.85303	0.0236723	-4.79109	7.61622e-53	anoctamin 7
Smp_084450.1	0.889042	0.0202999	-2.34355	2.23847e-15	hypothetical protein
Smp_086960.1	-0.868875	0.0371485	1.36103	3.30866e-05	Lipoyltransferase 1, mitochondrial
Smp_092020.1	1.31449	2.9703e-05	-3.69135	1.15592e-37	cement protein 3B variant 2
Smp_093930.2	-0.649017	0.00258744	-3.37851	9.58365e-75	Receptor Tyrosine Kinase egfrA
Smp_094770.1	1.26477	0.0179093	1.2817	0.00445893	hypothetical protein
Smp_095090.1	-0.698564	0.0273635	0.724687	0.00416187	solute carrier family 37
Smp_096390.1	-1.4301	0.000590672	-2.37798	1.47866e-13	16 kda calcium binding protein
Smp_096410.2	-1.14119	0.0376741	-3.82282	1.98662e-21	16 kda calcium binding protein
Smp_096790.1	0.899439	0.0147998	-0.977334	0.0012501	hypothetical protein
Smp_105080.1	-1.1161	0.0105422	1.55332	8.12132e-06	Endonuclease G
Smp_105360.1	-0.895532	0.0342213	-1.0638	0.00102131	neurogenic locus notch protein
Smp_114620.1	-0.98065	0.0417674	-1.75198	6.95263e-08	adenosinetriphosphatase
Smp_122060.1	-1.93447	4.97601e-06	-2.64957	3.26692e-13	hypothetical protein
Smp_123000.2	-0.811166	0.0428208	-2.38195	8.1645e-15	ski oncogene
Smp_123020.1	0.656935	0.0142782	-2.60887	1.26091e-30	protein serine:threonine kinase
Smp_123270.1	0.997542	0.00501913	-1.28434	1.92751e-05	Sj Ts1
Smp_124760.1	-1.20989	3.60836e-06	-4.60368	4.75826e-72	hypothetical protein
Smp_125350.1	-1.37513	0.00032473	-1.0173	0.00296534	BC026374 protein (S09 family)
Smp_125890.1	-0.94777	0.0025524	-0.765383	0.00421579	dna photolyase
Smp_126500.1	0.817879	0.000243559	-1.90245	3.14062e-19	tensin C1 domain containing phosphatase
Smp_127000.1	-1.33865	0.0039642	-3.07669	3.79952e-14	Large neutral amino acids transporter small
Smp_127470.1	0.787192	0.0436719	-2.08524	2.36457e-11	hypothetical protein
Smp_127710.1	0.763939	0.0267412	4.07432	4.21347e-31	hypothetical protein
Smp_127990.1	-1.16007	0.0376741	-2.77477	3.59277e-10	MEG 13
Smp_128230.1	-0.665811	0.00143946	-1.70116	2.03824e-21	neurogenic locus notch protein
Smp_131580.1	-0.670107	0.00143005	-2.0357	8.34089e-27	lysosomal alpha mannosidase
Smp_133250.1	-0.706454	0.000120771	-1.31902	7.99279e-17	discoidin domain containing receptor 2
Smp_133690.1	-0.668798	0.0436712	-3.21603	7.57214e-36	discoidin domain containing receptor 2
Smp_134870.1	-1.84823	0.0117237	-2.20192	0.000210946	early growth response protein (M+sF)
Smp_135260.1	-0.597989	0.00501913	2.19237	2.19677e-34	ethanolaminephosphotransferase 1
Smp_136930.1	-0.757382	0.0463916	-3.49168	8.76595e-33	hypothetical protein
Smp_137120.1	-0.800779	0.0095247	0.982906	0.000191603	hypothetical protein
Smp_138880.1	-1.07924	0.00103251	-1.97225	7.85039e-13	RNA binding protein fox 1 1
Smp_139160.1	1.29033	0.000450627	-1.7546	3.90492e-08	SmCL2 peptidase (C01 family)
Smp_139620.1	1.54136	0.00039342	-2.15714	7.32482e-09	hypothetical protein
Smp_140000.1	-1.11019	0.000498534	-2.46267	9.42863e-20	tetraspanin CD63 receptor
Smp_140360.1	-0.610567	0.0132754	-0.914449	3.40781e-06	hypothetical protein
Smp_140720.1	-1.39257	0.000554419	2.19207	3.48899e-08	hypothetical protein
Smp_141920.1	0.794411	0.0163339	-1.65667	3.12521e-09	SH3 and multiple ankyrin repeat domains protein
Smp_143090.1	0.626358	0.0436719	-1.10856	1.75207e-05	hypothetical protein
Smp_144700.1	-0.608169	0.00550405	-0.859611	2.02184e-06	5' AMP activated protein kinase subunit gamma
Smp_145370.1	-0.630864	0.0139681	0.633658	0.00334878	hypothetical protein
Smp_145890.1	-0.702236	0.0276444	-2.53739	3.33873e-25	adamTS protein 3
Smp_146810.1	1.19678	0.0016609	4.34535	4.34172e-30	protein diaphanous
Smp_147550.1	0.797958	0.0307736	5.11533	3.07228e-44	twik family of potassium channels
Smp_147680.1	-1.97759	5.01077e-05	-3.06794	1.77239e-13	EF hand containing, Ca2+ binding
Smp_148050.1	-0.620293	0.00229703	0.842458	2.295e-06	glutaminyl tRNA synthetase
Smp_148430.1	0.943771	0.0248171	-1.46286	1.13998e-05	hook protein
Smp_148660.1	-0.607762	0.0412259	1.00641	1.65267e-05	dna ligase 4
Smp_149820.1	0.715189	0.0162197	3.0822	4.62533e-32	glycoprotein N acetylgalactosamine 3-beta galactosyltransferase
Smp_150730.1	-1.09052	5.28031e-05	-0.718001	0.00256712	discoidin domain containing receptor 2
Smp_152450.1	-0.951248	0.02755	-1.8197	1.45174e-08	hypothetical protein
Smp_152610.1	-0.852054	0.011576	1.07041	7.36269e-05	protein hook 3
Smp_153730.1	-0.590522	0.0294176	2.07858	2.82609e-21	protein LAS1
Smp_154490.1	-1.2661	9.05029e-08	-1.96374	8.42637e-21	ras associating and dilute domain containing protein
Smp_158510.1	-1.26125	0.0156161	-1.67313	0.000103112	diacylglycerol O-acyltransferase 1
Smp_158670.1	0.625816	0.00239547	0.672079	0.000240886	hypothetical protein
Smp_159140.1	-0.687694	0.00133175	3.03153	6.87271e-55	Solute carrier organic anion transporter family
Smp_159470.1	0.815502	0.0357794	3.50909	1.88692e-28	hypothetical protein
Smp_159590.1	-1.1937	5.11125e-07	-2.25489	2.59661e-26	hypothetical protein
Smp_159920.1	-1.00123	0.0204926	6.0701	2.71744e-44	protocadherin 11
Smp_160170.1	0.781851	0.032703	-1.58567	5.77128e-08	hypothetical protein
Smp_160830.1	-0.727034	0.000298827	-1.33069	1.26732e-14	phospholipase d3
Smp_161250.1	-0.637763	0.00778926	0.80676	7.59699e-05	microphthalmia associated transcription factor
Smp_163480.1	-2.085	0.0092516	-2.47075	6.14428e-05	hypothetical protein
Smp_164320.1	-1.24109	0.015566	-3.32011	1.25493e-16	hypothetical protein
Smp_164380.1	0.767466	0.00458904	-3.02756	1.00462e-37	protein KINase family member (kin 1)
Smp_166530.2	-1.65246	5.66897e-11	-3.07343	4.26098e-34	phospholipase A
Smp_168000.1	-1.00476	0.0245525	-2.57326	1.09846e-13	monocarboxylate transporter
Smp_168980.1	-0.66898	0.0477473	-2.80205	1.04593e-28	adenylate cyclase
Smp_173030.1	1.99857	4.03404e-07	-3.74581	1.13039e-23	aminopeptidase A (M01 family)
Smp_173210.1	-0.88388	0.000398703	-0.790551	0.000221204	zinc finger protein XlCOF6
Smp_174430.1	0.742175	0.0273635	-1.12728	4.06006e-05	hypothetical protein
Smp_174740.1	-0.710036	0.0330163	1.11372	3.28451e-05	small subunit processome component 20
Smp_175390.1	-1.36163	0.000181798	-4.39064	2.27351e-44	hypothetical protein
Smp_175720.1	-0.899991	0.0282809	-3.83037	3.08687e-21	E3 ubiquitin protein ligase TRIM9
Smp_176610.1	-0.599725	0.00261088	-2.72818	5.1755e-58	BTB:POZ domain containing protein
Smp_178790.1	-1.00228	0.00501913	-1.83374	6.00075e-11	hypothetical protein
Smp_179170.1	1.51509	0.00753788	-2.3541	5.71636e-07	hemoglobinase (C13 family)
Smp_179370.1	3.29311	9.77188e-06	-2.53858	8.83649e-05	low density lipoprotein (LDL) receptor
Smp_179490.1	-0.790706	0.0194764	-2.96334	7.15772e-26	hypothetical protein
Smp_185680.1	-1.52426	0.00261806	-1.75215	3.50909e-05	major egg antigen
Smp_186020.1	-1.3761	0.0232526	-1.85628	9.89827e-05	major egg antigen
Smp_195060.1	1.04762	0.000432852	-1.67325	7.87537e-11	hypothetical protein
Smp_196250.1	-0.627094	0.0471329	-2.78113	4.35145e-32	supervillin
Smp_199490.1	0.809657	0.0273635	-1.31105	1.46645e-05	diacylglycerol kinase zeta iota
Smp_201730.1	2.32694	0.00013069	-2.10491	7.16804e-05	hypothetical protein
Smp_205580.1	-3.91732	2.05032e-07	-3.86528	1.01298e-05	hypothetical protein
Smp_211160.1	-0.777334	0.00046551	0.631866	0.00145614	ATP dependent RNA helicase DHX33
Smp_213910.1	-1.07181	0.00146625	-3.15556	8.76668e-30	type IV collagen alpha 1 chain

## Sheet: 3.2
GeneID	log2(bT/sT)	FDR_(bT/sT)	log2(bO/sO)	FDR_(bO/sO)	Product
Smp_000020.1	-0.0778562	0.826533	-0.219848	0.23439	bifunctional protein NCOAT
Smp_000030.1	-0.135121	0.675137	0.33781	0.0692574	26s proteasome regulatory particle subunit
Smp_000040.1	-0.104683	0.702017	-0.00789157	0.969596	kinesin light chain
Smp_000080.1	-0.413822	0.208277	-0.325162	0.175814	SNARE complex protein
Smp_000140.1	0.237135	0.368304	0.539147	0.00196427	hypothetical protein
Smp_000150.1	-0.108059	0.684386	0.356097	0.0171383	phd finger protein 10
Smp_000190.1	-0.3973	0.15195	-0.421455	0.0357282	short chain dehydrogenase:reductase family 16C
Smp_000210.1	-0.708116	0.48608	-0.624033	0.330646	hypothetical protein
Smp_000220.1	-0.0417816	0.956335	-0.648998	0.0351994	hypothetical protein
Smp_000240.1	-0.336712	0.358847	0.0925158	0.73644	RNA binding protein EWS
Smp_000260.1	-0.25823	0.498136	-0.632242	0.00726648	proactivator polypeptide Saposin
Smp_000310.1	0.480531	0.0085767	0.46819	0.00299366	transmembrane protein 41B
Smp_000460.1	0.237797	0.596545	0.504599	0.0651793	Nice 4 protein
Smp_000520.1	0.119451	0.7873	-0.274222	0.250574	hypothetical protein
Smp_000530.1	-0.0271871	0.95177	-0.548395	0.00317229	zinc finger transcription factor gli2
Smp_000590.1	0.406909	0.0662804	0.4858	0.00524799	28S ribosomal protein S26, mitochondrial
Smp_000610.1	0.105885	0.933329	0.411609	0.466063	hypothetical protein
Smp_000640.1	-0.0351673	0.94347	0.266279	0.221057	hypothetical protein
Smp_000670.1	0.162541	0.526537	0.14897	0.380274	ArfGAP with coiled coil, ankyrin repeat and PH
Smp_000680.1	-0.170953	0.60962	0.243168	0.235401	mitochondrial ornithine transporter 1
Smp_000700.1	-0.477119	0.01187	0.162006	0.333236	SET and MYND domain containing protein 4
Smp_000720.1	0.0174863	0.968478	0.249187	0.183558	homeodomain interacting protein kinase 2
Smp_000740.2	-0.0580223	0.895116	0.108861	0.630877	multiubiquitin binding protein S5a, putative
Smp_000820.1	0.377609	0.685827	0.224572	0.708522	hypothetical protein
Smp_000870.1	-0.400258	0.0923591	-0.0140361	0.951322	FYVE, RhoGEF and PH domain containing protein 4
Smp_000890.1	0.0146755	0.965866	-0.200238	0.166422	nucleoporin nup53
Smp_000990.1	0.131931	0.599565	0.173914	0.265385	exocyst complex component 1
Smp_001020.1	-0.258737	0.595307	0.235437	0.430819	A:G specific adenine DNA glycosylase
Smp_001030.1	-0.0352483	0.941048	-0.249083	0.227097	5' AMP activated protein kinase subunit gamma
Smp_001040.1	0.0109063	0.9804	-0.270656	0.126396	kinesin heavy chain
Smp_001090.1	0.0845037	0.814688	0.0973528	0.628731	nuclear pore complex protein Nup107
Smp_001095.1	0.228246	0.4067	0.0209497	0.923368	tudor domain containing protein 3
Smp_001120.1	-0.010053	0.988173	0.313628	0.18283	mitochondrial ribosomal protein l50
Smp_001150.1	-0.024606	0.94982	0.0430375	0.818155	protein lunapark
Smp_001180.1	-0.222359	0.481414	-0.564992	0.00381627	steroid receptor interacting snf2 domain
Smp_001210.1	-0.13223	0.762009	0.304788	0.207073	myh9 protein
Smp_001390.1	0.176194	0.679265	0.0253114	0.931928	nck associated protein 1
Smp_001410.1	0.0269096	0.94536	-0.26806	0.109506	glyoxalase domain containing protein 4
Smp_001430.1	0.107905	0.772208	-0.323351	0.105283	ubiquinone biosynthesis protein
Smp_001520.1	0.443254	0.537698	0.253558	0.600873	hypothetical protein
Smp_001530.1	-0.0456226	0.91411	0.11195	0.585365	exocyst complex component 8
Smp_001590.1	0.329424	0.112906	0.417808	0.0078505	hypothetical protein
Smp_001940.1	0.168243	0.585262	-0.286731	0.121916	DREV protein
Smp_001960.1	0.213453	0.301839	0.409787	0.00362796	39S ribosomal protein L1, mitochondrial
Smp_002160.1	0.19755	0.428229	-0.135221	0.425586	dna methyltransferase 1 associated protein 1
Smp_002190.1	-0.0800085	0.873481	0.419398	0.085063	Cleavage and polyadenylation specificity factor
Smp_002280.1	0.0128	0.980756	0.518728	0.0174139	kinesin protein KIF2A like
Smp_002380.1	0.204918	0.391647	0.0898964	0.601241	ubiquitin domain containing protein UBFD1
Smp_002550.1	-0.0606317	0.909934	0.640176	0.00930392	RNA binding protein 8A
Smp_002600.1	0.127237	0.711746	-0.196901	0.326806	Lysosomal Pro X carboxypeptidase
Smp_002810.1	0.184274	0.525596	-0.223231	0.229884	fidgetin protein 1
Smp_002840.1	0.0986082	0.678688	-0.178287	0.193548	hypothetical protein
Smp_002960.1	-0.101433	0.724466	0.514744	0.000714946	pelota
Smp_003130.1	-0.187583	0.711909	0.365863	0.218028	udp glucose pyrophosphatase
Smp_003140.1	-0.289268	0.260622	0.0591001	0.768085	sorting nexin 32
Smp_003250.1	0.560249	0.0458956	0.182034	0.446959	hypothetical protein
Smp_003330.1	0.497925	0.120069	-0.573927	0.0161057	sjogren syndrome nuclear autoantigen
Smp_003630.1	0.168754	0.49666	0.250739	0.116908	splicing factor 3a subunit 3
Smp_003660.1	-0.0323733	0.95177	0.34824	0.131027	spliceosome RNA helicase DDX39B
Smp_003710.1	0.20199	0.451997	0.0374539	0.851257	tropomodulin
Smp_003760.1	-0.4118	0.665129	-1.12149	0.0343505	hypothetical protein
Smp_003790.1	0.359034	0.732306	-0.212948	0.739489	hypothetical protein
Smp_003860.1	-0.175777	0.684386	0.299048	0.235483	hypothetical protein
Smp_003940.1	-0.140475	0.740403	0.315763	0.182384	methyltransferase C20orf7
Smp_003980.1	0.0710923	0.796755	0.229007	0.118753	family C2 unassigned peptidase (C02 family)
Smp_003990.1	-0.368351	0.450278	-0.107081	0.758809	triosephosphate isomerase 1a
Smp_004040.1	-0.271741	0.362761	0.0930241	0.66512	transcriptional adapter 2 beta
Smp_004070.1	0.471041	0.575605	-1.36	0.0107897	carbonic anhydrase
Smp_004090.1	-0.00545841	0.993748	0.110449	0.598817	hypothetical protein
Smp_004120.1	-0.167399	0.678984	0.259914	0.269873	AMP deaminase 2
Smp_004160.1	0.164637	0.701705	0.531959	0.0743969	hypothetical protein
Smp_004190.1	-0.0517358	0.893693	0.0381176	0.856037	cationic amino acid transporter 4
Smp_004200.1	0.000236496	1	-0.422943	0.0403902	PPPDE peptidase domain containing protein
Smp_004220.1	-0.220078	0.472031	0.177014	0.388672	fatty acid amide hydrolase 1
Smp_004230.1	0.163753	0.87868	-0.879032	0.0662856	hypothetical protein
Smp_004260.1	0.235602	0.383057	0.0846306	0.665924	sorting nexin 6
Smp_004310.1	-0.129328	0.694728	0.384627	0.0404862	ATPase, H+ transporting, lysosomal, V0 subunit
Smp_004350.1	-0.129266	0.704018	0.384912	0.0511259	ubiquitin conjugating enzyme E2 L3
Smp_004480.1	0.0017007	0.999109	0.259818	0.0861473	red protein (ik factor) (cytokine ik)
Smp_004540.1	0.639441	0.408331	-0.938241	0.0561671	hypothetical protein
Smp_004550.1	0.484049	0.036023	0.199464	0.313311	hypothetical protein
Smp_004630.1	-0.632817	0.0834399	-0.403863	0.14025	UDP galactose translocator
Smp_004680.1	0.02445	0.95177	-0.369795	0.0281659	interferon developmental regulator
Smp_004780.1	0.113681	0.832074	0.268454	0.349125	immunophilin
Smp_004810.3	0.0716737	0.849675	0.0545043	0.800051	protein phosphatase type 1
Smp_004910.1	-0.0397165	0.928712	0.111591	0.576674	RAB14, member RAS oncogene family
Smp_005000.1	0.291602	0.228853	0.176491	0.335616	NECAP protein CG9132
Smp_005050.1	0.180703	0.618673	-0.151084	0.503348	Oxidoreductase HTATIP2
Smp_005060.1	-0.225546	0.7449	0.0767802	0.86162	hypothetical protein
Smp_005070.1	0.141771	0.630634	-0.434252	0.0108858	chaperone protein DnaJ
Smp_005160.1	-0.153445	0.647178	-0.284181	0.15015	muscleblind protein
Smp_005190.2	-0.0709268	0.790216	-0.0550662	0.719006	mitogen activated protein kinase
Smp_005200.1	-0.01178	0.985703	-0.0517183	0.847908	mitogen activated protein kinase
Smp_005210.1	-0.0251545	0.943782	0.299126	0.0518986	histone deacetylase 1
Smp_005230.2	0.0824372	0.814688	-0.0166836	0.940408	reticulocalbin
Smp_005260.1	-0.00486401	0.995679	0.47607	0.053855	tho complex subunit 4 THOC
Smp_005320.1	0.284361	0.358847	0.428814	0.039292	hypothetical protein
Smp_005390.2	-0.0320586	0.931868	-0.29662	0.0558999	acetolactate synthase protein
Smp_005500.1	-0.0635203	0.886773	0.326787	0.13084	polypeptide N acetylgalactosaminyltransferase
Smp_005520.1	0.382779	0.188338	0.55705	0.0084387	PR domain zinc finger protein 5
Smp_005570.1	0.259372	0.329154	-0.0218587	0.921133	cysteine:serine rich nuclear protein 2
Smp_005780.1	0.0996512	0.821959	0.22737	0.333787	hypothetical protein
Smp_005790.1	-0.202314	0.537239	-0.195397	0.354407	guanine nucleotide binding protein (G protein)
Smp_005860.1	0.00271266	0.999109	-0.236063	0.387551	heterogeneous nuclear ribonucleoprotein k
Smp_005900.1	-0.287985	0.368304	0.0397414	0.872837	BAG family molecular chaperone regulator 3
Smp_005910.1	0.503754	0.0209853	-0.364481	0.0437113	protein tyrosine phosphatase type IVA 1
Smp_006060.1	-0.152377	0.562511	-0.0925745	0.591378	hypothetical protein
Smp_006230.1	-0.0839547	0.811127	0.0505926	0.804913	membralin
Smp_006240.1	-0.456278	0.211219	-0.034668	0.91243	membralin
Smp_006250.2	0.131833	0.7449	0.0201803	0.941084	polycomb protein SCMH1
Smp_006290.1	-0.228109	0.496161	0.104071	0.654905	hypothetical protein
Smp_006300.1	-0.368331	0.34183	0.149309	0.603562	hypothetical protein
Smp_006320.1	-0.100303	0.795608	0.0037211	0.993076	KH domain containing, RNA binding, signal
Smp_006340.1	0.189142	0.41817	-0.00957096	0.961616	transmembrane protein 85
Smp_006350.2	0.128564	0.752228	-0.0707057	0.775918	proteasome associated protein ECM29
Smp_006550.1	-0.131857	0.794569	0.474718	0.0762428	glutaredoxin 3
Smp_006590.1	0.175445	0.64971	-0.28521	0.214313	zinc finger HIT domain containing protein 2
Smp_006680.1	0.00372326	0.995679	-0.53876	0.00289132	Programmed cell death protein 10
Smp_006690.1	-0.0279016	0.936605	0.136409	0.379755	dnaJ subfamily C 7
Smp_006700.2	-0.106952	0.742795	0.195253	0.293616	zinc finger protein 106
Smp_006720.2	-0.351095	0.376975	0.179735	0.524342	Synaptobrevin,domain containing protein
Smp_006740.1	0.188128	0.560669	0.0996597	0.643483	major vault protein
Smp_006760.1	0.0935971	0.850519	-0.130464	0.626744	fasting inducible integral membrane protein
Smp_006810.1	0.0809038	0.774876	0.0979005	0.543108	lim domain only 4
Smp_006830.1	0.121215	0.707494	0.397021	0.0303742	Upstream activation factor subunit UAF30
Smp_006930.1	0.197513	0.34155	-0.162953	0.267344	beta 1 3 galactosyltransferase brn
Smp_006970.1	0.390724	0.0572699	-0.150168	0.396575	Rho GTPase activating protein 1
Smp_007000.1	-0.143333	0.795127	0.618805	0.0319509	DNA replication complex GINS protein PSF1
Smp_007170.1	0.0516963	0.904198	0.163437	0.436163	calcium binding protein 39
Smp_007180.1	-0.0729916	0.811697	0.0337214	0.852081	hypothetical protein
Smp_007210.1	0.128105	0.686733	-0.0443462	0.828519	rab GTPase activating protein 1
Smp_007260.2	0.0052913	0.994521	0.390873	0.0719385	sarco:endoplasmic reticulum calcium ATPase
Smp_007450.2	0.245409	0.276177	-0.442976	0.00445704	heat shock protein 67b2
Smp_007510.1	-0.194617	0.366232	0.326366	0.0236094	Cell division cycle 2 protein kinase 5
Smp_007550.1	0.1415	0.556189	0.21537	0.152894	leukotriene A 4 hydrolase
Smp_007650.1	-0.395073	0.202977	0.583983	0.00931287	glycogen debranching enzyme
Smp_007660.1	-0.00823752	0.981153	0.480809	0.00054605	transcription elongation factor A protein 1
Smp_007700.1	-0.451376	0.119203	-0.515968	0.0162254	rapamycin insensitive companion of mTOR
Smp_007710.1	-0.736138	0.145403	-0.312978	0.420954	rapamycin insensitive companion of mTOR
Smp_007770.1	0.136627	0.704954	0.0613486	0.786861	ubiquitin conjugating enzyme e2 o
Smp_007780.1	-0.328876	0.446064	-0.0513942	0.87191	ubiquitin conjugating enzyme e2 o
Smp_007960.1	-0.221788	0.480673	-0.0451705	0.843918	4 hydroxyphenylpyruvate dioxygenase
Smp_007970.1	0.253695	0.383275	0.265378	0.181661	ribosome maturation protein sbds
Smp_008070.1	-0.365681	0.622113	1.22744	0.00639091	thioredoxin
Smp_008120.1	0.271534	0.245067	0.195534	0.256559	Mediator of RNA polymerase II transcription
Smp_008140.1	-0.179951	0.767228	0.817137	0.0121091	translation initiation factor 3 subunit E
Smp_008220.1	-0.0534579	0.871071	0.414509	0.00836461	palmitoyltransferase ZDHHC11
Smp_008230.1	0.26994	0.274088	0.278935	0.109298	ras protein Rab 18
Smp_008260.1	-0.0683773	0.835781	-0.237999	0.153337	glycogen synthase kinase 3 alpha
Smp_008290.1	-0.0852085	0.810795	0.533051	0.00320541	trafficking protein particle complex subunit 9
Smp_008310.1	0.0574996	0.861793	0.574109	0.000320158	succinate dehydrogenase complex, subunit C
Smp_008320.1	-0.189068	0.686733	0.523136	0.053256	3'(2'), 5' bisphosphate nucleotidase
Smp_008360.1	-0.157688	0.762009	0.207236	0.4916	adenosine kinase
Smp_008400.1	0.119082	0.893691	0.166267	0.706519	adenosine kinase
Smp_008430.1	0.254721	0.225816	-0.181632	0.240465	hypothetical protein
Smp_008440.1	0.409579	0.116086	0.504433	0.00984784	dna directed rna polymerases i ii and iii
Smp_008500.2	0.100501	0.711746	0.523326	0.000502605	protein iws1
Smp_008545.1	-0.316684	0.601702	0.972877	0.00828758	heat shock protein 60 HSP60
Smp_008830.1	0.0235722	0.95177	-0.0119851	0.954146	SWI:SNF related, matrix associated, actin
Smp_008860.1	0.457264	0.301308	-0.176118	0.595245	phospholipid scramblase 1
Smp_008900.1	-0.057376	0.883023	0.0111515	0.963419	eukaryotic translation
Smp_009230.1	-0.342429	0.788418	0.545872	0.449237	hypothetical protein
Smp_009250.1	-0.2005	0.357691	-0.203446	0.170189	ATPase, F1:V1:A1 complex, alpha:beta subunit
Smp_009310.1	-0.029311	0.971996	0.840932	0.0130673	plasminogen activator inhibitor 1 RNA binding
Smp_009320.2	-0.189128	0.730293	0.101679	0.762522	transcription elongation factor b polypeptide 1
Smp_009400.1	-0.149835	0.576251	-0.0801138	0.648318	Serine:arginine repetitive matrix protein 2
Smp_009520.1	0.160155	0.580804	0.195089	0.279123	glutamyl tRNA synthetase
Smp_009530.1	-0.0506488	0.918468	0.53487	0.0127552	deoxycytidylate deaminase
Smp_009540.1	-0.0570757	0.8874	-0.548843	0.00303761	tripartite motif containing protein 2
Smp_009550.1	0.130991	0.589259	-0.239312	0.103121	DNA mismatch repair protein Mlh1
Smp_009580.1	-0.641788	0.394891	-1.13726	0.0197235	ubiquitin
Smp_009710.3	-0.239217	0.307545	0.224823	0.175922	general transcription factor 3C polypeptide 3
Smp_009780.2	-0.187808	0.689425	0.616278	0.0233237	hypothetical protein
Smp_009990.1	-0.0171646	0.970523	-0.264608	0.157454	tyrosine kinase
Smp_010100.1	0.256551	0.259177	0.562178	0.000424841	lipoic acid synthetase
Smp_010110.1	0.0880008	0.789894	0.545211	0.00129879	E3 ubiquitin protein ligase MARCH5
Smp_010140.1	0.267653	0.225958	0.523461	0.00082461	SRY (sex determining region Y) box 7
Smp_010160.1	-0.0200998	0.971643	0.0420097	0.870458	Suppressor of G2 allele of SKP1
Smp_010230.1	-0.0458645	0.916653	-0.476324	0.0129906	guanine nucleotide binding protein beta 1 4
Smp_010260.1	0.272721	0.312598	0.219706	0.25646	DNA repair protein complementing XP A cells
Smp_010280.1	-0.223498	0.530427	-0.26212	0.246866	monoacylglycerol lipase abhd12
Smp_010290.1	0.18811	0.576061	-0.115474	0.598168	ubiquilin 1
Smp_010370.1	0.0468759	0.904756	0.224578	0.235217	Receptor expression enhancing protein 6
Smp_010380.1	-0.238745	0.814688	-1.29028	0.00820012	isochorismatase domain containing protein
Smp_010620.1	-0.201133	0.671463	-0.0281594	0.931824	ester hydrolase C11orf54
Smp_010690.1	-0.243932	0.409949	-0.129572	0.53318	actin related protein 2:3 complex, subunit 2
Smp_010710.1	-0.292439	0.358761	0.417667	0.0541993	NADH dehydrogenase (ubiquinone) flavoprotein 1
Smp_010800.1	-0.105233	0.806684	0.340737	0.128333	prip interacting protein, pimt
Smp_010930.1	0.0626111	0.902929	0.524193	0.0297177	mitochondrial import receptor subunit tom70
Smp_010940.1	-0.318555	0.469495	-0.611141	0.0273428	Acidic leucine rich nuclear phosphoprotein pp32a
Smp_011030.1	-0.35123	0.54639	-0.215119	0.576754	heme binding protein 2
Smp_011100.1	0.58445	0.519846	-0.76025	0.186831	insulysin unit 3 (M16 family)
Smp_011120.1	-0.0379635	0.935343	0.412275	0.0418459	methionine aminopeptidase 2
Smp_011230.1	-0.104726	0.740284	-0.0330821	0.867714	GPI anchor transamidase
Smp_011270.2	-0.1866	0.663987	-0.0274715	0.926609	sj ts4 protein
Smp_011600.1	0.0415373	0.938538	-0.167168	0.4932	hypothetical protein
Smp_011660.1	-0.228145	0.537239	-0.45498	0.046633	protein kinase
Smp_011980.1	-0.101078	0.709439	0.0106451	0.956314	general transcription factor iih subunit 1
Smp_012010.1	-0.216758	0.687149	-0.246843	0.434182	forkhead box subgroup O
Smp_012050.1	-0.650411	0.315175	0.912021	0.0462706	bolA protein 3 like
Smp_012070.1	0.265838	0.378386	0.354969	0.0842444	hypothetical protein
Smp_012110.1	-0.391283	0.432409	0.589675	0.0747557	hypothetical protein
Smp_012150.1	-0.122102	0.644888	-0.356064	0.0200209	hypothetical protein
Smp_012280.1	0.0149739	0.967884	0.168229	0.29229	hypothetical protein
Smp_012340.1	-0.0218955	0.95177	0.329393	0.0320732	U3 small nucleolar RNA associated protein 14
Smp_012460.1	-0.399002	0.0475834	0.260007	0.111772	hypothetical protein
Smp_012470.1	0.0251427	0.947902	0.414458	0.0110973	26s protease regulatory subunit 7
Smp_012480.1	0.13072	0.604479	-0.0266471	0.878482	exonuclease 1
Smp_012540.1	0.517271	0.0237319	-0.0721245	0.731178	rRNA processing protein UTP23
Smp_012560.1	-0.280237	0.794569	-0.870288	0.10726	o methyltransferase
Smp_012570.1	-0.065463	0.83558	-0.115443	0.4932	van gogh
Smp_012680.1	0.715293	0.384472	-1.05376	0.0523323	Sushi:SCR:CCP,domain containing protein
Smp_012690.1	0.260915	0.195748	-0.386835	0.00716077	zinc finger protein
Smp_012740.2	-0.0250017	0.957951	-0.260371	0.19498	ankyrin repeat and MYND domain containing protein
Smp_012800.1	0.365103	0.13884	0.0921403	0.645698	barrier to autointegration factor
Smp_012810.1	0.394732	0.545916	-0.527965	0.155899	Four and a half LIM domains protein 3
Smp_012900.1	-0.0198089	0.949133	0.284293	0.0302749	poly(U) binding splicing factor PUF60
Smp_012930.1	-0.0784176	0.862287	0.52228	0.0193724	inosine 5' monophosphate dehydrogenase 2
Smp_012950.1	-0.0896314	0.945504	-0.649406	0.268402	cytoplasmic polyadenylation element binding
Smp_012970.1	-0.100299	0.750179	0.106199	0.567718	myotubularin
Smp_012980.1	-0.000895524	1	0.0905395	0.630742	eukaryotic translation initiation factor 3
Smp_013040.2	-0.358837	0.216927	-0.367904	0.0796967	cathepsin d (lysosomal aspartyl protease)
Smp_013080.1	0.429713	0.21258	-0.285024	0.275983	IQ and AAA domain containing protein 1
Smp_013150.1	0.024345	0.971996	0.264064	0.345824	riboflavin kinase
Smp_013300.1	-0.0531486	0.889236	0.412612	0.0218705	protein YIPF6
Smp_013360.1	0.225539	0.428318	0.242355	0.205351	u1 small nuclear ribonucleoprotein 70 kDa
Smp_013370.3	-0.0501705	0.893454	0.468818	0.0068525	cd151 antigen
Smp_013440.1	-0.272018	0.510371	-0.542346	0.0317484	zinc transporter ZIP14
Smp_013460.1	0.0946455	0.697273	-0.226038	0.104427	secretory carrier associated membrane protein
Smp_013560.1	-0.121894	0.871071	0.183386	0.642426	general transcription factor 3C polypeptide 3
Smp_013570.1	-0.782039	0.0562904	-0.014076	0.975228	hypothetical protein
Smp_013690.1	0.184794	0.358847	0.15077	0.286216	BRO1 domain containing protein BROX
Smp_013790.1	0.189347	0.571652	0.181101	0.396061	ATP dependent RNA helicase DDX5
Smp_013840.2	-0.115115	0.78197	-0.175357	0.446462	serine:threonine protein kinase MARK2
Smp_013870.1	-0.408397	0.0484604	0.287965	0.0861944	hypothetical protein
Smp_013930.1	-0.112064	0.735799	0.20715	0.272147	SAP30 binding protein
Smp_013950.1	0.54951	0.0384951	0.0560973	0.818946	solute carrier family 43
Smp_013970.1	0.333287	0.305446	-0.15535	0.514842	hypothetical protein
Smp_014010.1	0.0556708	0.870961	-0.319849	0.0499684	adenylyl cyclase associated protein 1
Smp_014050.1	-0.315165	0.0826761	-0.231769	0.100955	F box only protein 42
Smp_014060.1	0.141611	0.884342	-0.197896	0.695455	hypothetical protein
Smp_014170.2	-0.00205321	0.999109	-0.431169	0.0193561	serine:threonine protein kinase
Smp_014260.1	0.627982	0.147835	0.793348	0.0139637	UDP GlcNAc:betaGal
Smp_014270.1	0.190954	0.679871	0.573963	0.028649	hypothetical protein
Smp_014280.1	0.164151	0.62229	0.00755866	0.979271	UDP GlcNAc:betaGal
Smp_014290.2	0.291855	0.263426	0.0409688	0.845737	hypothetical protein
Smp_014400.3	-0.0910133	0.826733	-0.549202	0.00795264	enhancer of polycomb
Smp_014440.1	-0.305544	0.577646	-0.353578	0.297885	hypothetical protein
Smp_014620.1	-0.278817	0.229941	0.365696	0.0253175	translation initiation factor eIF 2B subunit
Smp_014660.2	-0.0772526	0.83558	0.304247	0.113467	small GTP binding protein Rab10
Smp_014670.2	0.000867017	1	0.0921133	0.653151	adducin related protein
Smp_014730.1	-0.0297333	0.967335	0.363611	0.245255	hypothetical protein
Smp_014780.2	-0.253194	0.446655	-0.362362	0.091649	alpha actinin, sarcomeric
Smp_014800.2	0.167398	0.530933	-0.518229	0.00126251	pra1 protein
Smp_014850.1	-0.432193	0.0537711	-0.456099	0.00927032	NCK adaptor protein
Smp_015020.1	0.239681	0.425207	0.0518786	0.816723	sodium potassium transporting ATPase alpha subunit
Smp_015070.1	-0.136656	0.630346	0.236404	0.162144	vacuolar atp synthase subunit h
Smp_015220.1	-0.0285421	0.959314	-0.471866	0.039539	transcription initiation factor TFIID subunit 4
Smp_015390.1	-0.0816497	0.786624	0.436318	0.00497027	DDB1 and CUL4 associated factor 6
Smp_015510.1	0.0751555	0.824221	-0.253871	0.144666	hypothetical protein
Smp_015520.1	0.196391	0.497528	0.231745	0.219217	retinol dehydrogenase 13
Smp_015530.2	0.0492471	0.906484	-0.509951	0.00678255	hypothetical protein
Smp_015710.1	-0.243614	0.341909	0.348327	0.0454233	6 phosphofructo 2 kinase:fructose 2
Smp_015800.1	-0.313421	0.56093	0.586351	0.0808769	elongator complex protein 4
Smp_015840.1	-0.352893	0.410277	-0.535361	0.0552993	zinc finger and SCAN domain containing protein
Smp_015850.3	0.362281	0.0516604	0.0545184	0.743117	hypothetical protein
Smp_016050.1	0.0398683	0.929302	-0.316511	0.0987383	Fragile X mental retardation protein 1
Smp_016090.1	0.0872871	0.832499	-0.24586	0.254025	F box protein 38
Smp_016180.1	-0.328645	0.625635	-0.558091	0.165888	nuclear hormone receptor NHR
Smp_016200.3	-0.0522601	0.897107	0.580101	0.00201675	flotillin 1
Smp_016240.1	-0.0711184	0.944395	-0.668927	0.129919	Fanconi anemia group I protein
Smp_016250.2	0.21504	0.417648	-0.432505	0.0111547	GTP binding protein (I) alpha 2 subunit gnai2
Smp_016340.1	0.229506	0.408331	0.161699	0.397367	Mediator of RNA polymerase II transcription
Smp_016510.1	0.00829972	0.991037	-0.384002	0.104964	hypothetical protein
Smp_016540.1	0.438091	0.532981	-0.908674	0.0356816	hypothetical protein
Smp_016680.1	-0.256314	0.849459	-1.04616	0.121815	hypothetical protein
Smp_016810.1	-0.169926	0.589931	-0.0860014	0.678042	hypothetical protein
Smp_016840.1	-0.0616203	0.849074	-0.444942	0.00494662	exportin 4
Smp_016870.1	0.0923287	0.733077	-0.16638	0.278872	protein regulator of cytokinesis 1
Smp_016890.1	-0.00765966	0.988655	0.432165	0.0156585	hypothetical protein
Smp_016910.1	-0.16003	0.818839	0.794106	0.0280155	hypothetical protein
Smp_016920.1	-0.409492	0.533549	0.100839	0.828437	ring finger protein 11
Smp_017070.1	0.279824	0.167214	0.427477	0.00381103	26s protease regulatory subunit s10b
Smp_017080.1	-0.137222	0.731627	-0.390282	0.0760499	zinc finger CCCH type with G patch
Smp_017090.1	0.385188	0.173072	0.218344	0.308312	surfeit locus protein 1
Smp_017230.1	-0.188283	0.463506	-0.150508	0.375438	nicotinamide phosphoribosyltransferase
Smp_017290.3	0.407205	0.199791	-0.380846	0.0989454	hypothetical protein
Smp_017640.1	0.165231	0.556042	0.0441296	0.820433	nucleolar complex protein 4
Smp_017650.2	0.0975771	0.799671	0.0571306	0.799485	family U48 unassigned peptidase (U48 family)
Smp_017670.1	-0.465096	0.202869	-0.365925	0.169494	bromodomain adjacent to zinc finger domain
Smp_017750.1	0.0832852	0.7449	-0.394006	0.00378403	phospholipase A 2 activating protein
Smp_017830.2	0.253515	0.361422	0.190066	0.332894	hypothetical protein
Smp_017860.1	-0.266533	0.774149	0.858266	0.0860575	hypothetical protein
Smp_017890.1	0.184182	0.554566	0.420739	0.0280503	u4:u6
Smp_018030.1	0.0338168	0.922346	0.0999512	0.54178	vacuolar protein sorting associated protein 72
Smp_018150.1	-0.133579	0.742611	-0.134341	0.57543	mannosyl oligosaccharide 1,2 alpha mannosidase
Smp_018160.1	0.188453	0.580804	-0.286366	0.169962	PIH1 domain containing protein 1
Smp_018210.1	-0.0798266	0.839215	0.412359	0.0383254	hypothetical protein
Smp_018220.2	-0.0670832	0.86383	0.331487	0.0890976	Mediator of RNA polymerase II transcription
Smp_018240.3	-0.0488054	0.93241	0.209262	0.41247	transitional endoplasmic reticulum atpase
Smp_018260.1	0.0343059	0.937308	0.551887	0.00240817	glycogen synthase
Smp_018310.1	0.437989	0.319571	-0.111058	0.739598	hypothetical protein
Smp_018400.1	-0.270162	0.46998	0.521207	0.0273027	cytosolic iron sulfur protein assembly
Smp_018460.1	-0.32429	0.145403	0.306983	0.0598629	Phosphatidylinositol 4 kinase type 2 beta
Smp_018480.1	0.187396	0.666689	-0.0428612	0.882724	rRNA methyltransferase 1, mitochondrial
Smp_018490.1	0.166045	0.74694	-0.43771	0.123927	coiled coil alpha helical rod protein 1
Smp_018500.1	0.328589	0.424924	0.321338	0.230636	gluconokinase
Smp_018570.1	-0.287505	0.366232	0.406887	0.0585554	serine rich repeat protein 2
Smp_018580.1	0.185925	0.537239	-0.0707734	0.732382	WD repeat containing protein WRAP73
Smp_018620.1	0.0717942	0.784587	0.369509	0.00647289	paraplegin
Smp_018640.1	0.260926	0.408331	-0.154017	0.485428	hypothetical protein
Smp_018670.1	-0.435382	0.420324	0.155116	0.684988	tyrosine protein phosphatase non receptor type
Smp_018680.1	0.150297	0.602826	0.0378018	0.849233	Isocitrate dehydrogenase (NAD) subunit beta
Smp_018710.1	-0.149862	0.603703	0.507132	0.00251288	DDB1 and CUL4 associated factor 7
Smp_018720.1	0.51068	0.37285	-0.293897	0.469091	rotatin
Smp_018760.1	0.0882926	0.781432	0.354485	0.0352651	neutral alpha glucosidase AB
Smp_018930.1	-0.00242812	0.999343	0.443025	0.0880319	hypothetical protein
Smp_018950.1	-0.243234	0.324468	0.122392	0.493084	lupus la ribonucleoprotein
Smp_019010.1	0.13935	0.61595	0.526281	0.00126968	dipeptidyl peptidase III (M49 family)
Smp_019050.2	0.339755	0.145637	0.329543	0.0609942	hypothetical protein
Smp_019130.1	0.109797	0.688583	0.389498	0.0112362	polyribonucleotide 5' hydroxyl kinase Clp1
Smp_019190.1	0.132463	0.646584	0.129317	0.469423	Pre mRNA splicing factor SLU7
Smp_019260.1	-0.0153213	0.966715	0.113266	0.481845	multiple ankyrin repeats single kh domain
Smp_019340.1	-0.000332334	1	0.375912	0.0248451	Tetraspanin 3
Smp_019380.1	0.155539	0.472031	0.188387	0.183905	translation initiation factor eIF 2B subunit
Smp_019420.1	-0.140277	0.89473	0.403746	0.417164	SERF protein
Smp_019490.1	0.167888	0.576503	0.181599	0.331882	RER1 protein
Smp_019610.1	-0.251495	0.537432	-0.0907613	0.747573	inositol monophosphatase 3
Smp_019620.2	-0.0538714	0.851098	-0.125325	0.406616	hypothetical protein
Smp_019630.1	-0.179663	0.71964	-0.245219	0.401433	aminoacylase (M20 family)
Smp_019640.1	0.309364	0.146511	0.511946	0.00117786	calcyphosine:tpp
Smp_019680.1	0.24775	0.211667	0.0611387	0.69993	wd repeat domain protein
Smp_019730.2	0.184135	0.513707	-0.051133	0.798573	hypothetical protein
Smp_019760.1	-0.127096	0.693956	0.280104	0.138241	helicase polq
Smp_019880.1	0.117646	0.737355	0.330231	0.0888504	Der1 domain family
Smp_019900.1	0.132065	0.739912	-0.320666	0.144942	Fasciculation and elongation protein zeta 2
Smp_019950.1	0.0412888	0.928685	-0.449032	0.0163097	protein phosphatase 1 inhibitor potentiated by
Smp_020050.1	0.0635836	0.828558	0.464817	0.00170029	cop9 signalosome complex subunit 2
Smp_020060.1	0.0669304	0.829388	0.252441	0.11721	nudC domain containing protein 1
Smp_020200.1	0.0837814	0.756707	0.448971	0.00196896	ATP dependent RNA helicase
Smp_020210.1	-0.299285	0.283559	0.175074	0.390789	GPI transamidase component PIG T
Smp_020220.2	0.319957	0.238223	0.39195	0.0450451	coatomer subunit zeta 1
Smp_020360.1	0.287635	0.590458	-0.325433	0.326014	hypothetical protein
Smp_020370.1	-0.277463	0.462946	-0.485895	0.0430339	reticulon 1
Smp_020400.1	-0.229888	0.483344	-0.364397	0.07764	zinc metalloproteinase YIL108W
Smp_020450.1	0.00992271	0.977016	0.270544	0.042946	UBX domain containing protein 6
Smp_020480.1	-0.104423	0.762009	0.393407	0.0358239	hypothetical protein
Smp_020590.1	-0.245311	0.320059	-0.365812	0.0284898	proteasomal ATPase associated factor 1
Smp_020760.1	0.13952	0.60598	-0.0665267	0.711926	ankyrin repeat containing
Smp_020770.1	0.562307	0.189016	0.690072	0.02887	dolichyl diphosphooligosaccharide protein
Smp_020920.1	0.0925151	0.750313	0.146929	0.38039	dnaJ subfamily B
Smp_021100.1	0.14543	0.596663	-0.0915855	0.608579	hypothetical protein
Smp_021130.1	0.242927	0.381437	0.534717	0.00356844	hypothetical protein
Smp_021160.1	-0.0315814	0.94177	0.294308	0.113965	peptidyl prolyl cis trans isomerase 2
Smp_021220.1	-0.0308514	0.95177	0.413677	0.056548	hypothetical protein
Smp_021280.1	0.321061	0.485117	-0.50714	0.0779249	hypothetical protein
Smp_021290.1	-0.147732	0.657143	0.462868	0.0155948	arf GAP domain and FG repeats containing protein
Smp_021320.1	0.401831	0.337668	0.0943731	0.766034	hypothetical protein
Smp_021330.2	-0.0114358	0.976027	0.462624	0.00129162	chaperone activity of bc1 complex
Smp_021370.1	-0.105699	0.795615	0.128691	0.576495	beta 1,4 N acetylgalactosaminyltransferase
Smp_021390.1	0.0526079	0.908131	0.509537	0.0205506	IQ domain containing protein E
Smp_021550.1	-0.251973	0.493349	-0.410587	0.0737289	nucleotide excision repair protein
Smp_021590.1	0.0987381	0.714836	-0.178458	0.253563	Rac GTPase activating protein 1
Smp_021600.1	-0.146585	0.669893	-0.104169	0.61802	Trimeric intracellular cation channel type B
Smp_021750.2	0.0650161	0.805862	-0.268123	0.0466756	7sk snrna methylphosphate capping enzyme
Smp_021760.1	0.257792	0.340392	0.557162	0.00226997	60s ribosome subunit biogenesis protein nip7
Smp_021800.1	-0.104826	0.802456	0.213974	0.34925	prefoldin subunit 3
Smp_021830.1	-0.312746	0.313301	-0.129669	0.565646	phosphatidylserine decarboxylase proenzyme 1
Smp_021870.1	-0.163004	0.75069	-0.0109525	0.978931	CCR4 NOT transcription complex subunit 7
Smp_021950.2	0.158111	0.666661	-0.387897	0.064603	suppressor of hairy wing
Smp_021960.1	-0.0894424	0.89178	-0.186226	0.570157	importin 13
Smp_022020.1	-0.178834	0.608522	-0.271797	0.198601	cpg binding protein
Smp_022050.1	-0.439288	0.418899	0.297982	0.417533	sodium:glucose cotransporter 4
Smp_022090.1	-0.106777	0.779469	0.298106	0.146578	ribose phosphate pyrophosphokinase 1
Smp_022100.1	-0.247545	0.74185	-0.315773	0.469266	cAMP dependent protein kinase type I alpha
Smp_022130.1	0.198128	0.484559	0.534466	0.00304569	TBC1 domain family 2B
Smp_022140.1	-0.0491488	0.888758	0.175562	0.302327	serine:threonine protein kinase RIO1
Smp_022310.1	-0.296265	0.267198	-0.365604	0.0514194	SWI:SNF matrix associated
Smp_022320.2	-0.139434	0.793202	0.359123	0.208489	cytochrome c type heme lyase
Smp_022430.1	-0.379893	0.492428	-0.432063	0.227565	brain protein 44 protein 2 like
Smp_022460.1	0.239474	0.553737	0.372603	0.140751	mitochondrial NADH ubiquinone oxidoreductase
Smp_022570.1	0.263604	0.391284	0.495972	0.0163734	ataxin 7 protein 3
Smp_022630.1	-0.154414	0.512708	0.511049	0.000463452	testis expressed sequence 2 protein
Smp_022700.2	-0.104026	0.838336	-0.625644	0.0132638	protein tyrosine phosphatase protein
Smp_022850.1	0.296224	0.252044	0.405666	0.0287811	mitochondrial ribosomal protein s31
Smp_022990.1	0.0781786	0.792282	0.232826	0.132764	Voltage dependent anion selective channel
Smp_023010.1	0.155509	0.819991	0.890652	0.0117527	ATPase inhibitor
Smp_023160.1	-0.383484	0.627791	-0.0305759	0.959534	V type H+ transporting ATPase subunit F
Smp_023230.1	-0.0482773	0.88294	0.28509	0.0680669	protein yifb; protein yifa
Smp_023250.1	0.119711	0.674826	0.149999	0.37736	DNA:RNA binding protein KIN17
Smp_023270.2	-0.134347	0.53559	0.0318988	0.833862	RNA binding protein 40
Smp_023550.1	-0.0343858	0.930184	0.248506	0.142818	beta catenin
Smp_023620.1	-0.16107	0.65102	-0.557544	0.00541365	FERM domain containing protein 5
Smp_023660.1	0.290736	0.185916	0.383381	0.0163618	U3 small nucleolar ribonucleoprotein
Smp_023670.1	0.208942	0.318935	0.0144904	0.93469	partner dicer
Smp_023860.1	-0.19635	0.799064	0.677517	0.0999535	hypothetical protein
Smp_023940.1	0.246362	0.630308	0.0472328	0.89464	golgin subfamily a member
Smp_024000.1	-0.00652555	0.990628	0.00642461	0.981304	vacuolar protein sorting associated protein 33B
Smp_024030.1	0.0817655	0.792282	0.555423	0.000368341	39S ribosomal protein L49, mitochondrial
Smp_024120.1	-0.200646	0.741523	0.667494	0.04992	Ubiquinol cytochrome c reductase complex 14 kDa
Smp_024140.4	0.350294	0.375687	0.350956	0.20088	polyadenylate binding protein
Smp_024190.1	-0.0608745	0.914826	-0.383044	0.134612	transformation:transcription domain associated
Smp_024360.1	-0.29003	0.477917	0.340114	0.206872	mitochondrial import inner membrane translocase
Smp_024370.1	-0.124751	0.637286	-0.0411901	0.815336	hypothetical protein
Smp_024450.1	-0.413856	0.175151	-0.586379	0.00618596	hypothetical protein
Smp_024490.1	-0.225327	0.425207	-0.0733671	0.71624	hypothetical protein
Smp_024500.1	0.173193	0.515953	-0.101978	0.570864	polymerase delta interacting protein 2
Smp_024520.1	-0.1242	0.59842	-0.0412761	0.794597	rab GDP dissociation inhibitor beta
Smp_024590.1	-0.122775	0.686035	0.511695	0.0025624	signal recognition particle 19 kDa protein
Smp_024660.1	-0.0579535	0.920764	-0.592649	0.0172741	cell adhesion molecule
Smp_024670.1	-0.146916	0.668587	-0.0143347	0.95431	NAD dependent deacetylase sirtuin 7
Smp_024800.1	0.208136	0.648436	-0.683339	0.00795264	N6 adenine specific DNA methyltransferase 1
Smp_024870.1	0.135368	0.760644	0.647518	0.00770552	hypothetical protein
Smp_024880.1	-0.236742	0.601051	0.60262	0.0277693	eukaryotic translation initiation factor 1a
Smp_024900.1	0.142849	0.581575	-0.0500705	0.773673	retinoblastoma protein 1
Smp_024930.1	-0.120134	0.73113	-0.531202	0.00412401	enoyl coenzyme A hydratase domain containing protein 3
Smp_024970.1	-0.217813	0.361016	-0.244873	0.12974	CCR4 NOT transcription complex subunit 2
Smp_025020.1	0.365428	0.118063	0.488069	0.00539142	hypothetical protein
Smp_025100.1	0.123055	0.74618	0.383861	0.0702688	U5 small nuclear ribonucleoprotein 40 kDa
Smp_025130.1	-0.10185	0.731116	0.107418	0.536363	RNA binding motif protein 22
Smp_025150.1	0.0687095	0.826533	0.477089	0.00224831	epimerase family protein sdr39u1
Smp_025260.1	-0.191288	0.63076	-0.188352	0.445288	prolyl tRNA synthetase, mitochondrial
Smp_025340.1	0.0317138	0.933329	0.170353	0.307669	Mediator of RNA polymerase II transcription
Smp_025360.1	-0.0933532	0.740975	-0.211681	0.175175	hypothetical protein
Smp_025440.1	-0.00676196	0.987599	-0.458722	0.00169199	protein fat free
Smp_025510.1	-0.0460612	0.922235	0.372783	0.0798441	vacuolar protein sorting associated protein 4A
Smp_025550.1	-0.137377	0.597011	0.397446	0.00980269	protein arginine N methyltransferase 7
Smp_025560.1	0.422864	0.202395	-0.502818	0.0339451	hypothetical protein
Smp_025740.1	0.13031	0.678984	-0.0537734	0.785379	Rho GTP binding protein RhoU
Smp_025750.1	0.171318	0.558153	0.189921	0.306679	hypothetical protein
Smp_025800.1	-0.0451475	0.940796	0.420302	0.109709	proteasome (prosome, macropain) subunit, beta
Smp_025890.1	-0.222412	0.60345	0.29854	0.260646	TBC1 domain family
Smp_026030.1	-0.2606	0.359465	0.0917675	0.65878	DNA repair and recombination protein RAD54B
Smp_026040.1	-0.085707	0.835781	0.549094	0.00819836	trafficking protein particle complex subunit
Smp_026190.1	0.436728	0.172551	0.210875	0.394059	UTP11 U3 small nucleolar ribonucleoprotein
Smp_026260.1	-0.00809503	0.986238	-0.00625154	0.979476	RING finger protein 185
Smp_026300.1	0.454442	0.26581	0.597123	0.0416857	rrna biogenesis protein rrp; pre rrna processing protein
Smp_026320.1	-0.234995	0.437428	0.0294264	0.898115	hypothetical protein
Smp_026420.1	-0.273483	0.510863	-0.113625	0.691968	calcium binding protein p22
Smp_026540.1	-0.51563	0.0267412	0.461741	0.0167992	clathrin coat associated protein ap 50
Smp_026770.1	0.270424	0.331546	-0.0689725	0.74287	small nuclear ribonucleoprotein associated
Smp_026820.1	0.605181	0.134554	-0.900209	0.00510309	Centrosomal protein of 135 kDa (Cep135 protein)
Smp_026830.1	0.327898	0.274409	-0.387216	0.0611234	hypothetical protein
Smp_026930.1	0.121444	0.735799	0.466855	0.0163737	alpha 1,3 mannosyl glycoprotein
Smp_027000.1	-0.0487511	0.883042	0.0583257	0.739489	abhydrolase domain containing protein FAM108C1
Smp_027010.2	0.227063	0.260622	0.178438	0.228924	AP 3 complex subunit mu 1
Smp_027040.1	-0.0130875	0.973256	0.353166	0.0200864	hypothetical protein
Smp_027080.1	0.0454282	0.90482	0.391843	0.0252738	protein YIPF5 (YIP1 family)
Smp_027220.1	0.236413	0.318789	0.564071	0.000367989	lethal, Chr 7, Rinchik 6
Smp_027390.1	0.225783	0.287524	0.0586951	0.721132	exocyst componenet sec; exocyst complex component
Smp_027400.1	-0.275984	0.28054	0.581835	0.000897655	tyrosine protein kinase shark
Smp_027550.1	0.0152692	0.971996	-0.291069	0.0924862	RNA binding protein 15B
Smp_027850.1	0.43207	0.0142782	-0.390845	0.00784112	hypothetical protein
Smp_027870.1	0.037025	0.936684	-0.51951	0.00727421	melanoma inhibitory activity protein 3
Smp_027890.1	-0.247979	0.485117	0.407213	0.075113	nuclear pore complex protein Nup98 Nup96
Smp_027900.1	-0.153987	0.749306	0.602807	0.023427	nuclear pore complex protein Nup98 Nup96
Smp_027910.1	0.117689	0.632094	-0.252721	0.0829715	Synembryn A
Smp_027970.1	0.00359025	0.995679	0.0341753	0.867751	pre mRNA splicing factor ATP dependent
Smp_028030.1	0.134235	0.643069	0.530149	0.00162254	slit robo rho gtpase activating protein 1
Smp_028060.1	0.275452	0.663507	0.130722	0.746468	hypothetical protein
Smp_028070.1	-0.101928	0.684521	-0.264413	0.0627481	protein bicaudal
Smp_028080.1	-0.034598	0.920756	-0.100054	0.532676	serine palmitoyltransferase 1
Smp_028150.1	0.514225	0.238993	-0.905419	0.00545919	hypothetical protein
Smp_028190.1	0.185297	0.461298	-0.243587	0.137445	methylthioadenosine phosphorylase
Smp_028200.1	-0.0941099	0.756707	-0.521991	0.00111732	Troponin I (TnI)
Smp_028360.1	0.222916	0.375634	0.139154	0.460114	tubulin epsilon chain
Smp_028410.1	-0.670721	0.230128	0.825098	0.0439209	protein kish A
Smp_028430.1	0.339285	0.366785	0.392502	0.126307	anaphase promoting complex subunit 11 / RING-box
Smp_028500.1	0.466168	0.510098	0.376081	0.425761	hypothetical protein
Smp_028550.1	-0.329367	0.332977	-0.591761	0.00909466	helicase ski2w
Smp_028620.1	0.0181464	0.966253	0.210464	0.256005	exocyst complex component 3
Smp_028630.1	-0.0401798	0.906096	0.384614	0.0140675	exocyst complex component 3
Smp_028650.1	-0.311489	0.230794	0.409461	0.0291154	hypothetical protein
Smp_028730.1	0.265366	0.155125	0.321941	0.02166	GDP mannose pyrophosphorylase B
Smp_028930.1	0.0768588	0.849459	0.174678	0.418598	thioredoxin domain containing protein 9
Smp_028980.1	0.245851	0.435086	0.320438	0.117962	transmembrane protein 111
Smp_028990.1	-0.298671	0.450757	-0.174937	0.520125	protein phosphatase 1
Smp_029060.1	0.170939	0.473269	0.345013	0.0232032	hexaprenyldihydroxybenzoate methyltransferase
Smp_029160.1	-0.160541	0.606466	0.323597	0.08336	protein serac1
Smp_029210.1	0.197817	0.431933	-0.278609	0.0863808	f box:leucine rich repeat protein
Smp_029360.1	0.17632	0.617287	0.570255	0.00545846	Proton coupled amino acid transporter 1
Smp_029370.1	-0.0605986	0.865733	-0.0389523	0.846651	protein IMPACT
Smp_029390.1	-0.203628	0.462841	-0.309262	0.082872	vacuolar V type H(+) ATPase B subunit
Smp_029700.1	0.0826587	0.812621	0.000855067	1	nfkb activating protein; nf kappa activating protein
Smp_029730.1	-0.381048	0.0572699	0.45794	0.00379134	hypothetical protein
Smp_029890.1	-0.0146691	0.976027	0.0539002	0.800051	septin 6
Smp_029940.2	0.0768963	0.814688	0.347199	0.0413904	ubiquitin conjugating enzyme E2Q 2
Smp_029970.1	0.220187	0.501254	-0.197155	0.35835	hypothetical protein
Smp_029990.1	-0.276213	0.312047	-0.0217017	0.922016	dedicator of cytokinesis protein
Smp_030010.3	-0.169035	0.623905	0.0524253	0.821043	hypothetical protein
Smp_030020.1	0.353779	0.252162	-0.541254	0.0121316	hypothetical protein
Smp_030030.1	0.456343	0.102987	-0.257536	0.235258	TM2 domain containing protein 2
Smp_030110.1	0.139829	0.846538	-0.284226	0.454034	hypothetical protein
Smp_030150.1	-0.25433	0.379356	0.0163054	0.944842	hypothetical protein
Smp_030220.1	-0.139553	0.668587	-0.150736	0.443097	nitrophenylphosphatase
Smp_030250.1	-0.135707	0.605872	-0.202638	0.203854	NF-YA subunit
Smp_030260.1	-0.383227	0.598248	-1.01089	0.0172741	hypothetical protein
Smp_030300.4	-0.0947866	0.853026	0.138508	0.620751	endoplasmin
Smp_030320.1	-0.207443	0.434284	0.301937	0.0833183	f box and wd40 domain protein 7
Smp_030400.1	0.197426	0.418243	-0.55172	0.000356062	cAMP dependent protein kinase type I beta
Smp_030710.1	-0.35917	0.492563	0.544453	0.108935	serine:threonine protein phosphatase 4 catalytic
Smp_030730.1	0.0291029	0.970268	-0.0304916	0.937024	tubulin beta 2B chain
Smp_030760.1	-0.268181	0.263721	-0.549938	0.000747637	cytochrome p450 reductase
Smp_030780.1	-0.102078	0.709439	0.374555	0.0148139	ubiquitin conjugation factor e4 a
Smp_030860.1	-0.15553	0.539124	0.368683	0.0184159	serrate RNA effector molecule
Smp_031010.1	-0.124632	0.688727	-0.0764285	0.695597	eukaryotic initiation factor 4A III
Smp_031040.2	-0.0267043	0.933329	0.218578	0.119336	zinc phosphodiesterase
Smp_031050.1	0.25031	0.26568	0.175591	0.29423	BSD domain containing protein 1
Smp_031100.1	-0.343147	0.172551	0.169167	0.379105	liquid facets
Smp_031250.1	0.551247	0.324273	0.395661	0.354645	hypothetical protein
Smp_031270.1	-0.370277	0.38824	0.338791	0.255067	hypothetical protein
Smp_031300.1	0.559591	0.259664	0.769864	0.0450917	universal stress protein
Smp_031350.1	0.0558898	0.94982	0.60254	0.118157	hypothetical protein
Smp_031360.1	-0.175767	0.589585	0.199015	0.331176	nuclear cap binding protein subunit 1
Smp_031400.1	-0.252798	0.43017	-0.242586	0.253987	hypothetical protein
Smp_031560.1	0.182289	0.625063	-0.293592	0.191934	bcl2 associated athanogene
Smp_031590.1	-0.160463	0.703866	-0.350853	0.144788	cAMP responsive element binding protein
Smp_031720.1	-0.164749	0.714836	-0.0847199	0.763174	histone H2A
Smp_031770.13	-0.427258	0.252162	-0.169302	0.540055	tropomyosin
Smp_031880.1	-0.153561	0.625063	0.256999	0.180207	Immunoglobulin domain containing protein
Smp_031940.1	0.0974165	0.824972	-0.0949036	0.700178	dual specificity mitogen activated protein
Smp_031950.2	0.175144	0.570969	-0.0226245	0.919515	Programmed cell death protein 10
Smp_032000.1	0.230595	0.477381	-0.331964	0.111456	caspase
Smp_032150.1	-0.571122	0.283715	0.913554	0.0155821	vacuolar sorting protein VPS24
Smp_032230.1	0.335969	0.132501	0.285401	0.0927459	mitochondrial fission 1 protein
Smp_032240.1	0.10595	0.860842	-0.190784	0.547798	hypothetical protein
Smp_032250.1	-0.0628234	0.839214	-0.174358	0.274998	family S12 unassigned peptidase
Smp_032310.1	0.0708387	0.854302	-0.252919	0.197501	arp2:3 complex 21 kda subunit
Smp_032320.6	-0.179959	0.60918	0.114881	0.613828	FUS interacting serine arginine rich protein 1
Smp_032420.1	-0.0265158	0.957677	0.109404	0.624194	presenilins associated rhomboid protein
Smp_032470.1	-0.387966	0.517603	-0.0425872	0.922873	protein regulator of cytokinesis 1
Smp_032490.1	0.0914643	0.767125	0.0161151	0.937047	tropomyosin
Smp_032500.1	0.101046	0.762009	0.504521	0.00506745	DNA replication licensing factor mcm7
Smp_032640.1	-0.0474117	0.944395	-0.156092	0.617909	thiamin pyrophosphokinase 1
Smp_032770.1	-0.187492	0.453306	-0.327499	0.0380863	cassette chromosome recombinase b
Smp_032780.1	0.0208105	0.960262	0.409738	0.0186325	dolichyl phosphate beta glucosyltransferase
Smp_032790.1	0.339573	0.21258	0.320153	0.11468	hypothetical protein
Smp_032800.2	0.00223647	0.997432	0.243231	0.0886129	WD40 repeat containing protein SMU1
Smp_032820.1	0.197862	0.3876	0.30818	0.04402	smu 1 suppressor of mec 8 and unc 52
Smp_032930.2	0.0651519	0.820839	0.489774	0.000781844	hypothetical protein
Smp_032950.1	-0.185436	0.777521	-0.429505	0.227532	Calcium binding EF hand,domain containing protein
Smp_033050.1	-0.00442026	0.995018	0.382021	0.0587411	DNA topoisomerase 1
Smp_033110.1	0.149615	0.533303	-0.235655	0.117595	zinc finger protein 3
Smp_033130.1	0.451905	0.193562	0.0868086	0.757483	hypothetical protein
Smp_033210.1	0.37877	0.327573	-0.424865	0.101952	Cardiolipin synthase
Smp_033260.2	0.108428	0.777059	0.3486	0.0907482	sentrin specific protease 1
Smp_033330.1	-0.343739	0.311762	0.100448	0.691968	sh3 domain binding glutamic acid rich
Smp_033370.1	-0.443962	0.479156	0.589438	0.15166	cytochrome c oxidase subunit XV assembly
Smp_033510.1	0.019247	0.990265	-0.0488695	0.937867	coiled coil helix coiled coil helix
Smp_033540.1	0.156613	0.605566	0.555162	0.0019715	carbonyl reductase 1
Smp_033590.1	0.056951	0.886908	0.345665	0.0703673	ring finger protein 113a
Smp_033600.1	-0.296573	0.0913945	-0.239502	0.0760159	Dicer 2
Smp_033700.1	0.0284691	0.942259	0.250078	0.138636	deoxyribodipyrimidine photo lyase
Smp_033710.1	-0.0564689	0.865454	0.135558	0.429522	vasa-like gene 1
Smp_033760.2	-0.162293	0.574366	0.584878	0.000705376	hypothetical protein
Smp_033970.1	0.17891	0.390423	-0.446989	0.000821706	flotillin 2
Smp_033990.1	0.3581	0.136746	0.408013	0.0227835	dynactin subunit 5
Smp_034000.1	0.0010648	1	-0.465808	0.00370079	lysine specific demethylase 6a
Smp_034190.1	0.0391327	0.921652	0.361369	0.0407431	eukaryotic initiation factor 4A III
Smp_034220.1	-0.0393056	0.928726	-0.49669	0.00596023	methionine synthase reductase
Smp_034270.2	-0.171688	0.734869	-0.356076	0.20799	hypothetical protein
Smp_034400.1	0.382138	0.0637271	-0.147256	0.389981	adaptor protein complex
Smp_034420.2	0.288325	0.454081	0.365729	0.15166	proteinase inhibitor I25
Smp_034450.1	-0.10134	0.757113	0.52263	0.00299671	Round spermatid basic protein 1 protein
Smp_034530.1	-0.486795	0.373481	0.189765	0.633878	iron sulfur cluster assembly 2
Smp_034700.3	0.0534038	0.876618	0.183773	0.276702	protein SCO1, mitochondrial
Smp_034840.2	-0.0795109	0.88294	-0.329846	0.209845	14-3-3 protein epsilon
Smp_034870.1	-0.0677897	0.847939	0.0638924	0.74536	AP 1 complex subunit beta 1
Smp_034920.1	0.398708	0.291389	0.0816561	0.782542	dynein heavy chain
Smp_035000.1	0.47779	0.212744	0.622903	0.0238435	hypothetical protein
Smp_035010.1	-0.612177	0.47289	0.279129	0.639653	chibby 1
Smp_035090.2	-0.313604	0.231049	0.506932	0.00668985	hepatoma up regulated protein
Smp_035110.1	-0.109972	0.724278	0.50127	0.00326654	Protein CHMP7
Smp_035150.1	-0.0689314	0.843294	-0.211613	0.238326	hypothetical protein
Smp_035200.4	-0.398263	0.483566	0.799414	0.0303327	hsp40 subfamily A members 124
Smp_035270.2	0.164194	0.69431	-0.602857	0.00959204	cytosolic malate dehydrogenase
Smp_035280.1	-0.0961246	0.794569	0.401653	0.0363692	hypothetical protein
Smp_035310.1	0.0711804	0.838607	-0.470284	0.00617404	splicing factor, arginine:serine rich
Smp_035390.1	0.0925105	0.746661	0.323907	0.0402536	protein tyrosine phosphatase, non receptor type
Smp_035470.1	0.0893843	0.745543	0.128579	0.417311	dolichyl diphosphooligosaccharide protein
Smp_035480.1	-0.10112	0.69789	-0.533264	0.000161636	hypothetical protein
Smp_035580.1	-0.0644495	0.849459	-0.129562	0.473459	serine:threonine protein phosphatase PP1 beta
Smp_035620.1	-0.117032	0.681725	0.484847	0.00218084	Protein FAM125B
Smp_036010.1	0.371187	0.172951	-0.29097	0.16444	magnesium transporter nipa2
Smp_036060.1	0.00164802	0.999109	0.0193916	0.90704	hypothetical protein
Smp_036090.1	-0.0599662	0.858557	0.066363	0.717064	ankyrin repeat and lem
Smp_036130.1	0.139759	0.549854	0.153141	0.30719	Pdc1 protein
Smp_036180.1	-0.567891	0.0357188	-0.0423471	0.868075	Diacylglycerol kinase theta
Smp_036250.1	0.109974	0.780602	0.58117	0.00485636	protein slowmo
Smp_036270.2	-0.057051	0.922154	0.646	0.0132758	Splicing factor, arginine:serine rich 4
Smp_036370.1	-0.0044767	0.993748	0.450966	0.00590593	mpv17 protein 2
Smp_036390.1	0.281802	0.303427	0.155698	0.436522	craniofacial development protein 1
Smp_036400.1	0.48251	0.194447	0.471406	0.0867241	NADH dehydrogenase (ubiquinone) 1 beta
Smp_036500.1	-0.0356998	0.922072	-0.268834	0.0975256	nhr 48 / constitutive androstane receptor (CAR
Smp_036550.1	0.34832	0.235675	0.0840944	0.719205	hypothetical protein
Smp_036570.1	-0.150073	0.785288	-0.314777	0.296768	cobw domain containing protein
Smp_036590.1	-0.113238	0.668494	0.0555252	0.740835	Regulator of differentiation 1
Smp_036630.1	-0.191234	0.58982	-0.0016813	1	SPRY domain containing SOCS box protein 3
Smp_036760.1	-0.785718	0.18919	-0.63688	0.141867	hypothetical protein
Smp_036780.1	0.333463	0.576061	1.0015	0.00605933	hypothetical protein
Smp_036920.1	0.0471604	0.941361	-0.133037	0.649044	chromatin accessibility complex protein 1
Smp_036930.1	0.0627379	0.830738	-0.323697	0.0273271	hypothetical protein
Smp_036950.1	-0.165793	0.486088	-0.492881	0.000704367	hypothetical protein
Smp_036980.1	-0.509507	0.251378	0.213585	0.51698	programmed cell death protein 2
Smp_036990.1	-0.303911	0.129646	0.184219	0.232617	sh domain grb; endophilin
Smp_037120.1	0.370557	0.242683	-0.211503	0.36996	Mitochondrial 39S ribosomal protein L27 (L27mt)
Smp_037210.1	-0.189717	0.745658	0.0495303	0.894288	Kinase suppressor of Ras 2
Smp_037290.1	0.185183	0.494737	0.0950846	0.607096	protein frg1
Smp_037380.1	0.0336127	0.928472	0.448758	0.00359393	Cleavage and polyadenylation specificity factor
Smp_037400.1	0.0417876	0.903764	0.208159	0.205569	cell division cycle protein 23
Smp_037540.2	0.000302916	1	-0.439547	0.0232372	alpha glucosidase SPRM1hc
Smp_037590.1	-0.215536	0.380531	-0.475118	0.00289428	dna replication licensing factor mcm3
Smp_037900.1	0.166625	0.649113	-0.124079	0.595602	family S12 unassigned peptidase (S12 family)
Smp_037930.1	0.340201	0.078628	0.384905	0.0105835	methyltransferase
Smp_038140.1	0.273063	0.442146	-0.138148	0.570864	GRIP and coiled coil domain containing protein
Smp_038210.1	0.120479	0.61595	0.0272453	0.868545	WW domain binding protein 2
Smp_038240.1	-0.157745	0.549854	0.424194	0.00836055	Alanyl tRNA synthetase
Smp_038300.1	0.2531	0.490432	0.471959	0.0449624	enhancer of yellow 2 transcription factor
Smp_038330.1	0.110488	0.772208	0.325072	0.107775	nogo B receptor
Smp_038340.1	-0.061924	0.879604	0.322382	0.0981437	palmitoyltransferase zdhhc3
Smp_038410.1	0.453277	0.300665	0.479382	0.11551	protein sys1
Smp_038420.1	-0.305554	0.570969	0.828997	0.0119127	Ubiquinone biosynthesis protein COQ9
Smp_038430.1	-0.357487	0.337782	0.486627	0.0537646	hypothetical protein
Smp_038530.1	0.106203	0.754233	0.451297	0.0168295	dual specificity protein phosphatase 14
Smp_038540.1	-0.011516	0.980756	-0.347335	0.0701594	hypothetical protein
Smp_038640.1	0.218596	0.352494	0.050225	0.777373	hypothetical protein
Smp_038700.5	0.0873384	0.80753	-0.308462	0.0964873	RING finger protein 10
Smp_038710.1	0.247775	0.28243	-0.493291	0.00163301	hypothetical protein
Smp_038820.1	-0.129632	0.695106	0.163046	0.404791	NADPH dependent diflavin oxidoreductase 1
Smp_038830.1	0.222037	0.469497	-0.080572	0.712066	abhydrolase domain containing protein
Smp_038870.1	0.00635385	0.987486	0.362457	0.00956599	NADH ubiquinone oxidoreductase
Smp_038930.1	0.0215651	0.947902	0.549763	5.74823e-05	pre rRNA processing protein TSR1
Smp_038940.1	0.418272	0.145973	0.0430965	0.862364	mRNA cap guanine N7 methyltransferase
Smp_038960.1	0.00499703	0.995679	0.405882	0.106968	lactate dehydrogenase protein
Smp_038980.2	0.0956845	0.814688	0.534706	0.0109132	deoxynucleotidyltransferase terminal interacting
Smp_038990.1	0.00163139	1	0.23563	0.560013	Bromodomain containing protein
Smp_039080.1	-0.0303267	0.94177	-0.552456	0.00116871	FRA10AC1 protein
Smp_039160.1	0.0868253	0.863482	-0.479244	0.052728	hypothetical protein
Smp_039180.1	-0.156901	0.574065	-0.399863	0.0157203	nuclear protein localization protein 4
Smp_039490.1	-0.258718	0.309916	-0.428196	0.0128899	DNA binding SAP,domain containing protein
Smp_039640.2	0.144452	0.604522	-0.356135	0.0302749	Retinoblastoma binding protein 6
Smp_039670.1	-0.133877	0.69789	-0.217417	0.28079	Cyclin L1
Smp_039740.1	0.197613	0.498136	0.0575384	0.780047	PERQ amino acid rich with GYF domain containing protein
Smp_039820.1	0.0678925	0.831157	0.365653	0.023445	cysteine protease atg4b
Smp_039870.2	0.0864658	0.80796	0.247308	0.189574	vasodilator stimulated phosphoprotein
Smp_039970.1	-0.18709	0.767228	0.174189	0.638105	zinc finger protein 706, gene 2
Smp_039980.1	0.539846	0.0118028	-0.150248	0.436279	28S ribosomal protein S33, mitochondrial
Smp_040020.1	0.012782	0.977319	0.302411	0.090458	histone H3
Smp_040080.1	0.0922499	0.745543	-0.0449788	0.798084	hypothetical protein
Smp_040190.1	-0.11731	0.724754	-0.12629	0.519931	serine:threonine protein kinase SIK2
Smp_040280.1	0.0512691	0.885596	0.414513	0.0137609	hypothetical protein
Smp_040350.1	-0.200919	0.630761	-0.376788	0.12974	DNA binding protein RFX7
Smp_040360.1	-0.0367677	0.921203	-0.390355	0.013192	endoplasmic reticulum Golgi intermediate
Smp_040460.1	-0.150906	0.526464	0.152114	0.325067	yth domain family protein
Smp_040500.1	-0.00160083	0.999109	0.0565631	0.715824	FK506 binding protein 8, 38 kDa
Smp_040550.1	-0.349756	0.497337	-0.552831	0.0869562	protein tyrosine phosphatase PRL
Smp_040560.1	-0.2036	0.688727	-0.0110449	0.979115	cytoplasmic tRNA 2 thiolation protein 1
Smp_040570.1	0.214277	0.433123	0.147775	0.429673	ras protein Rab 5A
Smp_040610.1	0.991895	0.100667	-0.65331	0.155528	hypothetical protein
Smp_040710.1	-0.520558	0.432409	0.900315	0.040362	polymerase (RNA) II (DNA directed) polypeptide
Smp_040720.1	0.037985	0.928712	0.54526	0.00169199	hypothetical protein
Smp_040960.1	-0.164517	0.674042	-0.475201	0.0286966	zinc finger protein
Smp_040970.1	-0.16238	0.703866	-0.0884422	0.740612	vacuolar proton atpases
Smp_040990.1	0.270749	0.596384	0.295283	0.35661	Ribonuclease H2 subunit C
Smp_041060.1	-0.370646	0.0651329	-0.470654	0.00199105	Septin 4
Smp_041100.1	0.304731	0.277259	-0.311898	0.111772	hypothetical protein
Smp_041370.1	-0.146426	0.65102	-0.435605	0.0187449	hypothetical protein
Smp_041450.1	0.15828	0.508189	0.583507	7.97401e-05	asparaginyl tRNA synthetase
Smp_041480.2	-0.428955	0.231049	-0.287258	0.278041	rna recognition motif (rrm) domain containing protein
Smp_041490.1	0.150289	0.617424	0.190412	0.297885	Alkylated DNA repair protein alkB 1
Smp_041630.1	-0.186184	0.665276	-0.408282	0.0960143	BCL2 apoptosis inhibitor,domain containing protein
Smp_041680.1	0.129077	0.763253	0.172157	0.482116	trafficking protein particle complex subunit
Smp_041730.2	0.372823	0.16468	0.0580547	0.79447	Pre mRNA splicing factor cwc 21
Smp_041750.1	-0.137471	0.699492	-0.525714	0.00767129	PWWP domain containing protein 2A
Smp_041760.1	0.0655098	0.920756	0.049165	0.883368	chromodomain helicase DNA binding protein 2
Smp_041770.1	0.147385	0.721156	-0.219332	0.359605	serine:threonine protein kinase SRPK2
Smp_041820.1	0.0712353	0.859187	-0.0803213	0.718016	cyclin dependent kinase 16
Smp_041830.1	-0.0628498	0.882413	0.154096	0.472905	transmembrane protein 50A
Smp_041890.2	-0.0672195	0.852284	0.457971	0.0106853	Ribonuclease H2 subunit A
Smp_042030.1	-0.258042	0.418899	0.273406	0.204364	Vesicle transport protein SEC20
Smp_042050.1	0.0370289	0.933088	0.403917	0.0303761	CWF19 protein 2 like
Smp_042060.1	-0.5056	0.146059	0.222186	0.410624	MIT domain containing protein 1
Smp_042080.2	0.220258	0.510098	0.019292	0.940487	hypothetical protein
Smp_042210.1	-0.0537865	0.896926	-0.0035958	0.993076	origin recognition complex subunit 4 ORC
Smp_042270.2	-0.0613807	0.921652	0.680196	0.0145313	26s protease regulatory subunit 6a
Smp_042420.1	0.17057	0.597011	0.0355449	0.873416	histone H4 transcription factor
Smp_042430.2	0.303516	0.432409	-0.251228	0.333133	dna replication complex gins protein sld5
Smp_042590.1	-0.0607759	0.880994	0.376528	0.052211	NADH dehydrogenase (ubiquinone) iron sulfur
Smp_042630.1	-0.28092	0.510098	0.255044	0.35343	methyltransferase protein 6 like
Smp_042650.1	0.122787	0.78429	0.362868	0.127398	hypothetical protein
Smp_042670.2	-0.0820011	0.783183	-0.171475	0.288176	dna mismatch repair protein msh6
Smp_042680.1	-0.206331	0.436572	0.418944	0.0140568	3 oxoacyl (acyl carrier protein) reductase
Smp_042690.1	-0.167202	0.592844	0.37709	0.0458573	hypothetical protein
Smp_042740.1	0.294143	0.303205	-0.249497	0.228343	spag6
Smp_042780.1	0.192512	0.472031	0.459556	0.00627869	Mediator of RNA polymerase II transcription
Smp_042790.1	0.0589462	0.900467	-0.194575	0.396108	dolichol phosphate mannosyltransferase
Smp_042810.1	0.0437747	0.908556	-0.164612	0.364625	chromosome transmission fidelity protein 18
Smp_042910.1	0.0643969	0.87666	0.101074	0.634109	hypothetical protein
Smp_042920.1	0.250313	0.472031	0.496272	0.0251061	serine:threonine protein kinase 19
Smp_042980.1	0.226363	0.420381	0.520477	0.00409676	mevalonate kinase
Smp_042990.1	0.524527	0.0303857	-0.482934	0.0164317	protein FAM63B
Smp_043010.1	-0.0727426	0.912872	0.458402	0.133807	cement protein 3B variant 2
Smp_043100.1	-0.124634	0.806368	0.737339	0.00504238	Heterogeneous nuclear ribonucleoprotein A1
Smp_043120.1	0.0840617	0.849459	0.0580647	0.817591	universal stress protein
Smp_043150.1	0.0585374	0.893813	0.235605	0.274266	calnexin
Smp_043170.1	0.0276995	0.957203	-0.421486	0.045665	transforming acidic coiled coil containing
Smp_043220.1	-0.132497	0.730344	0.576444	0.00595909	hypothetical protein
Smp_043350.1	0.197993	0.396924	0.158936	0.323684	UDP N acetylhexosamine pyrophosphorylase
Smp_043500.1	0.135462	0.627868	0.361907	0.028958	zinc finger protein
Smp_043580.1	-0.285445	0.454609	-0.589706	0.0133659	histone lysine N methyltransferase SETMAR
Smp_043600.1	0.222587	0.592844	0.607646	0.0148633	hypothetical protein
Smp_043620.1	-0.221779	0.545065	-0.57309	0.00779773	UMP CMP kinase
Smp_043670.2	0.209395	0.411911	0.426199	0.0108401	6 phosphofructokinase
Smp_043780.1	0.197312	0.515944	-0.160656	0.420954	protein FAM173B
Smp_043910.1	-0.367921	0.704472	-1.76983	0.00520754	tubulin polyglutamylase TTLL1
Smp_043940.2	0.151717	0.550413	-0.152913	0.351415	synaptosomal associated protein 29
Smp_043970.1	0.10528	0.762009	0.00117997	1	hypothetical protein
Smp_043990.1	-0.206506	0.492932	-0.173185	0.384779	basigin
Smp_044000.1	0.129744	0.679265	0.496535	0.00526729	Bax inhibitor 1
Smp_044020.1	-0.123809	0.779268	0.140804	0.568796	mitochondrial folate transporter:carrier
Smp_044160.1	0.262927	0.515772	0.200768	0.455321	S adenosylmethionine mitochondrial carrier
Smp_044250.1	0.0712011	0.832074	0.202332	0.248035	STAM binding protein
Smp_044260.1	0.326553	0.278019	0.203319	0.35425	ubiquitin conjugating enzyme ATG10 like
Smp_044400.1	0.210075	0.575697	-0.00260227	0.997985	WD repeat containing protein 92
Smp_044440.1	-0.0960036	0.866221	0.625971	0.0264832	alcohol dehydrogenase class 3
Smp_044470.1	-0.142024	0.724754	0.337792	0.141918	autophagy protein 3
Smp_044520.1	0.372158	0.195795	0.117744	0.613591	hypothetical protein
Smp_044550.8	-0.102148	0.822043	0.532731	0.0233619	far upstream (fuse) binding protein
Smp_044610.1	-0.0632363	0.95177	-0.022251	0.969503	hypothetical protein
Smp_044680.1	0.251119	0.315227	-0.30265	0.0803335	hypothetical protein (Sm-npp-19
Smp_044690.1	-0.131214	0.652135	0.296512	0.0839689	hypothetical protein
Smp_044750.1	0.187077	0.665291	-0.109439	0.683208	marvel containing potential lipid
Smp_044770.1	-0.0963995	0.762009	-0.198922	0.259973	X box binding protein 1
Smp_044800.1	0.268349	0.68524	-1.01747	0.00530569	ankyrin repeat domain containing protein 5
Smp_044810.1	0.0359417	0.957951	0.144496	0.640623	zinc finger CCCH domain containing protein 14
Smp_044820.1	0.0753101	0.909934	0.00720576	0.988873	phospholipase C beta
Smp_044920.1	-0.128145	0.646584	-0.554754	0.000417125	dynamin 1
Smp_044950.1	0.143874	0.679871	0.431322	0.0294546	fibroblast growth factor receptor substrate 3
Smp_044970.1	0.0108111	0.980259	-0.254187	0.142685	oxoglutarate (alpha ketoglutarate) dehydrogenase
Smp_045040.1	0.114381	0.74832	0.262835	0.192713	rrna methyltransferase 3
Smp_045060.1	0.0208704	0.95177	-0.11619	0.44484	mitotic checkpoint protein bub3
Smp_045230.1	0.0754109	0.814688	-0.318713	0.0524413	hypothetical protein
Smp_045250.1	0.196362	0.353848	0.0743438	0.631343	cleavage stimulation factor subunit 1
Smp_045400.1	0.00958754	0.981695	0.164867	0.347194	protein odr 4
Smp_045410.1	0.233994	0.438455	0.569194	0.00268178	adipor receptor
Smp_045430.3	-0.209342	0.69789	-0.21287	0.510908	UDP N acetylglucosamine transferase subunit
Smp_045480.2	-0.253201	0.383275	-0.236085	0.231762	protein numb
Smp_045510.1	-0.21901	0.745543	0.69734	0.0656288	small ubiquitin modifier
Smp_045590.1	0.126384	0.687149	-0.190633	0.302065	HEAT repeat containing protein 2
Smp_045600.1	-0.251338	0.623905	-0.702477	0.0178166	hypothetical protein
Smp_045610.1	0.0461075	0.875592	0.4709	0.00062801	Rho GDP dissociation inhibitor 2
Smp_045710.1	0.120075	0.694484	0.454649	0.00807784	charged multivesicular body protein 4b
Smp_045730.1	-0.231752	0.425772	0.219389	0.262807	exosome complex RNA binding protein Rrp42
Smp_045750.1	0.216727	0.417648	-0.0831312	0.661337	cak assembly factor
Smp_045760.1	0.167634	0.570328	0.52801	0.00273113	tRNA (guanine N(1)) methyltransferase
Smp_045810.1	-0.239506	0.389412	0.371507	0.0418053	delta aminolevulinic acid dehydratase
Smp_045860.1	0.170746	0.629058	-0.444596	0.0320394	inositol hexakisphosphate
Smp_045930.1	-0.0383841	0.938159	0.304681	0.159755	transmembrane protein 65
Smp_045940.1	-0.0590282	0.8592	-0.556639	0.000454252	RNA polymerase II associated factor 1
Smp_045950.2	0.135869	0.592844	0.221375	0.15559	transformer 2 protein
Smp_045960.1	0.129558	0.621843	0.250153	0.114194	Calcium binding atopy autoantigen 1
Smp_045980.1	0.115649	0.644071	-0.0155691	0.929993	hypothetical protein
Smp_046030.1	0.351703	0.333369	-0.140057	0.599455	u6 snRNA associated Sm protein LSm1
Smp_046060.1	-0.155236	0.684521	-0.348703	0.109298	myosin heavy chain, non muscle
Smp_046130.1	-0.061097	0.820839	0.561503	2.94139e-05	MICAL protein 2
Smp_046140.1	-0.0358422	0.93179	0.469914	0.00737329	nuclear receptor binding protein
Smp_046160.1	0.0855949	0.760594	0.422015	0.00504238	protein phosphatase inhibitor 2
Smp_046250.1	0.0860147	0.814932	0.532725	0.00472717	Transmembrane emp24 domain containing protein 2
Smp_046280.1	-0.273907	0.360605	-0.421185	0.0349344	actin binding protein anillin
Smp_046290.1	-0.094095	0.785971	0.269082	0.146586	CKLF MARVEL transmembrane domain containing protein
Smp_046450.1	0.35983	0.203763	-0.184559	0.38969	hypothetical protein
Smp_046500.2	-0.207783	0.665722	0.548411	0.0507985	proliferating cell nuclear antigen PCNA
Smp_046600.1	-0.188637	0.686482	-0.0357608	0.910424	actin
Smp_046680.1	0.128591	0.637273	0.429234	0.00659239	U3 small nucleolar RNA associated protein 18
Smp_046690.1	-0.538823	0.412721	0.237201	0.613457	polyubiquitin C
Smp_046750.1	-0.113832	0.692981	0.496438	0.00187767	protein will die slowly
Smp_046780.1	-0.543419	0.462588	0.786461	0.109195	plasminogen activator inhibitor 1 RNA binding
Smp_046870.1	-0.0578927	0.877796	-0.262614	0.144959	hypothetical protein
Smp_046880.2	0.0285225	0.941048	0.11086	0.521375	phosphatidylinositol
Smp_046900.1	0.0841777	0.814361	0.375701	0.0418045	seipin
Smp_046980.1	0.183794	0.616142	0.215093	0.346777	pre mRNA splicing factor 38A
Smp_047100.2	0.117408	0.698351	-0.456838	0.00725061	protein l isoaspartate o methyltransferase
Smp_047110.1	0.0845145	0.78252	0.551801	0.000537675	ATP dependent RNA helicase DDX52
Smp_047190.1	0.0960783	0.796637	0.409206	0.0358239	cyclin g associated kinase
Smp_047320.1	-0.00772842	0.993031	0.338285	0.207473	hypothetical protein
Smp_047330.1	0.115777	0.749999	0.155091	0.464838	hypothetical protein
Smp_047360.1	0.0497885	0.88294	-0.247914	0.126774	UBX domain containing protein 1
Smp_047400.1	0.057426	0.87666	0.026975	0.896252	hypothetical protein
Smp_047440.1	-0.114095	0.717501	0.258588	0.149388	zinc finger CCHC domain containing protein 8
Smp_047450.1	-0.138142	0.644071	-0.226768	0.193548	synaptobrevin YKT6
Smp_047500.1	0.118007	0.679871	0.277363	0.0892141	f box only protein 28
Smp_047540.1	0.0120379	0.986738	0.494123	0.053679	f box and wd40 domain protein
Smp_047550.1	0.391007	0.34247	-0.588804	0.0416857	MORN repeat containing protein 3
Smp_047570.1	-0.0537972	0.919821	0.38934	0.100119	hypothetical protein
Smp_047610.1	-0.303521	0.202395	-0.169033	0.344964	cell division control protein 45
Smp_047720.1	-0.265001	0.469957	-0.453627	0.0496453	sz12
Smp_047740.1	0.0517495	0.900345	0.584075	0.00257515	26S proteasome non ATPase regulatory subunit 8
Smp_047860.1	-0.262207	0.192187	0.377626	0.0088954	ribosomal pseudouridine synthase
Smp_047900.1	-0.611108	0.0694095	0.32847	0.222029	Serine/Threonine Kinase, CMGC Group, MAPK family, ERK subfamily
Smp_048030.1	0.898579	0.337668	-1.33191	0.0331468	hypothetical protein
Smp_048160.1	0.382781	0.370753	0.557202	0.0565434	rna recognition motif protein split ends
Smp_048240.1	0.0154889	0.967335	-0.0407408	0.815336	mannose 1 phosphate guanyltransferase
Smp_048260.2	0.0116263	0.978521	0.324864	0.0586214	n acetyltransferase
Smp_048270.2	-0.0897124	0.862287	-0.496616	0.0465736	dolichyldiphosphatase
Smp_048420.1	0.293499	0.286225	-0.151344	0.438575	coiled coil domain containing protein 115
Smp_048430.1	0.10064	0.78197	0.109104	0.598635	thioredoxin glutathione reductase
Smp_048520.1	0.00425598	0.995203	-0.165786	0.41247	dehydrodolichyl diphosphate synthase
Smp_048540.1	0.0282158	0.96091	0.0352277	0.901084	dolichol kinase
Smp_048550.1	-0.0728977	0.820839	0.000575691	1	cell polarity protein; partition defective Par6
Smp_048620.1	0.241457	0.439984	0.389553	0.0541693	exosome complex component RRP45
Smp_048760.1	-0.182135	0.469957	0.291475	0.0706984	SUMO activating enzyme subunit 1
Smp_048830.1	-0.215121	0.7371	0.634731	0.0786775	NADH dehydrogenase (ubiquinone) 1 beta
Smp_048870.1	-0.552209	0.0152733	0.0832261	0.686626	protein CutA
Smp_048880.1	-0.572625	0.150916	0.511984	0.0881242	hypothetical protein
Smp_048930.1	-0.0341892	0.959488	0.0899123	0.772562	ran guanine nucleotide release factor
Smp_048940.1	0.15776	0.633629	0.243102	0.227963	Vacuolar protein sorting associated protein
Smp_048970.1	-0.0425851	0.900345	0.017695	0.926532	Mediator of RNA polymerase II transcription
Smp_048980.1	-0.180978	0.598248	-0.161602	0.453294	ligand of numb protein; ubiquitin protein ligase lnx
Smp_048990.1	-0.201181	0.442595	0.298979	0.0776567	beclin 1
Smp_049000.1	-0.104862	0.750179	-0.250488	0.167978	SURP and G patch domain containing protein 1
Smp_049140.1	0.078238	0.81007	0.303685	0.0712429	hypothetical protein
Smp_049160.1	0.114367	0.821182	-0.476821	0.0643814	zinc finger protein
Smp_049170.1	-0.067082	0.872493	0.21809	0.291567	alpha endosulfine
Smp_049300.3	-1.63607	0.0725808	-1.46744	0.0325731	major egg antigen
Smp_049330.1	0.025074	0.940522	0.0761889	0.618358	hypothetical protein
Smp_049390.1	-0.157164	0.526464	0.116577	0.466936	pyrroline 5 carboxylate reductase
Smp_049510.1	0.160833	0.603509	-0.216302	0.254211	WD repeat containing protein 33
Smp_049520.1	0.0940539	0.71938	-0.50189	0.000331913	WD repeat containing protein 61
Smp_049600.4	-0.0600297	0.871446	0.00218341	0.997705	DnaJ (Hsp40) subfamily C member
Smp_049680.1	0.00230816	0.998035	0.32796	0.039868	Corepressor interacting with RBPJ 1
Smp_049730.2	-0.0877593	0.807461	-0.0176394	0.938496	metastasis associated protein 1 (mta1)
Smp_049740.1	0.094409	0.828491	-0.348053	0.125814	hypothetical protein
Smp_049880.1	-0.078002	0.876446	0.330542	0.177577	nuclear pore glycoprotein p62
Smp_049910.1	-0.0112371	0.975031	-0.253967	0.0688892	hypothetical protein
Smp_049970.5	-0.470964	0.100669	0.187235	0.417309	Heavy metal transport:detoxification
Smp_049990.1	0.230961	0.31005	-0.0601221	0.729346	homeobox protein cut
Smp_050080.1	0.0864481	0.797942	0.123646	0.510334	2 hydroxyglutarate dehydrogenase
Smp_050110.1	0.189712	0.472757	0.405191	0.0156139	gamma secretase subunit APH 1B
Smp_050160.1	-0.330974	0.242688	-0.230053	0.261333	E3 ubiquitin protein ligase RING1
Smp_050250.1	0.286674	0.450278	0.687205	0.00503327	hypothetical protein
Smp_050310.1	0.143276	0.839215	0.0673011	0.868408	DNA repair and recombination protein RAD54B
Smp_050390.1	-0.00656036	0.993748	-0.619374	0.00779039	aldehyde dehydrogenase
Smp_050430.1	-0.617292	0.145973	0.848181	0.00761459	traB domain containing protein
Smp_050630.1	0.0520489	0.850233	-0.401342	0.00257661	extended synaptotagmin protein 2a
Smp_050640.1	-0.558703	0.030107	-0.331358	0.114356	glut4 vesicle protein
Smp_050740.1	-0.361677	0.134769	0.160619	0.395699	general transcription factor 3C polypeptide 5
Smp_050820.1	0.0944453	0.789852	0.454397	0.0136721	Replication factor C 38 kDa subunit
Smp_050880.1	0.11703	0.818737	0.0764216	0.795752	hypothetical protein
Smp_050890.1	0.0655089	0.84469	0.045595	0.809947	hypothetical protein
Smp_050920.1	0.239527	0.329154	-0.0933341	0.606245	transformer 2 protein
Smp_051000.1	0.0433297	0.941048	0.0445691	0.87657	coiled coil domain containing protein 132
Smp_051010.1	-0.602612	0.312047	0.235087	0.59779	ubiquitin conjugating enzyme E2 C
Smp_051060.1	-0.199206	0.841506	1.09853	0.0317323	hypothetical protein
Smp_051070.1	0.165496	0.786624	0.664762	0.0343253	protein DGCR6
Smp_051110.1	0.148785	0.617798	0.230161	0.205197	hypothetical protein
Smp_051210.1	-0.0303067	0.957951	-0.0811426	0.758779	importin alpha 34
Smp_051230.1	-0.388281	0.417414	0.214732	0.522056	tar DNA binding protein
Smp_051280.1	-0.231064	0.484405	-0.108337	0.633584	smg 7, nonsense mediated mRNA decay
Smp_051300.1	0.146466	0.515272	0.331187	0.0187915	tar DNA binding protein
Smp_051320.1	0.211769	0.405145	0.100166	0.577277	ap endonuclease
Smp_051360.1	0.206482	0.405806	0.0797109	0.654166	UDP N acetylglucosamine dolichyl phosphate
Smp_051390.1	-0.161803	0.474583	0.192957	0.191028	nif3 protein 1
Smp_051420.1	0.0300881	0.949009	0.130125	0.539383	eri1 exoribonuclease 2
Smp_051500.1	-0.803307	0.187915	-0.76316	0.0803485	nucleolar protein c7c
Smp_051530.1	-0.0489121	0.885495	0.181223	0.278552	heterogeneous nuclear ribonucleoprotein l
Smp_051550.1	0.114861	0.798614	-0.161853	0.511309	pyridoxine 5' phosphate oxidase
Smp_051580.1	-0.208921	0.793147	0.697098	0.0765055	hypothetical protein
Smp_051640.1	0.0609658	0.933251	-0.240186	0.457331	placental protein 11
Smp_051660.1	-0.0273366	0.960626	-0.0281508	0.917703	hypothetical protein
Smp_051760.1	-0.229012	0.660744	-0.366811	0.230493	hypothetical protein
Smp_052140.1	-0.0129264	0.978829	-0.0707983	0.739489	G patch domain and KOW motifs containing
Smp_052280.1	0.126919	0.604689	-0.0705795	0.65878	Phosphoribosyl pyrophosphate synthase associated
Smp_052330.1	-0.391899	0.0735981	0.0231054	0.910112	asparagine linked glycosylation protein 11
Smp_052350.1	0.00463996	0.994519	-0.184205	0.340287	zinc finger Ran binding domain containing protein
Smp_052460.1	-0.308432	0.625066	-0.201544	0.61257	SCF ubiquitin ligase complex subunit CulA
Smp_052470.1	0.121362	0.855479	-0.810658	0.0122965	o methyltransferase
Smp_052500.1	0.322081	0.430512	0.706241	0.00810449	coiled coil domain containing protein 86
Smp_052560.1	-0.0694124	0.824118	0.39077	0.0132298	ng,ng dimethylarginine
Smp_052640.1	0.139076	0.611916	-0.343162	0.033993	rabenosyn 5
Smp_052710.1	0.148185	0.652135	0.302791	0.11468	mitochondrial ribosomal protein l48
Smp_052750.1	0.135987	0.7449	-0.207276	0.383252	Pre mRNA splicing regulator female lethal(2)D
Smp_052760.1	0.533284	0.239483	0.063803	0.864821	TFIIH basal transcription factor complex TTD A
Smp_052780.1	0.139508	0.732392	0.281608	0.225967	hypothetical protein
Smp_052800.1	0.0513286	0.893454	-0.344121	0.0526032	poly(p):ATP NAD kinase
Smp_052810.1	-0.00402324	0.993748	-0.391122	0.00567152	glucose 6 phosphate 1 dehydrogenase
Smp_052850.1	-0.501155	0.570969	-0.0143624	0.986449	glycerophosphodiester phosphodiesterase
Smp_052910.1	0.275357	0.358847	-0.363875	0.0721865	S phase kinase associated protein skp1
Smp_053020.1	-0.306847	0.585503	-0.0262684	0.950699	zinc finger protein
Smp_053030.1	-0.0155086	0.972285	-0.070124	0.722026	vacuolar protein sorting 36
Smp_053060.2	-0.0620315	0.820839	-0.529986	8.52816e-05	F box only protein 9
Smp_053100.1	-0.136031	0.772208	-0.398361	0.113563	rap guanine nucleotide exchange factor 6
Smp_053140.1	-0.108826	0.7449	0.309786	0.0909863	histone acetyltransferase tip60
Smp_053160.1	0.0763803	0.851307	-0.291194	0.157982	ubiquitin domain containing CTD phosphatase
Smp_053190.1	-0.434468	0.570969	1.12772	0.016853	phosphatidylinositol 4 kinase alpha
Smp_053220.1	0.141245	0.592844	0.312574	0.0497342	aldo keto reductase family 1, member B4
Smp_053230.1	-0.312756	0.529508	-0.708949	0.0196705	cytochrome b reductase
Smp_053430.1	0.348861	0.262617	-0.184467	0.426752	hypothetical protein
Smp_053460.1	0.431246	0.187915	0.183953	0.471216	gpi mannosyltransferase 3
Smp_053550.1	0.346427	0.377179	0.172362	0.540001	hypothetical protein
Smp_053640.1	0.00935709	0.990217	-0.538643	0.0247699	hypothetical protein
Smp_053940.1	-0.112848	0.814688	-0.366307	0.144478	heterogeneous nuclear ribonucleoprotein a
Smp_053950.1	-0.0374176	0.943782	-0.335082	0.143226	heterogeneous nuclear
Smp_054070.1	0.0186875	0.965866	0.249171	0.180305	TM2 domain containing protein 3
Smp_054120.1	0.0466854	0.921203	0.359768	0.0878581	ribosome biogenesis protein NSA2
Smp_054200.1	0.400999	0.024043	0.137628	0.373964	NADH ubiquinone oxidoreductase sgdh subunit
Smp_054220.1	0.237782	0.34247	0.382379	0.024211	vacuolar ATP synthase subunit G
Smp_054320.1	0.108276	0.801006	0.195155	0.402947	hypothetical protein
Smp_054410.1	0.169428	0.532249	0.0651716	0.726957	Adenine phosphoribosyltransferase
Smp_054450.1	-0.00791281	0.992644	0.189225	0.471216	Protein archease
Smp_054600.1	0.236077	0.417783	0.573145	0.00232714	pre mRNA splicing factor SPF27
Smp_054730.1	-0.136904	0.679871	0.257967	0.182704	B box type zinc finger protein ncl 1
Smp_054740.1	-0.206401	0.552665	0.259639	0.239739	B box type zinc finger protein ncl 1
Smp_054750.1	-0.323451	0.374112	0.256144	0.314559	brain tumor protein
Smp_054790.2	-0.0173063	0.97193	0.076894	0.718684	cytoskeleton associated protein 5
Smp_054800.1	0.0481577	0.874484	0.426202	0.00290517	glycerophosphocholine phosphodiesterase GPCPD1
Smp_054840.1	0.0113403	0.976027	-0.121655	0.42101	DNA replication licensing factor MCM2
Smp_055130.1	-0.49943	0.0379672	0.553435	0.00318152	pleckstrin y domain containing family F
Smp_055140.1	0.264221	0.678965	-0.64143	0.0727926	crossover junction endonuclease mus81
Smp_055310.1	0.208013	0.612547	0.226907	0.376243	histone lysine n methyltransferase setd8
Smp_055390.1	-0.182495	0.603881	0.155829	0.477976	ctd nuclear envelope phosphatase 1
Smp_055420.2	0.0149282	0.977016	-0.240948	0.23698	transmembrane protein 222
Smp_055450.1	-0.164422	0.692987	0.115735	0.650599	hypothetical protein
Smp_055600.1	0.127028	0.676555	-0.279065	0.101729	protein lin 7 B
Smp_055650.1	-0.444441	0.0880777	0.323585	0.100993	hypothetical protein
Smp_055670.1	0.0898549	0.823644	0.270303	0.206675	ras protein Rab 4B
Smp_055720.3	-0.0677119	0.8592	-0.504963	0.00615957	MORC family CW type zinc finger protein 2
Smp_055810.1	0.767267	0.265826	-1.11044	0.0149232	inositol 5 phosphatase
Smp_055870.1	-0.21926	0.359668	0.577096	0.000239568	vesicleassociated membrane protein
Smp_055890.1	0.188356	0.515353	0.366638	0.0458049	ribonucleoside diphosphate reductase subunit M2
Smp_055900.3	-0.214713	0.621044	-0.157227	0.569601	leptin receptor overlapping transcript
Smp_055920.1	0.0560694	0.88294	0.52863	0.00309465	ubiquitin conjugating enzyme E2
Smp_055960.1	-0.0832058	0.754928	0.318533	0.0279874	ubiquitin conjugating enzyme
Smp_055990.1	-0.330415	0.424371	0.298881	0.285943	adenylosuccinate synthetase isozyme 1
Smp_056240.1	-0.0829269	0.822667	-0.0266593	0.906105	hypothetical protein
Smp_056360.8	0.165449	0.734869	-0.613594	0.0199983	Sm-npp-17
Smp_056390.1	0.0724978	0.822043	-0.188561	0.268341	hypothetical protein
Smp_056440.1	-0.169946	0.668494	0.617756	0.00667266	manganese superoxide dismutase SOD
Smp_056620.1	0.0231981	0.957951	-0.0286478	0.893438	ATP dependent DNA helicase Q1
Smp_056640.1	0.120134	0.706887	-0.0372313	0.857859	pre mRNA processing factor 40 A
Smp_056760.1	-0.0889987	0.84323	0.151533	0.532637	protein disulfide isomerase
Smp_056780.1	0.396424	0.108382	0.22631	0.24823	dynein light chain
Smp_056810.1	-0.0382243	0.928712	0.532706	0.00302658	heterogeneous nuclear ribonucleoprotein
Smp_056860.1	0.249796	0.257555	-0.0351703	0.844698	SWI:SNF related, matrix associated, actin
Smp_056890.1	0.177896	0.480906	0.359018	0.02579	nitrilase
Smp_056900.1	0.254161	0.362481	0.268958	0.157811	ribonuclease PH
Smp_056940.1	-0.0208392	0.988775	-1.24688	0.00942198	histone lysine N methyltransferase MLL3
Smp_057020.1	-0.0410119	0.919821	-0.0166515	0.938977	ATP dependent RNA helicase DDX31
Smp_057060.1	-0.0204248	0.949009	-0.110117	0.434182	hypothetical protein
Smp_057120.1	-0.0572581	0.893454	-0.0286601	0.904095	PERQ amino acid rich with GYF domain containing protein
Smp_057140.1	-0.203899	0.474575	0.284889	0.124811	bromodomain containing protein 8
Smp_057210.1	0.278549	0.167887	0.084854	0.59779	hypothetical protein
Smp_057320.1	-0.0670114	0.814688	-0.406999	0.00396019	vesicle fusing ATPase 1
Smp_057430.1	-0.134598	0.574065	0.0265936	0.872837	ankyrin repeat and zinc finger domain containing protein
Smp_057600.1	0.0622359	0.930947	-0.291418	0.357514	hypothetical protein
Smp_057620.1	-0.448407	0.144213	-0.558403	0.0129111	polypeptide GalNAc transferase 6
Smp_057630.1	0.289955	0.312047	0.456388	0.0226018	Activating signal cointegrator 1 complex subunit
Smp_057650.1	-0.253501	0.267198	0.248326	0.12974	IST1
Smp_057720.1	0.203585	0.462946	-0.252236	0.155948	LSM14 protein A
Smp_057950.1	0.118796	0.921763	-0.00268982	1	hypothetical protein
Smp_058050.1	-0.430756	0.0834359	-0.152617	0.450578	S1 RNA binding domain containing protein 1
Smp_058130.1	0.13092	0.706887	-0.537799	0.00473968	mitochondrial carrier protein
Smp_058140.2	0.201785	0.447884	-0.120613	0.504092	protein l isoaspartate o methyltransferase
Smp_058150.1	0.0246463	0.967335	0.423182	0.0959452	NADH dehydrogenase (ubiquinone) 1 beta
Smp_058170.2	-0.0556229	0.903023	0.361382	0.0950229	fragile X mental retardation 1
Smp_058190.1	0.291291	0.474575	0.191068	0.493626	IQ domain containing protein G
Smp_058320.1	-0.128007	0.753015	0.112189	0.644879	nuclear autoantigenic sperm protein
Smp_058350.1	-0.714155	0.229907	1.21324	0.00529459	programmed cell death protein 5
Smp_058400.1	-0.171943	0.481658	0.314535	0.0437751	protein smg9
Smp_058410.1	0.0695009	0.821736	0.388278	0.013729	coiled coil domain containing protein 6
Smp_058530.1	0.416981	0.129646	0.448766	0.0304244	hypothetical protein
Smp_058620.1	-0.26888	0.358847	0.245455	0.22742	serine:threonine protein kinase doa
Smp_058650.1	0.168778	0.493349	0.430894	0.00544625	26S proteasome non ATPase regulatory subunit
Smp_058660.1	-1.05342	0.174904	-0.65349	0.258028	hypothetical protein
Smp_058680.2	0.0753055	0.806368	0.294788	0.0617475	ribosome biogenesis regulatory protein
Smp_058690.1	0.121952	0.69789	0.286136	0.115716	glutathione peroxidase
Smp_058700.1	0.166341	0.552245	0.242947	0.167978	glutathione peroxidase
Smp_058780.1	0.0943862	0.789852	-0.172104	0.373434	leukocyte receptor cluster
Smp_058790.1	0.155081	0.652135	0.273888	0.185583	mitogen activated protein kinase kinase kinase
Smp_058850.1	-0.0709004	0.942265	0.946661	0.0272359	hypothetical protein
Smp_058880.1	0.119324	0.747659	0.355496	0.0841296	ovarian cancer associated gene 2 protein
Smp_058970.1	0.408819	0.360226	0.810474	0.00643075	hypothetical protein
Smp_058980.2	-0.0974041	0.767228	0.555931	0.00143616	oxysterol binding protein 1
Smp_058990.1	0.474983	0.1257	0.314462	0.191948	meiotic nuclear division protein 1
Smp_059130.1	0.047231	0.887743	0.465174	0.0031462	CAP Gly domain containing linker protein 2
Smp_059210.4	0.20506	0.503534	-0.367816	0.0566043	hypothetical protein
Smp_059250.1	-0.164828	0.649857	-0.228364	0.295825	helicase
Smp_059360.1	0.150115	0.557154	-0.213105	0.183558	pre mRNA splicing factor 18
Smp_059540.1	-0.0623771	0.85504	0.421802	0.0139244	signal recognition particle 54 kda protein
Smp_059680.1	0.0506575	0.929569	0.153613	0.557924	hypothetical protein
Smp_059690.2	-0.130892	0.678246	0.0640158	0.743104	NF kappa B inhibitor interacting Ras
Smp_059710.1	0.023686	0.950704	0.315333	0.0525091	hypothetical protein
Smp_059780.1	-0.168094	0.602826	-0.428528	0.023765	protoscolex specific coiled coil protein
Smp_059790.2	0.0887641	0.824394	0.546047	0.00754959	transketolase
Smp_059800.1	0.299304	0.0901226	0.0161336	0.921709	trans-prenyltransferase, putative
Smp_059910.3	-0.0768589	0.820839	0.412015	0.0182186	serine:threonine protein phosphatase PGAM5
Smp_060010.1	-0.12584	0.735799	0.475376	0.0211832	NSFL1 cofactor p47
Smp_060080.1	0.227666	0.732153	-0.316967	0.406215	hypothetical protein
Smp_060130.1	-1.96848	0.0808083	-0.176433	0.856759	Rho1 GTPase
Smp_060170.1	0.128122	0.611916	0.367309	0.0131672	mrna export factor
Smp_060180.1	0.0830945	0.735799	0.382967	0.00398074	nucleoporin seh1 (sec13 protein)
Smp_060190.3	-0.267003	0.405145	-0.0380486	0.875206	ctg4a
Smp_060240.1	-0.221715	0.288421	-0.218775	0.134158	lipopolysaccharide induced tumor necrosis
Smp_060270.1	0.361766	0.216503	0.578002	0.00612926	protein jagunal
Smp_060290.1	0.223539	0.637547	-0.0185952	0.957126	josephin protein like
Smp_060420.1	-0.0601522	0.854703	-0.169032	0.322319	phosphatidylinositide phosphatase sac1
Smp_060480.1	-0.282773	0.374112	0.379963	0.076348	copine 9
Smp_060490.1	0.0639674	0.885604	-0.485022	0.0193971	serine rich protein
Smp_060610.1	0.00990017	0.995279	-0.347803	0.470731	cytosolic 5' nucleotidase III
Smp_060620.1	-0.0498883	0.940796	-0.161779	0.594768	5' nucleotidase
Smp_060900.1	0.025789	0.935419	0.0568904	0.704665	U4:U6 small nuclear ribonucleoprotein Prp3
Smp_060950.1	0.0908435	0.745543	0.237246	0.125814	alpha soluble NSF attachment protein
Smp_061000.1	-0.0115896	0.990561	-0.488685	0.136105	hypothetical protein
Smp_061040.1	-0.13918	0.744922	-0.198559	0.416651	maf protein
Smp_061300.1	-0.321187	0.238058	0.128395	0.534561	transcription initiation factor tfiid subunit 6
Smp_061500.1	0.0586686	0.956857	0.177803	0.718684	hypothetical protein
Smp_061510.1	-0.0457433	0.896173	0.3511	0.0336255	nardilysin (M16 family)
Smp_061540.1	-0.135208	0.801006	-0.432048	0.113452	sodium coupled neutral amino acid
Smp_061570.1	-0.264005	0.347163	0.156127	0.430797	Mediator of RNA polymerase II transcription
Smp_061580.2	0.360859	0.326967	0.343896	0.185112	hypothetical protein
Smp_061650.1	0.0384661	0.90845	0.272964	0.0768886	26S proteasome non ATPase regulatory subunit
Smp_061840.1	-0.282254	0.243383	0.165756	0.359823	RAD50 interacting protein 1
Smp_061870.1	0.364032	0.144205	0.145639	0.460466	ubiquinol cytochrome c reductase, Rieske
Smp_061920.1	-0.0472165	0.933088	0.277259	0.265809	uv excision repair protein rad23 b
Smp_061940.1	0.176129	0.689315	0.261744	0.319301	adenylate kinase
Smp_061970.1	-0.165654	0.694314	0.541924	0.0222683	GPI ethanolamine phosphate transferase 2
Smp_062080.1	0.337179	0.283715	-0.233313	0.307837	serine protease inhibitors serpins
Smp_062120.1	-0.368908	0.172678	0.217251	0.285689	serine protease inhibitors serpins
Smp_062250.1	0.2757	0.240527	-0.0376917	0.845365	myosin 2 essential light chain
Smp_062270.1	0.53475	0.0519678	-0.300429	0.182261	lin 52
Smp_062300.1	0.161319	0.539301	0.385592	0.0172408	Ras C3 botulinum toxin substrate 1
Smp_062510.1	-0.223385	0.40835	0.29243	0.103111	ral
Smp_062530.1	-0.0788752	0.812064	0.403399	0.0179101	Histone lysine N methyltransferase Suv4 20
Smp_062540.1	-0.0867308	0.80987	0.456313	0.0135305	hypothetical protein
Smp_062550.1	-0.242774	0.538195	0.301295	0.237636	cysteine rich hydrophobic domain 2 protein
Smp_062610.1	-0.00497024	0.995018	0.128678	0.593933	autophagy protein 101
Smp_062630.1	-0.221319	0.682294	0.208369	0.528151	dynactin subunit
Smp_062680.1	0.194252	0.544516	-0.431547	0.0266611	GTP binding protein Parf
Smp_062830.1	0.362937	0.244512	0.532087	0.0150688	mitochondrial import inner membrane translocase
Smp_062890.1	-0.784054	0.259664	1.08083	0.0328887	V type proton ATPase 16 kDa proteolipid
Smp_062920.1	-0.0724465	0.851638	-0.0855508	0.687615	negative elongation factor B
Smp_062950.1	-0.0130312	0.978521	-0.449629	0.0169874	growth factor receptor bound protein 2
Smp_063030.1	-0.249473	0.635402	-0.4524	0.148277	hypothetical protein
Smp_063090.1	-0.0829153	0.818737	-0.272602	0.147982	aconitate hydratase, mitochondrial
Smp_063120.1	0.293346	0.483058	0.238966	0.392785	inosine triphosphate pyrophosphatase
Smp_063230.1	-0.459465	0.00352014	0.431011	0.00163716	leucine rich repeat containing protein 47
Smp_063250.1	0.23563	0.35563	0.234111	0.18441	ubiquinol cytochrome c reductase complex
Smp_063260.1	-0.0756131	0.85504	0.439527	0.034948	phosphoinositide binding protein
Smp_063340.1	-0.0983867	0.846261	-0.201479	0.448568	phosphoserine phosphatase
Smp_063380.1	-0.00369292	0.999109	-0.356005	0.272147	phosphoserine phosphatase
Smp_063390.1	0.0762045	0.816983	-0.134718	0.443524	L aminoadipate semialdehyde
Smp_063480.1	-0.057185	0.892498	0.0784407	0.718869	ATP dependent Clp Protease ATP binding subunit
Smp_063490.1	0.0612014	0.90388	0.240306	0.327017	ATP dependent Clp Protease ATP binding subunit
Smp_063500.1	-0.0370607	0.961634	-0.428737	0.186216	hypothetical protein
Smp_063540.1	-0.133946	0.625482	0.335822	0.0350078	Growth inhibition and differentiation
Smp_063580.2	0.159026	0.57179	0.0759408	0.68482	n acetyltransferase mak3
Smp_063670.1	0.248946	0.210366	0.245988	0.0861684	protein ddi1 2
Smp_063760.1	0.086643	0.820839	0.425308	0.0313413	hypothetical protein
Smp_063830.1	-0.0592767	0.849459	0.564637	0.00026045	GMP synthase (glutamine hydrolyzing)
Smp_064020.4	-0.0511721	0.893691	-0.285701	0.113369	PAB dependent poly(A) specific ribonuclease
Smp_064190.1	0.0842332	0.792282	0.06286	0.73644	type II inositol 1,4,5 trisphosphate
Smp_064200.1	-0.135763	0.756707	-0.0258358	0.929562	ocrl type II inositol 5 phosphatase
Smp_064320.1	0.172733	0.56446	-0.0525507	0.796314	26S proteasome non ATPase regulatory subunit 10
Smp_064350.1	-0.151808	0.658669	0.542766	0.00580761	Vacuolar ATP synthase 21 kDa proteolipid
Smp_064360.1	0.205494	0.26019	0.0480888	0.73715	polymerase delta interacting protein 3
Smp_064380.1	0.216427	0.302364	0.0836372	0.592663	aspartate aminotransferase
Smp_064390.1	-0.223141	0.327893	-0.101235	0.535578	protein TSSC4
Smp_064400.1	-0.100791	0.734869	0.069235	0.697627	hypothetical protein
Smp_064460.1	0.0556178	0.961634	-0.93282	0.0506814	hypothetical protein
Smp_064500.1	0.37374	0.116086	0.166801	0.380717	pre mRNA splicing factor syf2
Smp_064520.1	-0.551838	0.1257	0.209058	0.461509	mitotic spindle associated MMXD complex subunit
Smp_064590.1	0.274616	0.228231	-0.544295	0.000555534	RNA binding protein 39
Smp_064640.1	0.302699	0.131334	-0.145817	0.348694	tRNA selenocysteine 1 associated protein 1
Smp_064650.1	-0.0175288	0.959488	-0.14029	0.35183	rest corepressor (corest) protein
Smp_064750.1	-0.135347	0.721156	-0.141297	0.52609	pantothenate kinase 4
Smp_064860.1	-0.34317	0.524291	0.886922	0.00948869	stress induced phosphoprotein 1
Smp_064870.1	-0.159268	0.561082	0.235748	0.167553	Dynein intermediate chain
Smp_064900.1	-0.182466	0.714319	0.396596	0.161608	histidine kinase
Smp_064910.1	0.325806	0.598102	0.498161	0.199617	hypothetical protein
Smp_065110.1	0.0278488	0.943782	0.0567903	0.763895	LETM1 and EF hand domain containing protein 1
Smp_065130.2	-0.0803965	0.821217	-0.534292	0.00224693	gpi ethanolamine phosphate transferase 1
Smp_065160.1	-0.0701229	0.871071	0.420778	0.0402316	taz protein (tafazzin)
Smp_065180.1	0.0983432	0.768488	0.4776	0.00761183	EH domain containing protein 1
Smp_065190.2	-0.11737	0.764402	0.571579	0.00637067	protein disulfide isomerase
Smp_065210.2	-0.218667	0.661169	0.0911737	0.729884	hypothetical protein
Smp_065420.1	0.124275	0.688782	-0.0402491	0.843339	hypothetical protein
Smp_065470.3	0.163968	0.475221	0.509459	0.000453982	tumor protein d52
Smp_065580.3	0.0337618	0.935343	-0.0547001	0.7837	heterogeneous nuclear ribonucleoprotein
Smp_065610.1	-0.136337	0.734869	0.344003	0.128915	pyruvate kinase isozymes M1:M2
Smp_065650.1	0.280379	0.424826	0.0208011	0.940877	iron sulfur cluster co chaperone protein HscB
Smp_065770.1	-0.230302	0.366232	0.452325	0.00806262	Sugar transporter
Smp_065810.1	-0.21173	0.43308	-0.380186	0.0263576	YY1AP protein1
Smp_065840.1	0.09049	0.801866	-0.111289	0.579869	DNA topoisomerase 2 alpha
Smp_065890.1	-0.100002	0.745809	-0.458644	0.00440436	toll interacting protein
Smp_065980.1	-0.264487	0.276617	0.0226511	0.911261	small glutamine rich tetratricopeptide
Smp_066150.1	-0.123953	0.752228	-0.427796	0.0452888	solute carrier family 35 member C2
Smp_066260.1	0.187573	0.533193	-0.166599	0.392906	replication factor C subunit 5
Smp_066330.3	-0.0346388	0.932996	0.45955	0.00752572	star lipid transfer protein 7
Smp_066340.2	0.280572	0.211667	0.372026	0.0220545	proteasome inhibitor PI31 subunit
Smp_066370.1	-0.0546317	0.938111	0.191865	0.54178	DEP domain containing protein 5
Smp_066410.1	0.0713822	0.81958	-0.293536	0.0672862	dihydrolipoyllysine residue acetyltransferase
Smp_066630.1	-0.345569	0.360605	0.331374	0.208573	eukaryotic peptide chain release factor subunit
Smp_066720.1	0.000774625	1	-0.532271	0.0543999	Transcriptional adapter 2B
Smp_066730.1	-0.0228076	0.966867	0.465886	0.0419286	hypothetical protein
Smp_066740.1	-0.0129772	0.983777	0.548759	0.0238605	39S ribosomal protein L12, mitochondrial
Smp_066960.2	0.0587384	0.828491	0.207865	0.138689	geranylgeranyl transferase type I beta subunit
Smp_066970.1	0.164265	0.876613	-0.379981	0.487505	hypothetical protein
Smp_067000.1	-0.420397	0.0463916	-0.120782	0.505688	hypothetical protein
Smp_067060.1	1.11484	0.154616	-1.55609	0.00538295	cathepsin B peptidase (C01 family)
Smp_067090.1	0.363819	0.168498	0.239089	0.233681	hypothetical protein
Smp_067120.1	-0.173851	0.685934	0.485816	0.0459525	hypothetical protein
Smp_067250.1	0.188645	0.397139	-0.189662	0.2032	tho complex subunit 5
Smp_067390.1	-0.229147	0.682781	0.303371	0.345431	molybdopterin biosynthesis protein
Smp_067420.1	0.120477	0.701705	0.0479331	0.811206	splicing factor 3b subunit 4
Smp_067480.3	-0.555657	0.0657921	-0.403335	0.0904182	programmed cell death protein
Smp_067490.1	-0.16256	0.796738	0.132181	0.717064	programmed cell death protein
Smp_067520.1	-0.341173	0.238661	0.352547	0.0945333	jun protein junl
Smp_067540.1	-0.394161	0.417648	0.41901	0.203465	hypothetical protein
Smp_067580.1	-0.0854637	0.810795	-0.174931	0.370304	coiled coil domain containing protein 109A
Smp_067780.1	0.574451	0.101189	0.381718	0.16366	hypothetical protein
Smp_067810.1	-0.0700387	0.828759	0.30745	0.066094	casein kinase I alpha
Smp_067900.1	0.0951813	0.772208	0.183487	0.318513	Hsp90 co chaperone Cdc37
Smp_067930.1	0.117076	0.761712	0.469964	0.0245641	heat and acid stable phosphoprotein
Smp_067940.1	-0.231642	0.684968	0.475945	0.142815	hypothetical protein
Smp_067980.4	0.093742	0.729442	0.493792	0.000729841	ubiquitin conjugating enzyme E2
Smp_067990.4	0.0530331	0.86043	0.180412	0.240224	ubiquitin conjugating enzyme E2
Smp_068060.1	0.241356	0.49598	-0.0977033	0.691786	serine:threonine protein kinase
Smp_068070.1	-0.141141	0.569934	-0.260494	0.0819298	hypothetical protein
Smp_068090.1	0.251631	0.350443	0.502498	0.00601981	zinc phosphodiesterase elac protein 1
Smp_068100.1	0.0515567	0.852837	0.479135	0.000482333	microfibrillar associated protein 1
Smp_068110.1	0.156476	0.47374	0.426116	0.00203862	double strand break repair protein MRE11A
Smp_068120.1	-0.0872834	0.752117	0.221357	0.149521	aryl hydrocarbon receptor interacting
Smp_068170.1	-0.154529	0.677606	-0.364706	0.0834893	pyruvate dehydrogenase kinase
Smp_068220.1	-0.0571461	0.854302	0.340039	0.0304169	helix loop helix zipper protein
Smp_068230.1	-0.109675	0.785225	0.00187045	0.999492	DNAJ protein
Smp_068250.1	-0.0211692	0.959314	0.358272	0.0385449	protoporphyrinogen oxidase
Smp_068270.4	-0.325499	0.0769876	0.0954371	0.538021	heat shock transcription factor
Smp_068300.1	-0.0846141	0.80753	-0.0232609	0.913679	ring finger and FYVE domain containing 1
Smp_068350.1	0.442346	0.36193	0.432705	0.204109	meiosis specific nuclear structural protein 1
Smp_068400.1	0.163159	0.535542	-0.340399	0.0364807	hypothetical protein
Smp_068440.1	-0.00990786	0.986238	0.069403	0.759053	vasa-like gene 3
Smp_068480.1	0.0964685	0.789979	0.112985	0.574153	vesicle transport through interaction with
Smp_068750.1	0.782306	0.144902	-0.88457	0.0363692	hypothetical protein
Smp_068760.1	0.154446	0.63007	-0.262485	0.168174	mitochondrial ribosomal protein S24
Smp_068950.1	0.347056	0.0377113	0.0613192	0.685182	histone binding protein Caf1
Smp_068960.2	-0.178352	0.388055	-0.573304	1.29459e-05	Serine:threonine protein kinase PRP4
Smp_069170.1	0.0113979	0.983043	0.4355	0.0354068	solute carrier family 30 (zinc transporter)
Smp_069220.2	-0.101039	0.73113	0.0753193	0.667978	protein dgcr14
Smp_069380.1	-0.231473	0.61595	-0.571405	0.0343657	histone deacetylase 4
Smp_069600.1	-0.104403	0.701403	-0.245875	0.11246	ATP dependent DNA helicase Q4
Smp_069670.1	0.0113925	0.976528	0.158284	0.316513	vacuolar protein sorting (vps33)
Smp_069760.1	0.20443	0.340193	0.366095	0.011711	armadillo repeat containing protein
Smp_069770.1	0.270408	0.244625	0.116394	0.511046	NADH dehydrogenase (ubiquinone) flavoprotein 2
Smp_069810.1	0.0456197	0.900345	0.128744	0.476698	Transmembrane protein 129
Smp_069820.1	0.0588303	0.884129	-0.564094	0.00271732	hypothetical protein
Smp_069840.1	-0.568222	0.347163	0.646427	0.124743	ankyrin repeat domain containing protein 49
Smp_069870.1	0.303402	0.32471	0.238661	0.27642	u1 small nuclear ribonucleoprotein a
Smp_069880.1	0.406462	0.12718	0.50573	0.0117122	u2 small nuclear ribonucleoprotein B''
Smp_069900.1	0.0636848	0.85047	-0.415513	0.0115008	ras protein Rab 39B
Smp_069910.1	0.113394	0.699492	0.428125	0.00940148	28S ribosomal protein S35, mitochondrial
Smp_069960.1	-0.135023	0.636757	0.344985	0.0409626	ubiquitin carboxyl terminal hydrolase 5
Smp_070000.1	-0.146679	0.847939	-0.0213364	0.965945	hypothetical protein
Smp_070020.1	0.141526	0.847939	-0.279275	0.485428	rhoptry associated membrane antigen
Smp_070030.1	0.23709	0.483469	0.569347	0.00741466	Charged multivesicular body protein 2b A
Smp_070070.1	-0.379285	0.109888	-0.0439094	0.830172	pre mrna 3' end processing factor fip1
Smp_070090.1	0.163048	0.714617	-0.440901	0.0750967	hematopoietic lineage cell specific protein
Smp_070110.1	-0.128496	0.803232	0.462753	0.0890796	mitochondrial 39s ribosomal protein l45
Smp_070170.1	0.0734951	0.863395	-0.47768	0.0206855	mixed lineage leukemia protein mll
Smp_070190.1	0.223058	0.382818	-0.179611	0.30934	histone acetyltransferase GCN5
Smp_070200.1	0.0708496	0.832097	0.468046	0.00564301	rna binding protein with serine rich domain
Smp_070330.1	0.306445	0.225269	0.279488	0.131404	fun14 domain containing protein
Smp_070390.1	0.172971	0.782293	-0.433485	0.184698	(Pyruvate dehydrogenase (lipoamide)) kinase
Smp_070610.2	-0.470687	0.260839	0.263396	0.394332	mps one binder kinase activator 1
Smp_070680.1	-0.0689635	0.885462	-0.325205	0.156957	repressor of RNA polymerase III transcription
Smp_070710.1	0.0643941	0.848102	0.0362157	0.850615	farnesyl pyrophosphate synthase
Smp_070760.1	0.15898	0.680382	0.0129521	0.963404	YEATS domain containing protein
Smp_070770.1	0.223772	0.462946	0.472028	0.0137126	Ufm1 conjugating enzyme 1
Smp_070920.1	-0.0561019	0.893693	0.0290848	0.901036	sarcolemmal membrane associated protein
Smp_070930.1	-0.245727	0.625635	0.662473	0.0286864	proteasome (prosome macropain) subunit alpha
Smp_070940.1	0.300651	0.596545	0.0867848	0.821073	hypothetical protein
Smp_071020.1	-0.169499	0.537513	0.0129446	0.951879	choline:ethanolaminephosphotransferase 1
Smp_071140.1	0.0255871	0.942274	0.167863	0.286164	adducin related protein
Smp_071150.1	-0.25941	0.202869	0.298759	0.0393888	thyroid hormone receptor interactor 10
Smp_071200.1	-0.0201982	0.965866	0.131244	0.534577	bromo adjacent y domain containing protein
Smp_071250.1	-0.392046	0.439188	0.367531	0.2838	Ras protein Rap 1b
Smp_071380.4	-0.301539	0.172531	-0.470351	0.00271732	zinc finger protein
Smp_071470.1	-0.277622	0.283715	-0.24706	0.178953	interferon regulatory factor 4
Smp_071540.1	0.0365948	0.941048	0.261636	0.226527	hypothetical protein
Smp_071550.1	0.0358731	0.93241	-0.00611122	0.981554	VPS33B interacting protein
Smp_071590.2	0.493618	0.0684004	-0.0846813	0.719205	TBX2 protein
Smp_071610.1	-0.137649	0.726507	-0.0602025	0.805506	Lysosomal Pro X carboxypeptidase
Smp_071630.1	-0.198295	0.658669	-0.228506	0.397589	rab-2,4,14, putative
Smp_071640.1	0.0659361	0.876669	-0.105359	0.631343	arginine:serine rich splicing factor
Smp_071830.1	0.188158	0.541212	0.188009	0.337607	transcription initiation factor IIa subunit
Smp_071880.1	0.0324287	0.922235	0.310607	0.0339595	SAGA associated factor 29
Smp_071890.1	0.0505776	0.942265	0.388352	0.206122	hypothetical protein
Smp_071920.1	0.138252	0.820839	-0.553891	0.0797431	hypothetical protein
Smp_071950.1	0.0115776	0.977381	-0.309582	0.0533394	tetratricopeptide repeat protein 7B
Smp_071960.2	0.294716	0.242688	0.452042	0.0113792	hypothetical protein
Smp_071980.1	0.222194	0.760594	-0.0319267	0.948706	polycomb group ring finger protein 3
Smp_072090.1	0.0544657	0.889386	0.173449	0.368373	(ACP) S malonyltransferase
Smp_072100.1	0.562541	0.182159	0.708047	0.0501618	CCR4 NOT transcription complex subunit 1
Smp_072110.1	-0.323905	0.312447	-0.203208	0.37728	programmed cell death involved protein
Smp_072140.1	-0.278871	0.640567	-0.550709	0.117078	ras gene family, member A
Smp_072340.1	-0.15922	0.747646	0.524331	0.0577319	26S proteasome regulatory subunit T3
Smp_072350.1	-0.184485	0.372981	-0.129225	0.370472	serine:threonine protein phosphatase 4
Smp_072360.1	-0.0113395	0.978521	-0.423148	0.00936905	splicing factor, arginine:serine rich 17A
Smp_072370.1	-0.144096	0.627868	-0.0467167	0.815186	RNA polymerase associated protein CTR9
Smp_072380.1	-0.135292	0.772208	-0.170974	0.519521	RNA polymerase II transcription elongation
Smp_072440.1	-0.450397	0.310207	0.12478	0.712094	hypothetical protein
Smp_072460.1	-0.501838	0.388752	-0.365177	0.354383	phosphomevalonate kinase
Smp_072500.1	0.248959	0.360488	-0.573004	0.00137539	hypothetical protein
Smp_072560.1	-0.0542847	0.870146	-0.157619	0.342435	hypothetical protein
Smp_072660.1	0.112281	0.777059	0.160375	0.472419	ras GTPase activating protein 1
Smp_072720.1	-0.164525	0.492428	0.0501735	0.76546	AN1 type zinc finger protein 6
Smp_072740.1	-0.0513165	0.884129	-0.495959	0.00220133	phytochelatin synthase
Smp_072790.1	-0.166544	0.658669	0.259739	0.249704	xpa binding protein 1 (mbdin)
Smp_072870.1	0.0160326	0.986526	-0.159663	0.661882	alpha centractin
Smp_072970.1	0.0110642	0.978521	0.424398	0.00922701	Tetratricopeptide repeat protein 1
Smp_073100.1	-0.593686	0.220719	0.603694	0.0886375	vacuolar protein sorting associated protein 41
Smp_073140.2	0.0886509	0.848704	-0.0647493	0.805506	hypothetical protein
Smp_073210.1	0.216876	0.498136	0.360527	0.0801232	ADP ribosylation factor interacting protein
Smp_073220.1	0.0709705	0.824972	-0.489232	0.00216303	hypothetical protein
Smp_073290.1	-0.113608	0.627791	-0.288596	0.0356544	serine:threonine protein phosphatase 4
Smp_073300.1	-0.431567	0.0427219	-0.494817	0.00323092	Chaperone protein DnaJ 1
Smp_073340.1	0.18434	0.446735	0.444036	0.00387179	cyclin dependent kinase 5
Smp_073390.1	-0.262621	0.337365	-0.361137	0.0473352	Alpha and gamma adaptin binding protein p34
Smp_073410.1	-0.0582379	0.930103	0.443031	0.124842	proteasome subunit beta type 7
Smp_073470.2	-0.0992019	0.80753	-0.57497	0.00499593	Nuclear Receptor subfamily - retinoid-x-receptor (RXR)
Smp_073490.1	-0.0698003	0.957951	-0.405229	0.481377	dual specificity mitogen activated protein
Smp_073610.2	0.0688907	0.788418	0.0620388	0.67229	transcriptional co activator crsp77
Smp_073680.1	-0.305483	0.493349	-0.517361	0.064316	tata box binding protein
Smp_073690.1	0.0959237	0.828824	0.399371	0.0833943	hypothetical protein
Smp_073790.1	0.176485	0.688494	-0.413799	0.0989255	gaba(A) receptor associated protein
Smp_073800.1	-0.244641	0.302364	0.106923	0.541256	recQ mediated genome instability protein 1
Smp_073830.1	-0.0859416	0.743293	-0.312354	0.0264838	integrator complex subunit 11
Smp_073940.1	-0.0206802	0.962634	0.277022	0.151309	actin interacting protein 1
Smp_073950.1	0.108361	0.743263	0.00649297	0.980624	Zinc finger HIT domain containing protein 3
Smp_074010.1	-0.0224852	0.958154	-0.118982	0.528478	8 oxoguanine DNA glycosylase
Smp_074020.1	0.0780075	0.792236	-0.202407	0.198556	AP 2 complex subunit alpha 2
Smp_074030.1	-0.459195	0.0377113	0.115568	0.54621	tyrosine kinase
Smp_074050.1	0.00128999	1	-0.121062	0.50784	Scm with four mbt domains 1
Smp_074060.1	0.0495504	0.918853	-0.404578	0.0552558	hypothetical protein
Smp_074070.1	-0.21387	0.281946	0.354251	0.0100128	DNA repair protein XRCC1
Smp_074210.1	0.355873	0.278918	0.621113	0.00679062	hypothetical protein
Smp_074230.1	-0.0854257	0.852284	-0.0312848	0.908529	DNA directed RNA polymerase II subunit RPB4
Smp_074260.1	0.325712	0.532249	0.790012	0.016151	growth arrest and DNA damage inducible
Smp_074330.1	0.308391	0.354282	0.0489885	0.849529	PEST proteolytic signal containing nuclear
Smp_074370.1	-0.244221	0.501254	0.58354	0.0109477	pre mRNA processing factor 17
Smp_074400.1	0.13246	0.767044	0.0487845	0.859793	ubiquitin specific peptidase 22 (C19 family)
Smp_074410.1	0.471519	0.186778	-0.0188795	0.955565	hypothetical protein
Smp_074430.1	0.228873	0.564013	-0.624458	0.00765497	hypothetical protein
Smp_074500.2	-0.662071	0.277259	0.697588	0.112618	proteasome subunit beta 2 (T01 family)
Smp_074620.1	-0.0813617	0.89321	-0.622152	0.0252779	hypothetical protein
Smp_074650.1	-0.160938	0.578162	0.353404	0.035453	Schistosoma protein, unknown function
Smp_074700.1	-0.3005	0.63076	0.727928	0.0547526	Translocon associated protein subunit gamma
Smp_074770.1	0.055111	0.880927	-0.447404	0.00843471	l seryl trna(sec) kinase
Smp_074880.1	0.120647	0.742369	0.229789	0.268713	RP140 upstream
Smp_074930.1	0.235374	0.188026	0.302767	0.019209	palmitoyltransferase ZDHHC20
Smp_074950.1	-0.142091	0.711909	0.14921	0.518322	RWD domain containing protein 4
Smp_074990.1	-0.324276	0.378386	-0.531346	0.021729	E3 ubiquitin protein ligase HERC5
Smp_075000.1	-0.501133	0.216927	-0.475911	0.0908625	E3 ubiquitin protein ligase HERC5
Smp_075040.1	0.396859	0.210366	0.350709	0.132013	hypothetical protein
Smp_075060.1	-0.125921	0.84469	-0.546905	0.0828584	glutamine dependent NAD(+) synthetase
Smp_075110.1	-0.0707285	0.826733	0.0465551	0.800939	cell cycle checkpoint protein rad1
Smp_075220.1	-0.149848	0.502305	-0.530243	8.77819e-05	mitochondrial intermediate peptidase
Smp_075260.1	-0.612127	0.225958	0.0755167	0.852295	E3 ubiquitin protein ligase pellino
Smp_075280.3	0.0912263	0.78197	-0.179049	0.316088	hypothetical protein
Smp_075290.1	-0.143433	0.53796	-0.0560138	0.723431	hypothetical protein
Smp_075440.1	0.0882808	0.767228	-0.457136	0.00313149	myotubularin protein 14
Smp_075720.1	-0.499483	0.283706	0.478266	0.154167	cd63 antigen
Smp_075810.1	0.0283562	0.957646	-0.268039	0.233464	pcd6 interacting protein
Smp_075860.1	-0.231361	0.493349	0.335034	0.121917	STT3, subunit of the oligosaccharyltransferase
Smp_075870.2	0.200822	0.435086	0.206943	0.226499	Translocation associated membrane protein 1
Smp_076050.1	0.197659	0.487573	-0.080315	0.68482	hypothetical protein
Smp_076150.2	0.0640176	0.880116	0.00720937	0.980635	hypothetical protein
Smp_076390.1	0.130074	0.706887	0.498896	0.00938556	glycolipid transfer protein (gltp)
Smp_076450.1	0.099452	0.760114	0.538517	0.00161973	hypothetical protein
Smp_076520.1	0.0590759	0.87641	0.549804	0.00180653	transmembrane protein 184A
Smp_076530.1	-0.164773	0.627791	0.0685759	0.758779	regulator of chromosome condensation
Smp_076540.1	0.451094	0.120069	-0.243661	0.293213	leucine rich repeat containing protein 48
Smp_076550.1	0.444516	0.688583	0.923162	0.146037	Pseudouridylate synthase
Smp_076560.3	0.146263	0.566282	0.411315	0.00701124	cyclin t1
Smp_076580.1	0.217325	0.450278	-0.251204	0.185006	Retinol dehydrogenase 12
Smp_076590.1	-0.0153136	0.977319	0.520149	0.0143746	hypothetical protein
Smp_076620.1	-0.277646	0.76926	-0.973916	0.0441405	RB1 inducible coiled coil protein 1
Smp_076630.2	-0.311064	0.188571	0.28918	0.0916102	nonsense mediated mrna decay protein
Smp_076650.2	0.0581271	0.908596	0.225076	0.347087	ORAI receptor
Smp_076710.1	-0.00680311	0.993748	-0.554892	0.0174621	hypothetical protein
Smp_076880.1	0.178118	0.613124	-0.364786	0.0805944	splicing factor 3a subunit 2
Smp_076890.1	0.327209	0.472031	-0.00697234	0.98855	hypothetical protein
Smp_076910.1	0.0322569	0.935468	0.127691	0.482995	tetratricopeptide repeat protein 19
Smp_076950.1	0.109548	0.702711	0.303682	0.0638452	solute carrier family 33
Smp_076960.1	0.00655786	0.990561	0.522255	0.00392302	protein FAM102
Smp_076990.1	-0.237214	0.262907	-0.282192	0.0568214	protein tssc1
Smp_077000.1	-0.497173	0.35075	-0.767587	0.0253221	hypothetical protein
Smp_077010.1	0.346398	0.408331	-0.607959	0.0241416	hypothetical protein
Smp_077030.1	0.0503468	0.883526	0.220855	0.18944	serine:threonine protein phosphatase 2A
Smp_077070.1	0.210841	0.584918	0.47806	0.0407876	Density regulated protein
Smp_077090.1	-0.178385	0.573466	-0.545782	0.00331782	hypothetical protein
Smp_077120.1	0.0334997	0.921652	-0.0437432	0.795608	protein kintoun
Smp_077230.1	0.284439	0.253576	0.287756	0.110142	Golgi SNAP receptor complex
Smp_077280.1	0.316383	0.472031	-0.545979	0.050053	hypothetical protein
Smp_077330.1	0.213876	0.857724	-1.24471	0.0411988	hypothetical protein
Smp_077400.1	-0.0828921	0.796738	0.0266874	0.891798	autophagy protein 3
Smp_077440.1	-0.417486	0.119203	-0.213463	0.291396	BTB:POZ domain containing protein 9
Smp_077540.1	0.0585866	0.862287	0.0993511	0.579965	FAS associated factor 1
Smp_077560.1	-0.0358794	0.938146	0.520545	0.00773583	Hippocampus abundant transcript 1 protein
Smp_077590.1	0.185555	0.62611	0.0713863	0.77625	BUD13
Smp_077670.1	0.0255434	0.960366	0.179126	0.414389	tRNA guanosine 2' O methyltransferase TRM11
Smp_077740.1	0.532495	0.675137	-0.373631	0.631416	hypothetical protein
Smp_077810.1	0.144448	0.742777	0.0133876	0.966593	cell cycle regulator mat89bb
Smp_078030.1	0.152857	0.76926	0.187881	0.530318	hypothetical protein
Smp_078040.1	0.483942	0.0378675	-0.143436	0.479966	tubulin subunit beta
Smp_078050.1	0.335105	0.315227	-0.214779	0.3728	Actin binding protein
Smp_078060.1	0.133874	0.869075	-0.523988	0.18814	hypothetical protein
Smp_078070.1	0.0256211	0.98714	-0.123082	0.848029	hypothetical protein
Smp_078090.1	-0.173731	0.546169	0.164969	0.371997	DNA binding SAP,domain containing protein
Smp_078110.1	0.102273	0.785971	0.54731	0.00497883	hypothetical protein
Smp_078160.1	-0.133305	0.820553	-0.570665	0.052775	RB1 inducible coiled coil protein 1
Smp_078220.1	0.55337	0.375427	0.520381	0.227612	DNA directed RNA polymerase I
Smp_078270.1	0.208087	0.502705	0.441551	0.0257193	mps one binder kinase activator 2 like
Smp_078280.1	-0.197624	0.47896	0.133215	0.479465	chromodomain Y protein 2
Smp_078310.1	-0.0683928	0.838081	-0.130357	0.463495	ran binding protein
Smp_078400.1	-0.0171591	0.97193	-0.00994076	0.969922	N acetylgalactosamine kinase
Smp_078410.1	-0.036192	0.940614	-0.178279	0.407398	pre mRNA processing factor 6
Smp_078420.1	0.038149	0.91411	-0.15782	0.34098	pre mRNA processing factor 6
Smp_078520.1	-0.208563	0.542969	0.509156	0.0162092	hypothetical protein
Smp_078560.1	0.0217501	0.961109	-0.152423	0.439472	zinc finger protein
Smp_078600.1	0.110513	0.735799	-0.41669	0.0179358	short chain dehydrogenase:reductase
Smp_078610.1	0.0246242	0.948962	-0.580453	0.000179432	rna binding motif protein 25
Smp_078730.1	-0.0782737	0.862732	0.200043	0.389073	dihydroorotate dehydrogenase, mitochondrial
Smp_078750.1	-0.11424	0.634308	0.503632	0.000262564	tetraspanin 97e
Smp_078800.1	0.143444	0.530427	0.0210889	0.899512	dnaJ subfamily B
Smp_078920.1	0.0231693	0.959314	0.0680728	0.744637	condensin complex subunit 3
Smp_079010.1	-0.00586383	0.990156	-0.137846	0.381155	cAMP dependent protein kinase type II regulatory
Smp_079050.1	0.177277	0.453651	0.289843	0.0614531	DNA primase large subunit
Smp_079140.1	0.0836574	0.871448	-0.48991	0.0522168	E3 ubiquitin protein ligase MARCH6
Smp_079270.1	0.213696	0.782391	0.250054	0.569773	LIM, zinc binding,domain containing protein
Smp_079290.1	-0.180121	0.664101	-0.11439	0.659186	RNA binding protein 4
Smp_079370.2	-0.0216879	0.962604	0.00277235	0.99625	hypothetical protein
Smp_079390.1	-0.392813	0.0484604	-0.338696	0.0325695	eukaryotic translation initiation factor 2 alpha
Smp_079400.1	0.278973	0.47511	-0.0670684	0.812387	goliath e3 ubiquitin ligase
Smp_079560.1	-0.0589356	0.857563	-0.218913	0.187644	DNA replication licensing factor MCM2
Smp_079610.1	0.156641	0.663741	0.276447	0.195749	POC1 centriolar protein A
Smp_079650.1	0.207932	0.515953	0.0577827	0.800051	chromodomain helicase DNA binding protein 4
Smp_079700.1	0.129209	0.578718	0.168715	0.244054	GA binding protein subunit beta 2
Smp_079730.1	0.180658	0.533549	0.271946	0.138666	cleavage stimulation factor, 3' pre RNA, subunit
Smp_079740.1	-0.012229	0.972285	0.0890167	0.556917	Cullin 2
Smp_079810.1	0.0570173	0.90388	-0.268639	0.216141	Probable peptide chain release factor C12orf65
Smp_079840.1	0.101414	0.746661	0.0738613	0.693738	uroporphyrinogen III synthase
Smp_079860.2	0.129262	0.587406	-0.391128	0.00503145	o acyltransferase (membrane bound) domain
Smp_079910.1	-0.0977119	0.78955	0.277234	0.15677	transcription initiation factor TFIIE subunit
Smp_079920.1	-0.140638	0.618673	-0.285336	0.089827	pyruvate dehydrogenase
Smp_079950.1	-0.0325718	0.938111	0.456262	0.0102448	vacuolar h atpase
Smp_080070.1	-0.0738715	0.881123	-0.228284	0.343295	oligomeric Golgi complex component
Smp_080100.1	0.042089	0.897186	0.112324	0.4876	synaptophysin
Smp_080120.2	-0.102161	0.785288	-0.417433	0.0317664	TGF-beta receptor II, Hybrid PK, TKL group, STKR family
Smp_080150.1	0.134752	0.693956	0.456915	0.0181141	peptidyl prolyl cis trans isomerase 3
Smp_080280.1	-0.0974986	0.740847	-0.0951547	0.583879	tfiia large subunit
Smp_080370.1	-0.135958	0.680272	0.118971	0.556917	hypothetical protein
Smp_080420.1	-0.112549	0.728225	0.129925	0.496774	jun protein
Smp_080520.1	0.10046	0.847349	-0.0398099	0.89721	transcriptional activator
Smp_080530.1	0.136369	0.682294	0.533982	0.00460811	replication protein A 32 kDa subunit
Smp_080550.1	0.15941	0.588707	0.244003	0.180329	Developmentally regulated GTP binding protein 2
Smp_080610.1	0.300165	0.31821	0.493505	0.0173261	NADH dehydrogenase (ubiquinone) 1 beta
Smp_080620.1	0.0136103	0.980756	0.457939	0.0420924	hypothetical protein
Smp_080670.1	-0.117159	0.791942	0.467123	0.0434186	ethylmalonic encephalopathy 1
Smp_080700.3	-0.2304	0.348847	-0.462193	0.00419512	jnk:sapk associated protein
Smp_080730.1	0.150124	0.551348	0.172994	0.283377	STK / cyclin dependent kinase 1 (CDC2
Smp_080740.1	0.0447516	0.961075	-0.947104	0.00921632	translation initiation factor
Smp_080790.1	-0.246101	0.64049	-0.48351	0.116142	hypothetical protein
Smp_080850.1	0.0162778	0.960366	0.231062	0.0983787	RNA binding protein 5
Smp_080920.4	-0.369392	0.483344	0.473029	0.172194	hypothetical protein
Smp_081140.1	-0.38028	0.127045	-0.288161	0.121536	guanine nucleotide exchange factor dbs
Smp_081260.1	0.0716511	0.837085	0.151619	0.406537	type I inositol 3,4 bisphosphate 4 phosphatase
Smp_081370.1	-0.606098	0.219007	-0.541536	0.129487	microtubule associated protein 1S
Smp_081380.1	0.108839	0.762583	0.0136119	0.955862	hypothetical protein
Smp_081410.1	-0.035873	0.93241	-0.448269	0.00957478	serine:threonine protein kinase 3
Smp_081420.1	0.714347	0.133334	-0.490459	0.177673	biotin protein ligase
Smp_081440.1	-0.105796	0.837023	0.328147	0.223529	mixed lineage leukemia protein mll
Smp_081450.1	0.271832	0.242972	-0.00559194	0.981837	ectonucleoside triphosphate diphosphohydrolase
Smp_081460.3	-0.0272697	0.938146	0.357228	0.0153759	6 phosphogluconolactonase
Smp_081510.1	0.00587608	0.992904	-0.422095	0.0230321	dual specificity protein phosphatase 12
Smp_081600.1	-0.270446	0.688782	-0.202126	0.613755	Alkylated repair protein alkB 4
Smp_082050.1	-0.0703936	0.891678	0.668868	0.00575635	ubiquitin conjugating enzyme E2 25kD
Smp_082240.1	0.237933	0.525175	-0.108676	0.670979	histone H3
Smp_082280.1	-0.180752	0.513628	-0.420821	0.013808	RNA binding motif single stranded interacting
Smp_082360.1	0.54783	0.323344	0.0311569	0.948258	protein tyrosine kinase
Smp_082560.1	-0.062511	0.840828	-0.0755795	0.656744	zinc finger Ran binding domain containing protein
Smp_082570.1	0.532285	0.0371471	-0.0398659	0.869027	Zinc finger CDGSH domain containing protein 1
Smp_082620.1	0.31796	0.146129	0.501185	0.00194759	farnesylated protein converting enzyme 1
Smp_082660.1	-0.0293957	0.94536	0.112861	0.568549	E3 ubiquitin protein ligase TRIM33
Smp_082740.1	-0.0328411	0.954821	0.630891	0.00958253	Na(+):H(+) exchange regulatory cofactor
Smp_082780.1	-0.104872	0.760594	-0.272336	0.146578	wiskott Aldrich syndrome protein
Smp_082790.1	-0.0819397	0.745809	-0.334803	0.013433	general transcription factor iih subunit 4
Smp_082800.1	0.270852	0.238661	0.283654	0.0860625	vesicle protein sorting associated
Smp_082810.2	0.0781417	0.760644	0.309026	0.0257617	cell polarity protein; Cdc42
Smp_082820.1	-0.234105	0.514452	-0.324397	0.148931	Ubiquitin conjugating enzyme E2 11
Smp_082850.2	0.0206058	0.964394	-0.000278067	1	cullin
Smp_082940.1	0.263176	0.311762	0.317362	0.0817645	NADH dehydrogenase (ubiquinone) 1 alpha
Smp_083020.1	0.0473886	0.903884	-0.0230256	0.915643	cytosolic Fe S cluster assembly factor NARFL
Smp_083030.1	0.111189	0.625349	0.552175	2.75926e-05	ubiquitin conjugating enzyme E2 Z
Smp_083040.1	-0.0874689	0.78189	-0.0812868	0.652134	nervous system adducin
Smp_083080.1	-0.21547	0.658669	0.72604	0.0106041	Activator of 90 kDa heat shock protein ATPase
Smp_083120.1	-0.115004	0.71964	0.170485	0.35425	mitochondrial chaperone BCS1
Smp_083150.1	-0.0445563	0.920764	-0.0260626	0.912241	coiled coil domain containing protein 75
Smp_083180.2	0.0969247	0.818737	0.400833	0.0685463	rRNA processing protein FCF1
Smp_083340.1	0.058885	0.91376	0.560544	0.0228443	hypothetical protein
Smp_083380.1	-0.0360173	0.921763	-0.20702	0.206872	coiled coil domain containing protein 149
Smp_083450.1	0.360264	0.267198	-0.0622068	0.810149	dnaj subfamily c
Smp_083530.1	0.0396105	0.90825	-0.0614182	0.723762	calpain 7 (C02 family)
Smp_083580.1	-1.7569	0.231049	-1.46016	0.164828	hypothetical protein
Smp_083710.1	0.217691	0.327632	0.226086	0.146929	Fanconi anemia, complementation group M
Smp_083740.1	-0.16496	0.547434	-0.402114	0.0155821	centrin 3
Smp_083790.1	0.0983858	0.795776	-0.278984	0.163664	bromodomain containing protein 7
Smp_083870.1	-0.23144	0.277638	0.542879	0.000212373	leucine aminopeptidase
Smp_083930.1	0.0291737	0.938538	0.32502	0.0439985	hypothetical protein
Smp_083970.1	0.133508	0.606053	-0.507529	0.000643912	hypothetical protein
Smp_084050.1	0.23833	0.510098	-0.128971	0.605549	ATPase family AAA domain containing protein 1 B
Smp_084080.1	0.116385	0.647681	-0.272175	0.0662767	peptidyl prolyl cis trans isomerase CWC27
Smp_084140.1	-0.223643	0.360226	0.338076	0.0407434	chromatin regulatory protein sir2
Smp_084340.1	-0.175247	0.732392	0.187248	0.519495	ribosomal pseudouridine synthase
Smp_084380.1	-0.155611	0.531933	0.434241	0.00444826	Cleavage and polyadenylation specificity factor
Smp_084400.2	-0.0672041	0.81742	-0.0370951	0.827981	sporulation protein rmd5
Smp_084540.2	-0.464297	0.00814061	-0.439209	0.00294776	angiogenic factor with G patch and FHA domains
Smp_084600.1	-0.0227642	0.954057	0.33127	0.0441405	solute carrier family 37
Smp_084770.1	-0.155612	0.471356	-0.42144	0.00151082	nuclear factor related to kappa B binding
Smp_084870.1	-0.302406	0.214602	-0.414873	0.0156744	pre mRNA cleavage complex 2 protein Pcf11
Smp_084890.1	-0.0820877	0.752117	0.512077	0.000224435	ectonucleotide pyrophosphatase:phosphodiesterase
Smp_084910.1	0.493083	0.167887	0.29561	0.277391	formation of mitochondrial complexes 1
Smp_084930.1	0.242353	0.679265	-0.407363	0.231074	dual specificity protein phosphatase 19
Smp_084940.3	-0.492602	0.0554074	0.435342	0.0356255	GTP binding protein rit
Smp_084950.1	-0.79839	0.0888422	0.0956507	0.809267	protein regulator of cytokinesis 1
Smp_085110.2	-0.0877205	0.84252	0.122184	0.612457	dihydropyrimidinase (M38 family)
Smp_085290.2	-0.243738	0.620626	-0.0371478	0.91553	Tropomyosin 1,s 9A:A:B
Smp_085310.2	0.137747	0.579772	0.231719	0.129833	26S proteasome regulatory subunit S3
Smp_085380.1	-0.245364	0.646584	-0.844049	0.00526571	kelch ECH associated protein 1 like
Smp_085480.1	0.193116	0.435086	0.301884	0.0611448	histone deacetylase complex subunit sap18
Smp_085490.1	0.235744	0.344018	0.476742	0.0045492	hypothetical protein
Smp_085520.1	0.288716	0.361285	-0.292899	0.176301	ATPase, H+ transporting, lysosomal 31 kDa, V1
Smp_085530.1	-0.00605907	0.990561	-0.255247	0.133594	synapse associated protein
Smp_085640.1	0.133016	0.556189	-0.344744	0.0104365	cop9 signalosome complex subunit 4
Smp_085740.1	0.109579	0.686035	0.213307	0.176759	abl interactor 2
Smp_085750.1	-0.0992599	0.83181	-0.0509897	0.850615	hypothetical protein
Smp_085830.1	-0.0229876	0.957951	-0.463853	0.00962194	hypothetical protein
Smp_085910.1	-0.172381	0.692129	0.514468	0.039805	smad family member smad2
Smp_086030.1	0.574904	0.00130603	0.384957	0.0179371	leucine rich repeat containing protein 67
Smp_086060.1	-0.890965	0.313701	0.0958714	0.893438	hypothetical protein
Smp_086190.1	-0.0456869	0.908932	0.262485	0.161838	progestin and adipoQ receptor family member
Smp_086210.1	-0.0327876	0.950557	0.152816	0.521001	hypothetical protein
Smp_086220.1	0.089651	0.84469	0.535092	0.0209194	hypothetical protein
Smp_086270.1	0.0750926	0.849253	-0.322048	0.105012	forkhead box protein J2
Smp_086420.1	-0.148739	0.767228	-0.530849	0.0457173	protein FAM114A2
Smp_086590.1	0.102571	0.746661	0.479294	0.00570291	actin depolymerizing factor protein
Smp_086600.2	0.15284	0.698507	0.24403	0.29623	arginine:serine rich splicing factor
Smp_086690.1	-0.0805205	0.822849	-0.134115	0.482842	dual specificity mitogen activated protein
Smp_086710.1	0.134503	0.659156	0.210193	0.246594	Immature colon carcinoma transcript 1 protein
Smp_086760.1	-0.0714735	0.832186	0.446581	0.00891046	Viral IAP associated factor
Smp_086920.1	0.652441	0.136089	0.328832	0.338184	family with sequence similarity 40, member A
Smp_087010.1	0.0653566	0.881159	-0.150553	0.493019	DNA polymerase delta catalytic subunit
Smp_087220.1	0.0416188	0.908031	-0.233252	0.156457	partner drosha
Smp_087230.1	-0.0117784	0.987599	-0.292689	0.266207	5 formyltetrahydrofolate cyclo ligase
Smp_087270.1	0.0946858	0.711746	-0.152549	0.305366	pre mRNA splicing factor ATP dependent
Smp_087330.1	-0.131709	0.664603	0.258622	0.137663	hypothetical protein
Smp_087340.1	0.0234731	0.949133	-0.199706	0.207612	hypothetical protein
Smp_087430.1	-0.678652	0.340517	0.190036	0.721451	hypothetical protein
Smp_087440.1	0.190434	0.408989	0.514101	0.000532892	39S ribosomal protein L3, mitochondrial
Smp_087520.1	-0.0568163	0.892935	0.378357	0.0577074	TATA box binding protein factor 2
Smp_087550.1	0.173662	0.550487	0.451022	0.011711	hypothetical protein
Smp_087580.1	-0.120149	0.753558	0.157517	0.469266	programmed cell death 6 interacting protein
Smp_087620.1	-0.132985	0.604377	0.188002	0.231265	programmed cell death 6 interacting protein
Smp_087750.1	0.247604	0.69015	-0.396504	0.278615	hypothetical protein
Smp_087860.1	0.28124	0.228024	-0.164109	0.346017	phosphomannomutase 2
Smp_087920.1	-0.0965579	0.704472	0.401125	0.00496129	NEDD8 activating enzyme E1 regulatory subunit
Smp_087930.1	0.075014	0.755288	-0.0446391	0.758809	ATP binding cassette sub family B
Smp_087940.2	-0.231269	0.486088	0.464817	0.0289337	gaba(A) receptor associated protein
Smp_088240.1	0.190062	0.51804	0.192172	0.313601	hypothetical protein
Smp_088250.1	0.127865	0.621295	0.0519369	0.759053	g1:s specific cyclin C
Smp_088310.1	0.126998	0.794569	-0.100204	0.719205	sesquipedalian 1
Smp_088550.1	-0.16608	0.501667	0.294211	0.0613468	RNA binding protein
Smp_088600.1	0.177417	0.66638	0.207582	0.404675	CCR4 NOT transcription complex subunit 3
Smp_088650.1	-0.231219	0.337944	0.0916394	0.602953	ADP ribosylation factor 4
Smp_088660.1	0.233463	0.403776	0.0108502	0.963836	hypothetical protein
Smp_088800.1	-0.308347	0.188338	0.274363	0.109733	aspartyl tRNA synthetase
Smp_088950.1	0.0370273	0.928685	0.279694	0.116223	Hypoxia up regulated protein 1
Smp_089000.2	0.0414261	0.939258	0.356709	0.132371	translocon associated protein subunit delta
Smp_089060.1	-0.27319	0.473945	-0.132934	0.613719	Eukaryotic translation initiation factor 4H
Smp_089100.1	0.0804502	0.881159	-0.509413	0.0458573	gamma glutamyltransferase 7
Smp_089120.1	0.0913162	0.81742	0.19368	0.362399	Oxysterol binding protein 11
Smp_089180.1	-0.00892955	0.98714	0.452539	0.0206581	ubiquitin carboxyl terminal hydrolase 7
Smp_089220.1	0.124883	0.695249	0.246439	0.180692	regulator of microtubule dynamics protein
Smp_089230.1	-0.094721	0.814932	-0.423462	0.0397255	polycomb complex protein BMI 1
Smp_089240.1	0.251013	0.291883	-0.568487	0.000423734	alpha 1,6 mannosyl glycoprotein
Smp_089400.1	0.0583613	0.830737	-0.102501	0.483725	beta catenin protein 1 like
Smp_089570.1	-0.718873	0.36193	0.818272	0.137652	stress associated endoplasmic reticulum protein
Smp_089590.1	-0.0685563	0.825818	-0.0267056	0.884634	mannose 6 phosphate isomerase
Smp_089630.1	0.165335	0.547434	0.0682645	0.716192	polyglutamine binding protein
Smp_089640.2	0.00202489	0.999109	0.101242	0.638105	succinate dehydrogenase (ubiquinone) iron sulfur
Smp_089650.1	0.416433	0.183757	-0.247881	0.290491	hypothetical protein
Smp_089700.1	-0.168884	0.576503	0.4346	0.0176822	integrin beta 2
Smp_089840.1	-0.741599	0.738681	3.00832	0.02556	histone H2A
Smp_089870.1	-0.0817856	0.88294	-0.0541171	0.858688	histone H2A
Smp_089880.1	0.215455	0.382462	0.0763284	0.669845	FAD dependent oxidoreductase domain containing protein
Smp_089920.1	0.318741	0.56508	-0.466253	0.169566	phosphatase 2a regulatory subunit
Smp_090070.1	-0.559312	0.00175137	0.509737	0.000974656	protein hira
Smp_090120.1	0.196744	0.729625	-0.263316	0.421497	alpha tubulin
Smp_090140.2	-0.0989774	0.814688	-0.323834	0.140376	Ftz F1 interacting protein
Smp_090150.2	0.0377729	0.929217	0.433534	0.0160548	camp regulated phosphoprotein
Smp_090340.1	-0.130587	0.752117	0.0804241	0.746878	hypothetical protein
Smp_090690.1	-0.0901848	0.829129	0.475241	0.0261337	hypothetical protein
Smp_090790.1	0.00761377	0.993748	-0.0481564	0.880219	hypothetical protein
Smp_090800.1	-0.122812	0.745543	0.327812	0.121258	xaa Pro dipeptidase
Smp_090860.1	-0.298811	0.259802	0.387655	0.0403194	protein phosphatase 5
Smp_090870.1	-0.0629476	0.839878	0.500885	0.00118724	protein sec13
Smp_090920.1	0.130823	0.649209	0.0521184	0.781248	mitochondrial 28s ribosomal protein s14
Smp_091010.1	0.139106	0.591978	0.523648	0.000664114	hydroxyacylglutathione hydrolase
Smp_091240.1	-0.143879	0.834177	0.951422	0.00702699	Voltage dependent anion selective channel
Smp_091360.1	0.321678	0.293227	-0.215833	0.325278	partner of y14 and mago
Smp_091390.2	0.24029	0.380288	0.0210962	0.92356	hypothetical protein
Smp_091460.1	-0.114397	0.790939	-0.526232	0.0172741	glutamine synthetase
Smp_091470.1	-0.104239	0.702065	0.361288	0.0188021	puromycin sensitive aminopeptidase
Smp_091480.1	0.0289407	0.942265	0.0203389	0.921133	hypothetical protein
Smp_091650.1	0.164335	0.510098	0.384455	0.0150727	phospholipid transporting ATPase IIB
Smp_091660.1	0.483616	0.515351	0.433368	0.382682	hypothetical protein
Smp_091730.1	0.113306	0.679545	-0.257478	0.100645	sorting nexin
Smp_091740.1	0.01207	0.980756	0.467057	0.0188355	trafficking protein particle complex subunit
Smp_091790.1	0.242788	0.364881	0.176274	0.358025	hypothetical protein
Smp_091800.1	0.400945	0.208011	-0.0122557	0.967954	guanine nucleotide exchange factor mss4
Smp_091840.1	0.177268	0.399482	0.524929	0.000119011	bestrophin 2
Smp_091850.1	0.234427	0.625063	-0.0864583	0.784189	glucosamine 6 phosphate isomerase
Smp_091990.1	-0.141799	0.648436	0.251438	0.177706	histone deacetylase 8
Smp_092170.1	-0.306529	0.225816	0.00207285	0.997983	regulation of nuclear pre mRNA domain containing protein
Smp_092180.1	0.172287	0.717247	0.277252	0.317892	RPA interacting protein
Smp_092490.1	-0.0113051	0.980484	0.558477	0.00196438	NADH dehydrogenase (ubiquinone) Fe S protein 7
Smp_092530.2	-0.169408	0.489329	-0.335845	0.028812	adapter protein complex 1 gamma subunit
Smp_092570.1	0.190256	0.384744	-0.0736675	0.643048	NADH dehydrogenase (ubiquinone) iron sulfur
Smp_092780.2	0.310603	0.259664	0.200244	0.326971	snRNA activating protein complex subunit 3
Smp_092950.1	0.0764498	0.847939	0.491124	0.013759	protein osteopotentia
Smp_092990.1	0.419751	0.481033	0.806658	0.0375303	LYR motif containing protein 7
Smp_093100.1	-0.165458	0.782324	-0.155594	0.650482	splicing factor u2af 35 kda subunit
Smp_093220.1	0.042822	0.91047	-0.0661869	0.729417	Ankyrin repeat domain containing protein
Smp_093230.1	0.120467	0.596336	0.126888	0.37038	actin protein 10
Smp_093280.1	0.206298	0.311549	0.194535	0.177688	histone deacetylase 3
Smp_093310.1	0.10168	0.737823	-0.221854	0.190716	transcription factor E2F5
Smp_093540.3	0.149621	0.505521	-0.324708	0.0199063	activin receptor type 1
Smp_093630.2	-0.0604637	0.818092	0.368332	0.00567386	mitochondrial carrier protein
Smp_093670.1	-0.258608	0.683483	-0.308104	0.412842	hypothetical protein
Smp_093690.2	0.390971	0.226437	0.176103	0.475945	DEAD box ATP dependent RNA helicase
Smp_093700.1	-0.0698305	0.833914	0.519766	0.00168504	progestin membrane receptor component 1 short
Smp_093720.1	-0.589001	0.845812	-1.27147	0.417838	hypothetical protein
Smp_093740.3	-0.149195	0.575523	-0.0254359	0.893438	hepatocyte growth factor regulated tyrosine
Smp_093750.2	0.0733565	0.809287	0.253079	0.11252	eukaryotic translation initiation factor 2 alpha subunit, putative
Smp_093760.2	0.252922	0.485181	0.05068	0.851812	hypothetical protein
Smp_093800.1	0.144376	0.734869	-0.176206	0.474972	tim21 protein
Smp_093820.1	0.0669622	0.873889	0.386922	0.0585251	glutamate dehydrogenase
Smp_093830.1	0.322221	0.187915	0.319958	0.0770241	hypothetical protein
Smp_093840.1	0.114368	0.714836	-0.394216	0.0221518	complement inhibitory receptor; Tetraspanning orphan receptor
Smp_093950.1	0.0391147	0.90454	-0.160794	0.305011	OTU domain containing protein 5 A
Smp_094050.2	-0.27604	0.294136	0.300449	0.104608	mitochondrial processing peptidase
Smp_094090.1	-0.0678301	0.864884	-0.483716	0.0102078	serine:threonine protein kinase 3
Smp_094130.1	-0.0355367	0.932555	0.416296	0.0188888	palmitoyltransferase zdhhc3
Smp_094140.1	-0.170939	0.514558	0.520133	0.00143119	DNA replication licensing factor MCM6
Smp_094190.1	-0.325574	0.202842	0.515653	0.00436252	serine:threonine protein kinase NIM1
Smp_094250.1	0.0612282	0.848784	0.119288	0.48461	3 phosphoinositide dependent protein kinase 1
Smp_094320.1	-0.231697	0.318935	-0.158242	0.337773	hypothetical protein
Smp_094340.1	-0.0529803	0.854302	-0.0979623	0.524342	hypothetical protein
Smp_094360.1	0.0355726	0.912029	0.20642	0.166908	hepatitis B virus X associated protein hbxa
Smp_094380.1	0.190923	0.612547	-0.345421	0.124012	phd finger protein 12
Smp_094420.1	-0.165977	0.578159	-0.409704	0.0208994	rab GDP dissociation inhibitor beta
Smp_094480.1	-0.235907	0.312598	0.0365511	0.843818	guanine nucleotide binding protein subunit beta
Smp_094630.1	0.0790303	0.80902	0.00634585	0.979505	nuclear receptor coactivator 5
Smp_094640.1	0.14703	0.594336	0.10702	0.546215	zinc finger protein
Smp_094660.1	-0.134393	0.574214	-0.107041	0.476757	sodium dependent phosphate transporter 1
Smp_094760.1	0.0648984	0.816797	0.42785	0.002711	cyclin dependent kinase 9
Smp_094820.1	0.0834282	0.80024	0.386796	0.0248605	vacuolar protein sorting associated protein VTA1
Smp_094870.1	0.330865	0.185916	0.29043	0.125409	poly(p):ATP NAD kinase
Smp_094890.1	-0.0309288	0.951032	0.182283	0.415072	hypothetical protein
Smp_094920.1	0.00520849	0.992644	0.168301	0.32805	hypothetical protein
Smp_094950.1	0.0231993	0.947307	-0.49204	0.000687297	transmembrane and TPR repeat containing protein
Smp_094980.1	0.101673	0.893454	-0.516632	0.155714	transmembrane and TPR repeat containing protein
Smp_095000.2	0.0964353	0.689425	-0.445026	0.000890197	inositol(myo) 1(or 4) monophosphatase 2
Smp_095010.1	0.0717505	0.849459	0.117037	0.564304	Sialin (Solute carrier family 17)
Smp_095410.2	0.226233	0.386253	-0.475597	0.00497578	magnesium dependent phosphatase 1
Smp_095470.1	0.0638826	0.838586	-0.309417	0.0464438	mps one binder kinase activator 2B like
Smp_095580.1	-0.0510782	0.88294	-0.418034	0.00921112	lysocardiolipin acyltransferase 1
Smp_095590.1	-0.40366	0.399933	0.174042	0.612742	mitochondrial ribosomal protein S12
Smp_095680.1	0.357775	0.307624	0.178365	0.48787	zinc finger, matrin type 2
Smp_095810.1	-0.465969	0.350452	0.670711	0.047231	uracil phosphoribosyltransferase
Smp_095910.1	0.102947	0.764402	0.222822	0.244573	signal recognition particle receptor subunit
Smp_096010.1	-0.288006	0.428866	0.178913	0.476389	protein tumorous imaginal discs
Smp_096180.1	-0.0332739	0.95177	-0.132726	0.597662	transmembrane protein 57
Smp_096200.1	-0.246006	0.604377	-0.352254	0.223998	tRNA dihydrouridine synthase 1
Smp_096210.1	0.0783986	0.789778	-0.160335	0.321887	hypothetical protein
Smp_096240.1	0.239504	0.544653	-0.445506	0.0670786	zinc finger MYND domain containing protein 11
Smp_096250.1	0.0369503	0.947151	-0.155839	0.535221	biogenesis of lysosomal organelles complex 1
Smp_096270.1	-0.0326571	0.950606	0.585164	0.00799164	valyl tRNA synthetase
Smp_096290.1	-0.0578293	0.88294	-0.286149	0.126348	hypothetical protein
Smp_096320.1	-0.36947	0.200151	-0.0203042	0.936526	kelch protein 20 like
Smp_096360.1	0.208326	0.385886	0.269144	0.0969919	replication factor C subunit 4
Smp_096450.1	-0.0657484	0.839214	0.360107	0.0279207	116 kDa U5 small nuclear ribonucleoprotein
Smp_096530.1	-0.195298	0.760644	0.0107617	0.983771	DEAD box ATP dependent RNA helicase
Smp_096560.1	0.559746	0.103174	0.0688207	0.817677	ATP dependent RNA helicase DDX25
Smp_096640.1	-0.114367	0.740284	-0.217489	0.262475	hypothetical protein
Smp_096720.1	-0.303045	0.239942	0.181371	0.348553	Lissencephaly type 1 y
Smp_096760.1	-0.200494	0.710152	0.852432	0.00539067	phosphoglycerate mutase
Smp_096810.1	0.163081	0.519498	-0.0526631	0.765783	splicing factor 3b subunit 2
Smp_096840.1	-0.244244	0.625063	0.348156	0.256741	transmembrane protein 66
Smp_096910.1	0.236289	0.450278	0.213286	0.30934	dolichyl pyrophosphate Man9GlcNAc2
Smp_096920.1	0.119437	0.888852	0.881168	0.0260447	FHA modulated ABC efflux pump with fused ATPase
Smp_097110.1	-0.207	0.633255	0.393699	0.12974	bromodomain and PHD finger containing protein 1
Smp_097210.1	-0.0275367	0.95177	0.417787	0.0279874	nucleoporin1
Smp_097240.2	0.175604	0.492618	-0.27507	0.089025	hypothetical protein
Smp_097280.1	0.330919	0.291389	0.335955	0.123168	hypothetical protein
Smp_097370.1	0.481511	0.133127	-0.319506	0.189188	fructose 1,6 bisphosphatase
Smp_097560.1	0.163607	0.642161	0.24647	0.25196	hypothetical protein
Smp_097710.1	0.15078	0.646088	0.269116	0.168398	tubulin specific chaperone C
Smp_097740.1	0.564758	0.118851	-0.239802	0.397415	hypothetical protein
Smp_097810.1	0.05219	0.852837	0.211993	0.138209	Ubiquitin thioesterase otubain protein
Smp_097820.1	0.338741	0.511514	-0.107388	0.769055	hypothetical protein
Smp_098090.1	-0.202377	0.493349	0.488877	0.00788264	translational activator of cytochrome c oxidase
Smp_098320.1	0.271235	0.542233	-0.694727	0.00928189	inositol tetrakisphosphate kinase
Smp_098370.2	-0.17733	0.411911	0.332471	0.0183238	uncharacterized aarF domain containing protein
Smp_098560.2	0.228725	0.419034	-0.154224	0.41857	hypothetical protein
Smp_098760.1	-0.0673421	0.87682	-0.518426	0.0104935	F box:WD repeat containing protein
Smp_098850.1	0.202825	0.60598	-0.049972	0.852295	interferon stimulated 20 kDa exonuclease
Smp_098890.2	-0.134498	0.772208	0.684872	0.00595771	arginine:serine rich splicing factor
Smp_098920.1	0.134758	0.615443	0.299219	0.0617502	WD repeat containing protein 70
Smp_098950.1	0.2609	0.477385	-0.0124229	0.968124	tata box binding protein
Smp_099030.1	-0.190239	0.603969	0.351477	0.115996	casein kinase ii subunit alpha
Smp_099160.1	0.0572975	0.885221	0.562096	0.00274285	hypothetical protein
Smp_099170.1	-0.0158291	0.973628	0.429419	0.0209779	DNA directed RNA polymerase II subunit RPB3
Smp_099240.1	-0.0158379	0.9804	0.0571925	0.844584	Protein VTS1
Smp_099300.1	-0.280704	0.611794	0.46972	0.165494	28S ribosomal protein S10, mitochondrial
Smp_099310.1	0.00828102	0.985734	0.466515	0.00476818	protein transport protein SEC23
Smp_099420.1	0.218141	0.537513	0.588937	0.0071242	hypothetical protein
Smp_099570.1	0.00608202	0.989676	0.284519	0.0575669	spindle assembly checkpoint component
Smp_099800.1	-0.080815	0.827061	0.472141	0.0125356	hypothetical protein
Smp_099810.1	-0.277061	0.721156	0.1584	0.741518	telomerase protein component; telomerase associated protein
Smp_099850.3	-0.289937	0.206551	0.385242	0.0166189	divalent metal transporter DMT1B
Smp_099900.1	0.133259	0.679871	0.0261677	0.90493	zinc finger protein
Smp_099930.1	-0.278072	0.189016	0.268155	0.0853574	f box:wd repeat containing protein 11
Smp_100040.2	0.290483	0.194305	-0.0448037	0.804913	hypothetical protein
Smp_100070.1	0.207488	0.501254	-0.189022	0.352809	RWD domain containing protein 2B
Smp_100090.1	0.252712	0.446427	0.305245	0.166134	high mobility group protein B1
Smp_100130.1	-0.0897158	0.83472	0.189738	0.405486	lin1 protein
Smp_100140.1	0.0402025	0.933088	0.564001	0.0049278	protein KRTCAP2 protein
Smp_100370.1	-0.0926696	0.841506	0.631932	0.00570291	F actin capping protein subunit beta
Smp_100570.1	-0.618205	0.208011	-0.220864	0.557924	hypothetical protein
Smp_100790.1	0.162172	0.882464	-0.874737	0.0654326	hypothetical protein
Smp_101220.1	-0.51669	0.27156	-0.207299	0.53777	arginyl tRNA protein transferase 1
Smp_101280.1	-0.37171	0.0857435	0.0641827	0.7247	golgi specific brefeldin a resistance guanine
Smp_101290.2	-0.100646	0.838403	0.25512	0.328552	actin protein 2, arp2
Smp_101300.1	-0.325653	0.487602	0.345568	0.245255	dead:h (asp glu ala asp:his) box polypeptide 11
Smp_101370.1	-0.343915	0.0790428	0.454149	0.00265887	mesoderm induction early response protein 1
Smp_101650.1	-0.296849	0.493866	0.122112	0.673789	long chain fatty acid coenzyme A ligase
Smp_101890.1	-0.52755	0.370753	-0.470397	0.24426	hypothetical protein
Smp_102070.1	0.231557	0.414834	0.493144	0.00789194	Glutathione S-transferase class-mu
Smp_102160.1	-0.0967733	0.851307	-0.501896	0.0478511	vesicle associated membrane protein 1
Smp_102240.1	-0.278004	0.212679	0.470968	0.0031462	regulator of nonsense transcripts 3A
Smp_102280.1	0.12922	0.684386	-0.104076	0.590226	39S ribosomal protein L47, mitochondrial
Smp_102330.1	-0.0564202	0.888802	-0.193667	0.330219	hypothetical protein
Smp_102340.1	-0.125405	0.64978	0.258282	0.113859	adenylate cyclase type IX
Smp_102410.1	-0.315064	0.216565	0.379959	0.0380929	hypothetical protein
Smp_102650.1	0.148604	0.731391	-0.0188171	0.950742	cyclin dependent kinase
Smp_102750.1	0.397026	0.0702003	-0.400727	0.0227663	Zinc finger MYND domain containing protein 12
Smp_102780.1	-0.833247	0.11535	-0.0233568	0.956239	N methyl D aspartate receptor associated
Smp_102810.1	-0.434966	0.189016	0.101554	0.699936	queuine tRNA ribosyltransferase subunit QTRTD1
Smp_102820.1	0.127469	0.711746	0.411297	0.0344393	U3 small nucleolar ribonucleoprotein
Smp_102920.1	0.0890587	0.849025	0.0678472	0.792065	tRNA dimethylallyltransferase
Smp_102930.1	0.230336	0.749075	-0.762532	0.0439522	hypothetical protein
Smp_103000.1	-0.398863	0.254255	-0.454248	0.064475	myosin regulatory light chain
Smp_103010.1	0.404753	0.124626	0.353485	0.0788827	PRKR interacting protein 1
Smp_103090.1	0.0139471	0.976027	0.303724	0.0926243	histone lysine N methyltransferase SETD2
Smp_103160.2	-0.155557	0.630308	-0.262623	0.176301	FAA4 Long-chain-fatty-acid--CoA ligase 4
Smp_103210.1	0.109552	0.685618	-0.0783091	0.635929	selenoprotein t
Smp_103280.1	-0.246002	0.569684	0.459576	0.0837686	coenzyme Q binding protein COQ10 A
Smp_103320.1	0.388488	0.173027	0.431087	0.0415227	nuclear migration protein nudc
Smp_103340.2	0.327237	0.202395	0.0855755	0.672981	hypothetical protein
Smp_103360.1	0.12516	0.900345	0.908623	0.0454233	protein kinase
Smp_103420.1	0.191376	0.847939	0.28943	0.59661	5 azacytidine induced protein 1
Smp_103560.1	0.194465	0.50685	-0.227853	0.22367	hypoxanthine guanine phosphoribosyltransferase
Smp_103740.1	0.334352	0.200983	-0.42574	0.0255077	calmodulin related calcium binding protein
Smp_103830.2	0.391164	0.246198	0.423352	0.0833136	Zinc finger HIT domain containing protein 1
Smp_103930.5	0.150236	0.587541	-0.457393	0.00480832	alpha 1,2 mannosyltransferase ALG9
Smp_103950.1	-0.0300007	0.934576	0.296679	0.0616948	cyclin dependent kinase 10
Smp_103990.1	-0.0636267	0.826733	0.300028	0.0424242	RNA binding protein 42
Smp_104000.1	-0.229477	0.613082	0.636276	0.0187957	hypothetical protein
Smp_104030.3	0.0290528	0.941361	-0.151424	0.387315	cell polarity protein; leucine rich repeat
Smp_104270.1	0.178949	0.573033	-0.573472	0.00202755	ectonucleotide pyrophosphatase:phosphodiesterase
Smp_104360.1	0.617766	0.173072	-1.03049	0.00858995	hypothetical protein
Smp_104440.1	0.0828295	0.85725	0.607047	0.00832001	hypothetical protein
Smp_104450.1	0.361614	0.595953	-1.06426	0.0126559	hypothetical protein
Smp_104500.1	-0.441154	0.0419083	-0.426089	0.0138095	phospholipid transporting ATPase IA
Smp_104520.1	0.0950001	0.736471	-0.0700552	0.679424	vacuolar protein sorting 45
Smp_104600.1	-0.0199508	0.956159	0.437511	0.00294776	hypothetical protein
Smp_104630.1	-0.0965023	0.742777	0.469115	0.0031462	tRNA (guanine N(7)) methyltransferase subunit
Smp_104670.1	0.0945467	0.721768	-0.307315	0.0356437	Ras protein Rab 8A
Smp_104680.1	-0.118159	0.789337	0.530351	0.0222683	ADP ribosylation factor protein 5A
Smp_104710.1	0.335816	0.319571	0.171898	0.486813	hypothetical protein
Smp_104730.1	0.549792	0.0709672	0.230857	0.366517	DnaJ (Hsp40), subfamily B, member
Smp_104760.1	0.133535	0.806368	0.000533841	1	hypothetical protein
Smp_104790.1	0.163392	0.775738	-0.73299	0.0160361	leucine rich repeat containing protein 34
Smp_104870.1	0.047625	0.876855	0.11194	0.469423	pleiotropic regulator 1
Smp_104960.1	0.155111	0.677683	-0.0195418	0.940242	syntaxin 6
Smp_104980.1	0.292423	0.333369	0.484293	0.0194131	G2:M phase specific E3 ubiquitin protein ligase
Smp_105090.1	0.0530583	0.895116	-0.0329122	0.878482	nuclear hormone receptor, putative
Smp_105100.1	-0.903431	0.309916	0.618221	0.338734	ribonuclease kappa
Smp_105180.1	0.16496	0.78189	-0.316334	0.32915	pre mRNA splicing factor CWC25
Smp_105330.1	0.108373	0.73113	-0.252051	0.150785	DCN1 protein 1
Smp_105680.1	-0.0965563	0.779816	0.47145	0.0096254	dolichyl diphosphooligosaccharide protein
Smp_105690.1	-0.066601	0.871446	-0.167646	0.416129	PWWP domain containing protein 2B
Smp_105700.1	0.0118748	0.978521	0.201664	0.271288	U5 small nuclear ribonucleoprotein 200 kDa
Smp_105860.1	0.205505	0.448912	-0.406875	0.0181094	ski interacting protein
Smp_105910.1	0.0969889	0.858352	-0.492417	0.0668506	Histone Acetyltransferase, CBP1
Smp_105960.1	0.114003	0.689315	0.377021	0.0197022	dnaj subfamily c
Smp_106040.1	-0.0969907	0.816797	0.444074	0.0381365	Structure specific endonuclease SLX1
Smp_106050.1	0.239958	0.448256	0.0827247	0.715764	mitosis protein dim1
Smp_106060.1	0.114978	0.814932	-0.0158438	0.960489	calcium binding mitochondrial carrier protein
Smp_106080.1	0.0235773	0.957646	0.305075	0.0987508	NADH dehydrogenase (ubiquinone) 1 alpha
Smp_106260.1	-0.0634241	0.895277	0.174956	0.463205	transcription factor iib
Smp_106750.1	0.672189	0.659018	-1.72761	0.0466968	hypothetical protein
Smp_106930.1	-0.188159	0.736585	0.184267	0.579965	heat shock protein 70
Smp_108320.1	0.268042	0.678612	0.600414	0.114143	phosphoinositol 4 phosphate adaptor protein
Smp_109300.1	-0.737981	0.710162	-1.53999	0.172194	endonuclease reverse transcriptase
Smp_109340.1	-0.487607	0.428646	-0.692144	0.0734494	hypothetical protein
Smp_110280.1	-0.127819	0.760318	-0.223659	0.342276	Nucleolar phosphoprotein p130
Smp_110400.3	0.208419	0.931499	-1.21846	0.242535	hypothetical protein
Smp_111340.6	-0.570224	0.295297	-0.18635	0.650074	hypothetical protein
Smp_111800.1	0.412814	0.30212	-0.340881	0.224741	hypothetical protein
Smp_112520.1	-0.321679	0.537609	-0.039798	0.915451	E3 UFM1 protein ligase 1
Smp_112660.1	0.263191	0.605566	0.683744	0.0255307	hypothetical protein
Smp_112930.1	-0.0946578	0.957951	-1.66181	0.0232305	hypothetical protein
Smp_113200.1	-0.213939	0.670823	-0.692041	0.0134857	hypothetical protein
Smp_113520.1	0.578832	0.159309	-0.426939	0.169221	hypothetical protein
Smp_113620.3	-0.4334	0.545819	0.347609	0.461547	Splicing factor, arginine:serine rich 2
Smp_113630.1	0.275353	0.217269	0.0212697	0.912241	Antolefinin (Antolefinine)
Smp_113640.1	0.532245	0.539889	1.2073	0.0216972	carbamoyl phosphate synthetase
Smp_113740.1	0.166439	0.676303	0.526594	0.01985	LYR motif containing 1
Smp_113780.1	-0.321716	0.794552	-0.668451	0.303333	hypothetical protein
Smp_114080.1	-0.262126	0.696288	-0.117773	0.775918	hypothetical protein
Smp_114090.1	0.00473667	0.995018	-0.39231	0.0634385	ras suppressor protein 1
Smp_114160.1	-0.0355407	0.933251	0.292652	0.109549	mitochondrial GTPase 1
Smp_114210.1	-0.0983124	0.893693	-0.638348	0.0603888	e3 ubiquitin protein ligase ubr2
Smp_114280.1	0.247712	0.760764	-0.408389	0.370473	dual specificity phosphatase
Smp_114340.1	0.0441714	0.973628	-0.133199	0.815336	sterol response element binding protein
Smp_114390.1	-0.831034	0.229337	-0.446723	0.382551	glucosamine 6 phosphate isomerase
Smp_114470.1	0.130972	0.88131	0.521059	0.216957	liprin beta 1
Smp_114590.1	0.338075	0.589814	0.474668	0.225606	hypothetical protein
Smp_114740.1	0.667156	0.408331	-0.773191	0.117789	hypothetical protein
Smp_114900.1	0.098434	0.866644	0.289957	0.325232	xaa pro dipeptidase pepd:pepq
Smp_115290.1	-0.0479032	0.916653	0.0991002	0.652522	Ran specific GTPase activating protein
Smp_115340.1	0.0301264	0.959488	0.528782	0.033973	n alpha acetyltransferase 40, NatD catalytic
Smp_116290.1	-0.0648666	0.918206	-0.0496908	0.872837	phosphate transporter
Smp_116670.1	0.830544	0.283559	0.155615	0.802414	von Willebrand factor A domain containing protein
Smp_117390.1	0.21514	0.515953	0.016308	0.950099	hypothetical protein
Smp_117800.1	-0.601677	0.491243	0.868089	0.108373	hypothetical protein
Smp_117810.1	-0.17894	0.515353	0.095356	0.602464	v type proton atpase subunit h
Smp_118020.1	-0.0681539	0.957646	0.177828	0.766085	th protein; negative elongation factor
Smp_118200.1	0.106266	0.745809	0.477314	0.00773583	protein phosphatase pp2a regulatory subunit b
Smp_118230.1	-0.0301383	0.976027	-0.0941981	0.826248	DNA damage inducible protein ddi1
Smp_118280.1	-0.0579764	0.934741	-0.371135	0.230805	hypothetical protein
Smp_118750.1	0.367706	0.461385	0.600615	0.0666583	hypothetical protein
Smp_118760.1	0.314107	0.202279	-0.530793	0.00200814	hypothetical protein
Smp_118780.1	-0.178538	0.612385	-0.267315	0.206035	2 aminoethanethiol dioxygenase
Smp_118820.1	-0.188302	0.693956	0.355618	0.200434	lanC protein 2 like
Smp_118830.1	-0.0341654	0.933329	0.169336	0.35392	capping protein (actin filament) muscle Z line
Smp_118860.1	0.383794	0.201837	0.230836	0.304286	Oxidoreductase HTATIP2
Smp_118970.1	-0.230599	0.387702	0.174893	0.34145	frizzled (+Smp_173940)
Smp_118990.1	-0.328502	0.417648	0.165763	0.551441	tRNA delta(2) isopentenylpyrophosphate
Smp_119020.1	0.0329335	0.957123	-0.394877	0.125929	hypothetical protein
Smp_119120.1	-0.593802	0.221138	-0.293531	0.403496	Alkylated repair protein alkB 4
Smp_119260.1	-0.539931	0.789979	1.14156	0.317831	hypothetical protein
Smp_119310.1	0.0446054	0.897925	0.341212	0.0379641	Tat binding protein 10
Smp_119730.1	0.243589	0.77523	-0.59205	0.203327	hypothetical protein
Smp_119910.1	-0.0375043	0.920764	-0.177544	0.298136	hypothetical protein
Smp_119980.1	0.092622	0.747886	0.224552	0.167537	Translocation protein SEC62
Smp_120080.2	0.074944	0.767228	0.0718282	0.62448	Nitrilase and fragile histidine triad fusion
Smp_120180.1	0.585557	0.450757	-0.0143507	0.985167	NAD dependent epimerase:dehydratase
Smp_120260.1	-1.39721	0.13884	-1.02734	0.0845946	hypothetical protein
Smp_120320.1	0.273977	0.406145	-0.184432	0.416835	splicing factor 3A subunit 1
Smp_120360.1	0.160187	0.545527	0.502081	0.00196427	superkiller viralicidic activity 2 2 like
Smp_120390.1	-0.044429	0.962604	0.431461	0.307872	hypothetical protein
Smp_120440.1	-0.0996158	0.893454	-0.464148	0.179058	nucleic acid binding
Smp_120640.1	-0.072503	0.80753	-0.0269125	0.879177	hypothetical protein
Smp_120740.1	-0.548877	0.0475103	0.474922	0.0350404	small subunit processome component 20
Smp_120790.1	-0.0630713	0.958273	-0.580023	0.239058	hypothetical protein
Smp_120800.1	-0.0379579	0.964789	-0.253785	0.503474	DNAj subfamily C member
Smp_120900.1	0.26397	0.609876	0.612612	0.0474676	O sialoglycoprotein endopeptidase
Smp_120920.1	0.215428	0.350004	-0.566207	0.000147841	hypothetical protein
Smp_120980.1	0.0413249	0.941048	0.0266767	0.925097	inhibitor of growth protein 4
Smp_121130.1	-0.0383027	0.921763	0.50519	0.00331842	mitochondrial carrier triple repeat protein
Smp_121140.2	-0.333237	0.307048	-0.432496	0.0541886	MYND finger family protein
Smp_121420.1	-0.223713	0.504735	0.471378	0.0261805	N myristoyltransferase
Smp_121430.2	0.229814	0.453651	0.484147	0.0147404	proteasome subunit beta (t family)
Smp_121460.1	-0.08493	0.788418	0.0932967	0.600351	hypothetical protein
Smp_121610.2	0.0735555	0.802636	0.484669	0.00111287	set and mynd domain containing protein
Smp_121640.1	0.119102	0.660886	0.35853	0.0212489	general transcription factor IIF, polypeptide 2
Smp_121800.1	0.166611	0.43896	0.055755	0.718016	replication protein A 70 kDa DNA binding
Smp_121810.1	-0.112893	0.729324	0.0958563	0.617042	protein shq1
Smp_121880.1	-0.0173972	0.96409	-0.0836424	0.629966	hypothetical protein
Smp_121890.1	0.279145	0.510098	0.691167	0.0102872	sentrin specific protease 8
Smp_121990.1	-0.0898239	0.713428	-0.389779	0.00309789	glycerol 3 phosphate dehydrogenase
Smp_122030.1	-0.0627713	0.8598	0.0746253	0.698609	endophilin A2
Smp_122080.1	-0.137427	0.688727	0.00307653	0.995202	hypothetical protein
Smp_122340.1	0.135527	0.737823	0.166265	0.479946	kelch protein 18
Smp_122370.2	0.080997	0.804712	-0.147803	0.40191	zinc finger protein
Smp_122550.1	-0.159579	0.561645	-0.402941	0.0137808	gtp binding protein 2
Smp_122730.1	-0.141673	0.648452	0.46434	0.0100128	cap specific mRNA
Smp_122770.1	-0.242552	0.802117	0.418977	0.421497	hypothetical protein
Smp_122780.1	-0.368955	0.135732	0.51088	0.00457968	leucyl tRNA synthetase
Smp_122790.1	-0.223787	0.519846	0.467434	0.0330878	hypothetical protein
Smp_122800.1	-0.251232	0.492563	0.226351	0.349949	lupus la ribonucleoprotein
Smp_122830.1	0.107517	0.814932	-0.354401	0.138219	Ataxin 2, N terminal,domain containing protein
Smp_122840.1	0.127981	0.783519	0.270832	0.290364	Eukaryotic translation initiation factor 5
Smp_122890.1	0.0248069	0.952873	0.249833	0.169494	WD repeat containing protein 20
Smp_122910.1	0.426096	0.0405975	-0.340614	0.0432896	Serine:threonine protein kinase mTOR
Smp_122920.1	0.00373324	0.996419	-0.232973	0.263113	POU domain, class 2, transcription factor
Smp_122930.1	-0.0529815	0.880097	0.462379	0.00468981	acyl coenzyme A dehydrogenase family
Smp_122940.1	-0.200261	0.590206	0.00869155	0.978399	ataxin 3
Smp_122960.1	0.0793718	0.77523	0.130933	0.397589	ubiquitin specific peptidase 30 (C19 family)
Smp_123040.1	0.102295	0.745809	-0.546804	0.000928927	Transmembrane protein 118
Smp_123130.1	-0.311165	0.238661	0.471011	0.0117267	integrator complex subunit 4
Smp_123165.1	0.0748185	0.800298	0.41542	0.00702699	Dynactin subunit 4
Smp_123170.1	0.029343	0.95728	0.292748	0.207336	mitochondrial ribosomal protein l23
Smp_123180.1	-0.0628614	0.846775	-0.0812785	0.645487	NEDD4 E3 ubiquitin protein ligase WWP1
Smp_123210.1	-0.186092	0.656809	0.232785	0.349526	Myotubularin protein 9
Smp_123240.1	-0.228266	0.730293	0.771472	0.0379641	hypothetical protein
Smp_123260.1	-0.0800143	0.908932	-0.28151	0.400307	AN1 type zinc finger and ubiquitin
Smp_123280.1	0.192208	0.453627	-0.530198	0.000764584	major facilitator superfamily domain containing protein
Smp_123320.1	-0.115639	0.695801	-0.273347	0.104246	chromodomain helicase DNA binding protein
Smp_123340.1	-0.164101	0.494737	-0.156318	0.317103	hypothetical protein
Smp_123390.1	-0.0392924	0.930574	0.52811	0.00467979	zinc finger protein ubi d4
Smp_123440.1	-0.0685874	0.788418	-0.563313	8.64162e-06	cytoplasm protein
Smp_123450.1	-0.0486475	0.887743	-0.0234038	0.903739	hypothetical protein
Smp_123480.1	0.0911066	0.851638	-0.496083	0.0505313	serine:threonine kinase 33
Smp_123490.1	0.0518106	0.88294	-0.200956	0.239884	nicotinamide mononucleotide adenylyltransferase
Smp_123510.1	-0.0766932	0.788072	0.0956886	0.544339	vacuolar protein sorting associated protein 16
Smp_123570.1	-0.21329	0.510098	-0.40706	0.0401576	hypothetical protein
Smp_123580.1	0.0858129	0.896926	-0.528112	0.0845946	hypothetical protein
Smp_123590.1	0.0621616	0.928712	0.384919	0.203673	swi5 dependent recombination DNA repair protein
Smp_123600.1	0.239551	0.459717	-0.222492	0.30262	RNA binding protein
Smp_123610.1	-0.363853	0.116086	-0.0774788	0.68439	phosphoinositide 3 kinase regulatory subunit 4
Smp_123620.1	-0.292471	0.318636	0.304596	0.130961	hypothetical protein
Smp_123670.1	-0.525815	0.0660389	-0.18769	0.42843	lysosomal acid phosphatase
Smp_123680.1	0.4856	0.128751	-0.314413	0.197276	hypothetical protein
Smp_123770.1	-0.211471	0.365567	-0.174074	0.277453	protein SAAL1
Smp_123870.1	-0.0279058	0.939805	0.403989	0.00851787	vesicle associated membrane protein
Smp_123940.1	0.168034	0.493349	0.0577755	0.737185	DNA repair protein complementing XP G cells
Smp_123950.1	0.167026	0.668527	-0.00805572	0.980635	protein dpy 19 1
Smp_124020.1	-0.106932	0.761019	-0.287712	0.132524	heparan sulfate 6 O sulfotransferase 1
Smp_124030.1	-0.561809	0.270577	-0.107869	0.785155	hypothetical protein
Smp_124070.1	0.323012	0.587406	0.32246	0.318945	venom allergen (val) protein
Smp_124110.1	-0.0154273	0.977426	0.4535	0.0390657	kanadaptin
Smp_124120.1	-0.110478	0.685535	0.444188	0.00341437	dna polymerase epsilon subunit 2
Smp_124160.2	0.217834	0.442947	0.479559	0.00851317	alkylated dna repair protein alkb 8
Smp_124190.1	0.132868	0.902608	0.0427698	0.946211	scavenger receptor
Smp_124200.1	-0.147424	0.841839	-0.705776	0.0558235	hypothetical protein
Smp_124230.1	0.228257	0.32354	-0.114378	0.496774	dna repair protein rad51 1
Smp_124260.1	-0.494797	0.744922	-0.745356	0.401866	hypothetical protein
Smp_124300.1	-0.148892	0.517479	0.0886915	0.569773	Lamin B receptor (ERG24)
Smp_124360.1	0.138512	0.692981	-0.0258777	0.914535	phospholipid hydroperoxide glutathione
Smp_124390.1	0.0757286	0.794569	0.17187	0.270663	patatin phospholipase domain containing protein
Smp_124430.1	-0.0914755	0.750313	0.41657	0.00780508	coatomer protein complex, subunit beta 1
Smp_124440.1	0.21736	0.477381	0.46346	0.017478	glycerol kinase 5
Smp_124490.1	0.0663209	0.871446	-0.209852	0.302643	WD repeat containing protein 85
Smp_124530.1	0.214756	0.658968	-0.679902	0.0135986	voltage dependent calcium channel subunit
Smp_124570.1	0.115413	0.891267	-0.712378	0.0714197	leucin zipper protein
Smp_124640.1	-0.0628075	0.883763	0.527809	0.00962914	intron binding protein aquarius
Smp_124700.1	-0.274765	0.136746	0.230602	0.0968871	integrator complex subunit 7
Smp_124780.1	0.0476147	0.902256	-0.567237	0.00118599	AT rich interactive domain containing protein
Smp_124800.1	-0.170854	0.806719	-0.174549	0.651954	hypothetical protein
Smp_124810.1	-0.382869	0.442916	0.164949	0.633928	hypothetical protein
Smp_124820.1	-0.0877435	0.794569	0.107011	0.570864	chromosome region maintenance protein
Smp_124840.1	-0.153462	0.635402	0.389935	0.042835	E3 ubiquitin protein ligase UBR7
Smp_124850.1	-0.326833	0.210366	0.555522	0.00296846	tyrosine protein kinase Btk29A
Smp_124860.1	0.295112	0.188512	0.351231	0.0307377	hypothetical protein
Smp_124920.1	0.00831378	0.98714	-0.310588	0.0903437	endoplasmic reticulum oxidoreductin 1 (ERO1)
Smp_124940.1	-0.507357	0.228024	0.192252	0.546824	adrenodoxin protein, mitochondrial like
Smp_124970.1	-0.235271	0.625063	0.260201	0.384171	Phosphatidylinositol 4 phosphate 5 kinase type 1
Smp_125040.1	0.103547	0.81742	0.149131	0.54621	Epa2p protein
Smp_125050.1	-0.153633	0.774515	-0.503063	0.076348	hepatoma derived growth factor protein
Smp_125120.1	-0.51776	0.182469	0.509961	0.0769151	hypothetical protein
Smp_125180.1	-0.321004	0.603881	0.10292	0.802663	hypothetical protein
Smp_125240.1	0.0318872	0.960262	-0.30915	0.261708	microtubule associated serine:threonine protein
Smp_125270.1	-0.174542	0.753732	0.361963	0.253253	dual specificity
Smp_125300.2	-0.168113	0.575605	-0.0117046	0.959534	hypothetical protein
Smp_125310.1	-0.137404	0.751666	-0.376883	0.111846	glycogen synthase kinase 3 beta
Smp_125340.1	-0.0423214	0.939888	-0.643445	0.00557609	hepatoma derived growth factor
Smp_125370.1	-0.010484	0.990561	-0.446708	0.124179	mitogen activated protein kinase kinase kinase
Smp_125440.1	0.302589	0.483344	-0.398787	0.167733	FERM domain containing protein 5
Smp_125460.1	-0.285006	0.227357	-0.351642	0.0343594	zinc finger protein
Smp_125500.1	-0.0598231	0.851098	0.16645	0.317974	prenylcysteine oxidase
Smp_125530.1	0.0378034	0.906096	-0.283144	0.0544002	gamma tubulin complex component 2
Smp_125540.1	-0.0638273	0.933251	0.627324	0.0576614	hUPF3A
Smp_125570.1	-2.38299	0.107557	-1.56117	0.149418	hypothetical protein
Smp_125580.1	-0.537659	0.210366	0.0943837	0.787428	hypothetical protein
Smp_125590.1	-0.0781387	0.852837	-0.0975981	0.672489	XK protein 6
Smp_125640.1	0.0123042	0.974641	-0.359116	0.0149548	syntaxin 12
Smp_125670.1	-0.201444	0.435086	0.488173	0.00282164	GTP binding protein 10
Smp_125680.1	-0.170877	0.598102	0.15187	0.458864	DNA polymerase zeta catalytic subunit
Smp_125740.1	0.266593	0.452758	-0.146357	0.555364	hypothetical protein
Smp_125770.2	0.166483	0.6662	0.100322	0.681019	scythe:bat3
Smp_125790.1	-0.177755	0.34918	0.0650798	0.639653	Actin protein 5
Smp_125800.1	0.246138	0.30933	0.256103	0.132272	26S proteasome non ATPase regulatory subunit
Smp_125810.1	-0.6377	0.283715	-0.00992473	0.988043	zinc finger protein 112
Smp_125820.1	0.180762	0.492428	0.141006	0.418503	hypothetical protein
Smp_125830.1	0.325875	0.73113	0.0271483	0.966593	hypothetical protein
Smp_125870.1	-0.139833	0.740082	-0.44991	0.0484531	armadillo repeat containing protein 8
Smp_125900.1	0.0324927	0.921763	0.269495	0.0672376	protein scai
Smp_125960.1	0.080972	0.86289	-0.0158216	0.957038	hypothetical protein
Smp_126020.1	-0.180546	0.496405	0.0283441	0.884392	fumarate hydratase class I
Smp_126030.1	0.00467685	0.993748	-0.304512	0.0714197	pre B cell leukemia transcription factor 1
Smp_126080.1	0.011657	0.980756	0.131881	0.519274	beta arrestin
Smp_126110.1	-0.382895	0.027663	-0.15086	0.302766	katanin p60 ATPase containing subunit A1
Smp_126160.1	-0.557631	0.179679	0.212936	0.510908	poly(p):ATP NAD kinase
Smp_126170.1	-0.2872	0.200983	0.0272072	0.885866	Rab GTPase binding effector protein 1
Smp_126200.1	0.0324252	0.959314	-0.590416	0.0221221	hypothetical protein
Smp_126310.1	0.0371009	0.935343	-0.492482	0.0138752	beta 1 syntrophin
Smp_126320.1	-0.0835009	0.814688	-0.158846	0.413019	D glucuronyl C5 epimerase
Smp_126370.1	0.189292	0.510098	0.528423	0.00331842	DNA directed RNA polymerases I, II, and III
Smp_126430.1	0.137659	0.87641	-0.249245	0.59076	hypothetical protein
Smp_126450.1	-0.169149	0.550897	0.426733	0.0144304	ATP binding cassette sub family G
Smp_126460.1	0.230984	0.288421	0.274057	0.068774	hypothetical protein
Smp_126470.1	-0.46128	0.475511	0.224028	0.615926	hypothetical protein
Smp_126490.1	-0.147446	0.510914	0.544795	8.1296e-05	Lon protease protein, mitochondrial
Smp_126520.1	-0.000574741	1	-0.344935	0.0664009	Signal transducing adapter molecule 1
Smp_126550.1	-0.262727	0.542509	-0.644327	0.013813	hypothetical protein
Smp_126570.1	0.104695	0.930947	-0.831967	0.0861917	hypothetical protein
Smp_126630.1	0.117889	0.714836	0.54586	0.00222195	hypothetical protein
Smp_126650.1	-0.0360683	0.93241	-0.533419	0.00202453	RFad1, flavin adenine dinucleotide synthetase
Smp_126670.1	0.177272	0.456351	0.544494	0.000308319	proteasome assembly chaperone 2
Smp_126690.1	0.00533312	0.993748	0.432953	0.025827	COP9 signalosome complex subunit 6
Smp_126720.1	0.0862476	0.78189	0.0374762	0.842608	pre mRNA splicing factor ISY1
Smp_126740.1	0.0198076	0.969687	0.388586	0.0662753	scy1 protein 2
Smp_126750.1	0.33486	0.501698	0.681811	0.0318073	Transmembrane protein 86A
Smp_126760.1	-0.0396057	0.933329	0.175709	0.41032	Proteasome activator complex subunit 4
Smp_126770.2	0.151027	0.492563	-0.0929222	0.534192	Islet cell autoantigen 1
Smp_126800.1	-0.352431	0.302364	-0.51336	0.0257239	rho GTPase activating protein 39
Smp_126840.1	0.141504	0.733832	0.0190098	0.947403	hypothetical protein
Smp_126850.2	-0.0121592	0.977753	-0.46532	0.00621967	RNA binding protein 5
Smp_126920.1	-0.229124	0.456351	0.301681	0.130157	transmembrane protein 184c
Smp_127010.1	-0.214191	0.4823	-0.398375	0.0375714	CREB binding protein CBP2
Smp_127050.1	0.017269	0.977319	-0.381873	0.109888	dna repair protein rad50
Smp_127070.1	-0.086122	0.80796	0.108212	0.58355	origin recognition complex subunit ORC
Smp_127080.1	0.076566	0.943782	0.198417	0.697968	hypothetical protein
Smp_127110.1	-0.0994871	0.762009	-0.220984	0.219623	arginyl tRNA protein transferase 1
Smp_127120.1	0.478157	0.138181	0.506558	0.0375193	ATP dependent RNA helicase DDX10
Smp_127160.1	-0.000969379	1	-0.516945	0.00922622	cytochrome b5 reductase
Smp_127180.1	-0.107055	0.775645	-0.150425	0.474635	hypothetical protein
Smp_127200.1	0.146845	0.607124	0.269504	0.117595	solute carrier family 2 facilitated glucose
Smp_127230.1	-0.54434	0.238738	-0.687705	0.0314201	phd:f box containing protein
Smp_127420.1	0.288474	0.416844	-0.469069	0.0451514	5' AMP activated protein kinase subunit gamma
Smp_127430.1	-0.275751	0.211667	0.470008	0.00258139	hypothetical protein
Smp_127440.1	0.280077	0.374112	-0.00166821	1	Serine rich adhesin for platelets
Smp_127450.1	-0.842691	0.0662804	-0.281474	0.452308	hypothetical protein
Smp_127490.1	0.213316	0.417648	0.232119	0.18944	blooms syndrome DNA helicase
Smp_127580.1	0.0937096	0.713428	0.2334	0.107954	dis3 exonuclease 2
Smp_127620.1	-0.246863	0.528169	-0.0828339	0.758779	hypothetical protein
Smp_127630.1	-0.245163	0.647178	0.00205491	1	hypothetical protein
Smp_127640.1	0.394105	0.300665	-0.217359	0.442557	hypothetical protein
Smp_127670.1	0.11606	0.849459	-0.450024	0.14725	hypothetical protein
Smp_127680.1	-0.203104	0.474843	-0.580878	0.000870945	hypothetical protein
Smp_127700.1	0.278803	0.480906	0.149988	0.580144	hypothetical protein
Smp_127820.1	-0.0376181	0.938146	0.533423	0.0089851	hypothetical protein
Smp_127840.1	-0.399971	0.142205	-0.269125	0.188936	Dipeptidyl peptidase 9
Smp_127890.1	-0.212031	0.452758	0.0985423	0.615027	phosphatidylserine synthase 1
Smp_127920.1	-0.306679	0.237392	0.327432	0.0747063	serine:threonine protein kinase 11
Smp_127940.1	0.178546	0.616177	-0.335354	0.115414	sodium driven chloride bicarbonate exchanger
Smp_128000.1	0.296793	0.397557	-0.261996	0.27297	transcription factor a mitochondrial
Smp_128050.1	-0.175318	0.55873	0.378513	0.039539	exportin 2
Smp_128070.1	0.0209339	0.977016	-0.617407	0.0243613	hypothetical protein
Smp_128100.1	-0.102315	0.828491	-0.0862423	0.739489	insulin degrading enzyme
Smp_128130.1	-0.0763311	0.78197	0.504978	0.000325231	phosphatidylinositol 3 kinase catalytic subunit
Smp_128160.1	-0.564729	0.19756	-0.499411	0.112129	CST complex subunit STN1
Smp_128170.1	-0.0224335	0.956557	-0.0388541	0.843818	hypothetical protein
Smp_128200.2	-0.0594814	0.830693	-0.312356	0.0247703	kinesin protein kif23
Smp_128210.1	0.090808	0.750221	-0.0883767	0.599211	claspin protein
Smp_128280.2	0.121891	0.627357	-0.24234	0.105105	NCK interacting protein with SH3 domain
Smp_128300.1	-0.768829	0.185687	0.701329	0.105717	ragulator complex protein LAMTOR2
Smp_128310.1	-0.134246	0.680396	0.179069	0.35661	xylosyltransferase I
Smp_128320.1	-0.138859	0.701705	0.365778	0.0801232	leucine rich repeat and WD repeat containing
Smp_128390.1	-0.00937341	0.995018	0.0290789	0.956239	Connector enhancer of kinase suppressor of ras
Smp_128400.2	-0.44228	0.176514	0.11621	0.658615	hypothetical protein
Smp_128420.1	-0.17366	0.409005	0.393672	0.00376784	protein casc3
Smp_128500.1	0.73485	0.124626	-0.336814	0.356926	lysine specific demethylase 8
Smp_128520.1	0.459249	0.216503	-0.437417	0.115868	hypothetical protein
Smp_128530.1	0.477174	0.228024	-0.282217	0.353146	hypothetical protein
Smp_128560.1	0.442874	0.510098	-0.0830331	0.869027	smile protein
Smp_128570.1	-0.387002	0.187379	0.0804895	0.733624	solute carrier family 25 6
Smp_128600.1	0.0890612	0.733687	0.0066808	0.973345	chromodomain helicase dna binding protein 5
Smp_128630.1	0.175687	0.544653	0.0395075	0.848029	hypothetical protein
Smp_128650.2	0.262372	0.190618	-9.31541e-05	1	NudC domain containing protein 3
Smp_128660.1	0.0535756	0.906096	-0.425777	0.0403194	protein SZT2
Smp_128670.1	0.35048	0.344018	0.672248	0.00829369	dual specificity testis specific protein kinase
Smp_128740.1	0.20181	0.417478	-0.455529	0.0040762	protein transport protein sec24b
Smp_128790.1	0.0292884	0.961075	-0.254293	0.334882	tyrosine protein kinase Abl
Smp_128810.1	0.311862	0.127154	-0.537154	0.000343949	gpi mannosyltransferase 1
Smp_128870.1	0.0612481	0.852252	-0.271318	0.101119	nibrin
Smp_128900.1	0.576809	0.61784	-1.9964	0.00546174	hypothetical protein
[truncated: 2,101 more rows]

## Sheet: 4.1
GeneID	log2(bT/sT)	FDR_(bT/sT)	log2(bO/sO)	FDR_(bO/sO)	Product
Smp_004360.1	0.617347	0.0270229	0.207379	0.39435	coiled coil domain containing protein 124
Smp_004530.1	1.45519	0.0432663	-0.475748	0.409944	hypothetical protein
Smp_008660.1	-1.08939	6.14262e-06	0.204627	0.406368	gelsolin
Smp_011150.1	-0.798432	0.0070304	-0.174065	0.52206	threonine aspartase 1
Smp_015780.1	-0.64736	0.0358705	-0.511069	0.0359837	ATPase N2B
Smp_018510.1	1.2713	0.0184481	-0.67939	0.118157	KRAB A domain containing protein
Smp_018790.1	-0.697351	0.00501913	-0.319372	0.148398	hypothetical protein
Smp_034410.1	-0.664742	0.024043	-0.479085	0.0476512	cathepsin F (C01 family)
Smp_046630.1	1.0436	0.0235316	-0.982066	0.00838423	hypothetical protein
Smp_053300.1	-1.98081	0.0025524	1.27003	0.0128509	histone H4
Smp_065240.1	-1.43463	2.23158e-08	-0.364896	0.130636	GDP fucose protein O fucosyltransferase 1
Smp_072430.1	2.36032	0.0116246	0.422366	0.613457	hypothetical protein
Smp_074250.1	-0.788369	0.0401032	-0.552117	0.0632903	hypothetical protein
Smp_074590.1	-0.928497	0.00143946	-0.604575	0.0174139	hypothetical protein
Smp_083730.2	-0.629408	0.00308995	0.276033	0.154684	hypothetical protein
Smp_090890.1	-0.87552	0.000359085	0.044557	0.863311	proto oncogene STK
Smp_091770.1	0.655647	0.0273635	0.272269	0.290768	hypothetical protein
Smp_097180.1	-0.907745	0.0268052	-0.719677	0.0268254	cytosolic 5' nucleotidase III
Smp_105450.1	-1.31359	0.0267412	-1.29177	0.00712408	saposin containing protein
Smp_111640.1	-2.88698	0.0492058	-0.958485	0.393229	hypothetical protein
Smp_122050.1	-0.963913	0.0046315	0.138183	0.659958	lag1 longevity assurance 1
Smp_125250.1	-0.914228	0.0095247	-0.583038	0.0842165	hypothetical protein
Smp_125520.1	-0.92105	0.00284759	-0.537705	0.0401576	protein midA, mitochondrial
Smp_126180.1	-0.794889	0.011576	-0.244837	0.382551	hypothetical protein
Smp_127480.1	0.640557	0.00202599	0.154167	0.433404	von Willebrand factor A domain containing 3B
Smp_127880.1	-3.06935	0.00244385	-0.91813	0.239225	hypothetical protein
Smp_129280.1	1.36519	0.0310161	0.767947	0.165494	hypothetical protein
Smp_129510.1	-1.16069	0.00085844	0.24196	0.456523	metallophosphoesterase domain containing protein
Smp_130100.1	1.22093	0.0407919	-1.08811	0.0210903	saposin containing protein
Smp_130210.1	-0.784074	0.0327282	0.347938	0.254952	ATP dependent RNA helicase DDX11
Smp_130920.1	0.619231	0.00753788	0.530627	0.015085	multiple C2 and transmembrane domain containing protein
Smp_131160.1	-1.32806	0.0369253	1.10745	0.0239401	hypothetical protein
Smp_131780.1	-0.902932	0.000491127	0.405077	0.081873	CUG BP and ETR3 factor
Smp_135160.1	0.852118	0.0109464	0.303761	0.339026	Dual specificity protein phosphatase 10
Smp_136220.1	-1.37417	0.00569363	-0.341901	0.449345	hypothetical protein
Smp_137730.1	1.03427	0.0325622	-0.0935385	0.872837	alpha(13)fucosyltransferase
Smp_139830.1	0.791536	0.0480194	0.106733	0.76546	integrin alpha FG GAP repeat containing protein
Smp_143440.1	-0.658407	0.00174217	-0.117328	0.557779	hypothetical protein
Smp_145660.1	-0.81965	0.0342213	-0.693572	0.0184265	hypothetical protein
Smp_150910.1	-0.683293	0.0209849	0.061924	0.821301	hypothetical protein
Smp_152230.1	-0.735888	0.000407905	0.274176	0.152282	WD repeat containing protein 24
Smp_153550.1	1.18545	0.00731852	-0.99605	0.010006	hypothetical protein
Smp_154840.1	0.738266	0.0135437	0.498765	0.0525091	hypothetical protein
Smp_157530.1	-1.1488	0.000811485	0.280518	0.372705	hypothetical protein
Smp_161820.1	0.592293	0.00384465	0.580779	0.00132568	hypothetical protein
Smp_162640.1	-1.11941	0.021226	-0.857753	0.0297401	hypothetical protein
Smp_164550.1	1.15639	0.000191691	0.028664	0.924907	hypothetical protein
Smp_165440.1	-1.05694	3.82768e-05	-0.607263	0.00633186	netrin receptor unc 5
Smp_167660.1	-0.657062	0.0280004	-0.18546	0.466357	Protein phosphatase 1 regulatory subunit 3B
Smp_169130.1	-1.15972	0.0217942	-0.321315	0.466534	myeloid:lymphoid or mixed lineage leukemia
Smp_174690.1	-0.610436	0.021226	-0.240738	0.272705	TOM1 protein 2 like
Smp_176080.1	-0.675731	0.0357188	-0.585883	0.0234484	hypothetical protein
Smp_181450.1	0.700632	0.0288083	-0.178682	0.54178	DNA double strand break repair rad50 ATPase
Smp_182890.1	-0.878855	0.036023	-0.48045	0.163228	hypothetical protein
Smp_187170.1	-2.59396	7.08692e-05	-0.340141	0.563987	hypothetical protein
Smp_188730.1	-1.09989	0.0327005	-0.815231	0.0339032	Niemann Pick C1 protein
Smp_189960.1	-0.639964	0.00292125	0.465347	0.0149031	Nuclear pore complex protein Nup153
Smp_190070.1	-1.83114	0.0467828	0.312896	0.66512	WD repeat and FYVE domain containing protein 3
Smp_198660.1	-0.836297	0.030107	-0.592766	0.0574455	hypothetical protein
Smp_199770.1	-0.741593	3.82768e-05	-0.195006	0.258818	schwannomin interacting protein
Smp_200300.1	-0.613945	0.0436719	-0.628407	0.0066473	hypothetical protein
Smp_201840.1	-1.04071	0.00460244	-0.609933	0.0323239	hypothetical protein

## Sheet: 4.2
GeneID	log2(bT/sT)	FDR_(bT/sT)	log2(bO/sO)	FDR_(bO/sO)	Product
Smp_000070.1	0.112157	0.716132	0.942215	2.41026e-08	1-acyl-sn-glycerol-3-phosphate o-acyltransferase
Smp_000090.1	-0.0137572	0.983563	-2.45459	9.34475e-23	hypothetical protein
Smp_000110.1	-0.401939	0.0814712	0.883069	3.39211e-07	elongation factor Tu GTP binding
Smp_000130.1	-0.156502	0.679651	-1.30349	9.60748e-11	hormone sensitive lipase
Smp_000230.1	-0.266989	0.608336	-0.961058	0.00127014	GDNF inducible zinc finger protein 1
Smp_000300.1	0.0987119	0.714132	-1.61908	4.09804e-29	WD repeat containing protein 19
Smp_000320.1	0.378522	0.202977	-2.79463	2.12516e-40	hypothetical protein
Smp_000440.1	0.0137041	0.973628	1.03147	1.38584e-10	U11:U12 small nuclear ribonucleoprotein 35 kDa
Smp_000470.1	0.00761183	0.986562	-0.689551	6.23369e-06	carbohydrate kinase domain containing protein
Smp_000480.1	-0.235221	0.310556	1.03265	3.96495e-11	eukaryotic translation initiation factor 3
Smp_000510.1	0.264612	0.324273	-0.665056	0.000176642	hypothetical protein
Smp_000580.1	0.626526	0.143964	-2.4355	3.72413e-11	coiled coil domain containing protein 63
Smp_000600.1	-0.0919437	0.722715	1.07585	7.76827e-15	notchless protein 1 (WD40
Smp_000630.1	0.104935	0.879403	0.94176	0.00390002	isochorismatase domain containing protein 2
Smp_000650.1	-0.0487474	0.894947	-0.667202	6.02525e-05	ubiquitin ligase sina
Smp_000660.1	0.330133	0.221138	-1.21659	8.02427e-11	ornithine--oxo-acid transaminase
Smp_000710.1	-0.0279395	0.937716	1.09295	1.13221e-13	ubiquitin carboxyl terminal hydrolase 46
Smp_000730.1	-0.139376	0.732809	-0.755071	0.000389762	ADP ribosylation factor 6
Smp_000780.2	0.126895	0.767228	0.879029	0.000187337	actin binding lim protein 1
Smp_000810.2	-0.103893	0.747659	0.864073	5.1426e-07	TatD DNase domain containing 1
Smp_000850.1	-0.0657432	0.884342	1.3928	3.14476e-11	cysteine string protein
Smp_000880.2	-0.395742	0.501653	1.40943	0.000198531	ATP synthase lipid-binding protein-like protein
Smp_000910.1	0.465602	0.153153	-2.55646	1.85207e-22	cancer susceptibility candidate protein 1
Smp_000980.1	0.0332838	0.93241	-0.615621	0.000109051	high mobility group protein B1
Smp_001080.1	0.0708731	0.927363	-1.30849	3.86752e-05	RIIa domain containing protein
Smp_001100.1	-0.0442473	0.955688	-2.67371	7.67073e-16	fibrillin 2
Smp_001170.1	0.105412	0.7449	1.25754	6.39106e-13	eukaryotic translation initiation factor 3
Smp_001360.1	0.23737	0.304659	0.719298	4.27698e-06	thymidylate kinase
Smp_001420.1	-0.109011	0.826533	-0.799543	0.0011801	growth hormone regulated TBC protein 1 A
Smp_001500.1	0.0455726	0.903884	0.616857	0.000363554	eukaryotic translation initiation factor 4E
Smp_001560.1	0.202128	0.543504	-1.52773	7.26551e-13	e3 ubiquitin protein ligase ZSWIM2
Smp_001610.1	0.469637	0.0636261	-1.13897	7.27626e-08	radial spoke head protein 9
Smp_001640.1	0.223024	0.439984	1.36602	8.30338e-14	ATPase H+ transporting V1 subunit G
Smp_001830.1	0.136326	0.751209	1.21696	2.18888e-07	ribosomal protein L24
Smp_001950.1	0.218695	0.626194	-1.34967	1.1137e-07	hypothetical protein
Smp_002010.1	0.0670543	0.883763	1.2727	3.30546e-09	ribosomal RNA small subunit methyltransferase
Smp_002080.1	-0.416845	0.0871037	0.6729	0.000292293	S adenosylmethionine synthetase
Smp_002100.1	-0.259243	0.501667	1.12466	2.52264e-06	Vesicle transport protein SFT2B
Smp_002150.1	0.609901	0.362519	-1.47769	0.000656878	Mastin
Smp_002180.1	-0.250711	0.486088	1.33311	5.27106e-09	basic transcription factor 3 4
Smp_002230.1	-0.31422	0.154792	0.624942	9.76865e-05	ESF1
Smp_002410.1	-0.195643	0.684968	1.03387	0.000161036	14-3-3 epsilon 2
Smp_002510.1	0.0816177	0.814688	0.700631	7.83222e-05	pyruvate dehydrogenase (lipoamide)
Smp_002740.2	0.320765	0.108822	1.02975	4.43103e-12	hypothetical protein
Smp_002820.3	-0.187133	0.596663	-1.02463	2.85391e-07	zinc finger CCCH domain containing protein 4
Smp_002870.1	9.37914e-05	1	0.89249	1.12092e-06	transmembrane protein 115
Smp_002880.1	-0.167063	0.723229	1.06797	4.75083e-05	ATP synthase subunit alpha, mitochondrial
Smp_002920.1	0.236457	0.537173	1.26178	6.46845e-08	TLC domain containing protein 2
Smp_003000.1	0.0647402	0.842136	1.11681	9.44456e-13	cyclin dependent kinase 9
Smp_003190.1	0.50315	0.0940191	5.14669	1.0896e-45	Ankyrin domain
Smp_003230.1	0.0827047	0.848399	-0.794057	0.000151583	SH3 domain GRB2 endophilin B1
Smp_003270.1	0.079251	0.881578	-1.17329	8.93821e-07	tubulin specific chaperone cofactor E
Smp_003340.1	-0.261027	0.200094	0.608577	1.73142e-05	hypothetical protein
Smp_003410.1	0.173406	0.631757	1.47569	5.31047e-12	60S ribosomal protein L23a
Smp_003610.2	-0.571737	0.109792	-1.92008	1.58944e-15	DM9 domain containing protein
Smp_003620.1	0.139927	0.547364	0.701494	4.53894e-07	septin
Smp_003670.1	0.444034	0.244943	1.06478	9.42872e-05	hypothetical protein
Smp_003700.1	0.504232	0.0432663	0.628516	0.00182528	28s ribosomal protein s18a mitochondrial
Smp_003770.1	0.0112821	0.989676	-1.45765	3.66427e-08	Histone H1 delta
Smp_003970.1	-0.357908	0.526946	1.56316	1.35922e-05	elongation factor 1 delta
Smp_004000.1	0.300459	0.478805	0.768385	0.00383183	RNA binding protein EIF1AD
Smp_004060.1	0.00465982	0.993748	1.62715	2.18777e-21	cell division cycle 20 WD40
Smp_004080.1	0.164331	0.565089	1.64483	1.69442e-21	mitochondrial 2 oxoglutarate:malate carrier
Smp_004170.1	0.128023	0.74011	2.11209	1.26222e-23	Thioredoxin transmembrane protein 2
Smp_004280.1	0.0517312	0.91411	0.771457	0.000286958	hypothetical protein
Smp_004420.1	0.752613	0.0662804	-3.46416	7.88775e-35	hypothetical protein
Smp_004470.1	-0.160172	0.651722	0.766837	0.000172611	thioredoxin dependent peroxide reductase
Smp_004590.1	0.078609	0.85857	0.722848	0.000755136	hypothetical protein
Smp_004600.1	0.0289213	0.95728	0.900968	4.50562e-05	T complex protein 1 subunit delta
Smp_004640.1	-0.0877306	0.799681	0.737474	2.72124e-05	DNA directed RNA polymerases I and III subunit
Smp_004820.1	-0.124079	0.778186	1.45609	3.4411e-10	Microsomal signal peptidase 12 kDa
Smp_004940.1	0.178677	0.618673	1.77407	1.34732e-16	60S ribosomal protein L35
Smp_004980.1	0.118287	0.811078	0.813388	0.00139744	39S ribosomal protein L20, mitochondrial
Smp_004990.1	-0.306379	0.589259	1.10233	0.00136051	T complex protein 1 subunit zeta
Smp_005010.1	0.197712	0.398549	1.1981	3.08605e-15	chitobiosyldiphosphodolichol
Smp_005020.1	0.197183	0.504164	1.43176	5.74442e-15	E3 ubiquitin protein ligase CBL B
Smp_005080.1	-0.0895671	0.744922	1.16952	1.03705e-15	nucleolar protein nol1:nop2
Smp_005180.1	0.0657248	0.824972	0.9498	1.66567e-10	g1 to s phase transition protein
Smp_005280.1	-0.257483	0.306998	1.4475	2.0899e-18	ubiquitin carboxyl terminal hydrolase 10
Smp_005290.1	0.122018	0.661057	0.827465	1.3028e-07	ubiquinol cytochrome c reductase cytochrome c1
Smp_005330.1	-0.395943	0.101794	-0.750156	1.76631e-05	methionine tRNA synthetase
Smp_005350.1	-0.126084	0.788418	-1.74687	1.45989e-14	Calcium binding protein
Smp_005540.1	0.0853903	0.933088	-1.68701	4.62086e-05	hypothetical protein
Smp_005640.1	-0.265627	0.608114	-0.850208	0.00430658	PAP:25A associated domain containing protein
Smp_005670.1	0.160298	0.549909	0.594936	0.000227815	rab11
Smp_005720.1	0.25298	0.668587	-3.67299	1.91378e-24	Aquaporin 3 (AQP 3)
Smp_005880.1	-0.0664161	0.900283	-1.28428	4.16332e-08	phosphoenolpyruvate carboxykinase
Smp_006000.1	0.0917876	0.745658	0.961663	1.72395e-10	eukaryotic translation initiation factor 3
Smp_006040.1	0.428965	0.0457273	1.33645	3.7288e-14	hypothetical protein
Smp_006190.1	0.242532	0.358752	0.728696	3.50909e-05	DCP2 decapping enzyme
Smp_006390.1	-0.149089	0.839215	1.78585	2.66069e-06	Cystatin B (Stefin B)
Smp_006440.1	0.0953181	0.777521	0.814563	3.29993e-06	heterogeneous nuclear ribonucleoprotein l
Smp_006560.1	0.160472	0.486088	0.857587	1.404e-09	heat shock protein 67b2
Smp_006630.2	-0.0402314	0.917061	0.997425	2.81682e-09	myb binding protein
Smp_006710.1	-0.399972	0.134312	-0.798566	2.68282e-05	endonuclease III protein 1 like
Smp_006730.1	-0.115247	0.749191	-1.34031	5.42412e-13	DNA damage regulated autophagy modulator protein
Smp_006750.1	-0.0324607	0.946807	-0.627254	0.00137791	DNA damage regulated autophagy modulator protein
Smp_006780.1	0.0358751	0.94296	0.947849	8.01854e-06	n alpha acetyltransferase 50, NatE catalytic
Smp_006840.1	0.125866	0.791704	0.693668	0.00497413	hypothetical protein
Smp_006850.1	-0.0360659	0.943784	0.904618	3.25102e-05	dna directed rna polymerases i ii and iii
Smp_006920.1	0.0581021	0.900283	0.76539	0.000301328	FYN TK6
Smp_006980.1	0.576747	0.0621529	0.795893	0.00124494	Mediator of RNA polymerase II transcription
Smp_006990.1	0.310419	0.329368	0.950435	1.09302e-05	eukaryotic translation initiation factor 5b
Smp_007190.1	0.0727004	0.852423	0.796872	3.33682e-05	lariat debranching enzyme
Smp_007270.1	-0.0808397	0.828194	3.90096	4.53795e-73	smoothelin
Smp_007290.1	0.137904	0.817921	-1.1774	6.82448e-05	hypothetical protein
Smp_007300.1	0.18084	0.622917	0.695176	0.00137315	coiled coil helix coiled coil helix
Smp_007330.1	0.108051	0.746428	0.708483	9.45894e-05	hypothetical protein
Smp_007380.1	0.434461	0.0152733	0.666788	7.62805e-06	hypothetical protein
Smp_007500.1	0.237851	0.207652	0.671719	4.22804e-07	Golgi phosphoprotein 3
Smp_007540.1	-0.124741	0.754275	1.00004	3.08759e-06	exosome complex component CSL4
Smp_007630.1	-0.049229	0.916129	1.12959	4.16545e-08	polyadenylate binding protein 2
Smp_007640.1	-0.263747	0.21258	0.600412	6.26342e-05	glycogen debranching enzyme
Smp_007690.1	0.184074	0.853026	-4.50707	4.19687e-19	tyrosine 3 monooxygenase
Smp_007730.1	-0.0783821	0.799064	0.639735	4.88022e-05	ER lumen protein retaining receptor
Smp_007760.1	0.500193	0.00605854	-1.46339	6.02786e-21	alanine aminotransferase 2
Smp_007890.1	-0.174539	0.735799	1.51446	1.33048e-07	Calcitonin gene peptide receptor
Smp_007900.1	-0.320921	0.597011	1.18298	0.00133729	large subunit ribosomal protein 23
Smp_008340.1	0.118532	0.700816	-0.926997	1.91942e-08	5' nucleotidase domain containing 2
Smp_008470.2	0.231412	0.402844	0.781035	1.339e-05	erythroblast macrophage protein EMP
Smp_008490.1	0.0605076	0.842896	-1.24139	9.40959e-17	glycogenin 1
Smp_008580.1	0.00705418	0.990508	0.742493	6.926e-05	UDP N acetylglucosamine transporter
Smp_008610.1	0.578196	0.0438063	-0.889248	5.05621e-05	deoxyribonuclease ii
Smp_008620.1	-0.0261331	0.967335	-1.31955	1.77886e-07	inactive rhomboid protein 1
Smp_008770.1	-0.0135716	0.978829	0.995245	7.49893e-07	Mitochondrial 28S ribosomal protein S32 (S32mt)
Smp_009030.1	0.0509528	0.88955	0.596434	0.000515292	ribonucleoside diphosphate reductase large
Smp_009070.1	0.129278	0.709439	0.872604	5.39204e-06	zinc finger protein 182
Smp_009150.1	-0.231602	0.427301	0.809105	1.21132e-05	3 oxoacyl (acyl carrier protein) synthase
Smp_009300.1	0.258596	0.613082	1.90786	6.74361e-10	hypothetical protein
Smp_009340.1	0.193226	0.515931	0.759007	2.91376e-05	krr1 small subunit processome component
Smp_009390.2	0.203946	0.515368	0.813268	2.50186e-05	prefoldin subunit
Smp_009420.1	-0.48644	0.286593	0.969451	0.00231926	sel1 repeat containing protein 1B
Smp_009430.1	0.00827416	0.986238	0.860384	1.74731e-07	steroid dehydrogenase
Smp_009560.1	-0.0461167	0.920756	-0.647167	0.000924649	Kelch domain containing protein 8B
Smp_009600.1	0.133089	0.599565	0.765419	2.59271e-07	STK PlK1
Smp_009650.1	0.135474	0.684856	0.758987	4.92392e-05	mitochondrial processing peptidase beta subunit
Smp_009690.1	-0.101911	0.843923	1.26555	1.22915e-06	deoxyribonuclease
Smp_009760.1	-0.0138053	0.982395	0.827972	0.000705376	14-3-3 protein homolog 1
Smp_009830.1	0.140663	0.681725	0.710959	0.000219899	translocon associated protein subunit beta
Smp_010090.1	-0.0577476	0.919821	0.874794	0.000466455	charged multivesicular body protein 5
Smp_010250.1	-0.295001	0.228024	2.36948	9.97941e-41	triple functional domain protein
Smp_010400.1	0.137174	0.702966	1.4828	6.96881e-14	Reactive oxygen species modulator 1
Smp_010660.1	-0.130557	0.882738	-2.30907	4.2545e-08	60s ribosomal protein l6
Smp_010670.1	-0.171993	0.809885	-2.8436	9.56791e-16	tegumental protein
Smp_010770.1	-0.190501	0.723632	-0.83763	0.00413125	elongation of very long chain fatty acids
Smp_010820.1	-0.0975442	0.881567	-2.20095	8.74882e-15	peptidylglycine alpha amidating monooxygenase
Smp_010900.1	0.329275	0.232897	1.8475	2.52184e-20	39S ribosomal protein L53, mitochondrial
Smp_011000.1	-0.212246	0.4956	-1.65574	1.76728e-19	lysosomal acid lipase-related
Smp_011010.1	0.223711	0.515944	0.628365	0.0034213	hypothetical protein
Smp_011180.1	0.0719811	0.89178	-1.24319	1.26759e-07	ATP dependent DNA helicase HFM1
Smp_011220.1	0.465643	0.125732	2.90778	1.2926e-32	glucosamine fructose 6 phosphate
Smp_011560.1	-0.633847	0.151403	-2.69187	5.53391e-18	tetraspanin CD63 receptor
Smp_011570.1	0.145747	0.688583	1.43613	3.2387e-12	ribosomal protein S4
Smp_011640.1	-0.455978	0.160469	-1.03253	6.23924e-06	hypothetical protein
Smp_011680.1	-0.282862	0.517171	-1.59397	7.51224e-10	CD36 class B scavenger receptor
Smp_011710.1	0.284536	0.17282	0.620518	4.20429e-05	hypothetical protein
Smp_011720.1	-0.0282422	0.951765	0.737531	0.000130383	PHD finger 5A
Smp_011740.1	0.358148	0.106956	-1.34243	8.38127e-17	B9 domain containing protein 1
Smp_011830.1	0.577716	0.233911	-1.01962	0.0025171	hypothetical protein
Smp_011860.1	-0.0530477	0.867645	0.596093	8.09233e-05	transcription factor LCR F1
Smp_011960.1	-0.474052	0.206736	0.959287	0.000392213	inositol pentakisphosphate 2 kinase
Smp_011990.1	-0.0474241	0.916129	-0.859008	7.08204e-06	beta galactosidase
Smp_012030.1	0.152845	0.513895	0.639679	9.69123e-06	zinc finger protein 407
Smp_012200.1	-0.124405	0.686075	1.37276	1.27066e-15	zinc finger protein
Smp_012350.2	-0.147115	0.598102	0.927403	6.749e-09	venom allergen-like (VAL) 11 protein
Smp_012400.1	-0.0274356	0.965997	1.74909	4.76699e-11	protein tyrosine phosphatase mitochondrial
Smp_012410.1	0.448954	0.0067893	0.600584	2.50947e-05	28S ribosomal protein S22, mitochondrial
Smp_012450.1	0.0568731	0.930947	0.838735	0.00240686	tRNA threonylcarbamoyladenosine
Smp_012530.1	0.334636	0.24895	0.662542	0.00117056	transcription elongation factor spt4
Smp_012580.1	0.385491	0.0734171	-2.13625	8.57151e-40	hypothetical protein
Smp_012600.1	0.779305	0.370753	2.06728	0.000932166	spectrin beta chain
Smp_012670.2	0.41881	0.110076	-1.51349	1.40278e-15	hypothetical protein
Smp_012720.1	-0.100474	0.724953	0.853345	3.17418e-08	hypothetical protein
Smp_012750.1	0.0357039	0.94296	1.5782	1.50436e-13	60S ribosomal protein L12
Smp_012780.1	0.0765103	0.806368	-2.02569	4.77377e-41	sterile alpha and tir motif containing protein
Smp_012790.1	0.234869	0.402844	0.867323	1.33737e-06	hypothetical protein
Smp_012860.1	0.0450575	0.920205	1.06811	2.35364e-08	tRNA (adenine N(1)) methyltransferase
Smp_013050.1	-0.158112	0.598745	-0.774092	4.45113e-06	hypothetical protein
Smp_013060.1	-0.341021	0.24823	-0.998588	4.4544e-07	smad family member smad1
Smp_013070.1	0.0325464	0.942259	-0.758349	3.0405e-05	one cut domain family member
Smp_013200.2	-0.357629	0.600613	1.60792	0.0001232	large subunit ribosomal protein l10e
Smp_013470.2	-0.23342	0.665722	1.41295	6.62234e-06	small subunit ribosomal protein S2e
Smp_013520.1	0.0574107	0.847076	0.823308	1.1473e-08	hypothetical protein
Smp_013610.1	-0.099083	0.839214	-1.28706	3.11363e-08	protein FAM161B
Smp_013810.1	-0.162638	0.746257	-1.1252	1.60222e-05	hypothetical protein
Smp_013860.1	-0.139402	0.61595	0.942383	1.56122e-09	glutamate cysteine ligase catalytic subunit
Smp_014020.1	0.189679	0.450278	0.611693	0.000126044	cell cycle control protein 50a
Smp_014080.1	0.0298765	0.974097	-2.33736	1.88835e-09	lipopolysaccharide induced tumor necrosis
Smp_014410.2	0.261893	0.607411	-1.0776	0.000209251	hypothetical protein
Smp_014420.1	-0.184146	0.747744	-2.84128	6.67269e-21	hypothetical protein
Smp_014430.1	0.371683	0.648436	-2.38444	1.81847e-07	hypothetical protein
Smp_014650.1	0.046621	0.931499	1.38136	1.54262e-09	small subunit ribosomal protein s30e
Smp_014820.1	0.421483	0.231424	-1.4802	6.18565e-09	hypothetical protein
Smp_014840.1	-0.0184592	0.980102	-2.69708	7.50265e-20	65 kDa Yes associated protein
Smp_015030.1	0.353196	0.253576	1.6118	2.7808e-13	ethanolamine kinase 1
Smp_015090.1	0.131666	0.589814	0.767618	8.03168e-08	coatomer subunit beta'
Smp_015440.1	-0.220601	0.442595	1.44863	1.21418e-15	hypothetical protein
Smp_015690.1	-0.0217838	0.973373	1.43323	3.04292e-08	nAChR subunit (ShAR1 beta2)
Smp_015720.1	-0.180488	0.627791	1.07187	9.35503e-07	GTP binding protein CG1354
Smp_015730.1	0.445224	0.211219	0.898038	0.000479866	hypothetical protein
Smp_015860.1	-0.0296334	0.960262	1.06578	2.00413e-05	Phosphopantetheine binding,domain containing protein
Smp_015880.1	0.0915182	0.849459	0.812197	0.000747637	hypothetical protein
Smp_015900.1	0.300825	0.136087	1.07119	4.57779e-13	hypothetical protein
Smp_015980.1	0.241156	0.481414	0.738022	0.000663906	ATP synthase E chain
Smp_016130.1	0.375166	0.241101	0.664468	0.00347058	mitochondrial import inner membrane translocase
Smp_016380.1	0.0729789	0.821217	1.29796	2.83658e-15	IQ motif and SEC7 domain containing protein
Smp_016390.1	0.156714	0.502206	0.687412	1.71426e-06	charged multivesicular body protein 2a
Smp_016410.1	-0.196988	0.464266	0.813734	1.59377e-06	E3 SUMO protein ligase RanBP2
Smp_016490.2	0.0545521	0.959488	-2.00948	5.78327e-06	Saposin B domain containing protein
Smp_016550.2	0.293817	0.268681	0.837013	5.45303e-06	GTP binding protein hflx
Smp_016630.1	-0.167765	0.680396	-1.24899	8.33214e-09	trimeric G protein alpha o subunit
Smp_016640.1	-0.140938	0.628052	0.937475	7.71245e-09	prostatic acid phosphatase
Smp_016670.1	0.255787	0.385401	0.88296	4.34923e-06	4a hydroxytetrahydrobiopterin dehydratase
Smp_016730.1	0.237249	0.576251	-1.16827	2.75218e-06	heme binding protein 2
Smp_016780.1	0.273094	0.734869	-3.69649	3.44056e-15	alpha tubulin
Smp_016900.1	0.0681335	0.881578	1.2922	1.58699e-09	hypothetical protein
Smp_016990.1	0.247623	0.305446	0.981502	1.14791e-09	Methylosome subunit pICln
Smp_017010.4	-0.125875	0.721156	1.03138	1.05518e-07	hypothetical protein
Smp_017110.1	0.0374224	0.949472	0.785145	0.00130164	RNA polymerase II subunit A C terminal domain
Smp_017240.1	-0.545879	0.350004	3.02636	3.32618e-12	hypothetical protein
Smp_017280.1	-0.170428	0.81729	1.99772	3.39356e-07	small subunit ribosomal protein S27Ae
Smp_017360.1	0.0658342	0.893454	0.879412	0.000128171	T complex protein 1 subunit alpha
Smp_017420.1	0.125561	0.781796	-1.58891	6.57066e-12	voltage gated hydrogen channel 1
Smp_017430.1	-0.500251	0.1485	0.787598	0.0022985	multivalent antigen sj gapdh; multivalent antigen sj fabp
Smp_017470.1	0.400329	0.106362	0.592906	0.0015358	hypothetical protein
Smp_017520.1	0.327741	0.252162	-0.641391	0.00178343	inositol polyphosphate 1 phosphatase
Smp_017660.1	-0.104941	0.85504	1.11022	0.000123846	proteasome activator pa subunit
Smp_017710.1	-0.166527	0.659356	1.75632	8.75421e-16	rab11 family interacting protein 3
Smp_017730.1	0.0820391	0.872396	-1.26051	6.02577e-08	200-kDa GPI-anchored surface glycoprotein
Smp_017810.1	-0.110201	0.775738	-0.68521	0.000522467	nipped b protein
Smp_017870.1	0.205138	0.701341	-1.85112	1.26228e-09	hypothetical protein
Smp_017880.1	0.178711	0.645702	-1.0929	2.3787e-07	clathrin light chain a
Smp_017900.1	0.0498228	0.886188	-1.21255	6.04372e-15	ribosomal protein S6 kinase, polypeptide 2
Smp_017990.1	0.162301	0.659088	0.742566	0.000335243	hypothetical protein
Smp_018010.1	0.109283	0.701705	3.96661	8.92951e-111	cytospin a
Smp_018020.1	0.332116	0.136746	0.780266	1.98493e-06	NADH dehydrogenase (ubiquinone) iron sulfur
Smp_018250.2	-0.879314	0.108456	-2.90639	6.54107e-14	troponin i
Smp_018280.1	-0.176024	0.448912	1.07211	2.18814e-13	polynucleotide 5' hydroxyl kinase NOL9
Smp_018290.1	0.133551	0.746661	1.38698	1.05138e-09	serine:threonine protein kinase 17A
Smp_018360.1	0.0605119	0.84771	2.30759	2.77071e-47	pi plc x domain containing protein 3
Smp_018430.1	0.0955805	0.78189	-0.716171	3.32674e-05	mitochondrial inner membrane protease subunit 1
Smp_018440.1	-0.0145816	0.989801	-4.80682	1.30201e-31	hypothetical protein
Smp_018530.2	0.0277602	0.959488	1.41268	6.90918e-10	nascent polypeptide associated complex subunit
Smp_018550.1	-0.194616	0.596663	-0.929016	8.68357e-06	hypothetical protein
Smp_018610.1	0.187441	0.391995	0.815124	1.0811e-08	Mediator of RNA polymerase II transcription
Smp_018730.1	0.329798	0.235546	-0.771287	5.45076e-05	hypothetical protein
Smp_018870.1	0.355248	0.186621	-1.4032	3.18459e-14	hypothetical protein
Smp_018990.1	-0.210513	0.74198	1.33361	0.000178938	ribosomal protein L9
Smp_019030.1	-0.227405	0.444002	-0.594355	0.00135122	hypothetical protein
Smp_019040.1	0.0830404	0.83558	-0.668992	0.000645765	transcription factor cp2
Smp_019060.1	0.504685	0.154792	0.995743	0.000147843	sec61 beta subunit
Smp_019100.1	0.13274	0.679072	0.825643	3.00934e-06	EH domain containing protein 1
Smp_019170.1	-0.265628	0.265032	-1.52561	1.78687e-22	lysine specific demethylase lid
Smp_019280.1	0.0597902	0.930947	1.65437	1.99906e-08	cAMP dependent protein kinase R2
Smp_019350.1	0.0721348	0.94347	-1.52496	0.000296222	hypothetical protein
Smp_019430.1	-0.0457801	0.908909	0.816933	5.82688e-06	Zinc finger, C2H2 type domain containing protein
Smp_019440.1	-0.0362784	0.945504	0.651855	0.00414877	protein translation factor sui1
Smp_019690.1	0.317595	0.177403	1.5084	1.4384e-18	splicing factor u2af 65 kda subunit
Smp_019750.2	0.161625	0.689315	0.944337	3.75108e-05	ATP synthase, subunit d
Smp_019790.1	-0.435943	0.0201855	0.73924	1.4909e-06	tyrosine kinase VKR1
Smp_019810.1	0.0914155	0.848784	-0.688192	0.00362866	hypothetical protein
Smp_019820.1	-0.115618	0.689425	-0.786625	6.2354e-07	hypothetical protein
Smp_019840.2	-0.0974124	0.71442	1.11437	2.76259e-14	DNA ligase 1
Smp_019860.1	0.391878	0.0755959	1.14532	7.46087e-12	ankyrin repeat family A protein 2
Smp_019890.1	0.302886	0.138181	0.717979	1.42091e-06	syntaxin 1a
Smp_019920.1	-0.550278	0.0463916	0.819222	0.000141171	hypothetical protein
Smp_019940.1	0.238486	0.188571	0.677243	1.26759e-07	hypothetical protein
Smp_019980.1	0.0510197	0.849459	0.663743	4.36101e-07	vacuole membrane protein 1
Smp_019990.1	0.345179	0.146287	1.18996	9.08407e-12	clathrin coat assembly protein ap19
Smp_020040.2	-0.06335	0.905074	0.756584	0.00211844	protein phosphatase 1A
Smp_020080.1	0.158132	0.660886	-1.31868	2.40238e-11	GTP binding protein (I) alpha subunit alpha
Smp_020090.1	0.304126	0.363871	-0.689107	0.0014195	stem cell tumor
Smp_020120.1	0.00403338	0.997604	0.937717	0.000309157	transmembrane protein 188
Smp_020270.1	0.0173492	0.977381	-1.30504	1.25719e-08	voltage-dependent calcium channel Cav1
Smp_020300.1	-0.320524	0.262829	-1.13239	2.75595e-09	segment polarity protein dishevelled
Smp_020340.1	-0.513602	0.118884	-2.78654	6.36596e-28	alpha glucosidase
Smp_020800.1	-0.0851736	0.774515	0.968939	3.19585e-10	cysteine and histidine rich domain containing protein
Smp_020840.1	0.506598	0.148121	0.829496	0.00187049	oxalate:formate antiporter
Smp_021040.1	0.178037	0.492428	0.721746	6.38066e-06	protein FAM32A
Smp_021070.1	0.0785395	0.836018	0.937883	5.40967e-07	guanine nucleotide binding protein
Smp_021080.1	0.10526	0.742369	0.681438	7.173e-05	39S ribosomal protein L15, mitochondrial
Smp_021140.1	0.147065	0.689425	1.12504	6.40597e-08	ribosomal protein S8
Smp_021170.1	-0.109641	0.780602	0.653032	0.00149208	Vacuolar protein sorting associated protein 13A
Smp_021300.1	-0.291015	0.260622	1.40399	3.44658e-15	ubiquitin carboxyl terminal hydrolase 20
Smp_021340.2	0.0681697	0.829388	-0.824632	7.03624e-08	max dimerization protein 3 Mxi
Smp_021540.1	0.157025	0.647178	-0.63168	0.00106551	zinc finger protein
Smp_021730.1	-0.0173155	0.978521	0.852016	0.000936025	hypothetical protein
Smp_021790.2	0.612318	0.129646	-1.48098	4.19438e-07	hypothetical protein
Smp_021910.1	-0.014628	0.977016	0.84308	1.36194e-05	ubiquinone menaquinone biosynthesis; methoxy polyprenyl benzoquinol
Smp_021920.3	0.0147016	0.992535	-2.6806	1.12607e-09	paramyosin
Smp_021980.1	-0.0350275	0.945504	-0.598805	0.00499223	gpi ethanolamine phosphate transferase 3
Smp_022110.1	-0.271384	0.210366	0.834187	4.45465e-08	p21 activated protein kinase interacting protein
Smp_022170.1	0.0504174	0.858557	0.993757	6.41032e-13	tropomyosin
Smp_022330.1	0.201313	0.496161	0.657936	0.000400303	dnaJ subfamily B
Smp_022400.1	-0.262714	0.575183	0.832467	0.00344484	glucose 6 phosphate isomerase
Smp_022470.1	0.0619814	0.902055	0.676022	0.00396415	DNA excision repair protein ERCC 1
Smp_022480.1	-0.321865	0.867546	-5.9031	2.34024e-07	transient receptor potential cation channel
Smp_022500.1	0.242272	0.317263	0.914416	2.64029e-08	hypothetical protein
Smp_022540.1	0.24962	0.177211	0.9796	1.05689e-13	hypothetical protein
Smp_022560.2	-0.0136589	0.980756	1.67429	3.70726e-13	60S ribosomal protein L21
Smp_022640.1	0.292772	0.498171	1.43535	1.90144e-07	ribosomal protein L13
Smp_022660.1	-0.266446	0.161882	0.880997	1.01834e-10	glutamate rich WD repeat containing 1
Smp_022720.1	0.483666	0.625063	-1.95067	0.00122384	Kinesin Like protein family member (klp 6)
Smp_022730.1	-0.118892	0.847349	1.45428	3.12947e-06	H:ACA ribonucleoprotein complex subunit
Smp_022810.1	0.0866856	0.837085	1.30589	5.22445e-10	ras protein Rab 2B
Smp_022870.1	0.394383	0.118063	-1.48236	4.15265e-15	protein lin 54
Smp_022890.1	-0.160175	0.73113	-3.93776	1.61628e-35	hypothetical protein
Smp_022960.1	-0.237611	0.290468	1.06411	2.7435e-12	aldehyde dehydrogenase, mitochondrial
Smp_023140.1	-0.135666	0.679265	-1.37626	1.85762e-15	hypothetical protein
Smp_023150.1	-0.092921	0.751209	0.791073	3.39097e-07	serine:threonine protein phosphatase 6 catalytic
Smp_023170.1	0.107896	0.732392	1.15077	8.11685e-12	hypothetical protein
Smp_023360.1	-0.049155	0.921203	1.17547	6.31484e-08	histidyl tRNA synthetase
Smp_023530.1	0.173218	0.589585	1.15945	1.10385e-09	nucleosome assembly protein 1 1 like
Smp_023570.1	-0.171114	0.80796	-1.2213	0.000609515	ATP binding cassette sub family B
Smp_023700.2	0.0972172	0.737745	0.597761	0.000132251	protein lsm12
Smp_023840.1	0.351631	0.335552	-0.677365	0.00448629	hypothetical protein
Smp_023930.1	0.248837	0.483344	1.20087	5.09535e-08	hypothetical protein
Smp_023990.1	-0.000840956	1	1.19041	5.95906e-09	YY1 transcription factor
Smp_024060.1	0.442614	0.025874	1.20722	7.42067e-14	Mediator of RNA polymerase II transcription
Smp_024070.1	0.259731	0.785971	-1.71983	0.000506622	FERM, RhoGEF and pleckstrin domain containing protein
Smp_024110.1	0.100264	0.843294	1.26572	7.05332e-07	enolase
Smp_024150.1	-0.102332	0.703866	0.851913	1.05748e-08	UBX domain containing protein 2
Smp_024180.2	0.0337046	0.949236	-2.02625	3.11991e-22	placenta specific gene 8 protein
Smp_024220.1	-0.0518764	0.8972	1.97569	5.72851e-25	hypothetical protein
Smp_024240.1	-0.397537	0.229941	-0.810249	0.000342864	secretion regulating guanine nucleotide exchange
Smp_024380.1	0.127238	0.631328	0.773089	3.94761e-07	hypothetical protein
Smp_024390.3	0.366909	0.190012	1.19053	3.46546e-09	microsomal signal peptidase 25 kDa subunit
Smp_024580.2	0.167498	0.510098	0.610447	9.74188e-05	mannosyl oligosaccharide glucosidase
Smp_024820.2	-0.227791	0.36193	-2.79897	1.78581e-67	tetraspanin family protein 16 invertebrate
Smp_024850.1	0.0326866	0.949009	1.13053	1.22563e-07	60S ribosomal protein L17
Smp_024860.1	0.103993	0.880097	-1.38791	2.64524e-06	Basic helix loop helix transcription factor
Smp_025010.1	0.148702	0.607253	0.70871	2.99622e-05	casein kinase II beta subunit
Smp_025030.1	0.467782	0.305446	1.14217	0.000352131	dual specificity protein kinase
Smp_025160.3	-0.0113044	0.980756	0.910501	1.17264e-06	acyl protein thioesterase 12
Smp_025380.1	-0.538772	0.374884	-2.31004	1.44195e-07	16 kda calcium binding protein
Smp_025570.1	0.18951	0.472031	1.18949	4.84904e-13	diphthine synthase
Smp_025620.1	0.450834	0.0880777	-2.16886	1.57012e-24	coiled coil domain containing protein 151
Smp_025670.1	0.312523	0.0750089	1.15928	1.60223e-17	Zinc finger, C2H2 type domain containing protein
Smp_025680.1	-0.0070896	0.987789	1.39641	3.96856e-19	COP9 signalosome complex subunit 8
Smp_025700.1	0.124911	0.77651	0.892437	0.000148448	rab9 effector protein with kelch motifs
Smp_025830.1	-0.527678	0.290086	-3.12179	2.90961e-20	adp ribosyl cyclase
Smp_025860.1	0.216045	0.664292	-1.0914	6.4514e-05	hypothetical protein
Smp_025950.1	-0.115311	0.711938	0.85788	4.34272e-07	hypothetical protein
Smp_026090.1	-0.0501902	0.894084	0.844764	9.33217e-07	ras gtp binding protein d
Smp_026100.1	0.425581	0.318935	2.02436	1.05243e-11	40S ribosomal protein S28
Smp_026160.1	-0.215347	0.4956	0.767963	0.000105214	growth hormone inducible transmembrane protein
Smp_026230.1	0.428059	0.228231	-4.20708	2.59535e-29	hypothetical protein
Smp_026250.3	0.0271755	0.938146	0.603997	3.35305e-05	peptide alpha N acetyltransferase
Smp_026270.1	0.330016	0.418899	1.96414	4.92973e-13	early growth response protein 1
Smp_026280.1	-0.249587	0.327169	1.39465	9.07065e-17	hypothetical protein
Smp_026310.1	-0.178805	0.504164	1.04674	2.55678e-10	mitochondrial trans enoyl coenzyme reductase (NADPH)
Smp_026340.1	0.229666	0.487602	0.774031	0.000181932	hypothetical protein
Smp_026390.1	-0.0422054	0.921094	0.669433	0.000221531	zinc finger, AN1 type domain 2B
Smp_026400.1	-0.033342	0.958273	3.35094	3.78319e-32	thyrotroph embryonic factor
Smp_026440.1	0.520835	0.0813636	-1.2257	7.79307e-08	dpy 30 protein
Smp_026450.2	0.103465	0.884342	1.04128	0.00229691	hypothetical protein
Smp_026460.1	0.147383	0.525596	1.03089	3.0912e-13	protein FAM98A
Smp_026510.1	0.174766	0.533549	-0.835246	8.07275e-07	dual specificity mitogen activated protein MEK1
Smp_026560.2	-0.180084	0.709439	0.841691	0.00206203	calmodulin
Smp_026630.1	-0.0161065	0.971996	0.860448	1.67038e-06	26S proteasome non ATPase regulatory subunit 7
Smp_026700.1	-0.338114	0.344018	0.788451	0.00078925	tRNA dihydrouridine synthase 4
Smp_026790.1	-0.134323	0.899237	-1.7237	0.000201782	hypothetical protein
Smp_026810.1	-0.757151	0.390065	-2.7565	1.52518e-06	lysosome membrane protein 2
Smp_026910.1	-0.323895	0.233986	0.592569	0.00228769	lipase maturation factor
Smp_027210.1	-0.0295419	0.976027	1.15304	0.00260003	phosphopantothenoylcysteine decarboxylase
Smp_027240.1	0.254143	0.596042	1.01692	0.000348802	mitochondrial ribosomal protein sc
Smp_027250.1	-0.00882416	0.986536	0.859548	2.09165e-06	Small acidic protein
Smp_027300.1	-0.19035	0.510634	0.677318	0.000138378	histone lysine N methyltransferase SUV39H2
Smp_027340.1	-0.292452	0.387146	1.22507	3.47261e-08	Insulin induced gene 1 protein
Smp_027360.1	0.617471	0.128751	1.18154	0.000107466	hypothetical protein
Smp_027370.1	0.0689281	0.840828	0.98137	8.50342e-09	NEDD8 conjugating enzyme UBE2F
Smp_027450.1	-0.231115	0.419622	-0.704079	8.1409e-05	protein misato
Smp_027480.1	0.408078	0.0244464	0.875686	2.18049e-09	NADH:ubiquinone dehydrogenase
Smp_027500.1	0.484866	0.268293	1.28665	4.33943e-05	heat shock protein beta 11
Smp_027610.1	0.0783037	0.880097	1.1655	1.95223e-06	ribosomal protein S3
Smp_027750.1	0.284194	0.339985	1.38296	6.03941e-12	kinesin protein KIF21A
Smp_027880.1	0.224857	0.4956	0.587946	0.00484348	prefoldin subunit 6
Smp_027920.1	0.115378	0.813662	2.75215	2.90655e-25	Tubulin alpha 1 chain
Smp_028050.1	-0.0997166	0.746661	0.873283	1.31303e-07	hypothetical protein
Smp_028100.1	-0.0523303	0.913162	0.630048	0.00352207	ubiquitin conjugating enzyme E2 G
Smp_028120.1	-0.0798177	0.786333	0.755254	5.14149e-07	optic atrophy 1 protein opa1
Smp_028140.1	-0.099234	0.832074	0.798017	0.000721381	FCH domain only protein 2
Smp_028170.1	-0.289758	0.352199	-0.597074	0.00354837	hypothetical protein
Smp_028330.1	0.268923	0.233986	0.859369	7.74242e-08	hypothetical protein
Smp_028340.1	0.0966526	0.722413	1.32372	3.95152e-19	Brix domain containing protein 1
Smp_028440.1	-0.020743	0.969177	1.57182	7.16017e-13	adenosylhomocysteinase
Smp_028490.1	0.409466	0.145403	-1.6337	1.9896e-13	1 acyl sn glycerol 3 phosphate acyltransferase
Smp_028670.1	0.0818919	0.889541	4.47212	2.01791e-45	carbonic anhydrase II
Smp_028690.1	-0.0582699	0.886918	2.6072	7.58278e-39	sodium/chloride dependent transporter, putative
Smp_028850.1	0.141783	0.740403	-1.21824	3.04964e-08	hypothetical protein
Smp_028910.1	0.498522	0.352009	1.33549	0.00120055	alpha(13)fucosyltransferase
Smp_028940.1	0.521528	0.0422814	1.79617	5.34563e-18	trafficking protein particle complex subunit 4
Smp_029040.1	0.0966438	0.719323	1.06511	1.62309e-13	protein unc 50
Smp_029070.1	-0.09058	0.774717	0.667042	3.60656e-05	hypothetical protein
Smp_029100.2	0.374505	0.200983	0.714315	0.000611903	TRM112 protein
Smp_029230.1	0.19576	0.589259	1.50571	1.675e-12	hypothetical protein
Smp_029240.2	-0.434852	0.242688	1.37852	2.41264e-07	protein arginine N methyltransferase 1
Smp_029310.1	-0.188344	0.515772	1.24619	2.31998e-12	phosphatidylinositol transfer protein
Smp_029410.1	0.0311288	0.943782	1.18041	1.93075e-10	dendritic cell protein
Smp_029470.1	-0.0787875	0.750179	1.75271	7.03042e-40	thimet oligopeptidase
Smp_029480.1	0.167506	0.707494	-2.11782	1.9623e-15	Bardet Biedl syndrome 4 protein
Smp_029500.1	0.143553	0.567791	0.700432	2.52958e-06	thimet oligopeptidase
Smp_029520.1	-0.154982	0.712849	0.993636	1.2615e-05	actin binding lim protein 1
Smp_029670.1	-0.249793	0.502355	0.684804	0.00283877	hypothetical protein
Smp_029740.1	0.547959	0.0529653	1.41434	3.42045e-10	succinate dehydrogenase assembly factor 2
Smp_029750.1	0.442546	0.0662804	0.976276	1.56236e-07	hypothetical protein
Smp_029780.1	0.174035	0.578382	-1.42428	3.71547e-10	hypothetical protein
Smp_029790.1	0.17696	0.678688	-1.24809	3.9183e-05	hypothetical protein
Smp_029800.1	0.0308267	0.956551	-1.99071	1.1552e-18	band 4
Smp_029820.1	-0.0378764	0.956857	1.85487	2.75823e-10	ribosomal protein, large P2
Smp_029850.1	-0.208566	0.424924	2.11723	3.62702e-36	three prime histone mRNA exonuclease 1
Smp_029900.1	0.237294	0.260839	1.08771	9.09456e-14	peptidyl prolyl cis trans isomerase 1
Smp_030000.1	-0.203311	0.537239	-2.21921	3.04336e-31	leucine aminopeptidase (M17 family)
Smp_030180.1	0.0714607	0.88294	0.734386	0.00123724	ubiquitin modifier 1
Smp_030280.1	-0.0306516	0.939135	0.692218	3.29767e-05	OTU domain containing protein 6B
Smp_030290.1	0.332559	0.303205	0.798922	0.000301328	prefoldin subunit 2
Smp_030330.2	0.152045	0.569934	0.978583	5.47011e-10	peptidyl tRNA hydrolase 2, mitochondrial
Smp_030370.1	0.31098	0.422585	0.906188	0.000341258	calreticulin
Smp_030440.1	0.63324	0.0660389	-1.65086	6.34275e-07	hypothetical protein
Smp_030500.1	0.0437193	0.899666	0.669858	2.56135e-05	glycerol 3 phosphate dehydrogenase
Smp_030690.1	-0.0046366	0.995018	1.46238	5.44726e-14	eukaryotic translation elongation factor 1 beta
Smp_030830.2	-0.0577621	0.887689	0.859871	6.90186e-06	Ras GTPase activating protein binding protein 1
Smp_030870.1	0.0341222	0.958306	-1.87053	1.559e-11	interleukin 1 receptor associated kinase SIMPL
Smp_030920.1	0.256951	0.339985	1.08619	1.61551e-09	mitochondrial import receptor subunit tom22
Smp_030930.2	0.115027	0.746661	-0.660893	0.000405489	diphthamide biosynthesis protein 1
Smp_031000.2	0.0877185	0.784926	1.26786	3.63409e-14	cullin 3
Smp_031020.1	-0.242527	0.725499	1.99807	1.51527e-07	hypothetical protein
Smp_031070.3	0.0243659	0.943543	1.15105	9.63889e-16	gamma tubulin complex component 4
Smp_031220.1	0.305219	0.644071	-1.743	5.28895e-06	solute carrier family 35 member F1
Smp_031310.1	0.0229233	0.973373	0.983994	0.000292293	Ribosomal protein, Small subunit
Smp_031570.1	0.192241	0.600918	1.76873	1.36816e-15	ribosomal protein L18
Smp_031690.1	-0.0065934	0.992269	1.14174	9.28044e-09	hypothetical protein
Smp_031710.1	0.196527	0.390446	0.675638	5.50701e-06	NADH dehydrogenase (ubiquinone) 1 alpha
Smp_031730.1	0.235524	0.328273	0.891854	1.9534e-08	signal peptidase 18 kDa subunit
Smp_031860.1	0.0742746	0.837085	0.587473	0.00109848	coatomer subunit delta
Smp_031920.5	0.0839488	0.809885	-0.855342	5.16335e-07	hypothetical protein
Smp_031990.1	-0.0248192	0.962513	1.47788	1.11812e-11	glutamyl tRNA(Gln) amidotransferase subunit A
Smp_032060.1	0.318751	0.199791	0.874998	6.82293e-07	14 kda subunit splicing factor 3b
Smp_032120.1	0.139343	0.686035	1.57547	3.63451e-16	hypothetical protein
Smp_032180.1	0.0566499	0.891598	1.48673	2.04711e-14	ADP ribosylation factor
Smp_032260.1	0.00751796	0.992984	1.45808	5.18668e-09	ribosomal protein L15
Smp_032280.1	-0.188421	0.746661	-1.16239	0.000147324	RNA binding protein MEX3B
Smp_032480.1	0.00801363	0.990508	-1.0126	9.54607e-07	cohesin subunit SA 1
Smp_032510.1	-0.334642	0.176042	0.981241	3.54536e-08	importin beta 3
Smp_032520.1	-0.0803685	0.813662	-1.00088	1.33938e-09	lysosome associated membrane glycoprotein
Smp_032580.2	0.0789834	0.83558	0.703175	0.000221672	subfamily T1A non peptidase ue
Smp_032760.1	-0.221259	0.624967	1.49216	3.05589e-08	ribosomal protein S11
Smp_032810.1	0.14628	0.637441	0.747141	3.35208e-05	thymidylate kinase
Smp_032920.2	0.344706	0.180349	0.71563	0.000119583	soss complex subunit b1
Smp_033000.1	1.15995	0.173072	-3.80471	7.37818e-10	Calcium binding protein
Smp_033020.1	-0.237112	0.310556	0.919666	4.15645e-09	histone chaperone ASF1A
Smp_033040.1	-0.168863	0.561704	-4.17172	7.99956e-104	L lactate dehydrogenase
Smp_033140.1	-0.276493	0.406145	-0.609539	0.00368404	tRNA splicing endonuclease subunit Sen2
Smp_033150.1	-0.139324	0.73113	-1.2405	3.71303e-09	hypothetical protein
Smp_033350.1	-0.417136	0.024043	0.690597	2.55975e-06	peptide N(4) (N acetyl beta
Smp_033400.1	0.314944	0.18167	1.70497	2.51055e-23	hypothetical protein
Smp_033530.3	-0.0549743	0.921763	-0.703219	0.00350728	carbonyl reductase 1
Smp_033550.1	-0.0695535	0.846418	-1.43529	2.3154e-16	sodium:potassium transporting ATPase subunit
Smp_033610.1	-0.0219949	0.967335	1.07277	1.28978e-06	NADH dehydrogenase (ubiquinone) 1 beta
Smp_033620.1	0.285265	0.255634	0.686361	8.67631e-05	hypothetical protein
Smp_033660.1	0.0838252	0.769498	-0.586729	4.55736e-05	N acetylglucosamine 6 phosphate
Smp_033670.5	0.225144	0.350784	1.06526	3.11824e-11	ATP synthase gamma subunit
Smp_033680.1	-0.0137837	0.977426	0.88413	3.9366e-06	Pre mRNA splicing factor cwc15
Smp_033770.1	0.00823257	0.985703	0.6695	3.2962e-05	hypothetical protein
Smp_033870.1	0.0917807	0.799778	0.890922	1.38796e-06	hypothetical protein
Smp_033930.1	-0.0485961	0.958229	-1.1275	0.00424868	phosphatidylcholine transfer protein
Smp_033950.2	-0.114403	0.723229	1.11664	2.41161e-10	Smad4
Smp_034080.1	0.137066	0.78197	-1.08257	1.40682e-05	erythrocyte membrane protein
Smp_034090.1	-0.0487828	0.880097	0.779859	1.14206e-07	hypothetical protein
Smp_034100.1	0.387126	0.340023	1.22443	8.31438e-06	DNA directed RNA polymerase III subunit RPC10
Smp_034300.1	0.122132	0.871795	1.07506	0.00291141	transcription factor ETV6
Smp_034430.1	0.00977832	0.985507	0.669736	0.000414155	mitochondrial ribosomal protein l43
Smp_034490.1	0.217628	0.46998	0.86412	5.2486e-06	proteasome catalytic subunit 1 (T01 family)
Smp_034500.1	-0.142975	0.806368	-2.09374	1.82673e-13	Dual specificity protein phosphatase 10
Smp_034550.1	-0.459315	0.0343029	-1.87516	2.21635e-29	alpha actinin
Smp_034660.1	-0.270923	0.39136	3.34292	1.0236e-63	IQ motif and SEC7 domain containing protein 1
Smp_034670.1	-0.171444	0.554872	0.734973	2.52436e-05	tubulin gamma 1 chain
Smp_034680.1	0.991823	0.154792	5.79344	5.1438e-19	protein FAM154B
Smp_034940.2	-0.0677738	0.876875	0.903762	1.18344e-05	protein C10orf118
Smp_034980.1	0.310912	0.283008	0.754617	0.000162287	protein phosphatase
Smp_035020.2	-0.040176	0.896926	0.982717	2.87978e-12	tetraspanin
Smp_035030.1	-0.0666052	0.87062	-0.808541	1.5527e-05	Dosage compensation regulator
Smp_035040.1	0.826523	0.106141	-2.49253	6.78115e-10	hypothetical protein
Smp_035080.1	0.106589	0.811309	-0.978756	4.89712e-06	hypothetical protein
Smp_035160.1	0.19132	0.668327	-1.20823	3.66472e-06	potassium voltage gated channel subfamily D
Smp_035180.1	0.597259	0.0734171	-1.20589	1.03183e-05	potassium voltage gated channel subfamily D
Smp_035190.2	-0.167585	0.693411	-1.12914	7.80418e-07	ras GTP exchange factor son of sevenless
Smp_035210.1	0.204023	0.617798	-4.16402	4.3566e-69	multivalent antigen sj97 GAPDH
Smp_035220.1	0.510638	0.0702003	-1.89327	9.56791e-16	kinesin protein kif3b
Smp_035300.2	0.150043	0.589931	0.713383	9.97765e-06	snare protein sec22
Smp_035360.1	-0.149081	0.678984	0.612607	0.00244348	nucleolar protein 14
Smp_035370.1	0.597275	0.202088	-1.67847	1.06586e-06	hypothetical protein
Smp_035380.1	0.442383	0.283715	-0.944105	0.00457215	A kinase anchor protein 14
Smp_035410.1	0.310358	0.167887	0.969983	2.20863e-09	39S ribosomal protein L24
Smp_035430.2	-0.205972	0.354133	0.696156	2.13295e-06	protein phosphatase 2a regulatory subunit
Smp_035460.1	-0.24388	0.453879	-1.11909	1.24596e-08	nicotinate phosphoribosyltransferase
Smp_035500.1	0.111139	0.806368	-1.78333	2.44219e-10	parkin co regulated gene protein
Smp_035540.1	-0.120336	0.724863	0.684035	0.000204858	hypothetical protein
Smp_035700.1	0.22403	0.515944	-0.774476	0.000234496	adenosine deaminase
Smp_035730.1	0.392749	0.0898912	1.19378	1.07887e-11	FGF receptor activating protein
Smp_035790.1	0.469714	0.210366	1.38233	3.7278e-07	60S ribosomal protein L44
Smp_035800.1	0.0104299	0.990561	1.26774	1.20541e-05	60S ribosomal protein L37
Smp_035930.1	-0.307939	0.597049	1.08114	0.000897828	hypothetical protein
Smp_036220.1	0.0518382	0.922502	0.79337	0.00074173	histone H2B
Smp_036470.1	0.152255	0.830738	-1.70499	1.23998e-06	oxalate:formate antiporter
Smp_036660.1	0.402282	0.477917	3.26104	9.1907e-17	centrosomal protein of 290 kDa
Smp_036940.1	0.162899	0.687149	1.137	5.77472e-07	protein transport protein Sec61 subunit
Smp_037190.1	0.129124	0.737823	-0.752511	0.000257233	ADP ribosylation factor
Smp_037200.1	0.0354218	0.920764	0.607325	6.92684e-05	nucleoporin NDC1
Smp_037230.1	-0.236807	0.491227	-1.97569	4.49485e-21	fimbrin
Smp_037460.1	0.15091	0.558797	1.29103	6.57233e-17	something about silencing protein 10
Smp_037530.1	-0.0392225	0.938807	0.747053	0.000485389	ThioRedoXin (see also xtr) family member
Smp_037640.1	-0.0942577	0.809885	-1.1312	4.28021e-09	tRNA 2' phosphotransferase 1
Smp_037700.1	-0.257123	0.602961	0.881069	0.00298962	nuclear transport factor 2
Smp_037780.1	0.189501	0.543201	-1.2574	6.87493e-12	hypothetical protein
Smp_037860.1	0.225831	0.418049	-0.961912	1.90398e-08	talin 2
Smp_037910.1	0.169849	0.673952	0.724352	0.00149501	Succinate dehydrogenase (ubiquinone) cytochrome
Smp_037960.1	-0.162403	0.696439	2.72599	2.41409e-27	neuronal acetylcholine receptor subunit alpha 4
Smp_038030.1	-0.0335842	0.933329	0.676182	4.89229e-05	adenylosuccinate lyase
Smp_038080.1	-0.196775	0.510098	0.688493	0.000211695	importin subunit beta 1
Smp_038100.1	0.0437177	0.928376	1.31828	1.11047e-10	ATP synthase, H+ transporting, mitochondrial F1
Smp_038440.1	-0.460191	0.318504	-3.55258	9.99189e-27	heart specific myosin light chain phosphatase
Smp_038510.1	0.0198914	0.975427	1.55994	5.80184e-10	60s ribosomal protein l6
Smp_038560.2	0.0554808	0.908473	1.28844	4.84953e-09	Prothymosin alpha B
Smp_038630.1	-0.0580499	0.941361	0.96575	0.0042312	mitochondrial import inner membrane translocase
Smp_038680.1	-0.414264	0.510098	1.29304	0.00132651	small nuclear ribonucleoprotein G
Smp_038730.5	-0.559102	0.132582	-4.73259	1.42671e-63	hypothetical protein
Smp_038840.1	0.217129	0.348243	1.00645	5.69584e-11	solute carrier family 25 4
Smp_038950.1	0.0702483	0.885596	1.1574	5.36681e-07	lactate dehydrogenase protein
Smp_038970.1	-0.196136	0.847939	-1.462	0.0032698	long chain fatty acid coenzyme A ligase
Smp_039000.1	0.150231	0.609274	0.700343	5.05248e-05	ATP synthase delta chain
Smp_039130.1	-0.471439	0.029648	-0.790445	3.41333e-06	Niemann Pick C1 protein NPC1 (lipid transport
Smp_039340.1	0.153635	0.769705	2.48898	5.89151e-18	hypothetical protein
Smp_039390.1	-0.170841	0.597011	0.622168	0.00110429	hypothetical protein
Smp_039400.1	0.182789	0.600709	1.80628	9.28515e-18	eukaryotic translation initiation factor 5A
Smp_039650.1	-0.462847	0.25666	-1.52661	2.94953e-08	disks large 1
Smp_039750.1	-0.0378089	0.938146	-1.42226	2.38034e-13	glycogen phosphorylase
Smp_039810.1	-0.366029	0.212798	-2.57744	6.26626e-37	muscleblind protein
Smp_040100.1	-0.358402	0.428229	1.26988	1.65693e-05	angio associated migratory cell protein
Smp_040110.1	0.197858	0.752117	-1.29875	0.000166364	neurogenic locus notch protein
Smp_040130.1	-0.369133	0.584295	1.28943	0.00185252	cyclophilin
Smp_040270.1	0.0724481	0.849675	0.866262	5.34165e-06	protein LTV1
Smp_040450.1	-0.164123	0.5191	0.992104	8.38901e-11	ribosome biogenesis protein wdr12
Smp_040510.1	0.286286	0.159309	-0.630454	1.17339e-05	alpha 1,6 mannosylglycoprotein
Smp_040540.1	0.0269074	0.939805	0.848453	9.40212e-09	ATP binding cassette sub family F
Smp_040770.1	-0.170869	0.576061	0.856515	1.98004e-06	methionyl tRNA synthetase, cytoplasmic
Smp_040790.1	0.092085	0.80796	0.678579	0.000464101	peptidyl prolyl cis trans isomerase B
Smp_040800.1	0.132841	0.635402	0.801474	7.96979e-07	glycyl tRNA synthetase
Smp_041050.1	0.0159621	0.959592	0.644663	4.46083e-07	nuclear receptor, subfamily 0, group B, member
Smp_041190.2	0.0699174	0.799671	0.871764	3.60601e-10	outer dense fiber protein 2
Smp_041390.1	-0.17095	0.570836	0.618147	0.000490386	ubiquitin conjugating enzyme
Smp_041430.1	0.22569	0.450278	-0.930059	4.69848e-07	tyrosine 3 monooxygenase
Smp_041460.1	-0.336725	0.344018	1.40578	6.12147e-09	tetraspanin CD63 receptor
Smp_041500.1	-0.244387	0.517479	1.33504	1.65005e-08	mitogen activated protein kinase kinase
Smp_041520.1	-0.00105725	1	-0.691315	0.00303575	hypothetical protein
Smp_041540.1	0.0149459	0.974314	-1.04242	1.10515e-09	Hormone receptor 4 (dHR4)
Smp_041600.1	-0.181104	0.516925	0.754995	1.29742e-05	isoleucyl tRNA synthetase, cytoplasmic
Smp_041650.1	0.24012	0.37141	1.62158	1.33605e-19	ribosomal protein S27
Smp_041740.1	0.0810345	0.847939	0.736002	0.000465366	t complex protein 1 subunit gamma
Smp_041980.1	0.238011	0.464682	1.57744	4.07667e-14	ribosomal protein lp1
Smp_042020.1	-0.239195	0.626861	-1.37833	2.56494e-07	ectonucleoside triphosphate diphosphohydrolase
Smp_042090.1	-0.184987	0.73649	0.890233	0.00348516	60S ribosomal protein L10a
Smp_042110.1	0.236796	0.3686	0.682205	9.26527e-05	hypothetical protein
Smp_042140.1	0.0225965	0.95177	-0.757286	6.82293e-07	tegument-allergen-like protein
Smp_042160.2	0.112065	0.83558	-1.44397	2.12873e-08	aldolase
Smp_042170.1	0.410353	0.644071	2.20323	0.000215382	deleted in lung and esophageal cancer protein 1
Smp_042230.1	0.402233	0.213403	1.36091	5.74696e-09	adenosine monophosphate protein transferase
Smp_042280.1	0.353133	0.173072	0.662133	0.000380419	protein uxt
Smp_042300.2	0.235433	0.417783	2.66066	1.71582e-41	PUR alpha protein
Smp_042340.1	-0.205133	0.6662	-2.15089	5.00248e-17	catenin delta 2
Smp_042390.1	-0.155779	0.57895	1.06093	6.26295e-11	haloacid dehalogenase hydrolase
Smp_042400.1	0.350882	0.144213	0.742193	2.65461e-05	arginine rich, mutated in early stage tumors
Smp_042440.1	-0.0560322	0.897315	-1.6153	6.82038e-16	LAG1 longevity assurance 4
Smp_042530.1	0.128237	0.664162	1.45107	9.88004e-17	WD repeat containing protein 66
Smp_042550.1	0.0908854	0.734869	0.909809	2.37892e-10	sorting nexin 2
Smp_042560.1	-0.218091	0.474504	1.24905	6.46423e-11	mitochondrial import receptor subunit
Smp_042700.1	0.152857	0.665722	-0.818497	2.79118e-05	protein FAM81B
Smp_043030.1	0.329091	0.335408	-1.41518	1.65883e-10	hexokinase
Smp_043040.1	0.030175	0.96409	-1.96575	2.4229e-11	hypothetical protein
Smp_043070.1	-0.142636	0.627868	0.965464	9.01285e-09	phosphorylated adapter rna export protein
Smp_043130.1	0.106967	0.759574	1.19674	7.11176e-11	survival of motor neuron protein interacting
Smp_043200.1	-0.269792	0.313302	0.749046	3.10003e-05	serine:threonine protein kinase rio2
Smp_043210.1	0.251805	0.331546	-0.591693	0.00056442	tetraspanin
Smp_043390.1	0.156964	0.676303	-2.39516	1.55175e-32	beta D xylosidase 2
Smp_043420.1	-0.347322	0.674889	-3.47417	1.96048e-12	zinc finger protein
Smp_043430.1	0.476467	0.16886	-1.23376	3.11074e-07	hypothetical protein
Smp_043570.1	0.145796	0.801589	-1.16332	1.06411e-05	marvel containing potential lipid
Smp_043610.1	0.114495	0.693956	0.923451	1.02266e-08	hypothetical protein
Smp_043920.1	0.447833	0.225958	-1.36787	4.33322e-07	tubulin polyglutamylase TTLL1
Smp_043930.1	0.338324	0.209858	1.76234	4.65585e-20	metallo beta lactamase domain containing protein
Smp_044010.2	-0.0396265	0.947902	-1.52575	3.15188e-10	tropomyosin
Smp_044280.1	-0.650014	0.216857	1.59683	3.75376e-05	rRNA 2' O methyltransferase fibrillarin
Smp_044530.1	-0.0178246	0.967335	1.68928	7.68792e-21	growth factor receptor bound protein
Smp_044560.1	-0.333482	0.310556	1.28691	1.11071e-08	hypothetical protein
Smp_044580.1	-0.156909	0.796863	1.33216	3.32674e-05	ribosomal protein L30
Smp_044850.1	0.0414456	0.960262	-1.04774	0.0017708	ribokinase
Smp_044870.1	-0.484178	0.491955	-1.364	0.00146613	zinc finger protein
Smp_045010.1	0.143407	0.843294	-1.61818	9.50904e-07	tegument-allergen-like protein
Smp_045070.1	-0.119715	0.6662	0.615254	7.42121e-05	U3 small nucleolar RNA associated protein 15
Smp_045200.1	0.130055	0.875036	-1.57096	5.24124e-05	tegument-allergen-like protein
Smp_045220.2	-0.688016	0.174562	-2.9646	1.24705e-17	myosin light chain
Smp_045260.1	0.466034	0.00326122	0.65244	2.42113e-06	5 aminolevulinate synthase, nonspecific
Smp_045360.3	0.134131	0.687149	-1.84203	8.37665e-25	calsyntenin 2
Smp_045420.1	-0.423487	0.312047	-0.804497	0.00362866	adipor receptor
Smp_045500.1	-0.19839	0.481377	2.2243	2.23432e-34	annexin
Smp_045560.1	-0.583997	0.00229703	-3.30607	3.16513e-90	annexin
Smp_045620.1	-0.0339579	0.928685	0.702659	6.87354e-06	tho complex subunit 3
Smp_045650.1	0.116844	0.812427	-2.56956	2.67754e-17	growth arrest specific 8 GAS8
Smp_045780.1	0.362428	0.111148	0.727708	2.15157e-05	ubiquitin modifier activating enzyme 5
Smp_045790.1	0.248602	0.198668	1.48573	3.84813e-27	neuralized protein 2
Smp_045920.2	-0.0147062	0.977381	-0.72714	0.000221531	hypothetical protein
Smp_046020.1	0.0718243	0.844559	1.22993	1.17102e-11	protein phosphatase 1 regulatory subunit 7
Smp_046090.2	0.0380432	0.951523	1.56775	2.87821e-09	T complex protein 1 subunit theta
Smp_046100.1	0.199211	0.432409	0.600942	0.000210542	hypothetical protein
Smp_046190.1	0.247856	0.350452	-0.692893	7.21782e-05	ankyrin repeat and socs box protein 13
Smp_046410.1	0.379128	0.178715	2.50926	2.3922e-28	tektin 2 (testicular)
Smp_046550.1	0.0806949	0.79573	0.603966	0.000136228	Bystin
Smp_046740.1	-0.212407	0.62105	1.27953	4.96033e-07	dihydrolipoamide dehydrogenase
Smp_046790.1	0.0353207	0.94536	-0.614707	0.00383175	solute carrier family 2 facilitated glucose
Smp_046800.1	0.134778	0.876137	-1.67166	2.29898e-05	fatty acid binding protein
Smp_046810.1	-0.0247274	0.956486	0.695916	0.000130892	m phase inducer phosphatase(cdc25)
Smp_046890.1	-0.10804	0.760142	-0.618874	0.000687355	protein phosphatase ptc7
Smp_046910.1	0.285505	0.45881	0.735039	0.00294833	DNA polymerase epsilon subunit 4
Smp_046930.1	-0.0857722	0.835781	-0.608273	0.00273994	O glycosyltransferase
Smp_047060.1	0.271542	0.469495	1.31172	3.59714e-08	hypothetical protein
Smp_047090.1	0.0949926	0.793233	1.18385	1.49046e-10	hypothetical protein
Smp_047200.1	0.081374	0.881567	1.54351	3.38167e-09	ribosomal protein L3
Smp_047240.2	-0.602165	0.200983	-1.69722	2.25984e-07	beta 1,4 N acetylgalactosaminyltransferase
Smp_047370.1	-0.00467577	0.995018	0.743071	0.000349656	malate dehydrogenase mitochondrial
Smp_047410.1	-0.26851	0.479334	1.01084	1.66043e-05	hypothetical protein
Smp_047420.1	-0.418895	0.073358	0.893482	3.56932e-07	e3 ubiquitin protein ligase
Smp_047620.1	0.071549	0.837251	2.69243	9.95333e-49	G2:mitotic specific cyclin B3
Smp_047700.1	0.263782	0.252527	5.70319	5.31752e-178	ring h2 finger protein atl
Smp_047870.1	0.00428366	0.99425	-0.689433	1.61098e-05	LIM domain kinase 1
Smp_048080.1	-0.325074	0.320962	1.19973	2.87129e-08	large subunit gtpase 1
Smp_048230.1	-0.101371	0.747659	1.12861	1.96581e-11	solute carrier family 31 (copper transporters)
Smp_048310.1	-0.294814	0.306619	-0.793489	2.68307e-05	sulfite oxidase, mitochondrial
Smp_048560.1	0.404802	0.0623729	-0.647987	0.000119517	Four and a half LIM domains protein 2 fhl
Smp_048650.1	0.406016	0.0950832	0.98959	6.96427e-08	Histidine triad nucleotide binding protein 1
Smp_048660.1	-0.0315912	0.938111	1.20271	1.02893e-12	nucleolar protein 56
Smp_048680.1	0.241437	0.713628	-1.10063	0.00245279	ring finger protein 11
Smp_048690.1	0.0927539	0.772208	-1.91714	1.23954e-12	enkurin
Smp_049010.1	-0.0765165	0.814688	1.10949	1.36693e-11	RNA binding protein Nova
Smp_049150.1	-0.131352	0.637286	-0.885461	9.56677e-09	glutamine oxaloacetic transaminase
Smp_049380.1	-0.235567	0.310705	0.936167	1.68223e-09	chimerin rho gtpase activating protein
Smp_049450.1	0.424881	0.421041	-1.20745	0.000289333	hypothetical protein
Smp_049500.1	-0.0110519	0.976027	0.657719	1.97825e-06	ATP binding cassette sub family F
Smp_049550.1	0.102732	0.851089	0.859477	0.00186224	78 kDa glucose regulated protein
Smp_049610.1	0.18346	0.687149	-0.91508	0.000482393	Meckel syndrome type 1 protein
Smp_049630.1	0.223306	0.417783	0.803449	5.78312e-06	Inhibitor of growth protein 2
Smp_049760.1	0.239239	0.289593	0.930094	1.55818e-09	TGF-beta receptor 1
Smp_049850.1	0.447435	0.556189	-1.89504	1.96157e-05	hypoxanthine guanine phosphoribosyltransferase
Smp_049920.3	-0.12848	0.61595	0.849903	5.5954e-09	importin 9 (imp9) (ran binding protein
Smp_049930.1	-0.178885	0.550897	1.65917	9.20425e-20	protein FAM73B
Smp_050130.1	0.135496	0.613669	0.9728	4.52942e-10	golgi to er traffic protein 4
Smp_050280.1	-0.388596	0.519498	1.45864	0.000163146	ribosomal protein L31
Smp_050350.2	0.222002	0.311107	0.687278	2.37849e-06	vacuolar protein sorting associated protein 29
Smp_050360.1	0.123887	0.666975	1.5651	1.05336e-21	protein (SmMAK16) K14831 protein MAK16
Smp_050380.1	-0.423921	0.349686	-2.26967	3.34887e-15	mitogen activated protein kinase kinase kinase
Smp_050470.1	-0.131884	0.606624	0.814246	3.47527e-08	transducin beta protein 3 like
Smp_050520.1	-0.0222257	0.971996	-1.22815	4.35008e-07	neurogenic locus notch protein
Smp_050540.1	-0.0719245	0.84469	0.837538	2.66545e-06	uridine 5' monophosphate synthase
Smp_050570.1	0.107234	0.703866	0.885376	1.15282e-08	TAF9 RNA polymerase II, TATA box binding protein
Smp_050590.1	0.361131	0.154126	0.868914	2.55695e-06	N acetyltransferase ARD1
Smp_050700.1	-0.0209972	0.958229	0.877297	6.99974e-08	39S ribosomal protein L38, mitochondrial
Smp_050730.1	-0.196268	0.31901	1.57128	6.22471e-33	elongator complex protein 2
Smp_050750.1	-0.706468	0.438882	-2.56701	5.37354e-06	hypothetical protein
Smp_050760.1	0.280548	0.450235	-2.64305	1.96561e-29	hypothetical protein
Smp_050830.1	0.161639	0.484405	0.669289	2.33903e-06	phosphatidylinositol 4,5 bisphosphate
Smp_050940.1	0.0708177	0.893693	1.34337	7.25059e-08	60S ribosomal protein L11
Smp_051080.1	-0.0833399	0.786285	0.662508	2.50979e-05	clathrin light chain
Smp_051090.1	0.363217	0.405924	-1.61327	1.78316e-07	hypothetical protein
Smp_051120.1	0.368497	0.472031	3.40719	9.63344e-22	hypothetical protein
Smp_051220.1	0.24572	0.574232	-1.00061	0.000214872	lisH domain containing protein FOPNL
Smp_051260.1	-0.568976	0.394169	1.27216	0.00497812	60S ribosomal protein L8
Smp_051290.1	0.245772	0.327893	-0.97381	2.5319e-09	hypothetical protein
Smp_051410.1	0.420552	0.259802	-2.58799	4.99316e-19	claudin protein; septate junction protein
Smp_051510.1	-0.0959552	0.802636	0.767464	9.82767e-05	pericentrin fragment
Smp_051810.1	0.304545	0.230921	-0.911212	3.76218e-07	elongation of very long chain fatty acids
Smp_051920.2	-0.357152	0.305916	-2.86355	1.65819e-36	nanos2
Smp_051930.1	0.248355	0.294548	-1.36398	1.60121e-18	glycoprotein N acetylgalactosamine
Smp_051990.1	0.0504736	0.934548	-0.883613	0.000482333	kyphoscoliosis peptidase
Smp_052060.1	0.0738737	0.788418	1.13542	5.04634e-16	Succinyl coenzyme A ligase (ADP:GDP forming) subunit
Smp_052150.1	0.0539851	0.900283	0.980979	9.2431e-07	hypothetical protein
Smp_052160.1	0.399815	0.0694095	1.34986	5.45665e-15	hypothetical protein
Smp_052250.1	0.594458	0.143931	-1.52545	4.27602e-07	Ras associated and pleckstrin y
Smp_052390.1	-0.189222	0.541212	1.69303	5.55141e-19	origin recognition complex subunit 5 ORC
Smp_052420.1	-0.0488993	0.930947	-0.778723	0.000730537	centaurin gamma 1A
Smp_052730.1	0.38348	0.418049	3.66352	2.23184e-26	sperm associated antigen 1
Smp_052740.1	0.180327	0.576251	0.739607	9.57046e-05	Gamma soluble NSF attachment protein
Smp_052790.1	0.111976	0.738624	0.717112	7.48196e-05	serologically defined colon cancer antigen 1
Smp_052870.1	-0.303912	0.406145	0.795994	0.000889496	26S proteasome non ATPase regulatory subunit 6
Smp_052890.1	-0.00710852	0.990265	1.09951	9.79147e-10	thioredoxin domain-containing
Smp_053040.1	-0.299697	0.569949	1.02623	0.00142123	charged multivesicular body protein 6
Smp_053120.1	-0.308201	0.642153	1.11158	0.00401071	S adenosyl methyltransferase MraW
Smp_053130.1	0.0879749	0.841545	1.25572	1.24436e-08	40S ribosomal protein S6
Smp_053390.1	0.137715	0.759673	1.68779	6.90474e-12	histone H4
Smp_053470.1	-0.274869	0.292088	0.874246	8.03753e-07	Nucleolar protein 5A
Smp_053510.1	-0.128686	0.623035	0.997505	4.18801e-11	aspartyl tRNA synthetase, cytoplasmic
Smp_053560.1	0.0679815	0.884342	1.10863	4.13376e-07	MAP kinase activated protein kinase 2
Smp_053610.1	-0.168565	0.658669	0.891986	4.51347e-05	Seryl tRNA Synthetase
Smp_053700.1	0.295786	0.408331	1.48167	2.95763e-10	ubiquinol cytochrome c reductase, complex III
Smp_053780.1	0.116577	0.725344	1.60892	8.0573e-19	tRNA specific adenosine deaminase 2
Smp_053790.1	0.480621	0.277259	1.55819	4.26277e-07	tRNA specific adenosine deaminase 2
Smp_053800.1	0.171076	0.626861	0.762503	0.000206877	mitochondrial carrier 2
Smp_053820.1	0.0559417	0.870146	0.806163	6.03349e-07	preprotein translocase secy subunit (sec61)
Smp_053830.1	-0.111537	0.85504	1.4278	3.81298e-06	40S ribosomal protein S14
Smp_053990.1	0.301355	0.233986	0.631177	0.000449821	RNA polymerase II associated protein 3
Smp_054010.1	-0.110092	0.868248	-1.44694	2.68808e-06	y+l amino acid transporter 2
Smp_054160.1	-0.340845	0.637345	-1.83811	5.96931e-06	Glutathione S-transferase 28 kDa (GST 28) (GST class-mu), putative
Smp_054170.1	-0.347968	0.501254	-2.25884	1.82673e-13	hypothetical protein
Smp_054230.1	0.426692	0.339985	1.04475	0.000609694	hypothetical protein
Smp_054240.1	0.269459	0.510098	1.17199	5.46604e-06	translationally controlled tumor protein
Smp_054310.1	0.116793	0.668527	1.78702	2.22396e-31	membrane bound transcription factor site 2
Smp_054330.1	0.0726034	0.849459	-2.07057	7.32249e-28	peptidyl prolyl cis trans isomerase 6
Smp_054340.2	-0.337419	0.442343	1.15415	5.05248e-05	chaperonin containing t complex protein 1 beta
Smp_054360.1	-0.0807233	0.857366	2.36277	6.81422e-25	Adenine phosphoribosyltransferase
Smp_054470.1	0.317475	0.232106	-1.38033	1.74251e-14	thioredoxin
Smp_054540.1	0.0648119	0.834108	0.954223	4.93485e-10	Microtubule associated protein RP:EB family
Smp_054560.1	0.040123	0.938756	1.33758	1.54805e-09	huntingtin interacting protein K
Smp_054610.1	-0.143646	0.569245	0.6563	1.04652e-05	WD repeat and HMG box DNA binding protein 1
Smp_054620.1	0.336371	0.406145	-1.4745	1.05444e-08	amyotrophic lateral sclerosis 2
Smp_054640.1	0.100059	0.809359	-1.19554	2.28729e-09	major facilitator superfamily domain containing protein
Smp_054680.1	0.142204	0.893086	-2.01907	2.519e-05	hypothetical protein
Smp_054770.1	0.234513	0.447513	-1.10192	4.53378e-09	hypothetical protein
Smp_054780.1	-0.26396	0.586996	1.18061	5.56514e-05	40S ribosomal protein S8
Smp_054810.1	0.00881661	0.986526	-2.34145	6.81035e-40	hypothetical protein
Smp_054820.1	-0.0777037	0.799778	0.986912	1.36401e-10	n alpha acetyltransferase 35, natc auxiliary
Smp_055050.1	-0.0524794	0.934018	1.62497	3.83614e-09	40S ribosomal protein S17
Smp_055090.1	-0.258146	0.410569	-0.796519	4.50562e-05	NAD dependent deacetylase sirtuin 5
Smp_055100.1	-0.257033	0.69789	-2.27358	1.30473e-09	hypothetical protein
Smp_055190.1	-0.192978	0.418049	1.61516	1.27505e-26	mitoferrin 1
Smp_055200.1	0.197616	0.392845	0.796639	9.52524e-08	Tumor suppressor candidate 3 (protein N33)
Smp_055210.1	0.045295	0.912872	0.59176	0.00140267	microsomal glutathione S transferase 3
Smp_055340.1	0.252686	0.138181	0.804201	7.989e-11	protein lin 9
Smp_055400.1	0.0638509	0.852837	1.19267	1.40094e-12	tubulin folding cofactor B
Smp_055500.1	0.190346	0.785971	1.09647	0.0032698	DNA polymerase theta
Smp_055640.1	-0.401794	0.184406	0.702359	0.00072125	hypothetical protein
Smp_055740.1	-0.0329581	0.942265	-2.13903	6.23493e-32	nanos protein
Smp_055760.1	0.0624438	0.843294	0.710977	5.22421e-06	ATP dependent zinc metalloprotease YME1L1
Smp_055770.2	-0.0878609	0.824972	0.709853	0.000321566	Protein phosphatase PP2A 55 kDa regulatory
Smp_055800.1	0.0800172	0.796536	0.86633	3.96967e-08	pescadillo (ribo biogenesis; cell proliferation
Smp_055850.1	-0.262412	0.725634	1.33459	0.00126251	threonyl tRNA synthetase
Smp_055880.2	-0.00643712	0.990425	1.07609	1.71268e-10	chmp1 (chromatin modifying protein) (charged
Smp_056200.1	-0.00541365	0.992984	0.641248	0.000260112	isocitrate dehydrogenase (NAD+)
Smp_056260.1	0.201028	0.570836	5.63117	1.67741e-71	xylosylprotein beta4 galactosyltransferase
Smp_056280.1	0.480233	0.158307	-1.11899	3.1166e-05	zinc finger CCCH domain containing protein 31
Smp_056350.1	0.247594	0.533193	0.898839	0.000248005	mitotic spindle assembly checkpoint protein
Smp_056370.1	0.252507	0.448912	2.28451	1.13488e-25	deoxyhypusine hydroxylase:monooxygenase
Smp_056500.1	0.102197	0.775917	0.731107	0.000101949	proteasome (prosome macropain) subunit beta type
Smp_056680.2	-0.983085	0.403776	-2.35322	0.00350404	cercarial elastase (S01 family)
Smp_056850.1	0.327397	0.283549	1.48518	1.4883e-12	hypothetical protein
Smp_056930.1	0.195443	0.714319	-1.11567	9.58616e-05	histone lysine N methyltransferase MLL3
Smp_056970.1	-0.0165659	0.985507	1.25952	0.000130383	glyceraldehyde 3 phosphate dehydrogenase
Smp_057090.1	0.307048	0.311762	-1.43143	8.60619e-12	radial spoke head protein 4 A
Smp_057130.1	-0.123878	0.678688	1.40338	2.03573e-17	adiponectin receptor protein 2
Smp_057230.1	0.137954	0.699072	0.627048	0.00170787	Seryl tRNA Synthetase
Smp_057360.1	-0.00634525	0.998941	-1.53766	0.00159932	serine:threonine protein kinase SIK3
Smp_057530.1	0.0253772	0.962604	-4.19823	9.83488e-63	subfamily S9B unassigned peptidase (S09 family)
Smp_057590.1	-0.0144174	0.985703	-2.6334	3.22906e-22	hypothetical protein
Smp_057930.1	0.179856	0.423434	0.817026	8.94573e-09	protoheme IX farnesyltransferase
Smp_058160.1	-0.220574	0.771241	4.69549	3.79047e-25	hypothetical protein
Smp_058240.1	-0.000494178	1	0.834819	7.18019e-08	Reticulon 4 (Neurite outgrowth inhibitor)
Smp_058270.1	-0.188897	0.57778	-0.849879	1.30666e-05	hypothetical protein
Smp_058360.1	-0.291165	0.311549	1.72206	1.51181e-18	chloride channel protein
Smp_058450.1	0.0110595	0.984654	1.36533	5.10356e-11	protein phosphatase 1 regulatory subunit
Smp_058460.1	-0.0981967	0.771595	1.07839	1.31202e-09	eukaryotic translation initiation factor 3
Smp_058480.1	0.369173	0.61595	-1.49663	0.000711651	high affinity cAMP specific 3' 5' cyclic
Smp_058500.1	-0.0878161	0.906655	-1.42992	0.000143634	hypothetical protein
Smp_058720.1	0.392612	0.276239	1.54264	1.20186e-09	60S ribosomal protein L38
Smp_058730.1	0.0683403	0.834068	-0.896494	1.26795e-08	tubby
Smp_059090.1	0.39475	0.138691	-2.09324	4.62511e-24	ropporin 1 protein
Smp_059100.1	0.267235	0.246076	0.680566	2.32652e-05	px19 protein
Smp_059150.1	-0.0334214	0.920232	0.832992	3.57343e-09	Mitochondrial inner membrane protein
Smp_059200.1	0.151913	0.756265	-3.78379	1.22183e-45	hypothetical protein
Smp_059240.1	0.390912	0.0734171	0.701339	3.5673e-05	transmembrane protein 186
Smp_059290.1	0.180565	0.486088	0.621752	0.000121861	dual specificity protein phosphatase 23
Smp_059340.1	0.109729	0.689425	0.998087	9.70572e-11	guanine nucleotide binding protein G(s) subunit
Smp_059350.2	0.0172028	0.977381	0.711281	0.00345541	der1 protein derlin
Smp_059480.1	-0.739807	0.373551	-4.40913	7.35247e-16	tryparedoxin peroxidase
Smp_059670.1	0.372877	0.103512	-1.34142	4.3978e-15	synaptogyrin 2
Smp_059750.2	0.138599	0.627791	0.983848	3.20986e-09	ubiquitin conjugating enzyme E2 J2
Smp_059810.1	-0.0233231	0.955855	0.751384	9.41841e-06	tho complex subunit 7
Smp_059870.1	-0.283214	0.571652	1.55788	3.76661e-07	p53 and DNA damage regulated protein 1
Smp_059880.1	0.014902	0.977319	1.34542	1.45036e-11	galactose 1 phosphate uridylyltransferase
Smp_059920.3	0.0845268	0.80236	0.58536	0.000808049	hypothetical protein
Smp_059930.1	0.631804	0.167867	1.5726	4.18072e-06	cytochrome b c1 complex subunit 6
Smp_060070.1	0.0314606	0.92048	0.817631	5.93284e-10	septin 7
Smp_060090.1	0.198474	0.589585	1.14889	1.56558e-07	ribosomal protein S12
Smp_060160.1	0.237851	0.335221	-2.74862	4.66442e-26	sperm flagellar protein 1
Smp_060570.1	0.230796	0.357691	2.83193	1.83666e-60	hypothetical protein
Smp_060700.1	0.410403	0.231049	0.761878	0.00159481	adaptor protein complex 1, sigma 2
Smp_060820.1	-0.203879	0.410798	0.622743	9.82767e-05	succinate coenzyme A ligase, GDP forming, beta subunit
Smp_060860.1	-0.235108	0.587693	1.47499	1.24638e-08	hypothetical protein
Smp_060910.1	0.0957456	0.882079	1.25097	4.9026e-05	small nuclear ribonucleoprotein f
Smp_060940.1	-0.0398729	0.899237	1.35302	4.45565e-21	eukaryotic translation initiation factor 2 alpha
Smp_061050.1	0.405558	0.574065	-2.25302	1.95345e-07	coiled coil domain containing protein 13
Smp_061100.1	0.321459	0.436572	4.16444	8.70435e-41	hypothetical protein
Smp_061200.1	0.15754	0.674212	1.52918	7.24935e-13	Ribosomal protein L35A
Smp_061210.1	0.313756	0.277259	-0.700974	0.000345102	F box protein 47
Smp_061220.1	0.227067	0.527746	-0.784633	0.000277177	hypothetical protein
Smp_061230.1	-0.17964	0.59458	1.09033	4.44127e-08	succinate dehydrogenase (ubiquinone)
Smp_061250.1	-0.0550504	0.880086	0.890299	9.91394e-08	solute carrier family 25 6
Smp_061310.1	0.108175	0.644888	0.926061	4.10157e-12	hypothetical protein
Smp_061480.1	0.0507016	0.943782	-1.20122	4.14689e-05	GRIP1 associated protein 1
Smp_061560.1	-0.207318	0.624868	1.1716	1.57444e-06	mitochondrial import inner membrane translocase
Smp_061590.1	-0.228369	0.432409	-0.615062	0.000726204	regulator of nonsense transcripts 1
Smp_061680.1	-0.137226	0.775778	-1.23042	3.01582e-07	RUN and SH3 domain containing protein 1
Smp_061950.1	0.364091	0.0474331	1.07868	1.36304e-13	U3 small nucleolar ribonucleoprotein
Smp_062020.1	0.552816	0.129646	-1.23798	2.93484e-06	sterile alpha motif domain containing protein
Smp_062070.2	-0.256525	0.303743	-0.842787	1.52747e-07	sulfide quinone reductase
Smp_062260.2	0.175719	0.424634	1.06202	4.35812e-14	uridine cytidine kinase 2
Smp_062420.3	-0.139004	0.787726	0.829556	0.00223074	mitochondrial import receptor subunit tom34
Smp_062520.1	-0.108415	0.689315	0.996281	3.84211e-11	n alpha acetyltransferase 15, NatA auxiliary
Smp_062640.1	0.258044	0.36193	0.691623	0.000220471	hypothetical protein
Smp_062720.1	-0.0330144	0.954821	-1.13885	6.17258e-07	e1b 55 kda associated protein
Smp_062760.1	0.559834	0.366232	-5.16539	1.01671e-26	regulator of G protein signaling 3
Smp_062790.1	0.476573	0.11535	1.0824	1.97837e-06	grpe protein
Smp_062970.1	0.393301	0.331546	-1.10418	5.05621e-05	WD repeat containing protein 65
Smp_062980.1	-0.332731	0.186778	0.717926	7.01125e-05	CD9 antigen
Smp_063000.1	-0.137771	0.750179	-0.657114	0.00397652	smdr1
Smp_063040.1	-0.0643229	0.830738	0.585881	8.86935e-05	actin 6a
Smp_063070.1	0.183603	0.593034	-3.6607	2.47871e-54	ras protein Rab 10
Smp_063110.1	-0.191442	0.569934	-0.937441	1.11528e-06	Zinc finger MYM type protein 3
Smp_063180.1	0.0220805	0.95177	-0.787364	6.31217e-08	hypothetical protein
Smp_063300.1	0.352027	0.288421	1.83031	5.20479e-15	60S ribosomal protein L36
Smp_063330.1	-0.201996	0.698507	-1.21133	1.85546e-05	hypothetical protein
Smp_063350.1	0.0643224	0.885912	1.11235	1.40945e-07	ribosomal protein L27
Smp_063420.1	-0.0167934	0.976863	1.09153	6.60748e-07	chaperonin containing TCP1, subunit 5 (epsilon)
Smp_063520.1	0.214859	0.587349	2.31976	1.83634e-21	pre B cell leukemia transcription factor 3
Smp_063530.2	0.110053	0.782391	-1.04488	3.7419e-07	apoferritin-2
Smp_063560.1	-0.208713	0.409005	1.90099	4.98119e-31	transmembrane protein 120b
Smp_063630.1	0.426085	0.375634	-1.0953	0.00110662	F box only protein 36
Smp_063640.1	-0.0702306	0.854302	0.902294	1.91892e-06	g protein beta subunit
Smp_063650.4	0.2485	0.208277	0.736322	1.26987e-07	transcription initiation factor TFIIB
Smp_064010.1	-0.195068	0.544195	-0.585509	0.00225058	CREB Homolog family member (crh 1)
Smp_064030.1	0.450959	0.00384465	1.16185	1.25592e-17	hypothetical protein
Smp_064040.1	-0.15617	0.509111	1.42151	4.81553e-24	serine:threonine protein kinase PAK 1
Smp_064050.2	-0.0470312	0.921763	0.872523	3.4373e-05	ruvb reptin and pontin
Smp_064150.1	-0.341245	0.330471	1.13965	1.69314e-06	mitochondrial carnitine:acylcarnitine carrier
Smp_064240.1	-0.495497	0.0662804	0.927077	9.86454e-06	AP 1 complex subunit mu 1
Smp_064250.1	-0.290224	0.225816	1.5625	1.22998e-20	transcription factor 20
Smp_064260.1	-0.303612	0.44029	0.881766	0.00047118	exosome component; exosome complex component rrp
Smp_064280.1	0.284219	0.381437	0.848072	5.18452e-05	coiled coil domain containing protein 51
Smp_064330.1	-0.196432	0.806368	1.476	0.000476176	ATP synthase subunit epsilon, mitochondrial
Smp_064430.1	-0.317829	0.365153	-2.14679	4.95446e-18	hypothetical protein
Smp_064510.1	0.103561	0.747646	0.630256	0.000297579	RNA binding protein NOB1
Smp_064530.1	0.0530494	0.849459	0.633551	3.30658e-06	eukaryotic translation initiation factor 3
Smp_064600.1	-0.00671352	0.993748	0.946719	0.000120762	Sjoegren syndrome:scleroderma autoantigen 1
Smp_064800.1	-0.248673	0.426633	0.734449	0.00022221	ribonucleases P:MRP protein subunit RPP25
Smp_064830.1	0.300163	0.230153	-0.711726	3.2545e-05	Survival of motor neuron splicing factor
Smp_064950.1	-0.0790149	0.824972	1.42849	6.35191e-15	calcineurin b
Smp_065000.1	0.168618	0.831083	-3.77382	3.08752e-19	GDNF inducible zinc finger protein 1
Smp_065060.1	-0.200624	0.472031	0.630405	0.000333716	1 pyrroline 5 carboxylate dehydrogenase
Smp_065120.1	0.136131	0.620076	0.623054	9.42777e-05	deoxyhypusine synthase
Smp_065150.1	0.053528	0.857366	0.79586	3.44578e-08	N acetyltransferase ESCO2
Smp_065170.1	0.373303	0.191476	0.825059	4.8313e-05	hypothetical protein
Smp_065280.1	0.338671	0.210939	0.773903	6.33964e-05	hypothetical protein
Smp_065290.1	-0.195168	0.565965	-0.668796	0.00087906	calcium:calmodulin dependent protein kinase I
Smp_065780.1	-0.244549	0.327573	0.636349	0.000146753	protein farnesyltransferase subunit beta
Smp_066010.2	0.093604	0.79572	0.901507	1.19376e-06	cytochrome b5 type B
Smp_066050.1	0.117428	0.799778	-1.82991	9.59222e-16	transcriptional enhancer factor TEF 1
Smp_066200.1	0.319758	0.360488	0.941228	4.92392e-05	cytochrome c oxidase polyprotein Vb
Smp_066290.1	-0.227273	0.486312	-0.829648	2.82515e-05	telomerase protein component 1
Smp_066430.1	-0.0463378	0.915236	0.966786	3.79629e-07	Zinc finger protein jing protein
Smp_066480.1	0.186263	0.56446	0.699192	0.000302412	28S ribosomal protein S16
Smp_066590.1	0.483359	0.112605	0.803451	0.000473438	LYR motif containing protein 4
Smp_066610.1	-0.100755	0.814688	1.0515	1.46223e-06	protein fam136a
Smp_066620.1	0.208353	0.468266	0.620979	0.000623689	ribosomal protein
Smp_066670.1	-0.0892264	0.794552	1.2654	2.99331e-13	syntaxin 1a
Smp_066710.1	0.101928	0.801866	-0.686771	0.000780461	hypothetical protein
Smp_066760.2	-0.143202	0.678263	-0.761019	4.71504e-05	merlin:moesin:ezrin:radixin
Smp_066770.1	0.165111	0.735799	0.835746	0.00204885	hypothetical protein
Smp_066820.2	0.248331	0.264348	0.697245	6.4127e-06	integrator complex subunit 6
Smp_066830.1	0.302171	0.232106	1.62362	3.11795e-19	protein N terminal asparagine amidohydrolase
Smp_066890.1	-0.0481799	0.934545	1.36367	7.04844e-08	40S ribosomal protein S10
Smp_066900.1	0.116019	0.669893	1.35247	1.39462e-18	innexin unc 9
Smp_066940.1	-0.0629487	0.941048	2.29151	1.30001e-09	60S ribosomal protein L29
Smp_066950.1	0.453349	0.00441478	1.23231	5.24853e-19	Hsp70 interacting protein
Smp_066990.1	-0.153208	0.801513	1.14579	0.000325166	40s rRNA protein, putative
Smp_067010.1	0.134685	0.659156	1.04804	1.45329e-09	RUN domain containing protein 1
Smp_067140.1	0.0179629	0.959488	-1.09759	2.34979e-15	ras protein Rab 7a
Smp_067260.1	-0.0391382	0.918206	0.63705	0.000104351	dna polymerase alpha subunit b
Smp_067280.1	0.126233	0.589931	1.06293	7.13459e-15	dynamin related protein; dynamin protein like
Smp_067400.1	0.270447	0.223636	0.908246	6.27128e-09	reticulon 4 interacting protein 1
Smp_067440.1	0.161983	0.767298	-1.11331	6.74213e-05	hypothetical protein
Smp_067500.1	0.215338	0.645137	-4.30086	6.972e-33	neuron navigator 3
Smp_067510.1	0.0233389	0.977016	-2.00134	3.39334e-09	Clusterin associated protein 1
Smp_067590.1	0.300108	0.191476	1.39736	1.69499e-17	hypothetical protein
Smp_067800.1	-0.0319824	0.960262	1.07933	7.48498e-05	fibrillin 2
Smp_067890.1	-0.0230854	0.963266	0.825588	8.46223e-05	proteasome alpha 2 subunit
Smp_068000.1	0.182185	0.448328	0.60894	6.05026e-05	ubiquitin conjugating enzyme E2
Smp_068080.1	-0.0861188	0.894084	1.3236	1.66389e-05	hypothetical protein
Smp_068280.1	0.0497518	0.899217	-2.67775	5.30531e-51	prolyl 4 hydroxylase subunit alpha 2
Smp_068340.1	0.208456	0.318935	0.770592	3.42105e-08	hypothetical protein
Smp_068420.1	0.247907	0.381437	0.891489	1.64948e-06	small nuclear ribonucleoprotein sm d3
Smp_068530.1	0.036914	0.92956	-1.37564	1.17108e-16	syntenin 1
Smp_068580.1	0.49901	0.191651	0.865526	0.00173049	transmembrane protein 93
Smp_068710.1	0.41359	0.350784	1.09806	0.000276243	hypothetical protein
Smp_068720.1	-0.202452	0.496629	-0.75266	2.72817e-05	diaphanous
Smp_068780.2	-0.145638	0.639123	-0.669646	0.00012921	nuclear hormone receptor FTZ F1 beta
Smp_068840.1	0.228165	0.56508	-0.683779	0.00343555	ous pairing protein 2 homolog
Smp_068920.3	-0.20552	0.544516	0.976018	2.31111e-06	centromere:microtubule binding protein cbf5
Smp_068990.1	0.0632563	0.884149	-0.932944	1.59893e-06	SNF serine:threonine protein kinase
Smp_069130.2	-0.191377	0.651734	0.808754	0.00105949	heat shock protein 105 kDa
Smp_069160.1	0.199797	0.613569	-0.777618	0.000575132	peptidyl prolyl isomerase G
Smp_070130.1	0.344175	0.212087	0.722003	0.000252353	Bud site selection protein 20
Smp_070310.1	0.0853449	0.864884	1.08622	7.35853e-06	ecotropic viral integration site 5 protein
Smp_070340.1	-0.30979	0.191476	0.608835	0.0003315	protein arginine n methyltransferase
Smp_070380.1	0.411563	0.443496	-1.2146	0.000195715	hypothetical protein
Smp_070600.1	0.0535588	0.886188	0.602418	0.000578657	transaldolase
Smp_070690.1	-0.408227	0.129646	1.00836	3.76218e-07	cell division cycle 16
Smp_070780.1	0.00376253	0.995018	1.14389	2.31998e-12	UDP glucose 4 epimerase
Smp_071000.1	0.331871	0.286593	0.686258	0.00152632	26 proteasome complex subunit DSS1
Smp_071410.1	0.0465236	0.934548	1.21587	2.53352e-07	PHD type zinc finger protein
Smp_071520.1	0.234354	0.603881	-1.15349	7.86722e-06	hypothetical protein
Smp_071560.1	0.270717	0.116086	0.878612	3.26011e-12	Transmembrane protein 147
Smp_071570.1	-0.181768	0.490345	1.34269	1.60308e-16	transcription factor iiib 90 kda subunit
Smp_071600.1	0.087396	0.84143	1.31175	1.05262e-09	translocon associated protein, alpha
Smp_071770.1	0.303715	0.24895	0.644615	0.000546645	rna exonuclease 1
Smp_071840.1	-0.314804	0.394117	1.50159	7.90499e-10	6 phosphogluconate dehydrogenase
Smp_071970.1	-0.232366	0.331546	-0.869669	1.7597e-08	chloride channel protein 3
Smp_072030.1	0.492735	0.384472	-2.29886	5.69561e-10	hypothetical protein
Smp_072080.1	0.0697759	0.908473	-0.964466	0.000325223	6 pyruvoyl tetrahydrobiopterin synthase
Smp_072180.1	3.13201e-05	1	-0.713345	3.59159e-06	apoptosis regulator BAX
Smp_072190.1	-0.752498	0.0595508	-2.48867	1.35719e-16	membrane associated protein 29
Smp_072330.2	-0.525073	0.315227	1.1694	0.00137345	heat shock protein
Smp_072490.1	-0.0871253	0.746148	0.731513	3.28822e-07	hypothetical protein
Smp_072640.1	0.14847	0.654451	0.903699	1.72077e-06	stomatin protein 2
Smp_072800.1	0.514466	0.011576	1.01654	3.62091e-09	DNA directed RNA polymerase I
Smp_072890.1	-0.312767	0.454609	0.996972	0.00019213	zinc finger protein
Smp_072900.1	0.0296943	0.956221	1.31676	3.263e-09	hsp90 co chaperone (tebp)
Smp_072950.1	0.20012	0.347846	1.06364	3.58722e-14	Transmembrane emp24 domain containing protein 4
Smp_072980.1	-0.150113	0.687657	0.79871	0.000145593	eukaryotic elongation factor 2 kinase
Smp_072990.1	0.365448	0.424783	-1.25019	1.22454e-05	Transmembrane protein 185B
Smp_073050.1	0.56655	0.0562904	1.02025	1.27147e-05	hypothetical protein
Smp_073070.1	0.0991362	0.824972	1.00683	9.05193e-06	palmitoyltransferase zdhhc5
Smp_073080.2	0.196695	0.421041	1.39811	2.16024e-19	RNA binding protein PNO1
Smp_073110.1	0.128164	0.625064	0.726909	1.28978e-06	vacuolar protein sorting associated protein 41
Smp_073200.1	0.149421	0.62243	1.05817	1.45966e-09	FAM203 family protein GA19338
Smp_073270.1	0.557107	0.0533879	0.751895	0.000465194	neuroendocrine protein 7b2
Smp_073280.1	-0.150627	0.594637	-0.732911	9.9114e-05	hypothetical protein
Smp_073400.1	-0.469585	0.126246	-1.55533	7.18125e-13	lysosome associated membrane glycoprotein
Smp_073450.1	-0.395154	0.576503	-3.78137	1.69617e-19	hypothetical protein
Smp_073500.2	0.00147168	0.999571	0.927914	7.9769e-09	elongation factor (ef-tu
Smp_073510.1	0.237845	0.361501	2.45905	2.09941e-43	dual specificity mitogen activated protein STK-STE7
Smp_073540.1	0.400961	0.208778	1.15245	4.42359e-07	prefoldin subunit 5
Smp_073560.2	-0.191377	0.474304	1.13998	9.37409e-12	target of rapamycin complex subunit lst8
Smp_073570.1	-0.0224473	0.96409	0.91192	9.17785e-06	dna directed rna polymerases i ii and iii
Smp_073590.1	0.153297	0.579883	1.08815	3.1081e-11	GTP binding protein
Smp_073600.1	-0.0619146	0.87641	0.663232	0.000344093	platelet activating factor acetylhydrolase IB
Smp_073620.1	0.0790398	0.867953	0.955092	3.0355e-05	protein tyrosine phosphatase, non receptor type
Smp_073720.1	0.179977	0.595219	1.2279	7.27927e-10	Arp2:3 complex subunit ARPC5
Smp_073880.1	-0.126988	0.85341	1.36844	9.46763e-05	40s ribosomal protein s3a
Smp_073930.1	0.0689124	0.810795	0.688685	1.84401e-06	serine:threonine protein kinase Akt
Smp_073990.1	-0.334464	0.64626	1.30008	0.00157891	tRNA(His) guanylyltransferase
Smp_074000.1	-0.129573	0.806767	1.04352	0.000139839	hypothetical protein
Smp_074040.1	0.108692	0.664292	1.28894	3.46941e-20	hypothetical protein
Smp_074080.1	-0.491837	0.295297	1.31235	4.25508e-05	NLK /STK
Smp_074140.1	-0.445602	0.112605	-2.29924	1.23471e-30	annexin
Smp_074160.1	0.275743	0.627791	1.37731	1.4519e-05	hypothetical protein
Smp_074200.2	-0.489999	0.0469329	1.14675	4.11421e-09	ubiquitin specific peptidase (c family)
Smp_074280.1	0.417084	0.171893	-0.991102	9.58573e-05	hypothetical protein
Smp_074390.1	-0.0174811	0.967335	1.56563	2.55409e-19	eukaryotic translation initiation factor
Smp_074470.1	0.168157	0.711746	1.13461	8.9882e-06	Ribosomal protein, Small subunit
Smp_074510.1	-0.385644	0.103512	0.777263	7.18484e-06	guanine nucleotide binding protein subunit
Smp_074560.1	0.303881	0.426633	3.00366	3.65579e-45	hypothetical protein
Smp_074570.1	0.204041	0.664162	-1.64942	8.63884e-11	hypothetical protein
Smp_074610.1	0.143686	0.934018	3.20792	9.6647e-05	histone H3
Smp_074780.1	0.243188	0.428646	1.50409	4.44237e-14	ribosomal protein S18
Smp_074830.1	0.494925	0.186778	-1.83569	1.60602e-12	tubulin polyglutamylase ttll6
Smp_074870.1	-0.164795	0.740082	1.00841	0.000198433	tRNA splicing ligase RtcB
Smp_074900.1	0.26049	0.352252	-1.36805	2.37441e-14	docking protein 3
Smp_074940.1	0.0523789	0.926948	1.04206	1.79208e-05	arylformamidase
Smp_075030.1	-0.47329	0.260839	0.995684	0.000771433	myotrophin
Smp_075120.1	-0.129708	0.740162	1.40137	5.4295e-11	PUR alpha protein
Smp_075130.1	-0.321749	0.50117	0.86075	0.00443159	guanine nucleotide binding protein subunit
Smp_075210.2	-0.133392	0.737686	1.10025	3.79093e-07	prohibitin PHB
Smp_075450.1	0.0168827	0.983777	2.27864	7.62746e-13	heparan sulfate 2 O sulfotransferase HS2ST1
Smp_075470.1	-0.188463	0.469897	1.63575	8.7194e-24	cysteine desulfurase, mitochondrial
Smp_075560.1	0.362741	0.135002	1.50282	8.30854e-17	small nuclear ribonucleoprotein Sm D2
Smp_075640.3	0.148987	0.689379	0.867276	2.96523e-05	AMME syndrome candidate gene 1 protein
Smp_075690.1	0.0387171	0.908596	1.09357	3.12722e-13	translation elongation factor G
Smp_075770.1	-0.00367812	0.999571	-3.20663	1.20087e-16	hypothetical protein
Smp_075800.1	1.38957	0.0505102	-1.674	0.00222195	hemoglobinase (C13 family)
Smp_075940.1	0.0577188	0.877171	1.71726	2.15011e-22	prohibitin protein WPH PHB
Smp_076010.1	-0.114057	0.792236	1.17274	2.76832e-07	hypothetical protein
Smp_076030.1	0.580758	0.0226272	0.826685	0.000100829	tob protein; protein tob btg
Smp_076040.3	-0.0365351	0.940892	0.946625	4.57736e-06	Transmembrane 9 superfamily protein
Smp_076170.1	0.161191	0.71938	-1.72849	2.70002e-11	jouberin
Smp_076180.1	0.300088	0.304104	-1.42191	1.35719e-12	jouberin
Smp_076230.1	0.356652	0.142163	0.974941	4.80756e-08	proteasome beta subunit
Smp_076320.1	0.450731	0.103512	-1.30928	1.51917e-10	hypothetical protein
Smp_076370.1	-0.266235	0.569695	-1.60321	1.76802e-09	Proteinase inhibitor I32, inhibitor of
Smp_076500.1	0.157435	0.730344	0.997249	7.67991e-05	dystrophin,s A:C:F:G:H
Smp_076660.1	-0.0216879	0.965803	0.627543	0.00277925	DNA polymerase delta small subunit
Smp_076740.1	0.185819	0.587406	1.69355	1.97178e-16	ribosomal protein saa; ribosomal protein rpsa
Smp_076860.1	0.456339	0.31005	-1.16159	0.000210715	B9 domain containing protein 2
Smp_076930.1	-0.182706	0.806368	-2.37002	8.70412e-09	rho guanine nucleotide exchange factor 33
Smp_077020.1	0.151286	0.564008	0.934582	1.50707e-09	dimethyladenosine transferase
Smp_077180.1	0.273869	0.470402	1.80287	1.71104e-13	serine:threonine protein kinase Chk1 CAMK
Smp_077390.1	0.175583	0.65427	0.726432	0.00135657	hypothetical protein
Smp_077610.1	-0.465065	0.274162	-2.79623	4.2022e-23	hypothetical protein
Smp_078010.1	0.020696	0.972245	0.704951	0.00311626	casein kinase
Smp_078240.1	-0.112858	0.719323	0.589168	0.000638541	squamous cell carcinoma antigen
Smp_078320.1	-0.0111093	0.979185	0.943666	2.0127e-08	eukaryotic translation initiation factor 3
Smp_078540.1	0.109085	0.78197	0.975239	1.72307e-06	hypothetical protein
Smp_078550.1	-0.0371195	0.947104	-0.789748	0.000522467	zinc finger protein Xfin
Smp_078570.1	-0.248888	0.359941	-0.988406	6.5092e-09	zinc finger protein
Smp_078640.1	0.0675126	0.88294	0.676705	0.00169199	small nuclear ribonucleoprotein LsM3
Smp_078700.1	-0.39729	0.173361	0.858517	3.68155e-05	hypothetical protein
Smp_078710.1	-0.211672	0.371212	0.734206	1.92599e-06	hypothetical protein
Smp_078720.1	-0.42396	0.527556	5.7762	4.68145e-30	hypothetical protein
Smp_078780.1	-0.097099	0.687205	-0.647894	5.98806e-07	dihydropyrimidinase protein 1
Smp_078900.1	-0.506406	0.0095247	0.893769	5.0249e-08	histone lysine N methyltransferase E ezh
Smp_079000.1	0.0324684	0.933088	1.30262	3.51444e-16	Charged multivesicular body protein 1b 2
Smp_079220.1	-0.0995627	0.844585	0.781857	0.00225058	atp:adp antiporter
Smp_079230.1	0.103389	0.821787	1.5742	2.53899e-11	FKBP12
Smp_079240.1	0.382258	0.163763	1.27258	1.89053e-10	dUTP pyrophosphatase
Smp_079310.1	0.230772	0.410277	0.672774	0.000210382	transmembrane emp24 domain containing protein
Smp_079380.1	-0.0892893	0.840183	2.15754	2.87453e-21	serine palmitoyltransferase 2
Smp_079410.1	-0.264865	0.439984	-1.19403	9.4297e-09	STK PlK4
Smp_079420.2	-0.266695	0.53559	-1.35002	8.95663e-08	ankyrin repeat domain containing protein 42
Smp_079430.2	0.188258	0.606267	1.59549	2.9553e-13	GTP binding nuclear protein Ran
Smp_079450.1	0.223118	0.313701	0.925571	5.9537e-10	ubiquinol cytochrome c reductase core protein
Smp_079480.1	-0.372883	0.34247	-2.41294	9.58351e-22	hypothetical protein
Smp_079490.1	-0.246257	0.554258	0.762365	0.00283823	eukaryotic translation initiation factor 4b:4h
Smp_079710.1	0.270735	0.348164	0.696962	0.000288349	NADH dehydrogenase (ubiquinone) 1 alpha
Smp_079750.1	-0.170266	0.63076	0.831865	5.10182e-05	Ribosomal RNA processing protein 8
Smp_079760.1	0.0750213	0.821584	0.68035	4.58928e-05	integrin linked protein kinase
Smp_079770.1	-0.0137978	0.977663	1.0371	1.07595e-07	protein disulfide-isomerase ER-60 precursor (ERP60), putative
Smp_079800.1	0.0169838	0.978668	-2.10004	3.97407e-19	TBC1 domain family 4
Smp_080040.1	0.293847	0.291117	0.733829	0.000128476	adhesion regulating molecule 1
Smp_080110.1	0.265454	0.303303	0.665728	0.000136228	coiled coil domain containing protein 12
Smp_080130.1	0.127314	0.669293	1.20305	5.71017e-13	protein S isoprenylcysteine
Smp_080180.1	-0.0552914	0.87666	-0.982394	4.47609e-10	Ras association (RalGDS:AF 6) domain family
Smp_080320.1	-0.223374	0.627986	-2.05233	1.78916e-12	WD repeat containing protein 69
Smp_080680.1	-0.23375	0.438455	-1.18076	1.36229e-10	MAP kinase activating death domain
Smp_080840.1	-0.216599	0.537513	0.670017	0.00149918	HIT finger domain protein
Smp_080870.1	-0.0942311	0.893693	-1.14229	0.000326109	Netrin receptor DCC
Smp_080980.1	0.00893519	0.986238	0.619485	0.00061192	mitochondrial import inner membrane translocase
Smp_081190.1	-0.105375	0.863946	-1.687	3.40322e-08	GTP binding protein rhoA
Smp_081200.1	0.285072	0.71964	-2.03964	2.90688e-06	coiled coil domain containing protein 42 like 2
Smp_081470.1	-0.142462	0.832976	-1.48243	6.20592e-05	hypothetical protein
Smp_081570.1	-0.210377	0.496405	1.85408	2.08002e-21	tudor-like
Smp_081650.1	-0.0127961	0.989825	-2.10482	1.48049e-11	serine rich repeat protein
Smp_081660.1	0.180863	0.858907	-2.25507	5.20261e-06	zinc finger protein
Smp_081790.1	0.464661	0.0502019	0.824723	9.22738e-06	nucleoside diphosphate kinase 6
Smp_081820.3	0.16558	0.491924	0.753702	3.1786e-07	synaptic glycoprotein sc2
Smp_081900.2	-0.48616	0.246103	-3.50391	2.30657e-35	hypothetical protein
Smp_082030.1	-0.153696	0.769827	1.62529	1.08636e-08	hypothetical protein
Smp_082120.1	0.374796	0.0432663	0.964368	7.06292e-11	ATP synthase, H+ transporting, mitochondrial F1
Smp_082370.1	0.211051	0.66279	-1.3599	2.57136e-07	NAD(P) transhydrogenase
Smp_082420.1	-0.494576	0.21258	-2.99655	5.62716e-27	uridine phosphorylase
Smp_082430.1	-0.604307	0.234875	-1.92876	5.0359e-07	uridine phosphorylase
Smp_082490.1	0.15326	0.631757	2.41492	3.58799e-35	G2:mitotic specific cyclin B2
Smp_082670.1	-0.280808	0.228231	0.615754	0.000152904	AAA family ATPase
Smp_082710.1	0.0993834	0.761915	0.591866	0.000643912	UDP N acetylglucosamine transferase subunit
Smp_082860.1	0.0709938	0.824972	1.30938	5.04634e-16	tryptophanyl tRNA synthetase
Smp_083130.1	-0.153708	0.689425	0.666799	0.00220503	beta3 glucuronyltransferase
Smp_083200.2	-0.028515	0.949009	1.00172	5.76516e-08	Ubiquitin C terminal hydrolase
Smp_083240.1	-0.836076	0.103442	-1.34281	8.52816e-05	hypothetical protein
Smp_083400.1	-0.016112	0.977319	0.626504	0.00427996	hypothetical protein
Smp_083410.1	-0.0601879	0.906655	1.64495	4.66522e-12	eukaryotic translation elongation factor 1
Smp_083480.1	0.402609	0.210366	-1.82828	2.47838e-16	hypothetical protein
Smp_083540.1	-0.248461	0.294654	1.26751	2.67584e-15	Myotubularin protein 2
Smp_083650.1	-0.0483339	0.890271	1.48501	3.90035e-20	cystathionine gamma lyase
Smp_083680.1	0.279969	0.244622	0.630195	0.000204791	hypothetical protein
Smp_083720.1	-0.147684	0.751209	1.02869	5.32834e-05	phosphate carrier protein mitochondrial
Smp_083780.1	-0.499584	0.0268052	-0.729974	3.55882e-05	ATP dependent DNA helicase 2 subunit 2
Smp_083990.1	-0.116233	0.756119	-0.961433	5.78455e-07	cationic amino acid transporter
Smp_084060.1	0.387142	0.216565	1.46669	8.84436e-11	hypothetical protein
Smp_084180.1	-0.047633	0.945504	1.14952	8.99081e-05	hypothetical protein
Smp_084320.1	-0.0528188	0.91411	2.26628	3.36938e-25	ethanolaminephosphotransferase 1
Smp_084440.1	0.637677	0.516695	-2.19124	0.000186023	hypothetical protein
Smp_084460.1	-0.0837427	0.887743	1.06169	0.000165411	ribosomal protein L28
Smp_084520.1	0.224911	0.46998	-1.07197	7.1208e-09	protein sensitivity to red light reduced
Smp_084610.1	0.291199	0.134554	0.93853	3.92063e-11	FAS associated factor 2
Smp_084620.1	0.35036	0.0923591	0.841499	8.86005e-08	activated rna polymerase II transcriptional
Smp_084640.1	0.129694	0.83613	-1.6269	2.18827e-07	hypothetical protein
Smp_084650.1	0.241725	0.448161	-1.49545	1.618e-13	AMY 1 associating protein expressed in testis
Smp_084740.1	0.0642995	0.849459	0.745381	8.41889e-06	ubiquitin carboxyl terminal hydrolase 14
Smp_084790.1	0.146657	0.543011	-0.992956	1.78916e-12	abhydrolase domain containing protein 16A
Smp_084830.1	-0.281931	0.368304	0.600423	0.00328879	UDP glucose 6 dehydrogenase
Smp_084860.1	-0.322915	0.410798	1.35929	4.01282e-08	hypothetical protein
Smp_084900.1	0.135266	0.596545	0.844229	1.4106e-08	translation initiation factor eIF 2B subunit
Smp_085010.1	-0.468768	0.232365	-1.75974	1.94799e-07	cathepsin B peptidase (C01 family)
Smp_085070.1	0.0207271	0.96409	-0.801117	1.39527e-05	hypothetical protein
Smp_085080.1	0.106522	0.828491	-1.39751	4.91695e-09	hypothetical protein
Smp_085150.1	0.0440029	0.87451	-1.02797	5.22991e-17	phosphoglucomutase 2
Smp_085240.2	-0.335841	0.0957435	0.908324	1.1598e-09	diacylglycerol pyrophosphate (phosphatidic acid) phosphatase 1
Smp_085300.1	-0.124041	0.848195	1.19027	0.000283457	ribosomal protein L22
Smp_085410.1	-0.348796	0.408331	-1.01726	0.000108773	Transmembrane protein 45B
Smp_085500.1	-0.150356	0.607124	0.749153	9.71133e-06	elongator complex protein 3
Smp_085540.6	-0.0504001	0.960262	-3.33708	6.44275e-16	myosin heavy chain, putative
Smp_085650.1	0.0987237	0.799778	0.965519	1.32738e-06	hippocalcin
Smp_085780.1	0.326595	0.26681	1.03063	4.01163e-07	hypothetical protein
Smp_085790.2	0.311025	0.395051	0.891846	0.000203873	hypothetical protein
Smp_086130.1	-0.081778	0.848195	-0.99394	7.02554e-07	adenylate cyclase
Smp_086330.1	-0.14586	0.764568	-1.69832	4.95855e-12	Myophilin
Smp_086450.1	0.0492459	0.876875	0.980271	3.15157e-11	tRNA pseudouridine synthase A, mitochondrial
Smp_086460.1	-0.356618	0.172296	0.844937	7.27293e-06	tho complex subunit 2
Smp_086470.1	-0.549182	0.112449	-3.88648	4.0899e-48	tegument-allergen-like protein
Smp_086480.1	-0.291695	0.578382	-3.97495	1.88678e-32	tegument-allergen-like protein
Smp_086750.1	-0.273339	0.29714	-0.711821	3.9725e-05	zinc finger protein
Smp_086830.1	-0.443718	0.379	-2.09265	3.51037e-11	mechanosensory protein 2
Smp_086860.1	-0.430752	0.596545	1.45745	0.00370278	histone H2A
Smp_086900.1	0.00660653	0.992739	0.690374	0.000794968	ADP ribosylation factor protein 1 like
Smp_086910.1	0.0673378	0.876137	1.02243	3.36166e-07	Nucleolar protein 16
Smp_087250.1	0.109213	0.871071	-3.13002	7.51808e-23	muscle LIM protein
Smp_087560.1	0.0947452	0.849459	-2.63631	5.4464e-27	NYD_SP28 sperm tail, fertilisation
Smp_087760.1	0.105189	0.812427	1.87283	4.45214e-16	Ferritin 1 heavy chain
Smp_087810.1	-0.0156943	0.971996	1.02353	2.88551e-09	nucleolar GTP binding protein 2
Smp_087870.1	0.268002	0.591978	-2.05154	1.8672e-12	hypothetical protein
Smp_087980.1	-0.00730677	0.990508	1.09303	1.67068e-08	pyruvate dehydrogenase
Smp_088260.1	0.0517418	0.900345	0.630733	0.000877802	cell wall protein awa1p
Smp_088270.1	-0.180142	0.794569	-3.03691	5.824e-19	subfamily M14A unassigned peptidase
Smp_088380.1	-0.0919449	0.827073	0.869304	2.05602e-05	evolutionarily signaling intermediate
Smp_088390.1	0.172105	0.63076	0.912775	6.73959e-06	PITH domain containing protein 1
Smp_088420.1	0.133478	0.71837	1.00125	7.83013e-07	hypothetical protein
Smp_088460.1	0.161742	0.556189	1.59271	1.4737e-21	general transcription factor IIF subunit 1
Smp_088620.1	-0.231603	0.501667	1.20674	1.69891e-08	hypothetical protein
Smp_088940.1	-0.0141667	0.979185	-1.80012	3.07879e-18	protein FAM164A
Smp_088990.1	-0.328756	0.163512	-1.53286	6.72927e-22	e3 ubiquitin protein ligase rnf14
Smp_089050.1	0.190742	0.575183	0.935519	3.28863e-06	zinc finger, matrin type 5
Smp_089200.1	-0.0324702	0.95286	-1.19699	5.00272e-08	multidrug resistance protein
Smp_089290.1	0.402644	0.539301	3.38525	9.42668e-15	alpha galactosidase:alpha n
Smp_089430.1	0.146917	0.712469	1.71561	2.72567e-14	ubiquitin (ribosomal protein L40)
Smp_089460.2	0.0538838	0.887437	1.91755	5.55382e-26	calpain A
Smp_089550.1	0.239413	0.594637	1.01321	0.000141201	eukaryotic translation initiation factor
Smp_089670.1	0.386644	0.600613	-1.50215	0.000403215	alpha 2 macroglobulin
Smp_089860.1	0.0379916	0.980945	2.52557	0.00023781	histone H3
Smp_089930.1	-0.125681	0.734869	-0.761161	9.80633e-05	serine:threonine protein phosphatase 2A
Smp_090030.1	0.0347967	0.920764	1.06534	8.3763e-13	rRNA processing protein Nop9
Smp_090080.1	0.194324	0.709439	-0.960189	0.000759899	Estrogen regulated protein EP45
Smp_090220.1	0.164628	0.573523	-1.04251	9.9495e-10	major facilitator superfamily domain containing protein
Smp_090230.1	0.128316	0.760644	1.40205	8.05936e-10	60S ribosomal protein L13a
Smp_090240.1	0.290603	0.261333	0.678864	0.000156065	jnk:sapk associated protein
Smp_090370.1	-0.0924801	0.72897	1.14773	9.46924e-16	nucleoporin 50 kDa
Smp_090440.1	-0.150068	0.625482	1.08575	8.55751e-10	ATP dependent RNA helicase DDX47
Smp_090450.1	0.0172428	0.971996	-0.867662	3.03192e-06	Host cell factor (dHcf) (Contains: HCF
Smp_090520.1	-0.12337	0.818092	-1.23511	2.50772e-06	purine nucleoside phosphorylase
Smp_090820.1	-0.0157597	0.980756	1.65806	1.57954e-10	CDP diacylglycerol glycerol 3 phosphate
Smp_090830.1	0.118126	0.711792	1.39323	1.48672e-15	nitric oxide synthase interacting protein
Smp_090930.5	0.0331209	0.93241	0.651385	5.51611e-05	hypothetical protein
Smp_090980.1	0.355585	0.318632	-0.724522	0.00288755	cyclin dependent kinase 20
Smp_091170.1	0.421623	0.145596	0.621462	0.00387012	mitochondrial ribosomal protein, L36
Smp_091190.2	0.235658	0.230794	0.651703	2.61786e-06	zinc finger with UFM1 specific peptidase domain
Smp_091230.1	-0.664007	0.100669	1.34143	1.32482e-05	ubiquitin fold modifier 1
Smp_091300.1	0.300139	0.107801	0.749109	5.94393e-08	U1 small nuclear ribonucleoprotein C
Smp_091380.1	0.0934919	0.740403	0.848462	2.35219e-08	hypothetical protein
Smp_091640.1	0.410128	0.208778	1.35593	8.31565e-09	ribosomal protein S24
Smp_091750.1	-0.0153074	0.977016	-0.616239	0.00206317	hypothetical protein
Smp_091810.1	-0.363652	0.0463916	0.615703	2.15851e-05	Nuclear pore complex protein Nup153
Smp_091820.1	0.112154	0.687149	-1.43254	1.64168e-21	bestrophin 3
Smp_091870.1	0.137703	0.60773	-0.605323	9.74186e-05	hypothetical protein
Smp_092280.1	0.120771	0.775958	0.956152	1.90745e-05	proteasome alpha 3 subunit
Smp_092320.1	0.125727	0.78197	0.791237	0.000948378	RNA polymerase II elongation factor ELL
Smp_092380.1	-0.0662236	0.879403	0.728473	0.000369757	protein bud31
Smp_092390.1	0.0469662	0.93241	-1.33068	1.50707e-09	N acetylglucosamine kinase
Smp_092500.1	0.0189553	0.966301	-0.6443	0.000348008	thioredoxin domain containing protein 17
Smp_092580.1	-0.200559	0.584295	0.907838	3.56539e-05	guanine nucleotide binding protein G(s) subunit
Smp_092750.1	0.0982712	0.830738	1.04277	7.47201e-06	nucleoside diphosphate kinase
Smp_092770.1	-0.0416217	0.919922	0.636595	0.000372065	Coatomer subunit gamma
Smp_092810.1	-0.213573	0.634676	1.05082	7.21866e-05	transmembrane protein 33
Smp_092850.3	-0.123401	0.695106	0.634158	0.000314856	zinc finger RAD18 domain containing protein
Smp_092880.2	0.070306	0.836987	-0.848875	2.14543e-07	single stranded DNA binding protein 3
Smp_092930.1	-0.200268	0.551512	0.837114	2.83399e-05	hypothetical protein
Smp_093160.1	0.293264	0.532249	-1.62014	2.09052e-08	STARP antigen
Smp_093320.1	0.374073	0.494312	1.79877	3.29976e-07	H:ACA ribonucleoprotein complex subunit 3
Smp_093370.2	-0.300034	0.293687	0.954886	5.9845e-07	hypothetical protein
Smp_093430.1	-0.0232691	0.959314	-1.00184	1.7065e-08	PERQ amino acid rich with GYF domain containing protein
Smp_093440.1	-0.490689	0.384472	1.47211	0.000120683	ribosomal protein s5a
Smp_093450.1	0.182162	0.541757	1.10856	1.12496e-09	u3 small nucleolar rna associated protein 6
Smp_093580.1	-0.212461	0.417783	0.732961	1.08273e-05	ATP dependent RNA helicase DHX35
Smp_093620.1	-0.339733	0.472031	-0.874223	0.00268607	hypothetical protein
Smp_093780.1	0.426874	0.442343	-1.33962	0.000161599	peroxiredoxins, prx 1, prx 2, prx 3
Smp_093850.1	0.252816	0.425207	0.69907	0.000605366	hypothetical protein
Smp_093920.1	0.111137	0.756707	1.07523	2.70808e-08	hypothetical protein
Smp_094020.1	0.0199294	0.960262	0.703633	2.21723e-05	ATP dependent RNA helicase
Smp_094060.1	0.324539	0.211667	1.09967	2.39729e-09	phenylalanyl tRNA synthetase beta chain
Smp_094150.1	-0.0525743	0.943784	0.921973	0.0044347	U6 snRNA associated protein
Smp_094330.1	-0.510713	0.0706696	1.77901	5.60804e-16	phosphofurin acidic cluster sorting protein
Smp_094470.1	0.304901	0.154792	1.00479	1.72609e-10	G patch domain and ankyrin repeats containing
Smp_094500.1	0.411061	0.19416	-2.55231	2.36097e-31	choline dehydrogenase, mitochondrial
Smp_094570.1	-0.43377	0.0709672	0.800334	1.31371e-05	WD repeat containing protein 75
Smp_094810.1	0.0250799	0.951765	0.834917	9.2504e-07	peptidyl-prolyl cis-trans isomerase (PPIase) E
Smp_094880.1	0.0518504	0.884901	0.611881	0.000260593	glucan ( alpha) branching enzyme; alpha glucan branching enzyme
Smp_095130.1	-0.200757	0.643069	0.726802	0.00437746	porphobilinogen deaminase
Smp_095140.1	0.415683	0.0847407	0.90769	9.10271e-07	THUMP domain containing protein 1
Smp_095150.1	0.0488284	0.91411	0.666626	0.000951825	eukaryotic translation initiation factor 2
Smp_095190.1	0.207584	0.601067	-0.861509	0.000161972	Bcl 2 ous antagonist:killer
Smp_095250.1	0.134061	0.658669	0.825214	1.64948e-06	hypothetical protein
Smp_095360.1	-0.0342156	0.949944	1.04813	5.14859e-06	fatty acid binding protein
Smp_095520.1	-0.370305	0.34652	-2.6276	1.82654e-22	dynein light chain
Smp_095620.2	-0.422696	0.0838712	-0.887478	8.04099e-07	hypothetical protein
Smp_095630.1	-0.392958	0.210366	-1.95295	4.7741e-20	Tetraspanin,IPR000301 CD9:CD37:CD63
Smp_095670.1	-0.0816644	0.80753	-0.721796	1.13485e-05	Zinc finger CCCH domain containing protein 3
Smp_095880.1	0.411541	0.362575	1.31077	1.90061e-05	hypothetical protein
Smp_095920.1	-0.472747	0.0232081	1.05347	2.24833e-10	ATP dependent RNA helicase DDX56
Smp_096020.2	-0.364052	0.305446	0.991328	4.73596e-05	adenosylhomocysteinase
Smp_096160.1	0.10197	0.818092	-0.999834	5.78329e-06	ADP ribosylation factor 13B
Smp_096310.1	0.171785	0.554566	0.72685	3.20977e-05	atypical protein kinase C aPKC
Smp_096370.1	-0.437201	0.443496	-1.08631	0.00194558	Fibronectin type III domain containing protein
Smp_096520.1	-0.186071	0.703901	-1.09868	2.42603e-05	sialin
Smp_096670.1	0.455897	0.154483	-1.3324	1.51757e-08	serine:threonine protein kinase PAK 1
Smp_096750.1	-0.378201	0.464957	1.5334	5.24116e-06	40S ribosomal protein S13
Smp_096780.1	-0.156315	0.591534	0.94716	1.11146e-08	transmembrane protein 165
Smp_096900.1	0.401455	0.0572699	1.16268	2.47362e-12	mitochondrial ribonuclease P protein 3
Smp_097020.1	-0.100272	0.734869	0.685899	1.28239e-05	F box:LRR repeat protein 2
Smp_097090.2	-0.024909	0.957677	0.898623	2.54618e-06	a kinase anchor protein 1 mitochondrial
Smp_097250.1	0.0759539	0.853948	0.8069	6.48277e-05	Exosome complex exonuclease RRP4
Smp_097320.1	-0.0445162	0.908556	-0.679091	7.69736e-05	hypothetical protein
Smp_097380.1	-0.147422	0.78197	1.63998	7.43224e-09	heat shock 10 kDa protein 1
Smp_097490.1	0.40984	0.166842	-1.34002	7.45363e-11	tubulin polymerization promoting protein family
Smp_097500.1	0.0468956	0.926179	1.7819	9.57719e-14	hypothetical protein
Smp_097590.1	0.141889	0.619652	0.869596	1.74688e-07	valyl tRNA synthetase
Smp_097620.1	0.00562188	0.992904	0.899261	3.70169e-07	vacuolar protein sorting associated protein 25
Smp_097640.1	0.304686	0.551317	-1.93563	6.45564e-09	protein FAM194B
Smp_097660.1	0.0631995	0.869196	0.717012	9.03683e-05	eukaryotic initiation factor 4A
Smp_097700.1	0.214708	0.425207	1.13338	5.06506e-11	Nuclear Receptor subfamily - retinoid-x-receptor (RXR)
Smp_097730.1	0.0946275	0.734869	0.716285	2.02011e-06	serum response factor
Smp_097750.1	0.166157	0.537078	0.595545	0.000296192	cold shock domain protein A
Smp_097790.2	0.115656	0.622871	0.951207	1.38813e-12	hypothetical protein
Smp_097800.3	-0.108306	0.822149	0.997403	5.20253e-05	cold shock domain protein A
Smp_097830.1	0.137888	0.718029	-1.1459	1.0971e-08	hypothetical protein
Smp_098250.1	-0.252307	0.688727	2.44192	4.29697e-10	hypothetical protein
Smp_098330.1	-0.100156	0.819991	1.15881	2.19472e-07	H:ACA ribonucleoprotein complex subunit 2
Smp_098450.1	0.120205	0.617798	0.626733	6.50018e-06	pumilio domain containing protein KIAA0020
Smp_098590.1	0.0989599	0.81339	0.974384	4.97055e-06	hypothetical protein
Smp_098610.1	-0.393507	0.625063	-2.37726	1.33007e-06	contactin
Smp_098650.1	0.0951339	0.803307	-1.07674	2.63684e-08	estrogen receptor beta1
Smp_098710.1	0.0433201	0.907038	0.789885	1.33578e-06	quiescin q6 sulfhydryl oxidase
Smp_098740.1	0.542538	0.133127	0.823275	0.00242105	dpy 30
Smp_098840.1	0.0454906	0.892134	1.16403	1.93441e-14	hypothetical protein
Smp_098960.1	-0.746961	0.405806	1.83054	0.00302143	60S ribosomal protein L26
Smp_098980.1	-0.336335	0.0959709	0.9797	7.01091e-11	protein sda1
Smp_099150.1	-0.219847	0.507198	1.02029	5.83798e-07	Pleckstrin protein domain containing family
Smp_099320.1	-0.109982	0.738518	1.00829	8.98165e-09	eukaryotic translation initiation factor 3
Smp_099560.2	0.123598	0.677607	0.620879	0.000162925	nuclear fragile X mental retardation interacting
Smp_099630.1	0.0160595	0.973256	1.83147	5.75263e-22	fragile X related 1, frx1
Smp_099690.1	-0.228046	0.503534	1.65895	8.54358e-15	RER1 retention in endoplasmic reticulum 1
Smp_099870.1	-0.247858	0.703866	1.44793	0.000118895	eukaryotic translation elongation factor 1 alpha
Smp_099890.1	-0.372465	0.469495	1.40439	2.40432e-05	Receptor expression enhancing protein 5
Smp_100010.1	-0.0651518	0.933329	-1.66907	1.93097e-07	inactive phospholipase C protein 2 like
Smp_100030.1	-0.331557	0.107557	0.951523	3.46865e-10	ribosome biogenesis protein BMS1
Smp_100080.1	-0.395517	0.337782	-1.48199	1.18135e-08	Tetraspanin,IPR000301 CD9:CD37:CD63
Smp_100110.1	-0.149715	0.714836	1.10914	7.89019e-07	DPH3
Smp_100120.1	0.0997541	0.791997	1.61243	1.07669e-17	er degradation enhancing alpha mannosidase
Smp_100350.1	0.329459	0.329154	-0.981348	0.000233343	hypothetical protein
Smp_100380.1	0.0282494	0.959068	1.07996	1.25959e-06	dna replication complex gins protein psf2
Smp_101050.1	0.84437	0.0808083	-1.79885	5.06897e-06	wimple:ift172
Smp_101100.1	0.190021	0.780602	3.04715	6.4441e-16	protein tag 52
Smp_101200.1	-0.100626	0.83558	0.690142	0.00416953	eukaryotic translation initiation factor 3
Smp_101230.1	-0.315291	0.147133	0.857782	4.88386e-08	phenylalanyl tRNA synthetase alpha chain
Smp_101240.1	0.194209	0.529633	0.880813	2.3582e-06	phenylalanyl tRNA synthetase alpha chain
Smp_101310.1	-0.146548	0.623297	1.23812	8.89893e-13	histone H4 transcription factor
Smp_101450.1	-0.177539	0.713996	1.33181	1.05428e-06	large subunit ribosomal protein l7e
Smp_101630.1	0.0150069	0.980484	1.94793	1.07797e-15	segment polarity protein dishevelled
Smp_101670.1	0.286668	0.315213	0.840112	1.42611e-05	5' AMP activated protein kinase subunit beta 2
Smp_101780.1	-0.44747	0.418899	1.6392	2.99013e-06	ebna2 binding protein P100
Smp_101820.1	-0.0149437	0.977016	1.16267	4.47686e-09	lupus la ribonucleoprotein
Smp_102040.1	-0.0101966	0.989676	1.88322	3.01997e-13	receptor for activated PKC
Smp_102210.1	-0.265681	0.628785	-2.5275	2.82899e-14	lysosomal alpha mannosidase
Smp_102430.1	0.149712	0.84892	-1.47536	0.000122153	alpha 1,6 mannosylglycoprotein
Smp_102450.1	0.079486	0.802259	0.953538	3.64874e-09	RNA 3' terminal phosphate cyclase protein
Smp_102480.1	0.189279	0.617287	0.700485	0.00170598	hypothetical protein
Smp_102490.1	0.173828	0.616834	0.724252	0.000382204	hypothetical protein
Smp_102510.1	0.283551	0.283715	1.43486	3.57498e-15	peripheral type benzodiazepine receptor
Smp_102690.3	-0.00924915	0.980756	-1.73226	3.81018e-34	Argonaute
Smp_102840.1	0.304819	0.134554	0.757011	4.51533e-07	28S ribosomal protein S2, mitochondrial
Smp_102960.1	-0.105112	0.743698	0.638712	0.000232243	hypothetical protein
Smp_103100.1	-0.0618367	0.828491	1.01224	9.56755e-13	nuclear pore complex protein nup93
Smp_103200.1	0.135552	0.604479	0.68347	8.04085e-06	V type proton ATPase subunit D
Smp_103310.1	0.213277	0.509717	0.593642	0.00319348	signal recognition particle 9 kDa protein
Smp_103330.1	0.229784	0.501655	1.31726	6.95643e-10	L antigen family
Smp_103380.1	0.117444	0.745643	1.42172	2.83765e-13	Augmenter of liver regeneration
Smp_103460.1	0.311775	0.20326	0.667078	0.000144796	eukaryotic translation initiation factor 2
Smp_103470.1	-0.119838	0.843667	0.916	0.00298231	protein mago nashi
Smp_103530.1	-0.235376	0.450235	-0.725181	0.000161167	high mobility group protein
Smp_103540.2	-0.468456	0.0046436	-0.637382	4.62508e-06	transcription factor AP 4
Smp_103570.1	-0.255373	0.378386	0.833381	9.61945e-06	serine:threonine protein kinase 38
Smp_103610.1	1.0364	0.131184	-1.52676	0.00201675	cathepsin B peptidase (C01 family)
Smp_103670.1	0.103645	0.920764	-2.3357	9.35976e-07	glycolipid transfer protein
Smp_103710.1	0.215658	0.447884	0.975851	5.84562e-08	SUMO conjugating enzyme UBC9
Smp_103810.1	0.00595516	0.991633	1.25599	6.40083e-13	hypothetical protein
Smp_103920.1	0.168765	0.510098	-1.43807	1.38624e-20	Dynein intermediate chain
Smp_104110.1	0.23143	0.693956	-2.2767	9.10183e-11	Ras GTP binding protein Rho
Smp_104120.1	-0.069524	0.942265	-1.29544	0.00149835	hypothetical protein
Smp_104310.1	0.226521	0.5191	-0.66035	0.00250751	rab11
Smp_104330.1	-0.0200808	0.965866	0.827583	1.97359e-05	dihydrolipoyllysine residue succinyltransferase
Smp_104370.1	0.147329	0.80024	0.973361	0.00119618	dna repair protein xrcc2
Smp_104390.1	-0.0405653	0.949944	-3.01707	2.7743e-33	kin of IRRE protein 3
Smp_104470.1	0.0536404	0.87666	1.04266	1.0852e-10	lysyl tRNA synthetase
Smp_104580.1	-0.0529024	0.903764	0.871395	1.12539e-05	ribulose phosphate epimerase
Smp_104660.1	0.0484156	0.933329	1.6403	4.92383e-11	NHP2 non histone chromosome protein 2 1
Smp_104720.1	0.0844882	0.753106	0.702014	9.02037e-07	GDP L fucose synthase
Smp_104850.1	0.207889	0.690141	-1.50628	4.07138e-07	hypothetical protein
Smp_104860.1	-0.0221389	0.95494	0.967933	4.91502e-10	ribonuclease P subunit Rpp30
Smp_105040.1	0.16021	0.679072	-1.60848	2.91236e-14	CCR4 carbon catabolite repression 4
Smp_105070.1	-0.0703532	0.830738	1.01485	5.66827e-10	hypothetical protein
Smp_105200.3	-0.190683	0.48608	-0.679954	4.47114e-05	glypican 4
Smp_105210.1	0.219431	0.59272	0.748015	0.00238432	zinc finger protein
Smp_105220.1	0.136483	0.881159	-3.05072	2.10978e-13	hypothetical protein
Smp_105320.1	0.364936	0.248546	1.44979	1.21267e-10	ribosomal protein smL37a
Smp_105420.1	1.22444	0.0503199	-1.70873	0.000372241	Saposin,IPR008139 Saposin
Smp_105480.1	0.140085	0.693956	-2.39051	2.23414e-17	ADP ribosylation factor protein 6 like
Smp_105540.1	-0.035526	0.94352	0.860809	4.09753e-05	tensin
Smp_105710.1	-0.0474392	0.924653	0.830582	0.000110701	mps one binder kinase activator 3
Smp_105820.1	0.20381	0.740082	-1.15448	0.000482618	LRP2 binding protein
Smp_105930.1	-0.229825	0.357568	0.980679	2.50334e-09	programmed cell death 11
Smp_105950.1	0.577478	0.00205502	-2.17334	1.25986e-30	armadillo repeat containing protein 3
Smp_105970.1	-0.14935	0.74067	0.731619	0.00321393	Caprin 1
Smp_106130.2	-0.0775251	0.849253	1.29642	1.81e-10	stress 70 protein, mitochondrial
Smp_107200.1	-0.493222	0.280618	1.77902	3.82397e-08	hypothetical protein
Smp_107700.1	-0.00257441	0.999163	-1.45929	1.48783e-09	endonuclease reverse transcriptase
Smp_108050.1	0.135967	0.900283	-3.57078	9.07253e-12	titin
Smp_108390.1	-0.372281	0.435289	1.89874	2.18049e-09	histone H2B
Smp_108600.1	0.164265	0.828491	-1.36479	0.000213389	hypothetical protein
Smp_109090.1	0.118155	0.848399	-1.36996	2.94946e-06	protein disulfide isomerase
Smp_109320.1	0.111092	0.930947	-1.88767	0.00028818	WDFY family
Smp_110040.1	-0.146073	0.662419	-1.31017	2.97835e-13	hypothetical protein
Smp_110050.1	-0.408096	0.553247	-1.90574	4.02468e-06	tyrosine protein kinase transforming protein Fps
Smp_110310.1	0.159822	0.847076	-1.84805	2.54618e-06	endonuclease reverse transcriptase
Smp_110480.1	0.203526	0.814688	-1.84822	1.30213e-05	WDFY family
Smp_111980.1	0.420731	0.15822	-0.757397	0.000409284	hypothetical protein
Smp_112480.1	0.576154	0.390446	-1.57253	0.000204017	protein disulfide isomerase
Smp_112910.1	0.324402	0.592844	-1.55622	6.32724e-06	protein disulfide isomerase
Smp_113660.1	0.123084	0.713428	0.773787	2.15354e-05	U1 small nuclear ribonucleoprotein C
Smp_113710.1	0.32247	0.796855	-2.21526	0.000556239	Dynein intermediate chain
Smp_114220.1	0.107572	0.811787	-1.42209	6.19386e-11	hypothetical protein
Smp_114290.1	-0.0888228	0.897107	-2.3059	3.0912e-13	PI3kinase
Smp_114540.1	-0.157844	0.838411	-2.44239	5.76805e-11	hypothetical protein
Smp_114910.1	-0.100718	0.934018	-2.90844	4.13346e-10	Dehydrogenase:reductase SDR family
Smp_115060.1	0.100819	0.769255	0.63063	0.000411242	hypothetical protein
Smp_115450.1	0.155907	0.618673	1.13425	6.05819e-10	hypothetical protein
Smp_116360.1	0.216991	0.622782	2.23749	9.10436e-17	histone lysine N methyltransferase SETD2
Smp_116630.1	-0.0107995	0.995018	-1.36263	0.00387585	ATP binding cassette sub family B
Smp_116760.1	-0.2531	0.858907	-4.00774	3.73322e-09	hypothetical protein
Smp_117920.1	0.43441	0.375687	3.67041	2.42321e-20	steroid dehydrogenase
Smp_118190.1	-0.0658206	0.921763	1.89733	9.08224e-11	staphylococcal nuclease domain containing protein
Smp_118220.1	0.142077	0.679651	0.745014	0.000104907	ubiquitin conjugating enzyme E2A
Smp_118570.1	0.0613824	0.912029	-0.919982	0.000128204	hypothetical protein
Smp_118940.1	0.242942	0.545562	-1.28622	5.19844e-07	maguk p55 subfamily 6
Smp_119110.1	-0.110407	0.882079	-2.79739	1.92769e-16	hypothetical protein
Smp_119140.1	-0.0854006	0.893813	-1.42817	4.85088e-07	hypothetical protein
Smp_119170.1	0.592773	0.26242	-3.56484	6.36969e-20	hypothetical protein
Smp_119920.1	0.305658	0.305446	1.67979	4.15729e-16	ribosomal protein S16
Smp_120350.1	0.0184052	0.966583	0.666069	0.000213695	WD repeat containing protein 46
Smp_120380.1	0.457408	0.131274	-0.898387	0.000120609	leucine rich repeat containing protein 6
Smp_120630.1	-0.183775	0.703901	0.991089	0.00022363	ubiquitin
Smp_120700.1	-0.124415	0.686482	-0.741938	7.27035e-06	Cofilin 1
Smp_120960.2	0.0152442	0.973373	0.862303	7.30556e-07	ribonuclease PH
Smp_121160.1	0.260454	0.444086	1.22216	1.40529e-08	hypothetical protein
Smp_121320.1	-0.330227	0.517698	-1.60047	6.50205e-07	hypothetical protein
Smp_121440.1	0.261793	0.341487	-0.66077	0.000228295	SECIS binding protein 2
Smp_121580.1	0.219715	0.410277	-1.76957	4.86067e-25	hypothetical protein
Smp_121600.1	-0.040315	0.959488	-3.73934	1.35204e-25	hypothetical protein
Smp_121790.1	0.276094	0.211667	0.839536	6.27371e-08	39S ribosomal protein L13, mitochondrial
Smp_121940.1	-0.0211996	0.972285	-1.98473	1.21559e-17	FERM domain containing protein 5
Smp_122410.1	0.192188	0.653626	-2.98236	7.26938e-19	hypothetical protein
Smp_122490.1	0.0638876	0.918468	1.50696	3.14613e-08	39S ribosomal protein L32, mitochondrial
Smp_122680.1	-0.516616	0.186478	0.907149	0.000971225	oligophrenin 1
Smp_122810.1	-0.046958	0.959314	-3.14915	3.51711e-16	MEChanosensory abnormality family member
Smp_122860.1	0.286985	0.585486	-1.97707	5.97999e-11	family M13 unassigned peptidase (M13 family)
Smp_122900.1	-0.206474	0.578846	-2.28165	1.96356e-24	beta arrestin
Smp_123010.1	0.315306	0.287721	-1.10331	1.42904e-08	high affinity cationic amino acid transporter 1
Smp_123030.1	0.0135502	0.974641	-1.1702	2.28992e-13	arf GAP with dual PH domain containing protein
Smp_123050.1	0.444515	0.385187	-1.36606	7.02752e-05	Regulator of G protein signaling 20
Smp_123060.1	0.150042	0.714836	1.00738	1.21959e-05	protein transport protein sec16a
Smp_123070.1	0.281754	0.35563	0.854847	2.5114e-05	ribonuclease P protein subunit RPR2
Smp_123190.1	-0.741568	0.379395	-2.59746	4.14689e-05	ADP ribosylation factor protein 2 binding
Smp_123220.1	0.391308	0.283559	-1.25538	2.33266e-07	hypothetical protein
Smp_123290.1	-0.186119	0.582687	-0.774895	6.85738e-05	cGMP dependent protein kinase
Smp_123330.1	0.225714	0.290295	0.78891	5.42954e-08	hypothetical protein
Smp_123410.2	0.0565621	0.89473	0.778275	8.94901e-05	DEAD box ATP dependent RNA helicase
Smp_123420.1	-0.265383	0.200151	1.04545	5.44182e-13	aryl hydrocarbon receptor nuclear translocator
Smp_123500.1	-0.188556	0.438455	0.729967	1.87541e-06	ATP dependent RNA helicase DHX37
Smp_123520.1	-0.157899	0.68849	0.844155	0.000120372	trna (uracil 5) methyltransferase
Smp_123530.1	-0.145076	0.57895	1.33513	2.71562e-18	RNA methyltransferase1 variant
Smp_123630.1	0.017686	0.969203	-1.12993	1.15589e-10	ubiquitin carboxyl terminal hydrolase 49
Smp_123640.1	0.0927338	0.782981	1.02404	3.35444e-09	G protein coupled receptor kinase 4
Smp_123690.1	0.232274	0.478805	0.682275	0.00094544	tRNA splicing endonuclease subunit Sen54
Smp_123710.1	-0.0175797	0.976027	-0.891621	4.14689e-05	acetyl-CoA carboxylase
Smp_123720.1	-0.252024	0.631757	1.56288	2.20537e-07	hypothetical protein
Smp_123730.1	0.364584	0.479156	2.11709	4.81638e-10	spectrin beta chain, brain 1
Smp_123740.1	0.0724045	0.933329	1.70349	7.27892e-06	spectrin beta chain, brain 1
Smp_123910.1	0.234824	0.679265	-0.989329	0.00402374	intraflagellar transport protein 20
Smp_123930.1	0.154677	0.50139	0.954763	1.93372e-11	Mediator of RNA polymerase II transcription
Smp_123960.1	0.0434717	0.953141	-2.35988	1.44956e-15	hypothetical protein
Smp_123980.1	0.085884	0.877796	1.39558	1.50915e-08	threonyl tRNA synthetase
Smp_123990.1	-0.0908333	0.752228	1.4843	1.21796e-21	threonyl tRNA synthetase
Smp_124100.1	-0.119054	0.689425	-0.68137	2.68691e-05	Splicing factor, arginine:serine rich 16
Smp_124130.1	0.0953882	0.849459	-3.81369	1.47692e-41	cyclin dependent kinase 1
Smp_124150.1	0.351889	0.545819	-2.11223	1.66554e-10	hypothetical protein
Smp_124240.1	-0.0814486	0.81339	-1.69442	7.02919e-24	sodium:potassium dependent atpase beta subunit
Smp_124250.1	0.0928779	0.881116	-1.55708	3.70891e-08	high affinity cGMP specific 3',5' cyclic
Smp_124280.1	0.0116223	0.98714	1.06915	1.96602e-05	hypothetical protein
Smp_124290.1	0.425425	0.0547671	-1.32696	2.53092e-09	hypothetical protein
Smp_124310.1	0.316511	0.229181	0.991106	8.93225e-08	5' AMP activated protein kinase subunit beta 2
Smp_124320.1	-0.0739769	0.818737	0.997733	5.74637e-10	39s ribosomal protein l4 mitochondrial
Smp_124340.1	-0.0802439	0.929513	-1.45562	6.85738e-05	Nose resistant to fluoxetine protein 6
Smp_124350.1	0.222543	0.532249	-2.00097	1.5903e-19	WD repeat containing protein 35
Smp_124450.1	-0.0542138	0.888758	-1.72732	1.09259e-23	bone morphogenetic protein receptor type 1a
Smp_124460.1	-0.134363	0.614166	1.28067	1.19417e-16	ATP binding cassette sub family E
Smp_124520.1	-0.625649	0.0538876	-3.00815	6.65235e-34	hypothetical protein
Smp_124540.1	0.146899	0.723229	-0.999259	5.57828e-06	voltage dependent calcium channel subunit
Smp_124550.1	0.528084	0.298789	-1.08104	0.00156303	voltage dependent calcium channel subunit
Smp_124600.1	-0.20349	0.752117	-3.09532	1.29356e-20	hypothetical protein
Smp_124630.1	-0.1241	0.79398	-1.57208	3.84623e-09	intraflagellar transport protein 80
Smp_124650.1	-0.31678	0.208778	-0.596159	0.000620029	ubiquitin associated domain containing protein
Smp_124660.1	0.0995558	0.771117	-1.06804	7.96845e-10	IQ motif and SEC7 domain containing protein 1
Smp_124710.1	-0.711106	0.0611723	1.28531	1.11599e-05	hypothetical protein
Smp_124750.1	1.37065	0.111148	-8.30201	2.20015e-26	hypothetical protein
Smp_124770.1	-0.0354529	0.947901	0.763817	0.000789214	hypothetical protein
Smp_124870.1	0.0257564	0.976916	-2.40599	2.35971e-14	hypothetical protein
Smp_124880.1	-0.0278254	0.977319	-1.6493	2.89282e-06	hypothetical protein
Smp_124950.1	-0.615777	0.0709672	0.728375	0.00470304	SET and MYND domain containing protein 4
Smp_124980.1	-0.387343	0.587693	3.82564	5.85807e-16	Tumor necrosis factor, alpha induced protein
Smp_125000.1	-0.630646	0.507257	-2.14752	0.000202182	hypothetical protein
Smp_125020.1	-0.436594	0.651722	-4.03408	3.28609e-12	dynein light chain
Smp_125070.2	-0.00373608	0.998205	-1.26481	2.2752e-07	cystathionine beta synthase
Smp_125080.1	-0.00389367	0.996869	-1.50481	5.55745e-12	cytosolic carboxypeptidase 1
Smp_125090.1	0.306476	0.609274	-1.80107	6.43731e-08	hypothetical protein
Smp_125110.1	-0.129731	0.741166	-0.683656	0.00100117	SET domain protein
Smp_125130.1	0.490318	0.107557	-1.40883	2.25629e-10	transmembrane protein 145
Smp_125160.1	-0.0646782	0.906096	-1.22094	3.32323e-07	smoothened
Smp_125190.1	0.289881	0.574112	-1.21653	4.52791e-05	hypothetical protein
Smp_125260.1	0.216636	0.382818	0.666458	4.32773e-05	F8A1 protein
Smp_125280.1	0.528443	0.167887	-1.13802	0.000118913	F box only protein 16
Smp_125290.1	-0.320608	0.398509	-1.22886	2.08818e-07	c myc promoter binding protein
Smp_125360.1	0.118789	0.700452	-0.683035	4.37223e-05	tyrosine protein kinase csk
Smp_125480.1	-0.506952	0.257228	-3.36106	1.13032e-24	synaptopodin 2 protein like
Smp_125550.1	-0.531373	0.00234894	-0.624167	2.91876e-05	protein RIC1
Smp_125560.1	-0.234701	0.668494	-1.44194	2.07524e-06	long-chain-fatty-acid--CoA ligase
Smp_125630.1	-0.213542	0.666689	-1.36243	3.78388e-07	cell transcription factor short/long terminal
Smp_125650.1	0.315421	0.154792	-0.752347	1.95223e-06	inositol polyphosphate multikinase
Smp_125730.1	0.236827	0.632094	-2.97241	3.86831e-25	hypothetical protein
Smp_125760.1	-0.14599	0.686315	2.31288	3.83575e-29	denticleless protein
Smp_125780.1	-0.361303	0.0957435	0.66755	2.75269e-05	phosphatidylserine synthase 2
Smp_125850.1	0.1423	0.756265	-1.25883	1.14599e-07	hypothetical protein
Smp_125930.1	0.331391	0.380422	-3.06144	6.63998e-29	centrosomal protein of 72 kDa
Smp_125980.1	0.225123	0.624868	-1.3934	6.50205e-07	tetratricopeptide repeat protein 25
Smp_126000.1	0.432636	0.352091	-2.04745	2.04819e-09	hypothetical protein
Smp_126120.1	-0.355206	0.536974	-1.70309	4.59895e-07	LAMA protein 2
Smp_126240.1	0.769729	0.054839	1.52142	3.00934e-06	twitchin
Smp_126260.1	-0.206925	0.681131	-2.07057	4.00162e-14	serine:threonine protein phosphatase 2B
Smp_126300.1	-0.140568	0.56844	-0.655533	3.91177e-06	secretory pathway calcium atpase e/c/a
Smp_126350.1	0.0840455	0.744922	1.11357	1.29957e-15	NMDA type glutamate receptor 1
Smp_126440.1	-0.351103	0.0711693	0.832306	2.6156e-08	ankyrin repeat domain containing protein 12
Smp_126480.1	-0.188698	0.796738	-1.56436	1.23804e-05	calponin
Smp_126510.1	0.428833	0.211219	-2.10413	9.74181e-14	hypothetical protein
Smp_126540.1	-0.184596	0.691845	-4.09671	8.03558e-59	hypothetical protein
Smp_126600.1	0.161836	0.574065	-1.23928	3.25803e-14	hypothetical protein
Smp_126620.1	-0.0359486	0.955524	-1.30709	1.69036e-07	hypothetical protein
Smp_126680.1	0.70564	0.188026	-1.8635	1.0949e-05	hypothetical protein
Smp_126810.1	-0.112137	0.804632	-0.880288	9.39961e-05	ubiquitin domain containing protein 2
Smp_126860.1	-0.270989	0.40835	1.20106	1.67851e-08	rab gap:tbc
Smp_126910.1	-0.255725	0.273271	0.926677	5.54413e-09	periodic tryptophan protein 2
Smp_126970.1	0.226206	0.573147	-1.16997	6.94972e-07	WD repeat containing protein 96
Smp_127040.1	-0.36567	0.160232	0.940531	5.56257e-07	rho GTPase activating protein 190
Smp_127100.1	0.117768	0.7873	1.07593	4.79213e-07	yrdC domain containing protein
Smp_127140.1	-0.329803	0.363871	-0.676752	0.00423903	cell wall protein awa1p
Smp_127250.1	0.55568	0.0501486	-2.13286	1.5971e-19	kinesin associated protein 3
Smp_127270.1	0.351993	0.246475	-1.14639	5.24892e-08	Cytochrome b561:ferric reductase
Smp_127280.1	-0.530387	0.041392	-1.82732	7.02681e-18	diacylglycerol O-acyltransferase 1
Smp_127380.1	-0.118401	0.713988	-0.651614	0.000173368	trafficking kinesin binding protein 1
Smp_127460.1	0.102056	0.792282	-3.54068	6.93899e-63	hypothetical protein
Smp_127500.1	0.464256	0.213403	-1.20728	2.96881e-06	hypothetical protein
Smp_127510.1	-0.218403	0.354032	-0.982034	3.51037e-11	myosin XV
Smp_127520.1	-0.15182	0.604377	0.960872	1.6823e-08	regulator of G protein signaling
Smp_127600.1	-0.514305	0.00716643	1.04376	7.91025e-11	cyclin y
Smp_127650.1	-0.177	0.646584	0.691196	0.00196523	Secretory carrier associated membrane protein 2
Smp_127660.1	0.371867	0.222635	-0.703075	0.000928927	hypothetical protein
Smp_127690.1	-0.177598	0.80024	1.7321	1.56976e-06	hypothetical protein
Smp_127730.1	-0.0318712	0.950602	-1.0844	1.26678e-07	ATP citrate synthase
Smp_127740.1	0.17978	0.673952	-1.31121	1.18813e-08	disintegrin and metalloproteinase
Smp_127750.1	-0.00972414	0.988858	-0.922713	2.88648e-05	kelch domain containing protein 9
Smp_127770.1	0.472697	0.306009	-0.956877	0.00225058	ras GTP exchange factor
Smp_127790.1	0.515709	0.356111	-2.41088	1.74658e-08	hypothetical protein
Smp_127800.1	-0.231466	0.753732	-1.76807	4.78506e-06	histone lysine N methyltransferase SETDB
Smp_127810.1	-0.3562	0.242688	-0.994777	1.4042e-06	cell adhesion molecule:down regulated by
Smp_127830.1	0.0452393	0.933329	0.937927	4.35482e-05	actin protein ARP2:3 complex subunit
Smp_127870.1	-0.366728	0.54639	-2.13391	2.51572e-09	neurotrimin (hnt)
Smp_127930.1	0.509726	0.111194	-2.47577	4.90177e-25	hypothetical protein
Smp_128010.1	-0.292435	0.688727	-1.1558	0.00381338	hypothetical protein
Smp_128120.1	-0.0639964	0.897353	-0.638865	0.00494478	protein polybromo 1
Smp_128140.1	0.0491623	0.971996	-1.55465	0.00454336	ATP dependent DNA helicase HFM1
Smp_128150.1	0.0148045	0.972245	1.06908	1.67671e-10	oxysterol binding protein 1
Smp_128190.1	0.278601	0.383275	-1.18079	5.9067e-09	hypothetical protein
Smp_128360.1	-0.267294	0.419622	0.707863	0.000890496	NADP dependent malic enzyme
Smp_128380.1	0.186594	0.740899	-3.29855	9.9414e-29	glutamate synthase
Smp_128440.1	-0.394417	0.103442	-0.894378	3.56562e-07	run and fyve domain containing protein
Smp_128460.1	0.122909	0.822043	-1.36017	4.3609e-07	cation transporting atpase worm
Smp_128470.1	0.164414	0.734869	-0.898788	0.000713725	cation transporting atpase worm
Smp_128480.1	-0.149811	0.694185	-0.922353	1.01798e-05	protein Kinase C family member (pkc 2)
Smp_128490.1	-0.193849	0.450278	-1.09421	1.5875e-12	syntaxin binding protein 5
Smp_128610.1	0.414685	0.0973415	0.851935	7.27035e-06	cytochrome c oxidase subunit IV
Smp_128680.1	-0.425344	0.164744	0.920908	2.50186e-05	sn1 specific diacylglycerol lipase beta
Smp_128690.1	-0.306761	0.16468	0.709015	7.07628e-06	glycine dehydrogenase (decarboxylating)
Smp_128730.1	0.0998889	0.779816	-0.64788	0.000356708	protein transport protein Sec24A
Smp_128750.1	-0.288783	0.551512	-2.79051	3.85694e-22	myosin light chain kinase
Smp_128770.1	0.0614267	0.837085	0.958511	8.69236e-11	ubiquitin specific peptidase 4 (C19 family)
Smp_128820.1	-0.0829993	0.939258	-1.83405	2.1593e-05	hypothetical protein
Smp_128830.1	0.082134	0.934263	-1.94648	1.26007e-06	hypothetical protein
Smp_128840.1	0.0373847	0.93241	0.608558	0.000808783	DNA directed RNA polymerase II
Smp_128890.2	-0.0747659	0.857563	-0.635741	0.00150813	helicase
Smp_128920.1	-0.132884	0.847076	1.71786	1.06672e-06	spectrin beta chain
Smp_128930.1	0.392116	0.346535	1.54618	5.8918e-08	spectrin beta chain
Smp_128970.1	0.314258	0.189016	-0.709351	1.9958e-05	inhibitor of growth protein 3
Smp_129010.1	0.229287	0.74051	-1.44696	8.91448e-05	hypothetical protein
Smp_129050.1	-0.134809	0.668527	2.0188	4.16715e-29	dynamin 1
Smp_129130.1	-0.116697	0.689425	0.730466	8.0925e-06	ATP dependent DNA helicase Q5
Smp_129210.1	0.0803049	0.771241	1.39259	7.20927e-22	tyrosyl tRNA synthetase
Smp_129260.1	-0.0591324	0.847076	-0.717815	7.99962e-07	poly (ADP ribose) polymerase
Smp_129380.1	-0.201094	0.693956	1.96222	8.00564e-14	K+ voltage gated channel subfamily A (Shaker)
Smp_129420.1	0.0276659	0.952662	0.881628	5.3719e-06	28S ribosomal protein S11, mitochondrial
Smp_129430.1	0.0435376	0.922556	-0.862116	4.31882e-06	myocyte specific enhancer factor 2a
Smp_129450.1	0.150292	0.702966	0.739178	0.000882997	glucose 6 phosphatase 3
Smp_129520.1	-0.0511195	0.892072	1.99311	4.73426e-29	hypothetical protein
Smp_129590.1	-0.376858	0.047175	0.605827	4.47597e-05	RNA polymerase II associated protein 1
Smp_129610.1	0.400109	0.206736	1.49511	6.19386e-11	malate dehydrogenase
Smp_129640.1	-0.12709	0.689315	-1.72444	1.76899e-24	FERM RhoGEF and pleckstrin domain containing protein
Smp_129730.1	0.497432	0.599941	-3.33609	5.69221e-05	hypothetical protein
Smp_129760.1	-0.1291	0.826733	0.969066	0.00130057	U6 snRNA associated Sm protein LSm5
Smp_129770.1	-0.25346	0.210939	1.17423	4.51788e-17	KN motif and ankyrin repeat domain containing protein
Smp_129840.1	-0.0610338	0.900855	-2.30276	5.45603e-25	hypothetical protein
Smp_129900.1	0.0699298	0.900283	-4.28131	1.11243e-61	sodium and chloride dependent GABA transporter
Smp_129950.1	0.117097	0.798421	-1.13332	4.84683e-07	RNA binding protein 12
Smp_129960.1	0.40926	0.30212	7.13856	1.56435e-87	hypothetical protein
Smp_129980.1	-0.33336	0.379356	-1.21652	3.29306e-07	hypothetical protein
Smp_130010.1	0.0948214	0.849459	-2.39776	3.03493e-22	hypothetical protein
Smp_130020.1	0.261264	0.627896	-2.53436	1.96256e-16	hypothetical protein
Smp_130030.1	-0.214941	0.358847	1.04649	9.07251e-12	protein FAM91A1
Smp_130080.1	0.0994157	0.832097	-2.79865	2.46839e-30	ankyrin repeat domain containing protein 45
Smp_130220.1	-0.142084	0.617798	0.772409	2.07313e-06	hypothetical protein
Smp_130230.1	0.0430087	0.912872	0.881817	2.04936e-07	Ras C3 botulinum toxin substrate 1
Smp_130300.1	-0.28225	0.380288	-0.631583	0.00248255	Na+:K+ ATPase alpha subunit
Smp_130350.1	-0.531827	0.216927	-1.00924	0.000738896	palmitoyltransferase ZDHHC24
Smp_130420.1	0.499985	0.329367	-1.47918	2.72817e-05	Dynein intermediate chain
Smp_130440.1	-0.116255	0.719052	-0.671424	0.000101315	protein MICAL 3
Smp_130490.1	0.48755	0.188979	1.49517	2.24828e-08	cystinosin protein
Smp_130580.1	0.215219	0.559472	-1.65333	6.09967e-15	disabled 2
Smp_130600.1	0.122031	0.632308	-0.588527	5.71928e-05	ariadne ubiquitin conjugating enzyme
Smp_130620.1	0.298451	0.180356	-1.90951	4.03897e-37	hypothetical protein
Smp_130790.2	-0.0901531	0.730395	0.844835	1.20275e-09	eukaryotic release factor 3 (erfs)
Smp_130850.1	-0.10204	0.814688	1.18039	1.26404e-07	40s ribosomal protein s15
Smp_130930.1	0.633257	0.117752	1.69562	7.31247e-06	multiple C2 and transmembrane domain containing protein
Smp_130940.1	0.0934351	0.824394	1.45278	6.82558e-12	bet1
Smp_130950.1	-0.0308149	0.93241	-1.33657	1.01903e-20	DNA double strand break repair rad50 ATPase
Smp_131020.1	0.534357	0.173072	-2.32863	3.59222e-14	transmembrane and TPR repeat containing protein
Smp_131050.1	-0.281887	0.515953	-2.07959	3.43597e-17	cAMP dependent protein kinase R2
Smp_131060.1	0.3572	0.570847	1.81011	5.06294e-06	hypothetical protein
Smp_131080.1	-0.0128256	0.992229	-2.56497	8.27157e-10	hypothetical protein
Smp_131230.1	0.0946107	0.870701	-1.51766	1.02996e-08	F box:WD repeat containing protein 10
Smp_131260.1	-0.468478	0.459717	-1.14488	0.00325394	pangolin
Smp_131460.1	-0.043117	0.901857	0.626258	7.46021e-05	bestrophin 3
Smp_131500.1	0.302232	0.409117	-1.65066	6.66052e-13	Transmembrane protein 60
Smp_131570.1	-0.198754	0.632308	-1.02623	1.11987e-05	ubiquitin carboxyl terminal hydrolase
Smp_131620.1	0.622325	0.180613	-2.80175	1.78635e-16	hypothetical protein
Smp_131630.1	-0.310247	0.265586	2.53413	6.33222e-35	testis expressed protein 14 / STK
Smp_131660.1	0.479753	0.116582	1.17447	2.87435e-07	COP9 signalosome complex subunit 5
Smp_131670.1	0.365169	0.419846	-1.21376	1.98018e-05	meiotic recombination protein SPO11
Smp_131700.1	-0.125464	0.81339	-1.02231	8.34618e-05	protein kinase c epsilon type
Smp_131810.1	0.449183	0.0463916	-0.923354	1.62168e-07	GDP fucose protein O fucosyltransferase 2
Smp_131840.1	0.0459588	0.900283	-1.0806	1.71516e-11	25 kDa integral membrane protein
Smp_131870.1	-0.260825	0.434987	0.973036	5.42751e-06	syntaxin binding protein 1
Smp_131890.1	-0.0357012	0.931868	-0.701623	2.8679e-05	sodium:chloride dependent transporter
Smp_131900.1	0.00175106	1	1.43427	1.55235e-08	Rab11 family interacting protein 4
Smp_131940.1	-0.0756385	0.839447	-1.10302	4.32671e-10	protein patched
Smp_132020.1	0.0616079	0.900283	1.92157	2.34368e-16	cell division cycle 20 protein 1 cofactor
Smp_132030.1	0.245331	0.331546	0.764638	4.89712e-06	dna directed rna polymerases i ii, and iii
Smp_132070.1	0.0467671	0.929656	-2.59054	3.8294e-31	nAChR subunit
Smp_132120.1	0.406394	0.0880777	0.598022	0.00117578	hypothetical protein
Smp_132150.1	0.143383	0.746661	-0.936221	5.84468e-05	hypothetical protein
Smp_132160.1	-0.0581125	0.921652	-1.02605	3.7723e-05	hypothetical protein
Smp_132180.1	-0.264439	0.417783	1.04132	7.07519e-07	hypothetical protein
Smp_132240.1	-0.200869	0.536976	0.644086	0.00120479	rhotekin
Smp_132260.1	0.17421	0.569934	1.321	1.15686e-12	serine:threonine protein kinase
Smp_132300.1	0.257971	0.401948	1.12638	2.09052e-08	kinesin protein KIF3A like
Smp_132320.1	-0.154293	0.641537	-0.816936	8.85115e-06	protocadherin gamma a4
Smp_132350.1	-0.294614	0.164744	0.807884	1.00106e-07	nucleolar complex protein 3
Smp_132440.2	0.171125	0.745543	-2.1173	3.58722e-14	hypothetical protein
Smp_132570.1	-0.346675	0.315227	0.726289	0.00153333	choline:ethanolamine kinase
Smp_132610.1	-0.326087	0.339985	-2.063	4.00289e-21	hypothetical protein
Smp_132640.1	-0.131068	0.760644	-0.825644	0.000183455	CDP-diacylglycerol--inositol 3-phosphatidyltransferase
Smp_132660.1	0.0659721	0.900855	3.07522	1.46952e-31	guanine nucleotide exchange factor
Smp_132670.1	-0.146597	0.822149	-2.82465	8.1346e-19	myosin regulatory light chain 2 smooth muscle
Smp_132690.1	0.214205	0.453627	0.649099	0.000387196	RuvB protein 2
Smp_132740.1	0.464125	0.0246418	-0.98196	2.76324e-09	fatty acid desaturase 2
Smp_132770.1	-0.160937	0.646584	1.35553	1.27627e-11	E3 ubiquitin protein ligase RNF19
Smp_132850.2	-0.128962	0.681189	1.43094	4.15729e-16	1 acylglycerophosphocholine O acyltransferase
Smp_132900.1	0.0485522	0.925031	-1.19852	1.42269e-08	myo inositol monophosphatase
Smp_132930.1	0.135918	0.771948	1.69726	1.95429e-12	cubilin
Smp_133020.1	-0.222258	0.452758	1.40577	1.48455e-14	p38 MAP kinase MPK2 protein
Smp_133050.1	0.0151233	0.969203	-1.06052	1.48572e-12	hypothetical protein
Smp_133150.1	0.0660124	0.848195	0.762069	4.90878e-06	oligomeric golgi complex subunit 5
Smp_133170.1	0.495394	0.184406	-1.85134	3.64097e-11	vasohibin protein
Smp_133210.1	-0.382764	0.243383	-2.58219	6.51994e-26	lysosomal alpha glucosidase
Smp_133280.1	-0.0489193	0.885604	0.789907	5.65754e-07	arginyl tRNA synthetase, cytoplasmic
Smp_133310.1	-0.132888	0.760594	1.50071	1.62826e-10	hypothetical protein
Smp_133320.1	-0.367896	0.232106	-0.913386	1.40045e-05	CCR4 NOT transcription complex subunit 1
Smp_133350.1	-0.269199	0.242167	1.15687	7.0819e-13	nucleolar gtp binding protein
Smp_133440.1	-0.353106	0.136742	1.37179	8.02395e-16	hypothetical protein
Smp_133520.1	-0.155338	0.805862	-1.14902	0.000372241	forkhead box protein j1
Smp_133570.1	-0.0691851	0.895116	-4.13772	1.61945e-53	hypothetical protein
Smp_133600.1	0.198196	0.498136	-3.60146	4.1347e-84	hypothetical protein
Smp_133620.1	-0.134002	0.689425	-0.71403	8.41876e-05	E3 ubiquitin protein ligase LRSAM1
Smp_133710.1	-0.115845	0.727875	1.15233	1.66087e-10	hypothetical protein
Smp_133800.1	0.0417859	0.971996	-2.05122	1.34805e-05	hypothetical protein
Smp_133880.1	0.304083	0.459342	-2.36424	3.59241e-20	cd109 antigen
Smp_133940.1	0.237756	0.233144	1.25985	1.87224e-19	ww domain binding protein 4
Smp_133980.1	0.203228	0.714836	-1.55436	1.9689e-07	hypothetical protein
Smp_134010.1	0.179318	0.487602	1.04156	7.12449e-11	zinc finger protein ZPR1
Smp_134030.1	-0.00549834	0.996419	-2.19689	4.77331e-15	hypothetical protein
Smp_134050.1	-0.275124	0.262851	0.894277	1.69705e-07	voltage dependent calcium channel subunit
Smp_134060.1	-0.00461227	0.994521	0.923399	4.05595e-07	WD repeat and SOF domain containing protein 1
Smp_134080.1	-0.122524	0.709724	-1.14087	4.70795e-11	sodium:myo inositol cotransporter
Smp_134140.1	-0.0925412	0.811078	-2.85958	1.2029e-48	cAMP specific 3',5' cyclic phosphodiesterase 4D
Smp_134210.1	-0.0425973	0.918796	-2.64551	8.96319e-34	peptidase inhibitor 16
Smp_134260.1	0.159705	0.723766	-1.34718	1.99168e-06	mitogen activated protein kinase 15
Smp_134290.1	-0.398606	0.0746897	1.04083	9.12739e-10	ralbp1 associated eps domain containing protein
Smp_134300.1	-0.198204	0.515953	1.35002	1.05704e-12	beta N acetylhexosaminidase
Smp_134360.1	-0.249286	0.450278	-0.66464	0.00144358	cdk5 and abl1 enzyme substrate 1
Smp_134420.1	-0.365021	0.469897	1.16441	0.000344982	mrna turnover protein 4
Smp_134440.2	-0.144964	0.486088	0.665003	2.53909e-07	NADP dependent malic enzyme, mitochondrial
Smp_134470.1	0.0147291	0.980756	-0.853617	0.000598148	calmodulin
Smp_134480.1	0.0233573	0.95177	1.25211	4.1255e-15	hypothetical protein
Smp_134590.1	0.228335	0.450757	1.89212	4.81759e-22	unc 13 (munc13)
Smp_134600.1	-0.0789427	0.949236	2.04884	7.72959e-05	hypothetical protein
Smp_134660.1	0.455548	0.0067893	-0.918576	1.20803e-10	radial spoke head protein 4 A
Smp_134700.1	0.134366	0.854201	-1.46732	8.34618e-05	hypothetical protein
Smp_134720.1	-0.269653	0.406023	-1.95882	1.96926e-22	hypothetical protein
Smp_134750.1	0.512521	0.383275	-1.93855	4.99775e-07	hypothetical protein
Smp_134780.1	-0.352604	0.148867	0.872362	6.8036e-07	RING finger protein 103
Smp_134810.1	-0.218064	0.669893	1.7564	1.38248e-09	phosphatidylinositide phosphatase SAC2
Smp_134830.1	-1.0258	0.238661	1.89376	0.00254576	phosphatidylinositide phosphatase SAC2
Smp_134840.1	-0.226872	0.665722	1.89082	2.93463e-10	hypothetical protein
Smp_134850.1	0.269092	0.449206	-0.774667	0.000448597	structural maintenance of chromosomes protein 3
Smp_134880.1	-0.157878	0.536974	-0.773559	2.59698e-07	snurportin 1
Smp_134890.1	-0.124478	0.752829	-1.5857	9.87763e-15	ATP binding cassette sub family B
Smp_134910.1	-0.213408	0.665722	-1.57296	4.13974e-09	serine:threonine protein kinase
Smp_134940.1	-0.0563023	0.843667	1.18444	1.37815e-17	hypothetical protein
Smp_134950.1	0.15527	0.609186	-0.591108	0.000731464	Centrin 1
Smp_134980.1	-0.430009	0.175027	-1.20687	4.4968e-08	oxalate:formate antiporter
Smp_134990.1	-0.221917	0.74832	-1.13706	0.00196427	oxalate:formate antiporter
Smp_135010.1	0.0326592	0.953275	-0.969531	2.36217e-05	oxalate:formate antiporter
Smp_135020.1	0.397517	0.0975291	0.811329	9.45478e-06	oxalate:formate antiporter
Smp_135080.1	0.124579	0.70284	0.845886	3.43924e-06	microtubule associated protein 1A
Smp_135120.1	0.0914334	0.794569	1.0155	8.72366e-09	ribosome biogenesis protein bop1
Smp_135140.1	0.00796033	0.990561	-1.78521	1.78066e-17	high voltage activated calcium channel beta subunit CavB1
Smp_135170.1	0.193014	0.42584	-0.950597	3.46875e-10	hypothetical protein
Smp_135180.1	-0.0531148	0.964789	-1.56166	0.00180098	FERM RhoGEF and pleckstrin domain containing protein
Smp_135190.1	0.136334	0.767228	-2.46121	4.153e-26	FERM RhoGEF and pleckstrin domain containing protein
Smp_135210.1	-0.484276	0.0734995	-1.99144	1.01742e-24	Multiple epidermal growth factor domains
Smp_135220.1	0.319813	0.206551	-1.92799	3.59581e-29	tectonic 1
Smp_135270.1	0.0736068	0.80753	2.75277	7.76191e-64	hypothetical protein
Smp_135280.1	-0.190624	0.615443	-0.676385	0.0018785	brefeldin A inhibited guanine
Smp_135290.1	-0.337941	0.238803	-1.27651	4.53693e-11	macrophage expressed gene 1 protein
Smp_135300.1	0.399236	0.448256	-1.52878	2.18027e-06	hypothetical protein
Smp_135350.1	0.46238	0.244943	-2.17694	1.01389e-15	Kinectin (Kinesin receptor) (CG 1 antigen)
Smp_135390.1	0.215227	0.613669	-1.4301	2.26426e-09	hypothetical protein
Smp_135420.1	-0.188067	0.617646	-1.50448	7.87602e-13	hypothetical protein
Smp_135460.1	-0.26438	0.618471	-1.13379	0.000185552	bifunctional dihydrofolate reductase thymidylate
Smp_135470.1	-0.155151	0.868402	-1.44855	0.000861283	carbonic anhydrase
Smp_135490.1	-0.194593	0.826533	-3.11517	1.53787e-12	multidrug and toxin extrusion protein 1
Smp_135500.1	0.560484	0.00646792	-5.67132	4.27461e-163	cGMP dependent 3',5' cyclic phosphodiesterase
Smp_135510.1	-0.473423	0.111194	-1.08244	3.68945e-07	n acetylated alpha linked acidic dipeptidase 2
Smp_135530.1	0.256698	0.450278	-0.981254	2.66545e-06	leishmanolysin peptidase
Smp_135560.1	-0.966612	0.189857	-2.8477	2.66682e-08	collagen alpha 2(I) chain
Smp_135570.1	-0.0576546	0.87666	0.664445	0.000132506	Actin protein 6
Smp_135580.1	0.720564	0.0819534	-2.39359	8.76161e-12	hypothetical protein
Smp_135590.1	0.413751	0.668587	-2.44316	0.000252724	hypothetical protein
Smp_135600.1	0.216781	0.651722	-2.27879	1.17318e-16	zinc finger protein
Smp_135720.1	-0.46332	0.0951339	-0.608944	0.00311347	biogenesis of lysosome organelles
Smp_135740.1	0.181836	0.513541	0.810383	2.15883e-06	splicing factor 3B subunit 5
Smp_135770.1	-0.203288	0.496405	0.990953	4.47064e-08	zinc finger protein
Smp_135830.1	0.374569	0.0516547	0.82768	5.21028e-08	hypothetical protein
Smp_135890.1	0.973824	0.256111	-2.05659	0.000432861	hypothetical protein
Smp_135910.1	-0.532797	0.00777295	-0.61647	0.000209377	DNA excision repair protein ERCC 6
Smp_135920.1	0.569902	0.127547	-1.72	1.5685e-09	centrosomal protein of 164 kDa
Smp_135930.1	0.496127	0.0436719	-1.30913	2.36836e-11	zinc finger MYND domain containing protein
Smp_135960.1	0.399743	0.0589929	0.773401	3.18742e-06	transmembrane protein 11
Smp_135970.1	0.552268	0.335221	-2.40479	9.25944e-06	calcium binding protein cml; calcium binding protein (cabp)
Smp_135990.1	-0.13863	0.839959	-1.65761	1.90745e-05	hypothetical protein
Smp_136000.1	0.551185	0.143854	-2.93466	7.71417e-23	hypothetical protein
Smp_136050.1	0.880067	0.167887	-2.74381	5.05574e-08	leucine rich repeat containing protein
Smp_136110.1	0.170049	0.763058	-1.49889	2.50181e-07	leucine rich repeat containing protein 68
Smp_136160.2	-0.259313	0.448144	-1.21156	4.15629e-09	hypothetical protein
Smp_136190.1	0.590304	0.0662804	-1.11664	2.29532e-05	hypothetical protein
Smp_136200.1	-1.19116	0.0715183	-1.66655	0.00229164	hypothetical protein
Smp_136210.1	0.160274	0.589814	0.683674	0.000109207	WD repeat containing protein 63
Smp_136270.1	-0.32012	0.193629	1.08948	1.65883e-10	2 oxoglutarate and iron dependent oxygenase
Smp_136310.1	-0.510937	0.078628	-1.80687	3.92982e-18	sodium bile acid cotransporter
Smp_136330.1	0.323886	0.232106	1.06672	3.11858e-08	liprin alpha 2
Smp_136340.1	0.669296	0.294654	-2.36378	1.44601e-07	serine:threonine protein kinase tao1 a
Smp_136350.1	0.00329569	0.999109	0.969204	0.000659552	ribonuclease P:MRP protein subunit POP5
Smp_136360.1	0.000534785	1	0.830716	3.59045e-08	DNA cross link repair 1A protein
Smp_136400.1	-0.237377	0.456351	-0.784172	4.98879e-05	cytochrome b 561
Smp_136410.1	-0.206289	0.812366	-1.27731	0.00327443	cytoplasmic polyadenylation element binding
Smp_136430.1	0.550631	0.186974	4.63482	1.03627e-38	hypothetical protein
Smp_136460.1	0.100209	0.862287	-1.06382	8.80799e-05	hypothetical protein
Smp_136540.1	0.286281	0.370753	3.23953	1.03188e-42	DNAJ
Smp_136550.1	0.0837625	0.788331	-0.901819	4.64922e-09	tyrosine protein kinase transmembrane receptor
Smp_136640.1	-0.594253	0.322193	1.29443	0.00205405	programmed cell death protein
Smp_136730.1	0.405196	0.307624	0.846658	0.00350623	cathepsin d (lysosomal aspartyl protease)
Smp_136760.1	-0.255307	0.845812	-3.53399	3.47402e-07	hypothetical protein (Sm-npp-15
Smp_136800.1	0.11982	0.794569	-0.903127	7.17316e-05	phosphatidylinositol transfer protein
Smp_136850.2	0.27836	0.442947	-2.43647	1.08097e-15	Centrin 1
Smp_136870.1	0.459999	0.784886	-3.30797	0.000120609	ER6 protein
Smp_136950.1	0.159126	0.691534	0.885355	9.21811e-05	hypothetical protein
Smp_136980.1	0.6015	0.0816457	1.12288	2.99622e-05	protein rogdi
Smp_137000.1	-0.145607	0.61595	1.20653	5.55515e-13	solute carrier family 25 0
Smp_137090.1	-0.169691	0.532249	0.738214	7.36064e-06	BRCA1 associated RING domain protein 1
Smp_137110.1	0.0299851	0.943782	-0.610751	0.000553105	hypothetical protein
Smp_137170.1	0.00523687	0.994233	-2.22904	4.83173e-31	plasma membrane calcium transporting ATPase
Smp_137200.1	0.147185	0.734869	-0.761357	0.000983222	chondroitin sulfate proteoglycan 4
Smp_137230.1	0.0229645	0.962604	1.43313	5.54913e-12	kinesin protein KIF21A like
Smp_137240.1	-0.233965	0.370753	0.742379	1.17043e-05	phosphatidylserine receptor
Smp_137330.1	-0.0502957	0.900283	1.03378	2.24965e-08	serine dehydratase
Smp_137370.1	0.120727	0.795615	-1.12393	2.66545e-06	cyclin dependent kinase 16
Smp_137390.1	-0.208027	0.349592	0.762122	1.92379e-07	histone RNA hairpin binding protein HBP
Smp_137410.1	-0.0342376	0.94347	0.778296	0.00011619	calpain A
Smp_137420.1	0.561203	0.225816	-1.55603	5.55192e-06	hypothetical protein
Smp_137520.1	0.0281111	0.978521	-1.66306	3.1757e-05	threonine dehydratase:deaminase
Smp_137540.1	-0.307935	0.147229	1.2283	2.68141e-15	apoptosis inducing factor 1, mitochondrial
Smp_137550.1	0.224569	0.428318	2.61805	1.07181e-38	dynein heavy chain
Smp_137580.1	0.0358682	0.914975	-0.768475	7.33117e-08	helicase ski2w
Smp_137600.1	0.118983	0.71964	0.79588	1.30685e-05	hypothetical protein
Smp_137610.1	-0.0684939	0.910575	-1.63156	1.12908e-09	focal adhesion kinase 1
Smp_137660.1	0.13937	0.647178	1.60618	1.51946e-19	kinesin protein KIF20A
Smp_137710.1	-0.0745385	0.807067	0.652762	2.2326e-05	major facilitator superfamily domain containing protein
Smp_137740.1	0.518932	0.0709672	1.12303	1.86774e-06	alpha(13)fucosyltransferase
Smp_137760.1	-0.0712598	0.908131	-0.915953	0.00113707	BAH and coiled coil domain containing protein 1
Smp_137800.1	-0.2694	0.376618	0.599222	0.00242415	ATPase family AAA domain containing protein 5
Smp_137830.1	-0.185264	0.462588	0.929489	2.45681e-09	hypothetical protein
Smp_137840.1	0.197606	0.637345	0.755812	0.00227061	hypothetical protein
Smp_137910.1	0.305879	0.289988	-2.88563	1.09161e-51	tight junction protein 3 (zona occludens 3)
Smp_137920.1	0.202306	0.429193	1.69797	1.53604e-24	chloride intracellular channel 4
Smp_137930.1	0.198857	0.722413	-2.07958	4.23376e-12	hypothetical protein
Smp_137950.2	-0.000735045	1	-1.30061	1.84901e-15	leucine rich repeat containing protein 56
Smp_137960.1	0.522644	0.0662804	1.80437	8.68048e-16	hypothetical protein
Smp_138040.1	0.0768745	0.879403	1.0298	1.6867e-05	hypothetical protein
Smp_138100.1	-0.284805	0.391711	0.901786	3.24754e-05	hypothetical protein
Smp_138120.1	0.0707489	0.906096	-1.28023	1.59158e-06	Bardet Biedl syndrome 7 protein
Smp_138160.1	0.0185911	0.966631	1.17572	7.72373e-11	hypothetical protein
Smp_138170.1	-0.232005	0.444808	1.22001	1.96758e-10	hypothetical protein
Smp_138210.1	-0.436328	0.359465	-2.11302	4.38755e-12	hypothetical protein
Smp_138260.1	0.300506	0.689315	-1.89892	5.03226e-06	hypothetical protein
Smp_138280.1	0.200821	0.502096	0.970625	1.64434e-07	hypothetical protein
Smp_138290.1	0.50893	0.3686	-4.61767	3.52537e-28	hypothetical protein
Smp_138300.1	0.347114	0.15822	-1.45502	2.2287e-16	hypothetical protein
Smp_138320.1	-0.550514	0.0295729	-0.821993	3.51074e-05	hypothetical protein
Smp_138330.1	0.478187	0.188512	-2.63239	2.77606e-20	tetraspanin
Smp_138400.1	-0.0675128	0.901889	-0.715853	0.00393967	hypothetical protein
Smp_138470.1	0.0976289	0.734869	-0.705983	2.69191e-06	hypothetical protein
Smp_138490.1	-0.161536	0.85396	-1.81335	2.6258e-05	Bardet Biedl syndrome 5
Smp_138510.1	-0.11417	0.826832	-1.17242	1.5662e-05	hypothetical protein
Smp_138590.1	-0.193622	0.497845	0.696107	8.20529e-05	HMG-CoA reductase
Smp_138620.1	-0.228143	0.684968	-1.29052	2.03469e-05	microtubule actin cross linking factor 1
Smp_138670.1	0.182307	0.53011	1.11599	2.89033e-10	39S ribosomal protein L19
Smp_138750.1	0.446062	0.0880361	-1.64012	1.17108e-16	alpha fucosyltransferase m/k/j/i
Smp_138840.1	-0.0752429	0.876875	-0.793609	0.000296553	syntaxin
Smp_138850.1	0.378328	0.53044	-1.7738	4.36864e-06	SH2 domain containing protein 4A
Smp_138900.1	-0.556513	0.275166	-4.23378	3.18599e-32	hypothetical protein
Smp_138910.1	-0.303961	0.43896	-3.16918	1.17692e-38	hypothetical protein
Smp_138930.2	0.0474299	0.91047	1.22278	1.43008e-10	glutamyl tRNA synthetase cytoplasmic
Smp_138940.1	0.417367	0.282146	-2.36146	8.59045e-20	ubiquitin protein ligase BRE1
Smp_138950.1	0.0514201	0.934545	-2.44021	2.31365e-21	C2 domain containing protein 3
Smp_139010.1	0.213146	0.424924	0.887391	2.50366e-07	hypothetical protein
Smp_139090.1	-0.356625	0.254255	1.208	3.61805e-08	DENN domain containing protein 5B
Smp_139100.2	-0.406685	0.168744	-2.67997	2.83728e-39	hypothetical protein
Smp_139240.1	0.379111	0.602305	-1.90579	7.18484e-06	cathepsin S (C01 family)
Smp_139310.1	0.211922	0.584295	-2.26382	8.2088e-22	spermatogenesis associated protein 7
Smp_139340.1	-0.107999	0.826733	1.99969	5.99786e-15	hypothetical protein
Smp_139500.1	0.388303	0.206551	0.939639	1.52874e-05	hypothetical protein
Smp_139520.1	0.100082	0.737783	-0.809246	3.11194e-07	eps8 protein
Smp_139580.1	0.186379	0.505521	1.57825	9.56471e-20	hypothetical protein
Smp_139610.1	0.236697	0.332867	0.936685	1.03594e-08	hypothetical protein
Smp_139650.1	-0.176463	0.618673	0.967545	2.56552e-06	hypothetical protein
Smp_139710.1	0.331336	0.469495	-1.93486	3.42699e-11	daz interacting protein 1
Smp_139740.1	-0.397125	0.406731	-1.05271	0.000554152	signal induced proliferation associated 1
Smp_139750.1	-0.684034	0.085124	-1.1075	0.000276526	signal induced proliferation associated 1
Smp_139770.1	-0.100364	0.856461	-2.04691	1.91257e-14	hypothetical protein
Smp_139810.1	0.353184	0.467563	-0.895799	0.00310492	coiled coil domain containing protein 39
Smp_139840.1	-0.26698	0.259566	1.84521	5.3406e-29	kunitz type protease inhibitor 2
Smp_139850.1	-0.129688	0.855316	-2.07656	6.61595e-09	glucan 1,6 alpha glucosidase
Smp_139970.1	-0.662005	0.136746	-2.03304	6.27376e-10	Calmodulin 4 (Calcium binding protein Dd112)
Smp_140030.1	0.501998	0.100669	-1.62735	2.5982e-12	intraflagellar transport 74
Smp_140040.1	-0.028632	0.968471	-1.63724	1.09841e-08	Ca(2+):calmodulin responsive adenylate cyclase
Smp_140050.1	0.132449	0.851089	-2.5416	3.61179e-13	CCAAT box DNA binding protein subunit B
Smp_140060.1	0.30526	0.486088	-2.1581	6.92615e-16	Ca(2+):calmodulin responsive adenylate cyclase
Smp_140070.1	0.216842	0.826733	-1.87974	0.000119463	hypothetical protein
Smp_140120.1	-0.080593	0.880097	-0.959998	7.41629e-05	hypothetical protein
Smp_140160.1	0.142567	0.903884	-2.29829	1.69358e-05	hypothetical protein
Smp_140180.1	0.0799834	0.872305	2.45193	4.18011e-24	transmembrane emp24 domain containing protein 7
Smp_140200.1	-0.0991797	0.824972	-0.990421	2.88907e-06	flowering locus c variant
Smp_140220.1	0.0811141	0.94296	-1.59341	0.000890671	centrosomal protein of 78 kda
Smp_140230.1	0.306435	0.4956	-1.50696	4.00349e-08	centrosomal protein of 78 kda
Smp_140270.1	0.291782	0.425772	-2.33498	1.30365e-25	carbonyl reductase 1
Smp_140310.1	-0.169419	0.785225	-2.03742	4.36009e-10	paxillin
Smp_140320.1	-0.0862111	0.882647	-2.41963	3.17968e-18	paxillin
Smp_140330.1	0.166359	0.483469	1.63277	5.52135e-28	epsin 4:enthoprotin
Smp_140370.1	0.0195368	0.977992	-2.03733	2.36713e-14	hypothetical protein
Smp_140400.1	-0.033326	0.920764	-0.77606	2.26084e-08	male specific lethal 3 1
Smp_140410.1	0.0357464	0.945504	-1.28824	8.41583e-09	MAGUK p55 subfamily
Smp_140430.1	0.225179	0.569949	-0.792128	0.00054649	adenosine deaminase
Smp_140440.1	-0.256412	0.36193	0.667525	0.00033418	vacuolar fusion protein MON1 A
Smp_140460.1	0.730503	0.129793	4.68676	1.02528e-33	hypothetical protein
Smp_140490.1	-0.236711	0.31005	-0.71408	2.90174e-06	protein kinase C and casein kinase substrate
Smp_140500.1	0.482918	0.0877556	-1.32806	1.6393e-10	Paramyosin (Allergen Blo t 11)
Smp_140520.2	0.0787655	0.806368	-1.2226	3.77538e-15	ankyrin repeat domain containing protein 50
Smp_140560.1	0.2204	0.572951	-1.59587	9.81162e-13	TLC domain containing protein 2
Smp_140570.1	0.265548	0.651722	-1.31149	7.40533e-05	stAR lipid transfer protein 9
Smp_140610.1	-0.445772	0.107557	-2.35957	4.25565e-32	iron:zinc purple acid phosphatase protein
Smp_140650.1	0.457492	0.180349	-3.11735	7.70796e-31	hypothetical protein
Smp_140660.1	0.353603	0.347846	1.27172	2.37094e-06	centrosomal protein of 135 kda
Smp_140670.1	0.28246	0.500523	1.61988	1.52373e-07	centrosomal protein of 135 kda
Smp_140680.1	0.462431	0.127045	0.864314	0.000136738	endothelial differentiation factor 1
Smp_140690.1	-0.309423	0.164816	0.938555	2.4792e-09	DNA directed RNA polymerase I subunit RPA2
Smp_140740.1	-0.746457	0.195748	2.62722	5.82642e-10	hypothetical protein
Smp_140760.1	-0.0997773	0.781625	-0.799413	8.42602e-06	hypothetical protein
Smp_140780.1	-0.713958	0.283715	-2.23961	2.82051e-07	hypothetical protein
Smp_140800.1	-0.511	0.0246418	-1.9706	2.63582e-29	neurogenic locus notch protein 2
Smp_140820.1	0.165365	0.745658	-1.48001	3.47189e-08	hypothetical protein
Smp_140840.1	0.034529	0.929581	1.3807	2.85356e-17	inositol 1,4,5 trisphosphate 3 kinase B
Smp_140880.1	-0.277317	0.839215	-5.40324	9.05778e-14	hypothetical protein
Smp_140900.2	-0.170754	0.703901	1.55433	1.17378e-09	MACRO domain containing protein 2
Smp_140940.1	-0.123135	0.69431	-1.38842	1.18096e-16	hypothetical protein
Smp_140990.1	0.0654544	0.908473	-3.35325	2.92972e-40	hypothetical protein
Smp_141010.1	-0.269138	0.344018	1.60081	5.16107e-17	dysferlin1
Smp_141040.1	0.0270641	0.938538	0.84487	3.31217e-09	striatin
Smp_141100.1	0.282107	0.320606	-1.13156	3.25383e-09	xenotropic and polytropic retrovirus receptor 1
Smp_141140.1	0.0667532	0.835341	-0.594435	0.000126797	arginine:serine rich coiled coil protein 2
Smp_141150.1	0.123495	0.668494	-1.16245	4.81128e-14	phospholipase DDHD1
Smp_141250.1	0.0255784	0.964072	-3.24864	7.18696e-43	protein jagged 1
Smp_141280.1	0.480522	0.0736559	-1.40231	4.7161e-12	leucine rich repeat containing protein 23
Smp_141330.1	0.0769913	0.784855	0.855036	2.81313e-09	u2 small nuclear ribonucleoprotein A'
Smp_141390.1	-0.0115995	0.990265	-2.33605	1.07903e-14	innexin unc 9
Smp_141420.1	0.437429	0.337944	4.19892	4.19997e-31	hypothetical protein
Smp_141580.1	0.302346	0.381437	0.900099	8.66859e-05	serine:threonine protein kinase tousled
Smp_141590.2	-0.00278032	0.99675	0.609061	0.000100161	formin
Smp_141600.1	-0.372534	0.180844	-0.611972	0.00177974	UHRF1 binding protein 1
Smp_141610.1	-0.315022	0.580804	-1.06639	0.00135666	cathepsin b
Smp_141660.1	0.031321	0.938146	-1.21956	5.62527e-14	high voltage activated calcium channel beta subunit CavB2
Smp_141680.1	0.478309	0.216565	-1.10249	0.000118243	fasciclin domain containing protein
Smp_141720.1	0.12832	0.733832	1.09853	8.73037e-08	3-keto-dihydrosphingosine reductase
Smp_141770.1	-0.151337	0.675308	-0.98032	4.98099e-07	glycerol kinase
Smp_141800.1	-0.599921	0.248202	-1.73706	6.86273e-07	oxalate:formate antiporter
Smp_141830.1	0.286707	0.40042	-1.69226	2.14199e-12	transcriptional enhancer factor tef
Smp_141840.1	0.536195	0.360605	-2.37648	2.91276e-07	hypothetical protein
Smp_141850.1	0.376487	0.281449	-1.56862	3.09453e-10	WD repeat containing protein 60
Smp_141860.1	-0.00518444	0.995018	-0.654388	0.00301197	protein furry
Smp_141890.1	0.0641934	0.83613	1.76981	5.9473e-29	kelch protein 3
Smp_141900.1	0.406795	0.515953	3.27004	3.18467e-14	centrosomal protein of 290 kDa
Smp_141910.1	0.137382	0.803425	-1.6692	1.31655e-09	SH3 and multiple ankyrin repeat domains protein
Smp_141960.1	0.403809	0.296682	-0.975848	0.000213734	ankyrin repeat domain containing protein 60
Smp_142040.1	-0.002463	0.999934	-0.863944	0.00204667	Myb DNA binding domain containing protein
Smp_142050.1	-0.0139175	0.980756	-2.06745	6.72069e-20	STK CMGC Group, MAPK family, ERK1
Smp_142110.1	-0.464036	0.367853	-1.49593	1.84328e-06	hypothetical protein
Smp_142130.1	-0.228758	0.684968	1.78386	3.71608e-08	coiled coil domain containing protein 81
Smp_142140.1	0.104264	0.806368	-2.92107	3.92856e-36	hypothetical protein
Smp_142180.1	0.0379567	0.920961	-0.593081	0.000267691	poly(ADP ribose) glycohydrolase
Smp_142190.1	0.221198	0.493349	-1.40113	5.9482e-13	carboxypeptidase n catalytic chain
Smp_142230.1	0.443616	0.29022	-1.48097	2.1818e-07	cd63 antigen
Smp_142250.1	-0.204719	0.658891	-0.853922	0.000808049	suppressor of cytokine signaling 7
Smp_142320.1	-0.0235251	0.962604	0.608929	0.00369283	hypothetical protein
Smp_142400.2	-0.215086	0.31888	0.876917	5.81515e-10	bhlhzip transcription factor bigmax
Smp_142450.1	-0.0154408	0.977317	-1.10134	3.27624e-08	Ras protein Rap 1b
Smp_142490.1	-0.0547262	0.94296	-1.04656	0.000573873	Transmembrane protein 45B
Smp_142600.1	-0.0231777	0.977381	-1.62987	1.10633e-07	capicua protein
Smp_142620.1	0.166258	0.698507	1.75026	1.58134e-12	atrial natriuretic peptide receptor 1
Smp_142670.1	0.607352	0.0734995	-1.45211	7.93502e-08	intraflagellar transport protein 46
Smp_142680.1	-0.394478	0.515953	-1.40881	0.000126741	long chain fatty acid coenzyme A ligase
Smp_142690.1	0.11345	0.692129	0.710073	7.96452e-06	neuronal acetylcholine receptor subunit alpha 4
Smp_142850.1	0.0146483	0.966841	1.74442	5.60886e-34	hypothetical protein
Smp_142860.1	0.385274	0.539301	1.73734	7.42121e-05	alpha(13)fucosyltransferase
Smp_142930.1	0.183759	0.587693	-0.66117	0.000728734	solute carrier family 25 2
Smp_142970.1	-0.331585	0.107557	-2.18219	7.13625e-46	palmitoyl protein thioesterase 1
Smp_143000.1	0.0313584	0.949472	1.1963	7.46014e-09	hypothetical protein
Smp_143060.1	0.278788	0.216503	-0.632042	5.28497e-05	clathrin coat assembly protein ap17
Smp_143140.1	0.112857	0.767228	1.05906	1.81399e-07	elongation factor 2
Smp_143150.1	-0.442272	0.333919	0.936318	0.00295083	elongation factor 2
Smp_143220.1	0.0308465	0.962505	-2.03074	1.7026e-11	hypothetical protein
Smp_143310.1	0.400939	0.246198	-1.78316	2.61266e-14	hypothetical protein
Smp_143320.1	-0.176972	0.589259	-1.08102	4.35063e-09	zinc finger protein
Smp_143410.1	0.111286	0.772208	-2.51963	8.28346e-35	hypothetical protein
Smp_143430.1	0.0279595	0.949133	-1.33204	1.79682e-14	alpha mannosidase 2x
Smp_143470.2	0.0761704	0.879604	-0.698554	0.00244854	spectrin beta chain
Smp_143520.1	-0.201275	0.703866	2.80572	5.20945e-20	hypothetical protein
Smp_143530.1	0.185667	0.545819	2.56273	1.61666e-39	hypothetical protein
Smp_143580.1	0.422516	0.424783	-1.9288	1.092e-08	MORN repeat containing protein 5
Smp_143590.1	0.209616	0.648436	-1.08299	4.35297e-05	hypothetical protein
Smp_143600.1	0.38465	0.352299	-1.70347	2.41838e-10	normocyte binding protein 1
Smp_143610.1	0.349617	0.447884	-2.06062	2.11778e-13	hypothetical protein
Smp_143660.1	0.00298476	0.999109	0.845166	0.00364075	midasin
Smp_143680.1	0.261243	0.378611	-1.34329	9.46099e-13	laminin subunit
Smp_143690.1	-0.0299246	0.95177	-0.952678	1.41259e-06	feline leukemia virus subgroup C
Smp_143700.1	0.0666935	0.921233	-1.49984	1.62124e-07	hypothetical protein
Smp_143740.1	-0.362016	0.425207	0.940731	0.00148339	uroporphyrinogen decarboxylase
Smp_143760.1	0.0256464	0.94536	-1.03161	6.24104e-12	DNA repair protein REV1
Smp_143830.1	-0.507823	0.0598513	0.782121	0.000169163	long chain fatty acid transport protein 1
Smp_143930.1	-0.0590151	0.920844	1.14558	1.41479e-05	SH3 and multiple ankyrin repeat domains protein
Smp_143960.2	-0.163911	0.637955	-0.662957	0.000732282	hypothetical protein
Smp_143980.1	-0.191223	0.589259	-0.97638	1.18046e-06	hypothetical protein
Smp_143990.1	0.112032	0.888676	-1.06487	0.00346059	hypothetical protein
Smp_144070.1	0.275952	0.584918	-0.92774	0.00152695	gastric mucin
Smp_144080.1	-0.215642	0.434646	0.744414	1.8233e-05	proprotein convertase subtilisin:kexin type 5
Smp_144140.1	0.0173608	0.960262	-1.31871	3.06479e-22	zinc transporter zip1
Smp_144160.1	0.127697	0.780943	0.86483	0.000327623	hypothetical protein
Smp_144170.1	-0.278049	0.571652	2.10012	3.14329e-12	nuclear receptor subfamily 1
Smp_144240.1	-0.0361222	0.939882	-0.814315	3.36765e-05	hypothetical protein
Smp_144260.1	0.046812	0.921444	-1.55496	4.31411e-15	alpha 1 3(6) mannosylglycoprotein beta 1
Smp_144290.1	-0.738552	0.0520844	-2.21637	8.9905e-16	hypothetical protein
Smp_144330.1	0.185931	0.689425	-1.85433	8.76966e-14	early endosome antigen 1
Smp_144370.1	-0.137327	0.734869	-3.22178	1.79212e-25	leucine rich repeat containing protein 71
Smp_144470.1	-0.362737	0.146511	2.14581	1.88968e-30	hypothetical protein
Smp_144500.1	0.490573	0.120069	-1.1597	3.90853e-07	hypothetical protein
Smp_144550.1	0.425694	0.0660389	1.22168	2.16691e-11	chromobox protein (chromobox 1)
Smp_144560.1	-0.0362431	0.928808	0.924516	3.79856e-08	Nucleobindin 2
Smp_144570.1	-0.189404	0.439984	0.811554	1.30098e-07	serine hydroxymethyltransferase
Smp_144590.1	-0.131274	0.774522	-2.20267	6.79159e-21	ras gtpase activating protein
Smp_144600.1	0.0671606	0.887437	1.24348	2.32094e-08	guanine nucleotide exchange factor
Smp_144660.1	0.00556948	0.995018	-1.69049	9.586e-13	EF hand domain containing family member B
Smp_144720.1	0.340362	0.293687	-1.03842	1.47716e-06	hypothetical protein
Smp_144730.1	-0.109806	0.863482	1.27312	5.48053e-05	hypothetical protein
Smp_144740.1	-0.361958	0.335408	1.46527	1.04837e-08	hypothetical protein
Smp_144790.1	0.330985	0.547434	-1.13166	0.000587855	calmodulin
Smp_144810.1	-0.191701	0.686654	-1.0432	4.04358e-05	tyrosine protein phosphatase non receptor type
Smp_144820.1	0.0357557	0.944484	-0.818689	0.000125241	neurabin 1
Smp_144850.1	0.344445	0.112906	1.41043	7.91724e-18	oxysterol binding protein 1
Smp_144860.1	-0.238019	0.574065	-1.02397	2.6983e-05	protein boule
Smp_144910.1	-0.36225	0.689425	-2.25207	4.51853e-06	collagen type I:II:III:V:XI alpha
Smp_144930.1	-0.0150583	0.968928	0.824968	8.67868e-08	elongator complex protein 1
Smp_144940.1	-0.304115	0.242807	0.858094	2.07313e-06	RUN domain containing protein 3B
Smp_144970.1	-0.147293	0.632857	1.57314	2.48447e-18	copper transporting ATPase 1
Smp_145000.1	0.37009	0.145403	-1.36347	1.31128e-12	hypothetical protein
Smp_145010.1	0.556806	0.00356303	0.993917	1.99697e-09	zinc finger CCHC domain containing protein
Smp_145060.1	0.234003	0.415964	-1.81619	1.74099e-24	acyl CoA:glycerol 3 phosphate acyltransferase GPAT3
Smp_145070.1	0.241561	0.539301	1.01752	2.99622e-05	centrosomal protein of 44 kDa
Smp_145080.1	-0.0938837	0.83558	-2.13971	1.83522e-22	hypothetical protein
Smp_145110.1	-0.0017674	1	-1.86638	8.14198e-18	hypothetical protein
Smp_145130.1	-0.167386	0.701705	-2.4573	1.02874e-25	rassf
Smp_145180.1	0.1004	0.797942	0.800505	6.33964e-05	rab5 GDP:GTP exchange factor
Smp_145260.1	0.0975385	0.818092	-0.87013	2.77177e-05	structural maintenance of chromosomes protein 3
Smp_145280.1	-0.0444633	0.942259	2.76291	8.72128e-23	leucine rich repeat and WD repeat containing
Smp_145290.1	-8.64781e-05	1	-1.6878	2.39979e-09	alkaline phosphatase
Smp_145300.1	0.00450509	0.99557	-0.986066	2.00514e-06	peptidylglycine alpha hydroxylating
Smp_145310.1	0.0480805	0.892242	0.671471	3.43082e-05	hypothetical protein
Smp_145400.1	0.427925	0.363871	6.4237	2.90248e-57	dynein heavy chain
Smp_145410.1	0.62186	0.0516604	2.48256	2.37037e-20	STARP antigen
Smp_145420.1	-0.287769	0.337782	-0.853815	1.11599e-05	plexin A3
Smp_145460.1	0.0343796	0.956857	-2.2386	8.34022e-18	hypothetical protein
Smp_145490.1	0.614092	0.397242	10.0694	3.00268e-47	poly(rC) binding protein 2:3:4
Smp_145570.1	0.415917	0.286495	-1.26501	1.01335e-06	hypothetical protein
Smp_145580.1	0.522969	0.305446	-1.35159	5.76925e-05	Progesterone induced blocking factor
Smp_145600.1	0.0164993	0.964927	1.62652	3.11974e-25	PAP associated domain containing protein 5
Smp_145640.1	0.514019	0.0656641	-1.19705	3.66536e-08	forkhead protein: forkhead protein domain
Smp_145650.1	-0.170559	0.703866	0.86829	0.000533176	forkhead protein: forkhead protein domain
Smp_145670.1	0.0580128	0.845812	0.853089	7.1008e-09	SEC63 protein
Smp_145700.1	0.115354	0.77523	-1.67414	1.10646e-16	ankyrin :unc
Smp_145750.1	0.558274	0.500523	2.17994	2.88576e-05	hypothetical protein
Smp_145770.1	0.493848	0.112878	1.91492	2.51199e-15	hypothetical protein
Smp_145780.1	0.12789	0.734869	0.773608	0.000120198	28S ribosomal protein S5
Smp_145870.1	0.255892	0.331546	2.17496	4.62069e-31	abhydrolase domain containing protein 4
Smp_145880.1	-0.110759	0.83613	2.45662	7.40772e-18	abhydrolase domain containing protein 4
Smp_145920.1	0.264602	0.696063	-1.82373	1.78489e-06	protein tyrosine sulfotransferase
Smp_145930.1	0.473031	0.537513	-3.11132	3.82837e-11	matrix metalloproteinase 25
Smp_145940.1	-0.168437	0.903884	-3.1388	1.66173e-06	matrix metalloproteinase
Smp_145970.1	-0.288712	0.417783	-2.82023	6.75878e-37	suppressor of hairless protein
Smp_146030.1	-0.0885056	0.753558	1.11712	1.1123e-13	tRNA specific adenosine deaminase protein
Smp_146190.1	0.325713	0.293227	1.25035	5.42281e-09	40S ribosomal protein S21
Smp_146210.1	0.455884	0.045959	-0.942114	3.80981e-07	nucleoside diphosphate kinase
Smp_146250.1	0.24358	0.349686	-1.15726	4.37133e-10	fucosidase, alpha L 2, plasma
Smp_146290.1	-0.181423	0.483344	0.60789	0.000152904	serine threonine protein kinase osr; raf STK
Smp_146300.1	-0.174481	0.598248	-0.5856	0.00209049	N6 adenosine methyltransferase 70 kDa subunit
Smp_146310.1	-0.199512	0.585503	0.764007	0.000213131	three prime repair exonuclease 1
Smp_146400.1	-0.107645	0.714617	0.890608	1.85673e-08	syntaxin binding protein 1
Smp_146430.1	-0.37017	0.437511	-2.91003	1.18393e-22	beta 14 galactosyltransferase
Smp_146440.1	-0.0721815	0.771241	-1.16858	9.11264e-22	hypothetical protein
Smp_146450.1	0.213104	0.687064	-3.61718	7.97056e-31	hypothetical protein
Smp_146580.1	0.0103851	0.989676	-3.4442	1.12005e-38	UNCoordinated family member (unc 62)
Smp_146600.1	-0.395793	0.47511	-1.19986	0.000436802	ras gene family, member A
Smp_146630.1	0.108585	0.750179	-0.736807	3.86752e-05	palmitoyltransferase ZDHHC12
Smp_146700.1	-0.137003	0.617798	-0.69132	9.76304e-06	zinc finger protein
Smp_146730.1	-0.46049	0.0917393	-2.17529	1.86299e-29	a disintegrin and metalloproteinase with
Smp_146900.1	0.0714949	0.809359	1.86586	2.26705e-34	DnaJ protein subfamily C 1
Smp_146970.1	0.158204	0.658337	1.83509	2.65925e-18	PCTP protein like
Smp_147000.1	-0.0321413	0.968471	-1.19027	0.000175037	syntenin 2
Smp_147020.1	0.298224	0.536193	-0.917441	0.00147221	PH and SEC7 domain containing protein 3
Smp_147070.1	0.00221223	1	-2.18596	8.9726e-10	sodium coupled neutral amino acid
Smp_147160.1	0.0634442	0.931214	-2.52389	7.15656e-13	Cadmium metallothionein (MT Cd)
Smp_147280.1	0.0451564	0.95177	-2.3658	5.49511e-11	protein xrp2
Smp_147300.1	0.335972	0.287524	-1.70608	1.45743e-16	SAM domain and HD domain containing protein 1
Smp_147420.1	-0.0317116	0.960262	-2.27292	8.33813e-19	pro neuregulin membrane bound
Smp_147430.1	-0.565763	0.0132754	-2.1434	1.97448e-32	Glutamate receptor, ionotropic kainate 2
Smp_147440.1	0.0909572	0.881116	-1.44105	5.74302e-07	tektin a1
Smp_147450.1	0.0728287	0.834436	0.593534	0.000787124	cAMP dependent protein kinase catalytic subunit
Smp_147460.1	0.162036	0.510098	-1.06851	6.83253e-13	ceramidase
[truncated: 1,153 more rows]
