# Supplementary material for: Schistosome sex matters: a deep view into gonad-specific and pairing-dependent transcriptomes reveals a complex gender interplay
Source: Sci Rep. 2016 Aug 8;6:31150. doi: 10.1038/srep31150 (PMC4976352; doi:10.1038/srep31150)
Supplement: Supplementary Information [file srep31150-s6.xls]

## Sheet: Sheet1
Genes with ≥ 1.5-fold difference between bF and sF, but no significant difference between sF and sM.
GeneID	log2(bF/sF)	Product
Smp_200710.1	-7.292	hypothetical protein
Smp_175060.1	-6.461	hypothetical protein
Smp_187800.1	-6.256	hypothetical protein
Smp_193600.1	-5.288	glutamate (NMDA) receptor subunit epsilon 2
Smp_180350.1	-5.196	opsin receptor
Smp_194330.1	-5.024	synaptotagmin
Smp_180620.1	-4.989	hypothetical protein
Smp_142800.1	-4.808	hypothetical protein
Smp_206190.1	-4.648	complement C1q tumor necrosis factor
Smp_161600.1	-4.577	sox transcription factor
Smp_036470.1	-4.449	oxalate:formate antiporter
Smp_084780.1	-4.302	hypothetical protein
Smp_114565.1	-4.266	SmHox8 (fragment)
Smp_156220.1	-4.227	receptor type tyrosine protein phosphatase delta
Smp_142390.1	-4.209	innexin unc 9
Smp_172180.1	-4.17	MEG-8 family
Smp_157310.1	-4.162	PDZ and LIM domain protein 7
Smp_133260.1	-4.156	hypothetical protein
Smp_133750.1	-4.144	hypothetical protein
Smp_140130.1	-4.143	tetraspanin CD63 receptor
Smp_138260.1	-4.136	hypothetical protein
Smp_123360.1	-4.12	serine rich repeat protein 2
Smp_123780.1	-4.106	glypican 5
Smp_202880.1	-4.095	iroquois class homeodomain protein IRX 4
Smp_158290.1	-4.044	hypothetical protein
Smp_203830.1	-4.024	hypothetical protein
Smp_010550.1	-4.012	hypothetical protein
Smp_141800.1	-3.987	oxalate:formate antiporter
Smp_188230.1	-3.967	hypothetical protein
Smp_105340.1	-3.936	cyclic nucleotide gated cation channel alpha 3
Smp_188170.1	-3.92	hypothetical protein
Smp_033200.1	-3.863	hypothetical protein
Smp_041970.1	-3.839	SPFH domain : Band 7 family protein
Smp_159560.1	-3.809	GATA binding factor 2
Smp_019210.1	-3.797	hypothetical protein
Smp_163710.1	-3.795	MEG 6
Smp_046640.1	-3.774	twik family of potassium channels (4TM
Smp_168640.1	-3.742	hypothetical protein
Smp_131980.1	-3.735	hypothetical protein
Smp_123100.1	-3.682	hypothetical protein
Smp_164230.1	-3.674	junctophilin 2
Smp_145200.1	-3.664	engrailed, putative
Smp_149600.1	-3.664	gamma aminobutyric acid receptor subunit
Smp_128250.1	-3.655	hypothetical protein
Smp_018980.1	-3.632	hypothetical protein
Smp_142580.1	-3.63	hypothetical protein
Smp_211020.1	-3.616	cell adhesion molecule
Smp_155150.1	-3.613	lin 7 protein
Smp_158170.1	-3.605	hypothetical protein
Smp_128590.1	-3.604	laminin gamma 3 chain
Smp_212760.1	-3.58	kinesin, putative
Smp_175820.1	-3.577	atpase class VI type 11c
Smp_123820.1	-3.576	serine rich repeat protein 2
Smp_180870.1	-3.572	carbonic anhydrase
Smp_009020.1	-3.536	zinc finger protein
Smp_210040.1	-3.515	hypothetical protein
Smp_132700.1	-3.48	nephrin
Smp_059170.2	-3.465	troponin i
Smp_151830.1	-3.449	Choline transporter protein 1
Smp_144620.1	-3.443	regulator of G protein signaling 3
Smp_172630.1	-3.435	hypothetical protein
Smp_135110.1	-3.423	AT rich interactive domain containing protein
Smp_131290.1	-3.416	hypothetical protein
Smp_176930.1	-3.415	cationic amino acid transporter
Smp_127720.1	-3.411	biogenic amine (dopamine) receptor
Smp_125620.1	-3.396	hypothetical protein
Smp_170430.1	-3.393	D aspartate oxidase
Smp_136050.1	-3.386	leucine rich repeat containing protein
Smp_124580.1	-3.384	protocadherin 11
Smp_132540.1	-3.384	protein slit
Smp_146050.1	-3.38	hypothetical protein
Smp_173760.1	-3.377	hypothetical protein
Smp_090160.1	-3.367	zinc finger homeobox protein 3
Smp_169890.1	-3.367	hypothetical protein
Smp_199690.1	-3.366	cardioacceleratory peptide receptor
Smp_180280.1	-3.364	hypothetical protein
Smp_174340.1	-3.359	frizzled 9
Smp_151680.1	-3.356	hypothetical protein
Smp_159450.1	-3.343	anosmin 1
Smp_169360.1	-3.337	kinesin protein kif26a
Smp_035210.1	-3.324	multivalent antigen sj97 GAPDH
Smp_003440.1	-3.316	stomatin
Smp_151630.1	-3.304	protocadherin alpha
Smp_031530.1	-3.298	Epa1p protein
Smp_140600.1	-3.292	protein jagged 1
Smp_144130.1	-3.289	hypothetical protein
Smp_145140.1	-3.283	wnt5
Smp_124370.1	-3.279	protein turtle
Smp_059570.1	-3.275	hypothetical protein
Smp_166920.1	-3.267	PDZ and LIM domain protein Zasp
Smp_169350.1	-3.26	hypothetical protein
Smp_199890.1	-3.26	venom allergen-like (VAL) 7 protein
Smp_154700.1	-3.253	hypothetical protein
Smp_181560.1	-3.248	hox protein Dfd
Smp_142940.1	-3.239	paired box protein pax
Smp_127850.1	-3.234	hypothetical protein
Smp_131350.1	-3.225	Ileal sodium:bile acid cotransporter
Smp_156510.1	-3.225	PDZ and LIM domain protein 7
Smp_192610.1	-3.223	hypothetical protein
Smp_147390.1	-3.216	glutamate (NMDA) receptor subunit epsilon 2
Smp_042120.1	-3.202	hypothetical protein (Sm-npp-1
Smp_164460.1	-3.197	hypothetical protein
Smp_141520.1	-3.187	E3 ubiquitin protein ligase PDZRN3
Smp_196090.1	-3.181	kinase D interacting substrate of 220 kDa
Smp_042340.1	-3.177	catenin delta 2
Smp_165890.1	-3.172	rab6 interacting protein 2:elks:erc:cast
Smp_076490.1	-3.169	bone morphogenetic protein antagonist noggin
Smp_135140.1	-3.16	high voltage activated calcium channel beta subunit CavB1
Smp_136070.1	-3.159	hypothetical protein
Smp_057360.1	-3.157	serine:threonine protein kinase SIK3
Smp_012380.1	-3.153	voltage gated potassium channel subunit beta 2
Smp_137170.1	-3.15	plasma membrane calcium transporting ATPase
Smp_075770.1	-3.143	hypothetical protein
Smp_015670.1	-3.124	transcription factor 15
Smp_141830.1	-3.12	transcriptional enhancer factor tef
Smp_145210.1	-3.12	protocadherin 1
Smp_137180.1	-3.117	hypothetical protein
Smp_157790.1	-3.114	nAChR subunit
Smp_153030.1	-3.112	solute carrier family 35 member f4
Smp_047460.1	-3.11	astacin protein
Smp_153780.1	-3.11	Glutamate receptor, ionotropic kainate 3
Smp_179900.1	-3.11	hypothetical protein
Smp_202190.1	-3.108	hypothetical protein
Smp_155820.1	-3.103	protocadherin 11
Smp_057530.1	-3.099	subfamily S9B unassigned peptidase (S09 family)
Smp_132710.1	-3.097	hypothetical protein
Smp_135990.1	-3.095	hypothetical protein
Smp_138550.1	-3.088	cubilin
Smp_128580.1	-3.086	pikachurin
Smp_171190.1	-3.084	MEG-8 family
Smp_175020.1	-3.08	hypothetical protein
Smp_035370.1	-3.079	hypothetical protein
Smp_062560.1	-3.076	secreted frizzled protein
Smp_127240.1	-3.075	homeobox protein SIX1
Smp_056460.1	-3.074	hypothetical protein
Smp_158720.1	-3.072	protein kinase
Smp_046120.1	-3.066	vesicular acetylcholine transporter
Smp_174170.1	-3.061	homeobox protein Meis1
Smp_008920.1	-3.051	voltage gated hydrogen channel 1
Smp_137490.1	-3.046	PDZ domain protein
Smp_133080.1	-3.043	hypothetical protein
Smp_146280.1	-3.043	calbindin 32
Smp_160180.1	-3.023	hypothetical protein
Smp_178180.1	-3.015	hypothetical protein
Smp_041210.1	-3.01	hypothetical protein
Smp_070240.1	-3.005	venom allergen-like (VAL) 7 protein
Smp_180290.1	-3	membrane associated guanylate kinase ww and pdz
Smp_167190.1	-2.993	fibrillin 1
Smp_163630.1	-2.991	MEG-4 (10.3) family
Smp_020130.1	-2.979	hypothetical protein
Smp_061140.1	-2.978	mechanosensory protein 2
Smp_081250.1	-2.975	potassium voltage gated channel subfamily A
Smp_141070.1	-2.959	glutamate receptor interacting protein 1
Smp_162520.1	-2.958	protocadherin fat 4
Smp_157570.1	-2.956	hypothetical protein
Smp_085840.1	-2.955	MEG-4 (10.3) family
Smp_172600.1	-2.947	hedgehog
Smp_121390.1	-2.945	hypothetical protein
Smp_151970.1	-2.939	Rho GTPase activating protein 22
Smp_037510.1	-2.938	innexin unc 9
Smp_137750.1	-2.936	calbindin 32
Smp_156150.1	-2.933	small conductance calcium activated potassium
Smp_155990.1	-2.932	guanine nucleotide exchange factor
Smp_069240.1	-2.929	potassium voltage gated channel protein Shaker
Smp_068680.1	-2.924	secreted frizzled protein
Smp_164240.1	-2.924	junctophilin 2
Smp_128760.1	-2.914	hypothetical protein
Smp_156930.1	-2.91	hypothetical protein
Smp_161630.1	-2.903	transient receptor potential cation channel
Smp_151220.1	-2.9	beta 13 n galactosyltransferase
Smp_174350.1	-2.9	frizzled 4
Smp_144050.1	-2.891	receptor type tyrosine protein phosphatase F
Smp_035180.1	-2.884	potassium voltage gated channel subfamily D
Smp_057710.1	-2.875	hypothetical protein
Smp_150920.1	-2.873	synaptotagmin
Smp_009040.1	-2.872	POU domain, class 4, transcription factor 2
Smp_157580.1	-2.869	hypothetical protein
Smp_142870.1	-2.867	hypothetical protein
Smp_145690.1	-2.86	hypothetical protein
Smp_155810.1	-2.856	protocadherin 11
Smp_126590.1	-2.854	hypothetical protein
Smp_160370.1	-2.85	hypothetical protein
Smp_197470.1	-2.848	subfamily A1A unassigned peptidase (A01 family)
Smp_083220.1	-2.845	protocadherin gamma
Smp_008710.1	-2.843	leucine rich repeat containing protein
Smp_139980.1	-2.843	RNA binding protein fox 1 3
Smp_147110.1	-2.836	fibronectin type 3 and ankyrin repeat domains
Smp_152410.1	-2.833	hypothetical protein
Smp_196400.1	-2.833	sphingosine phosphate lyase
Smp_041280.1	-2.828	CUGBP Elav family
Smp_158890.1	-2.827	hypothetical protein
Smp_201140.1	-2.825	hypothetical protein
Smp_136720.1	-2.821	subfamily A1A unassigned peptidase (A01 family)
Smp_197770.1	-2.817	ERC protein 2
Smp_157650.1	-2.814	tyrosine protein kinase transmembrane receptor
Smp_008190.1	-2.812	rho guanine nucleotide exchange factor 11
Smp_198930.1	-2.81	hypothetical protein
Smp_198990.1	-2.81	tyrosine protein phosphatase non receptor type
Smp_143410.1	-2.809	hypothetical protein
Smp_167790.1	-2.809	hypothetical protein
Smp_138900.1	-2.802	hypothetical protein
Smp_149590.1	-2.801	gamma aminobutyric acid receptor subunit
Smp_148160.1	-2.799	Spermatogenesis associated protein 6
Smp_180270.1	-2.798	hypothetical protein
Smp_150520.1	-2.797	high affinity choline transporter 1
Smp_118240.1	-2.79	hypothetical protein
Smp_121190.1	-2.788	voltage gated potassium channel
Smp_126640.1	-2.787	neurotracting:lsamp:neurotrimin:obcam
Smp_197640.1	-2.787	sodium leak channel non selective protein
Smp_038440.1	-2.783	heart specific myosin light chain phosphatase
Smp_125610.1	-2.783	hypothetical protein
Smp_125930.1	-2.777	centrosomal protein of 72 kDa
Smp_160880.1	-2.776	phosphatidylcholine sterol acyltransferase
Smp_035120.1	-2.766	ankyrin 2,3:unc44
Smp_123080.1	-2.764	sarcoplasmic calcium binding protein
Smp_124550.1	-2.764	voltage dependent calcium channel subunit
Smp_196930.1	-2.76	WNT
Smp_161640.1	-2.757	transient receptor potential cation channel
Smp_198890.1	-2.756	hypothetical protein
Smp_064430.1	-2.742	hypothetical protein
Smp_126940.1	-2.742	hypothetical protein
Smp_155970.1	-2.74	Two pore potassium channel protein sup 9 (4TM
Smp_152090.1	-2.737	hypothetical protein
Smp_048040.1	-2.729	vesicular glutamate transporter 2
Smp_163070.1	-2.728	coiled coil domain containing protein 108
Smp_154850.1	-2.714	GTPase activating Rap:Ran GAP domain
Smp_099440.1	-2.712	bone morphogenetic protein antagonist noggin
Smp_152500.1	-2.711	cyclic nucleotide gated cation channel
Smp_154190.1	-2.709	25 kDa integral membrane protein
Smp_167460.1	-2.708	hypothetical protein
Smp_123350.1	-2.707	galanin receptor type 2
Smp_043360.1	-2.706	hypothetical protein
Smp_149290.1	-2.706	kinase D interacting substrate of 220 kDa
Smp_139200.1	-2.705	nuclear receptor subfamily 4 group A member
Smp_129060.1	-2.704	solute carrier family 17
Smp_151800.1	-2.703	hypothetical protein
Smp_103140.1	-2.699	alpha tubulin
Smp_188580.1	-2.699	hypothetical protein
Smp_147260.1	-2.696	RAS, family 10, member B like
Smp_024070.1	-2.693	FERM, RhoGEF and pleckstrin domain containing protein
Smp_147860.1	-2.692	transient receptor potential ion channel A
Smp_126420.1	-2.69	hypothetical protein
Smp_163940.1	-2.688	hypothetical protein
Smp_173870.1	-2.687	anosmin 1
Smp_150220.2	-2.686	protein tyrosine phosphatase, receptor type, N
Smp_198960.1	-2.684	hypothetical protein
Smp_204270.1	-2.682	hypothetical protein
Smp_146790.1	-2.677	Bone Morphogenetic Protein (BMP) fragment
Smp_018920.1	-2.673	hypothetical protein
Smp_162480.1	-2.673	asparagine rich protein
Smp_126950.1	-2.67	hypothetical protein
Smp_167430.1	-2.67	hypothetical protein
Smp_193670.1	-2.67	carbonic anhydrase XIII
Smp_154990.1	-2.668	mechanosensory protein 2
Smp_031770.14	-2.666	tropomyosin
Smp_042020.1	-2.666	ectonucleoside triphosphate diphosphohydrolase
Smp_175390.1	-2.665	hypothetical protein
Smp_171010.1	-2.663	EF hand domain (C terminal) containing 2
Smp_170760.1	-2.662	bromodomain adjacent to zinc finger domain
Smp_139220.1	-2.661	hypothetical protein
Smp_145040.1	-2.66	hypothetical protein
Smp_148670.1	-2.659	voltage gated potassium channel
Smp_199720.1	-2.656	MAGUK p55 subfamily
Smp_088360.1	-2.654	neuropeptide F prepropeptide (Sm-npp-20a
Smp_175160.1	-2.651	serine:threonine protein kinase PAK 3
Smp_123790.1	-2.648	glypican
Smp_137940.1	-2.646	guanylate kinase
Smp_132070.1	-2.639	nAChR subunit
Smp_193120.1	-2.639	myosin heavy chain
Smp_148740.1	-2.636	hypothetical protein
Smp_156800.1	-2.634	hypothetical protein
Smp_171020.1	-2.634	calsyntenin
Smp_132480.1	-2.631	subfamily A1A unassigned peptidase (A01 family)
Smp_068500.1	-2.63	hypothetical protein
Smp_124540.1	-2.63	voltage dependent calcium channel subunit
Smp_163090.1	-2.63	voltage gated potassium channel
Smp_163650.1	-2.63	C terminal pdz ligand of neuronal nitric oxide
Smp_168720.1	-2.628	hypothetical protein
Smp_151090.1	-2.626	cationic amino acid transporter
Smp_048380.1	-2.619	hypothetical protein
Smp_002640.1	-2.618	hox protein Smox1
Smp_147680.1	-2.618	EF hand containing, Ca2+ binding
Smp_191310.1	-2.615	histone deacetylase 4
Smp_188780.1	-2.609	hypothetical protein
Smp_197680.1	-2.609	transient receptor potential cation channel
Smp_049300.3	-2.605	major egg antigen
Smp_052660.1	-2.603	metabotropic glutamate receptor 3
Smp_114910.1	-2.601	Dehydrogenase:reductase SDR family
Smp_124000.1	-2.6	MEG-14
Smp_054170.1	-2.598	hypothetical protein
Smp_144880.1	-2.596	irregular chiasm C roughest protein
Smp_193530.1	-2.596	protease m14 carboxypeptidase
Smp_005350.1	-2.592	Calcium binding protein
Smp_138910.1	-2.592	hypothetical protein
Smp_163890.1	-2.589	hypothetical protein
Smp_068240.1	-2.588	hypothetical protein
Smp_085540.6	-2.587	myosin heavy chain, putative
Smp_178690.1	-2.587	von Willebrand factor A domain containing protein
Smp_074590.1	-2.586	hypothetical protein
Smp_096390.1	-2.581	16 kda calcium binding protein
Smp_145970.1	-2.58	suppressor of hairless protein
Smp_171470.1	-2.579	hypothetical protein
Smp_023240.1	-2.577	complement C1q tumor necrosis factor
Smp_074450.1	-2.574	hypothetical protein
Smp_123430.1	-2.573	coiled coil domain containing protein
Smp_152630.2	-2.572	MEG-12
Smp_151000.1	-2.571	cationic amino acid transporter
Smp_129460.1	-2.569	hypothetical protein
Smp_155270.1	-2.568	HMG-CoA synthase
Smp_174880.1	-2.568	FOG
Smp_124910.1	-2.567	protein stoned B
Smp_157860.1	-2.567	hypothetical protein
Smp_196810.1	-2.566	dihydropyrimidinase related protein 3
Smp_018250.2	-2.565	troponin i
Smp_052630.1	-2.565	amiloride sensitive sodium channel
Smp_155610.1	-2.564	fast skeletal troponin beta; fast skeletal troponin alpha
Smp_161650.1	-2.563	hypothetical protein
Smp_125320.1	-2.557	MEG-9
Smp_092460.1	-2.549	Dihydropyrimidinase protein 3
Smp_121580.1	-2.548	hypothetical protein
Smp_190050.1	-2.546	rho guanine nucleotide exchange factor 17
Smp_154600.1	-2.539	acetylcholinesterase
Smp_079640.1	-2.536	monocarboxylate transporter
Smp_104850.1	-2.533	hypothetical protein
Smp_135550.1	-2.533	hypothetical protein
Smp_177000.1	-2.528	transmembrane protein 132E
Smp_096480.1	-2.527	glycine receptor subunit beta
Smp_176540.1	-2.526	protocadherin 18
Smp_157670.1	-2.525	hypothetical protein
Smp_149330.1	-2.519	cadherin egf lag seven pass
Smp_148200.1	-2.518	junctophilin 2
Smp_039300.1	-2.516	E3 ubiquitin protein ligase TRIM56
Smp_124350.1	-2.515	WD repeat containing protein 35
Smp_143340.1	-2.511	methionine sulfoxide reductase
Smp_149280.1	-2.511	kinase D interacting substrate of 220 kDa
Smp_136690.1	-2.508	acetylcholinesterase
Smp_122500.1	-2.505	hypothetical protein
Smp_141980.1	-2.503	cAMP specific 3',5' cyclic phosphodiesterase 4D
Smp_026230.1	-2.502	hypothetical protein
Smp_152480.1	-2.5	cyclic nucleotide gated cation channel
Smp_168670.1	-2.499	cGMP dependent protein kinase 1
Smp_176310.1	-2.499	nicotinic acetylcholine receptor subunit type
Smp_098550.1	-2.497	E3 ubiquitin protein ligase TRIM56
Smp_142560.1	-2.495	insulin gene enhancer protein ISL 1
Smp_180980.1	-2.495	Rootletin
Smp_073890.1	-2.494	Ankyrin repeat and fibronectin type III
Smp_134870.1	-2.493	early growth response protein (M+sF)
Smp_159190.1	-2.493	hypothetical protein
Smp_167280.1	-2.488	hypothetical protein
Smp_155050.1	-2.485	agrin
Smp_065210.2	-2.484	hypothetical protein
Smp_159790.1	-2.481	kinesin family A
Smp_176390.1	-2.481	cadherin
Smp_140990.1	-2.479	hypothetical protein
Smp_142980.1	-2.479	palmitoyl protein thioesterase
Smp_130870.1	-2.478	ETS domain containing protein Elk 4
Smp_031180.1	-2.477	phospholipase A
Smp_151600.1	-2.476	neuronal calcium sensor 2
Smp_063070.1	-2.475	ras protein Rab 10
Smp_150370.1	-2.475	metabotropic glutamate receptor
Smp_008860.1	-2.474	phospholipid scramblase 1
Smp_164630.1	-2.473	protein sickie
Smp_205110.1	-2.471	p2X purinoceptor 4
Smp_135210.1	-2.465	Multiple epidermal growth factor domains
Smp_096410.2	-2.464	16 kda calcium binding protein
Smp_155980.1	-2.463	hypothetical protein
Smp_157430.1	-2.46	sodium dependent serotonin transporter
Smp_055240.1	-2.459	cadherin
Smp_087250.1	-2.458	muscle LIM protein
Smp_135420.1	-2.455	hypothetical protein
Smp_135650.1	-2.451	hypothetical protein
Smp_124990.1	-2.446	ras protein family 2 like
Smp_125510.1	-2.444	cadherin
Smp_154180.1	-2.443	25 kDa integral membrane protein
Smp_166090.1	-2.438	coiled coil domain containing protein 112
Smp_124740.1	-2.435	hypothetical protein
Smp_059530.2	-2.428	tetraspanin
Smp_045300.1	-2.427	PDZ and LIM domain protein 2
Smp_202260.1	-2.427	hypothetical protein
Smp_142880.1	-2.425	protein tag d; protein tag c; minor histocompatibility protein ha
Smp_144190.1	-2.425	leucine rich repeat containing protein 49
Smp_154300.1	-2.425	tektin 3
Smp_130550.1	-2.418	hypothetical protein
Smp_174770.1	-2.416	coiled coil domain containing protein 146
Smp_179310.1	-2.416	p2X purinoceptor 4
Smp_017350.1	-2.414	hypothetical protein
Smp_122980.1	-2.411	KLHL5 protein
Smp_044010.2	-2.404	tropomyosin
Smp_157420.1	-2.403	serotonin transporter
Smp_196240.1	-2.396	protocadherin 11
Smp_154970.1	-2.394	hypothetical protein (Sm-npp-2
Smp_142160.1	-2.392	hypothetical protein (Sm-npp-16
Smp_168980.1	-2.391	adenylate cyclase
Smp_159230.1	-2.389	synaptic vesicle membrane protein VAT 1
Smp_158990.1	-2.386	neuronal calcium sensor
Smp_005740.1	-2.384	Aquaporin
Smp_035160.1	-2.383	potassium voltage gated channel subfamily D
Smp_141490.1	-2.381	hypothetical protein
Smp_165040.1	-2.381	tbc1 domain family member
Smp_131010.1	-2.38	protocadherin gamma a10
Smp_147790.1	-2.38	homothorax homeobox protein
Smp_037960.1	-2.378	neuronal acetylcholine receptor subunit alpha 4
Smp_161310.1	-2.378	IQ domain containing protein D
Smp_043110.1	-2.373	hypothetical protein
Smp_096670.1	-2.369	serine:threonine protein kinase PAK 1
Smp_056560.1	-2.368	cyclic nucleotide gated cation channel
Smp_133640.1	-2.368	hypothetical protein
Smp_139970.1	-2.365	Calmodulin 4 (Calcium binding protein Dd112)
Smp_150020.1	-2.365	Amyloid beta A4 protein binding family
Smp_095520.1	-2.361	dynein light chain
Smp_181040.1	-2.36	KIF1 binding protein
Smp_149630.1	-2.359	nucleolar protein c7b
Smp_136190.1	-2.357	hypothetical protein
Smp_214180.1	-2.357	calpain
Smp_070640.1	-2.354	unc 112 protein
Smp_174090.1	-2.352	coiled coil domain containing protein 40
Smp_175930.1	-2.351	ELAVprotein 2:3:4
Smp_149770.1	-2.35	5 hydroxytryptamine receptor 1A
Smp_152290.1	-2.349	beta arrestin 1
Smp_069890.1	-2.348	hypothetical protein
Smp_121660.1	-2.348	IDL peptide
Smp_166020.1	-2.345	hypothetical protein
Smp_179810.1	-2.343	oncosphere protein tso22e/d/c/b/a
Smp_134430.1	-2.341	bone morphogenetic protein
Smp_146460.1	-2.34	tegumental antigen
Smp_077860.1	-2.339	actin
Smp_153910.1	-2.338	amiloride sensitive cation channel 4 A
Smp_163550.1	-2.335	hypothetical protein
Smp_178230.1	-2.334	hypothetical protein
Smp_161890.1	-2.333	innexin
Smp_187090.1	-2.333	hypothetical protein
Smp_200130.1	-2.333	hypothetical protein
Smp_212450.1	-2.333	placental protein 11
Smp_147190.1	-2.328	hypothetical protein
Smp_039620.1	-2.327	lysosome associated membrane glycoprotein
Smp_068280.1	-2.324	prolyl 4 hydroxylase subunit alpha 2
Smp_174150.1	-2.317	myeloid ecotropic viral integration site 1
Smp_204450.1	-2.315	cadherin tumor suppressor
Smp_151500.1	-2.311	hypothetical protein
Smp_046650.1	-2.31	TWiK family of potassium channels protein 7
Smp_164760.1	-2.31	cell adhesion molecule
Smp_144590.1	-2.309	ras gtpase activating protein
Smp_200800.1	-2.309	hypothetical protein
Smp_006860.1	-2.305	PDZ and LIM domain protein Zasp
Smp_125220.1	-2.305	Aquaporin 9 (AQP 9) (Small solute channel 1)
Smp_141190.1	-2.305	hypothetical protein
Smp_017420.1	-2.303	voltage gated hydrogen channel 1
Smp_158980.1	-2.296	neuronal calcium sensor
Smp_171480.1	-2.293	hypothetical protein
Smp_180600.1	-2.289	Insulin growth factor binding protein 7
Smp_028840.1	-2.288	hypothetical protein
Smp_127860.1	-2.288	fmrfamide receptor
Smp_140090.1	-2.288	hypothetical protein
Smp_168990.1	-2.285	hypothetical protein
Smp_129470.1	-2.284	dystroglycan
Smp_132740.1	-2.284	fatty acid desaturase 2
Smp_153180.1	-2.283	striated muscle preferentially expressed protein
Smp_159260.1	-2.28	protein broad minded
Smp_133830.1	-2.278	hypothetical protein
Smp_129000.1	-2.274	hypothetical protein
Smp_044060.1	-2.272	high affinity cAMP specific and IBMX insensitive
Smp_167650.1	-2.272	rho guanine nucleotide exchange factor 17
Smp_134260.1	-2.271	mitogen activated protein kinase 15
Smp_161510.1	-2.27	hypothetical protein
Smp_000300.1	-2.268	WD repeat containing protein 19
Smp_168630.1	-2.267	hypothetical protein
Smp_153900.1	-2.266	amiloride sensitive cation channel
Smp_056060.1	-2.264	rhodopsin orphan GPCR
Smp_151400.1	-2.259	WNT
Smp_140860.1	-2.258	innexin unc 9
Smp_168020.1	-2.25	AMY 1 associating protein expressed in testis
Smp_137420.1	-2.245	hypothetical protein
Smp_146730.1	-2.244	a disintegrin and metalloproteinase with
Smp_171930.1	-2.244	retinal homeobox protein Rax
Smp_180570.1	-2.244	neuronal acetylcholine receptor subunit alpha 7
Smp_045220.2	-2.242	myosin light chain
Smp_082250.1	-2.239	cytosolic carboxypeptidase 6
Smp_141740.1	-2.232	protocadherin 11
Smp_156890.1	-2.232	hypothetical protein
Smp_013310.1	-2.231	hypothetical protein
Smp_129350.1	-2.23	ras and EF hand domain containing protein
Smp_145540.1	-2.228	muscarinic acetylcholine receptor
Smp_147500.1	-2.227	MAGUK p55 subfamily
Smp_173380.1	-2.227	tyrosine kinase
Smp_132840.1	-2.218	tripartite motif protein trim
Smp_014840.1	-2.216	65 kDa Yes associated protein
Smp_077720.1	-2.216	annexin
Smp_118100.1	-2.216	tyrosine protein kinase transmembrane receptor
Smp_170620.1	-2.216	rhodopsin orphan GPCR
Smp_140170.1	-2.215	irregular chiasm C roughest protein
Smp_124530.1	-2.213	voltage dependent calcium channel subunit
Smp_126510.1	-2.211	hypothetical protein
Smp_140040.1	-2.209	Ca(2+):calmodulin responsive adenylate cyclase
Smp_167470.1	-2.208	protocadherin fat 4
Smp_191780.1	-2.208	hypothetical protein
Smp_126500.1	-2.207	tensin C1 domain containing phosphatase
Smp_146760.1	-2.207	hypothetical protein
Smp_070100.1	-2.206	hypothetical protein (Sm-npp-6
Smp_179750.1	-2.205	protocadherin 1
Smp_123860.1	-2.2	neurexin 2 alpha
Smp_151740.1	-2.2	run and tbc1 domain containing protein
Smp_135010.1	-2.199	oxalate:formate antiporter
Smp_081620.1	-2.193	SmHox4
Smp_078230.1	-2.191	cGMP dependent protein kinase, isozyme 2 forms
Smp_125490.1	-2.191	hypothetical protein
Smp_147380.1	-2.191	glutamate (NMDA) receptor subunit epsilon 2
Smp_153390.2	-2.191	NPP-5
Smp_140150.1	-2.186	katanin p60 ATPase containing subunit A
Smp_176920.1	-2.184	neuronal RhoA GEF protein
Smp_182620.1	-2.183	carboxypeptidase N, polypeptide 1, 50kD
Smp_070630.1	-2.175	protein unc 112
Smp_104390.1	-2.173	kin of IRRE protein 3
Smp_135190.1	-2.172	FERM RhoGEF and pleckstrin domain containing protein
Smp_162400.1	-2.172	hypothetical protein
Smp_087690.1	-2.169	hypothetical protein
Smp_180710.1	-2.169	hypothetical protein
Smp_163080.1	-2.164	Diacylglycerol kinase theta
Smp_166910.1	-2.158	calcium activated potassium channel
Smp_105950.1	-2.156	armadillo repeat containing protein 3
Smp_169150.1	-2.155	short transient receptor potential channel 3
Smp_174540.1	-2.155	family M1 non peptidase ue (M01 family)
Smp_192780.1	-2.155	hypothetical protein
Smp_152830.1	-2.153	sodium calcium exchanger
Smp_130020.1	-2.152	hypothetical protein
Smp_196250.1	-2.149	supervillin
Smp_047020.1	-2.146	hypothetical protein
Smp_076300.1	-2.145	forkhead box protein F1
Smp_204120.1	-2.143	hypothetical protein
Smp_073270.1	-2.142	neuroendocrine protein 7b2
Smp_136000.1	-2.141	hypothetical protein
Smp_161210.1	-2.14	hypothetical protein
Smp_127190.1	-2.138	hypothetical protein
Smp_011430.1	-2.137	protocadherin 1
Smp_175720.1	-2.137	E3 ubiquitin protein ligase TRIM9
Smp_007270.1	-2.136	smoothelin
Smp_077980.1	-2.136	neuroendocrine convertase 2
Smp_173030.1	-2.136	aminopeptidase A (M01 family)
Smp_159780.1	-2.135	hypothetical protein
Smp_000320.1	-2.132	hypothetical protein
Smp_122060.1	-2.131	hypothetical protein
Smp_103530.1	-2.13	high mobility group protein
Smp_159710.1	-2.13	carbonic anhydrase
Smp_123200.1	-2.129	hypothetical protein
Smp_134340.1	-2.127	hypothetical protein
Smp_167630.1	-2.127	zinc transporter foi
Smp_123230.1	-2.125	leucine rich repeat containing protein 50
Smp_035140.1	-2.124	transient receptor potential cation channel
Smp_145640.1	-2.123	forkhead protein: forkhead protein domain
Smp_147440.1	-2.122	tektin a1
Smp_117170.1	-2.12	innexin
Smp_169760.1	-2.12	hypothetical protein
Smp_139850.1	-2.119	glucan 1,6 alpha glucosidase
Smp_146640.1	-2.119	like glycosyltransferase
Smp_126250.1	-2.117	tetratricopeptide repeat protein 21b
Smp_134180.1	-2.115	receptor type tyrosine protein phosphatase
Smp_149580.1	-2.115	FMRFamide receptor
Smp_004730.1	-2.114	voltage-dependent calcium channel Cav2B
Smp_135820.1	-2.112	defective proboscis extension response
Smp_143260.1	-2.111	hypothetical protein
Smp_212420.1	-2.109	SH3 domain containing kinase binding protein 1
Smp_127790.1	-2.108	hypothetical protein
Smp_154660.1	-2.106	ribc1
Smp_172810.1	-2.106	rhodopsin orphan gpcr; cholecystokinin receptor type
Smp_144370.1	-2.105	leucine rich repeat containing protein 71
Smp_045550.1	-2.101	annexin
Smp_134800.1	-2.101	tyrosine protein kinase
Smp_212780.1	-2.101	Tubulin polymerization-promoting protein (TPPP), putative
Smp_194720.1	-2.1	hypothetical protein
Smp_143270.1	-2.099	hypothetical protein
Smp_077580.1	-2.098	hypothetical protein
Smp_146420.1	-2.098	Spindle assembly checkpoint component MAD1
Smp_007290.1	-2.094	hypothetical protein
Smp_103420.1	-2.094	5 azacytidine induced protein 1
Smp_126050.1	-2.094	protocadherin fat 4
Smp_011690.1	-2.092	proto oncogene tyrosine protein kinase ROS
Smp_171440.1	-2.089	mind bomb
Smp_047180.1	-2.088	coiled coil domain containing protein 37
Smp_201600.1	-2.088	hypothetical protein
Smp_062970.1	-2.086	WD repeat containing protein 65
Smp_201060.1	-2.085	dynein light chain
Smp_105370.1	-2.079	cathepsin B peptidase (C01 family)
Smp_170700.1	-2.079	WD repeat containing protein 52
Smp_149740.1	-2.078	alzheimer's disease beta amyloid
Smp_164360.1	-2.078	hypothetical protein
Smp_045360.3	-2.074	calsyntenin 2
Smp_203310.1	-2.073	hypothetical protein
Smp_089320.1	-2.072	Cell wall integrity and stress response
Smp_105020.1	-2.071	titin
Smp_147280.1	-2.071	protein xrp2
Smp_043040.1	-2.068	hypothetical protein
Smp_062400.1	-2.068	hypothetical protein
Smp_134570.1	-2.064	hypothetical protein
Smp_084010.1	-2.063	hypothetical protein
Smp_132610.1	-2.061	hypothetical protein
Smp_139370.1	-2.061	hypothetical protein
Smp_159430.1	-2.061	Bardet Biedl syndrome 1 protein
Smp_163930.1	-2.061	hypothetical protein
Smp_136760.1	-2.059	hypothetical protein (Sm-npp-15
Smp_125480.1	-2.055	synaptopodin 2 protein like
Smp_140060.1	-2.053	Ca(2+):calmodulin responsive adenylate cyclase
Smp_181180.1	-2.05	MYCBP associated protein
Smp_213740.1	-2.048	hypothetical protein
Smp_123190.1	-2.047	ADP ribosylation factor protein 2 binding
Smp_140050.1	-2.046	CCAAT box DNA binding protein subunit B
Smp_048560.1	-2.045	Four and a half LIM domains protein 2 fhl
Smp_164070.1	-2.043	hypothetical protein
Smp_137610.1	-2.039	focal adhesion kinase 1
Smp_149270.1	-2.037	hypothetical protein
Smp_082300.1	-2.034	hypothetical protein
Smp_199680.1	-2.034	hypothetical protein
Smp_180810.1	-2.031	Papilin
Smp_171450.1	-2.03	E3 ubiquitin protein ligase mib1
Smp_093160.1	-2.028	STARP antigen
Smp_163500.1	-2.028	Protein Sprint
Smp_130950.1	-2.027	DNA double strand break repair rad50 ATPase
Smp_124210.1	-2.026	ephrin type A receptor 4 A
Smp_140250.1	-2.026	G protein coupled receptor fragment
Smp_034850.1	-2.025	TWiK family of potassium channels protein (4TM
Smp_181190.1	-2.024	MYCBP associated protein
Smp_167160.1	-2.021	dynamin binding protein
Smp_144110.1	-2.02	FMRFamide activated amiloride sensitive sodium
Smp_146840.1	-2.02	netrin
Smp_150870.1	-2.02	leucine rich repeat containing protein 27
Smp_139530.1	-2.019	p53-like
Smp_161450.1	-2.019	small conductance calcium activated potassium
Smp_129740.1	-2.018	radial spoke head 10 B / MORN domain
Smp_046000.1	-2.017	GTP binding protein Di Ras2
Smp_193460.1	-2.016	hypothetical protein
Smp_156810.1	-2.014	hypothetical protein
Smp_179050.1	-2.014	homomeric kinesin Kif17
Smp_194960.1	-2.014	25 kDa integral membrane protein
Smp_075360.1	-2.013	hypothetical protein
Smp_140520.2	-2.013	ankyrin repeat domain containing protein 50
Smp_135490.1	-2.01	multidrug and toxin extrusion protein 1
Smp_135070.1	-2.008	hypothetical protein
Smp_121780.1	-2.001	myosin light chain kinase, smooth muscle
Smp_151730.1	-2	Rhabdoid tumor deletion region protein 1
Smp_140850.1	-1.998	innexin unc 9
Smp_088060.1	-1.997	innexin unc
Smp_129090.1	-1.997	hypothetical protein
Smp_022760.1	-1.995	hypothetical protein
Smp_176020.1	-1.993	MEG 11
Smp_098300.1	-1.991	hypothetical protein
Smp_050390.1	-1.99	aldehyde dehydrogenase
Smp_075420.1	-1.99	hypothetical protein
Smp_203590.1	-1.99	hypothetical protein
Smp_004710.1	-1.989	hypothetical protein
Smp_156500.1	-1.989	rap guanine nucleotide exchange factor 1
Smp_165790.1	-1.988	hypothetical protein
Smp_175270.1	-1.985	hypothetical protein
Smp_214190.1	-1.983	[U]calpain
Smp_127170.1	-1.982	twik family of potassium channels-related (4TM
Smp_127250.1	-1.979	kinesin associated protein 3
Smp_114450.1	-1.978	ATP:GTP binding protein 4
Smp_173860.1	-1.977	TRAF3 interacting protein 1
Smp_032720.1	-1.975	hypothetical protein
Smp_067510.1	-1.969	Clusterin associated protein 1
Smp_132970.1	-1.969	coiled coil domain containing protein 113
Smp_158230.1	-1.964	EF hand calcium binding domain containing protein
Smp_132390.1	-1.963	hypothetical protein
Smp_154790.1	-1.963	DC STAMP domain containing protein 2
Smp_133070.1	-1.962	hypothetical protein
Smp_137910.1	-1.962	tight junction protein 3 (zona occludens 3)
Smp_135380.1	-1.961	hunchback
Smp_150140.1	-1.959	RNA binding motif single stranded interacting
Smp_168070.1	-1.959	TNF-alpha receptor
Smp_144310.1	-1.957	potassium voltage gated channel subfamily KQT
Smp_178650.1	-1.956	hypothetical protein
Smp_015630.1	-1.954	glycine receptor subunit alpha 1
Smp_012600.1	-1.948	spectrin beta chain
Smp_139620.1	-1.946	hypothetical protein
Smp_158460.1	-1.946	breast cancer anti estrogen resistance protein
Smp_130080.1	-1.944	ankyrin repeat domain containing protein 45
Smp_155580.1	-1.944	annexin
Smp_124620.1	-1.942	hypothetical protein
Smp_131020.1	-1.941	transmembrane and TPR repeat containing protein
Smp_156210.1	-1.941	serotonin receptor
Smp_014080.1	-1.94	lipopolysaccharide induced tumor necrosis
Smp_150650.1	-1.94	hypothetical protein (Sm-npp-14
Smp_187900.1	-1.94	hypothetical protein
Smp_210510.1	-1.939	BAI1 associated protein 3
Smp_086830.1	-1.936	mechanosensory protein 2
Smp_167640.1	-1.936	cytosolic carboxypeptidase 3
Smp_173100.1	-1.936	cell adhesion molecule
Smp_168010.1	-1.935	hypothetical protein
Smp_135180.1	-1.933	FERM RhoGEF and pleckstrin domain containing protein
Smp_176510.1	-1.933	RIMS binding protein 2
Smp_093710.1	-1.931	hypothetical protein
Smp_092150.1	-1.93	hypothetical protein
Smp_151540.1	-1.924	cadherin
Smp_049240.1	-1.922	major egg antigen
Smp_104070.1	-1.922	SmHox8 (fragment)
Smp_143130.1	-1.922	four and A half lim domains
Smp_156230.1	-1.922	hypothetical protein
Smp_128010.1	-1.92	hypothetical protein
Smp_143710.1	-1.92	gamma aminobutyric acid receptor subunit
Smp_045200.1	-1.919	tegument-allergen-like protein
Smp_047240.2	-1.919	beta 1,4 N acetylgalactosaminyltransferase
Smp_159390.1	-1.916	hypothetical protein
Smp_146720.1	-1.915	tissue type plasminogen activator
Smp_144290.1	-1.914	hypothetical protein
Smp_104360.1	-1.913	hypothetical protein
Smp_150550.1	-1.912	titin
Smp_126480.1	-1.911	calponin
Smp_149470.1	-1.909	tyrosine protein kinase SYK
Smp_142190.1	-1.906	carboxypeptidase n catalytic chain
Smp_158960.1	-1.906	hypothetical protein
Smp_194610.1	-1.901	cAMP dependent protein kinase catalytic subunit
Smp_170030.1	-1.896	sh3 domain binding glutamic acid rich
Smp_177010.1	-1.894	serine:threonine:tyrosine interacting
Smp_160280.1	-1.892	tectonic 1
Smp_181010.1	-1.892	integrin alpha ps
Smp_142140.1	-1.891	hypothetical protein
Smp_123270.1	-1.889	Sj Ts1
Smp_021920.3	-1.887	paramyosin
Smp_138300.1	-1.885	hypothetical protein
Smp_160070.1	-1.882	RING finger protein
Smp_132470.1	-1.88	subfamily A1A unassigned peptidase (A01 family)
Smp_196450.1	-1.88	TNF receptor associated factor 3
Smp_147800.1	-1.878	Lmp3 protein
Smp_044750.1	-1.876	marvel containing potential lipid
Smp_142050.1	-1.876	STK CMGC Group, MAPK family, ERK1
Smp_194390.1	-1.876	suppressor of cytokine signaling 6
Smp_025370.1	-1.875	lipopolysaccharide induced transcription factor regulating TNF alpha (Sm only)
Smp_012810.1	-1.874	Four and a half LIM domains protein 3
Smp_203130.1	-1.874	Actin 5C
Smp_131620.1	-1.873	hypothetical protein
Smp_140070.1	-1.873	hypothetical protein
Smp_116370.1	-1.87	EF hand domain containing protein 1
Smp_180940.1	-1.87	hypothetical protein
Smp_022890.1	-1.869	hypothetical protein
Smp_139420.1	-1.869	hypothetical protein
Smp_173170.1	-1.869	proto oncogene tyrosine protein kinase LCK
Smp_019310.1	-1.866	dynein light chain
Smp_167400.1	-1.866	transcription factor sum 1
Smp_162180.1	-1.865	cysteine and glycine rich protein 2
Smp_156420.1	-1.862	pr domain zinc finger
Smp_155450.1	-1.861	SH3 and multiple ankyrin repeat domains protein
Smp_057580.1	-1.856	hypothetical protein
Smp_147160.1	-1.854	Cadmium metallothionein (MT Cd)
Smp_021390.1	-1.851	IQ domain containing protein E
Smp_012780.1	-1.849	sterile alpha and tir motif containing protein
Smp_180690.1	-1.849	tiptop protein
Smp_129530.1	-1.848	protocadherin gamma A5
Smp_156480.1	-1.848	hypothetical protein
Smp_019350.1	-1.846	hypothetical protein
Smp_196700.1	-1.845	Bardet Biedl syndrome 2 protein
Smp_169660.1	-1.843	hypothetical protein
Smp_130070.1	-1.836	nephrin
Smp_132270.1	-1.836	poly(rC) binding protein 3
Smp_175730.1	-1.836	hypothetical protein
Smp_130960.1	-1.835	coiled coil domain containing protein 135
Smp_146080.1	-1.835	hypothetical protein
Smp_138490.1	-1.833	Bardet Biedl syndrome 5
Smp_201730.1	-1.833	hypothetical protein
Smp_011700.1	-1.832	proto oncogene tyrosine protein kinase ROS
Smp_089200.1	-1.831	multidrug resistance protein
Smp_145460.1	-1.83	hypothetical protein
Smp_085290.2	-1.829	Tropomyosin 1,s 9A:A:B
Smp_127030.1	-1.829	invadolysin (M08 family)
Smp_157390.1	-1.829	lipoma HMGIC fusion partner 2 protein
Smp_078690.1	-1.828	calponin
Smp_156960.2	-1.827	nardilysin (M16 family)
Smp_010820.1	-1.825	peptidylglycine alpha amidating monooxygenase
Smp_165470.1	-1.824	epidermal growth factor receptor egfrB
Smp_122860.1	-1.822	family M13 unassigned peptidase (M13 family)
Smp_045940.1	-1.82	RNA polymerase II associated factor 1
Smp_173480.1	-1.82	hypothetical protein
Smp_167750.1	-1.818	fatty acid amide hydrolase 1
Smp_031770.15	-1.817	tropomyosin
Smp_001070.1	-1.816	G protein coupled receptor fragment
Smp_020070.1	-1.813	hypothetical protein
Smp_081650.1	-1.81	serine rich repeat protein
Smp_161100.1	-1.81	FH1:FH2 domain containing protein 3
Smp_163200.1	-1.808	hypothetical protein
Smp_128220.1	-1.803	neurogenic locus notch
Smp_151490.1	-1.803	protein vertebrate nebulin
Smp_104730.1	-1.801	DnaJ (Hsp40), subfamily B, member
Smp_143220.1	-1.801	hypothetical protein
Smp_179700.1	-1.801	hypothetical protein
Smp_000100.1	-1.8	filamin
Smp_129240.1	-1.8	hypothetical protein
Smp_172460.1	-1.795	Krueppel factor 10 like
Smp_128920.1	-1.793	spectrin beta chain
Smp_153100.1	-1.793	hyperpolarization activated cyclic-nt-gated cation channel
Smp_014820.1	-1.792	hypothetical protein
Smp_126970.1	-1.792	WD repeat containing protein 96
Smp_017870.1	-1.791	hypothetical protein
Smp_176850.1	-1.787	armadillo repeat containing protein 4
Smp_126730.1	-1.782	biogenic amine (5HT) receptor
Smp_147830.1	-1.782	cadherin
Smp_166660.1	-1.781	hypothetical protein
Smp_084640.1	-1.775	hypothetical protein
Smp_166190.1	-1.775	nucleolysin TIA 1 p40
Smp_005720.1	-1.774	Aquaporin 3 (AQP 3)
Smp_132440.2	-1.774	hypothetical protein
Smp_137810.1	-1.774	hypothetical protein
Smp_163530.1	-1.774	hypothetical protein
Smp_145300.1	-1.773	peptidylglycine alpha hydroxylating
Smp_176410.1	-1.773	f box:lrr repeat protein 7
Smp_145330.1	-1.772	hypothetical protein
Smp_042300.2	-1.769	PUR alpha protein
Smp_125350.1	-1.768	BC026374 protein (S09 family)
Smp_013630.1	-1.767	cadherin
Smp_124930.1	-1.767	neuropilin (nrp) and tolloid (tll)
Smp_144280.1	-1.766	tensin
Smp_194090.1	-1.765	subfamily S1A unassigned peptidase (S01 family)
Smp_140590.1	-1.762	hypothetical protein
Smp_145060.1	-1.759	acyl CoA:glycerol 3 phosphate acyltransferase GPAT3
Smp_001560.1	-1.755	e3 ubiquitin protein ligase ZSWIM2
Smp_004160.1	-1.755	hypothetical protein
Smp_203090.1	-1.753	hypothetical protein
Smp_045650.1	-1.752	growth arrest specific 8 GAS8
Smp_124240.1	-1.751	sodium:potassium dependent atpase beta subunit
Smp_199840.1	-1.747	nucleolar protein c7b
Smp_129010.1	-1.746	hypothetical protein
Smp_184180.1	-1.746	hypothetical protein
Smp_152580.1	-1.742	MEG-5
Smp_049270.1	-1.74	Major egg antigen (p40)
Smp_140160.1	-1.739	hypothetical protein
Smp_156970.1	-1.738	cadherin
Smp_080320.1	-1.737	WD repeat containing protein 69
Smp_170010.1	-1.737	radial spoke 3
Smp_083240.1	-1.734	hypothetical protein
Smp_162250.1	-1.734	protein fantom
Smp_169130.1	-1.733	myeloid:lymphoid or mixed lineage leukemia
Smp_205920.1	-1.731	protocadherin 1
Smp_155320.1	-1.728	hypothetical protein
Smp_131600.1	-1.725	cadherin
Smp_212560.1	-1.725	cytochrome b5 domain containing protein 1
Smp_159990.1	-1.722	Voltage gated calcium channel
Smp_200180.1	-1.722	dynein light chain
Smp_164170.1	-1.721	endoglycoceramidase
Smp_190140.1	-1.721	radial spoke head 1
Smp_126620.1	-1.72	hypothetical protein
Smp_170600.1	-1.72	hypothetical protein
Smp_072450.1	-1.719	rhodopsin orphan GPCR
Smp_151140.1	-1.716	rho associated protein kinase 2
Smp_078060.1	-1.715	hypothetical protein
Smp_157380.1	-1.715	hypothetical protein
Smp_156630.1	-1.714	hypothetical protein
Smp_185680.1	-1.712	major egg antigen
Smp_198230.1	-1.712	hypothetical protein
Smp_081430.1	-1.711	retinol dehydrogenase 11
Smp_120380.1	-1.71	leucine rich repeat containing protein 6
Smp_174360.1	-1.709	kinesin associated protein 3
Smp_171780.1	-1.708	SPARC protein
Smp_114540.1	-1.707	hypothetical protein
Smp_070030.1	-1.705	Charged multivesicular body protein 2b A
Smp_173540.1	-1.705	integrin alpha ps
Smp_071390.1	-1.701	adenylate kinase
Smp_143800.1	-1.701	sodium:chloride dependent neurotransmitter
Smp_157050.1	-1.701	rhodopsin orphan GPCR
Smp_133980.1	-1.7	hypothetical protein
Smp_024370.1	-1.698	hypothetical protein
Smp_076030.1	-1.697	tob protein; protein tob btg
Smp_105360.1	-1.693	neurogenic locus notch protein
Smp_159630.1	-1.692	hypothetical protein
Smp_148100.1	-1.691	hypothetical protein
Smp_116800.1	-1.69	myosin binding protein
Smp_016230.1	-1.689	protocadherin 17
Smp_199210.1	-1.687	plasma membrane calcium transporting ATPase
Smp_124520.1	-1.683	hypothetical protein
Smp_047870.1	-1.682	LIM domain kinase 1
Smp_158660.1	-1.678	tctex1 domain containing protein 2
Smp_196110.1	-1.678	ferric chelate reductase 1
Smp_167110.1	-1.677	Peptidase M8, leishmanolysin,domain containing protein
Smp_201130.1	-1.677	hypothetical protein
Smp_035040.1	-1.67	hypothetical protein
Smp_194980.1	-1.67	25 kDa integral membrane protein
Smp_203190.1	-1.667	hypothetical protein
Smp_161790.1	-1.666	hypothetical protein
Smp_042160.2	-1.665	aldolase
Smp_148180.1	-1.661	hypothetical protein
Smp_162010.1	-1.661	MAP:microtubule affinity regulating kinase 3
Smp_077850.1	-1.658	actin
Smp_147040.1	-1.658	glutaminase
Smp_062760.1	-1.656	regulator of G protein signaling 3
Smp_179030.1	-1.656	hypothetical protein
Smp_196080.1	-1.655	rhodopsin orphan GPCR
Smp_158330.1	-1.654	coiled coil domain containing protein C6orf97
Smp_168460.1	-1.649	hypothetical protein
Smp_186020.1	-1.648	major egg antigen
Smp_122410.1	-1.644	hypothetical protein
Smp_145360.1	-1.642	spermatogenesis associated protein 18
Smp_180750.1	-1.641	hypothetical protein
Smp_181530.1	-1.64	cd63 antigen
Smp_136710.1	-1.639	calcium transporting atpase
Smp_167370.1	-1.639	copine 8
Smp_181370.1	-1.636	hypothetical protein
Smp_011830.1	-1.635	hypothetical protein
Smp_139520.1	-1.635	eps8 protein
Smp_068510.1	-1.634	neuronal calcium sensor
Smp_176820.1	-1.634	hypothetical protein
Smp_011560.1	-1.633	tetraspanin CD63 receptor
Smp_048690.1	-1.633	enkurin
Smp_149460.1	-1.632	SYK Tyrosine Kinase TK4
Smp_183130.1	-1.632	liprin alpha 2
Smp_127310.1	-1.631	biogenic amine (dopamine) receptor, putative
Smp_136930.1	-1.631	hypothetical protein
Smp_146940.1	-1.629	innexin
Smp_165390.1	-1.629	ccaat box dna binding protein subunit
Smp_058470.1	-1.628	Innexin unc 7
Smp_140560.1	-1.626	TLC domain containing protein 2
Smp_024820.2	-1.625	tetraspanin family protein 16 invertebrate
Smp_140800.1	-1.625	neurogenic locus notch protein 2
Smp_168240.1	-1.625	hypothetical protein
Smp_068750.1	-1.624	hypothetical protein
Smp_037230.1	-1.623	fimbrin
Smp_210100.1	-1.623	mechanosensory protein 2
Smp_075140.1	-1.622	mitochondria eating protein
Smp_142630.1	-1.622	talin
Smp_072140.1	-1.619	ras gene family, member A
Smp_123050.1	-1.618	Regulator of G protein signaling 20
Smp_170960.1	-1.618	serine rich repeat protein
Smp_046800.1	-1.617	fatty acid binding protein
Smp_199090.1	-1.616	peptidyl glycine alpha amidating
Smp_203580.1	-1.614	hypothetical protein
Smp_051220.1	-1.613	lisH domain containing protein FOPNL
Smp_147290.1	-1.613	hypothetical protein
Smp_166890.1	-1.613	ATPase
Smp_001080.1	-1.612	RIIa domain containing protein
Smp_016630.1	-1.612	trimeric G protein alpha o subunit
Smp_000900.1	-1.611	neuropeptide FF receptor 1 (partial
Smp_018170.1	-1.61	zinc finger protein
Smp_131060.1	-1.61	hypothetical protein
Smp_141230.1	-1.608	dual specificity tyrosine (Y) phosphorylation DYRK
Smp_041350.1	-1.606	bruno rna binding protein
Smp_140780.1	-1.601	hypothetical protein
Smp_172320.1	-1.597	myosin xviiia
Smp_028150.1	-1.596	hypothetical protein
Smp_136620.1	-1.596	hypothetical protein
Smp_135040.1	-1.595	gamma aminobutyric acid receptor subunit
Smp_142080.1	-1.594	hypothetical protein
Smp_105480.1	-1.593	ADP ribosylation factor protein 6 like
Smp_128750.1	-1.592	myosin light chain kinase
Smp_140140.1	-1.592	tetraspanin CD63 receptor
Smp_169250.1	-1.59	tumor protein p63 regulated gene 1 protein
Smp_049250.1	-1.589	major egg antigen
Smp_138880.1	-1.589	RNA binding protein fox 1 1
Smp_158730.1	-1.589	sperm flagellar protein 2
Smp_043650.1	-1.588	hypothetical protein
Smp_053100.1	-1.587	rap guanine nucleotide exchange factor 6
Smp_156530.1	-1.585	peptidylglycine alpha amidating monooxygenase
Smp_080860.1	-1.583	cGMP dependent protein kinase, isozyme 2 forms
Smp_124610.1	-1.583	hypothetical protein
Smp_134140.1	-1.58	cAMP specific 3',5' cyclic phosphodiesterase 4D
Smp_139280.1	-1.58	hypothetical protein
Smp_162800.2	-1.58	protein kinase
Smp_145030.1	-1.579	deleted in lung and esophageal cancer protein 1
Smp_106110.1	-1.575	Kv channel interacting protein 4
Smp_126150.1	-1.573	coiled coil domain containing protein C6orf97
Smp_148870.1	-1.572	hypothetical protein
Smp_160130.1	-1.572	cell wall surface anchor family protein
Smp_127740.1	-1.57	disintegrin and metalloproteinase
Smp_179570.1	-1.569	otopetrin
Smp_125980.1	-1.566	tetratricopeptide repeat protein 25
Smp_126310.1	-1.565	beta 1 syntrophin
Smp_205270.1	-1.562	ring finger protein 11 (sid 1669) (nedd4 ww
Smp_096000.1	-1.558	hypothetical protein
Smp_133490.1	-1.558	mitogen activated protein kinase 15
Smp_142700.1	-1.557	neuronal acetylcholine receptor subunit alpha 4
Smp_117920.1	-1.556	steroid dehydrogenase
Smp_154670.1	-1.556	glycosyltransferase 14 family member
Smp_172480.1	-1.555	Krueppel factor 10 like
Smp_205400.1	-1.555	partitioning defective 3
Smp_199430.1	-1.544	nephrocystin 4
Smp_025860.1	-1.542	hypothetical protein
Smp_019950.1	-1.541	protein phosphatase 1 inhibitor potentiated by
Smp_097640.1	-1.535	protein FAM194B
Smp_157550.1	-1.533	par 3 partitioning defective 3
Smp_161570.1	-1.533	centrosomal protein of 120 kDa
Smp_194050.1	-1.526	Clumping factor A
Smp_125730.1	-1.524	hypothetical protein
Smp_134660.1	-1.524	radial spoke head protein 4 A
Smp_062020.1	-1.523	sterile alpha motif domain containing protein
Smp_022410.1	-1.52	WD repeat containing protein 16
Smp_141940.1	-1.518	hypothetical protein
Smp_140410.1	-1.516	MAGUK p55 subfamily
Smp_103920.1	-1.514	Dynein intermediate chain
Smp_138430.1	-1.512	regulator of G protein signaling
Smp_169700.2	-1.512	lim domain and actin binding 1
Smp_176720.1	-1.51	lipoma HMGIC fusion partner 3 protein like
Smp_021600.1	-1.508	Trimeric intracellular cation channel type B
Smp_124410.1	-1.507	fatty acid amide hydrolase
Smp_161360.1	-1.506	syndecan
Smp_064900.1	-1.505	histidine kinase
Smp_121600.1	-1.505	hypothetical protein
Smp_030910.1	-1.503	dynein light chain
Smp_084650.1	-1.503	AMY 1 associating protein expressed in testis
Smp_150180.1	-1.503	octopamine receptor oamb
Smp_157830.1	-1.502	homeobox protein extradenticle; erythrocyte membrane protein
Smp_163590.1	-1.502	ubiquitin protein ligase BRE1
Smp_150060.1	-1.501	tripartite motif containing protein 3
Smp_205540.1	-1.5	hypothetical protein
Smp_123660.1	-1.499	peroxidasin
Smp_141280.1	-1.495	leucine rich repeat containing protein 23
Smp_121320.1	-1.494	hypothetical protein
Smp_133010.1	-1.494	hypothetical protein
Smp_014430.1	-1.492	hypothetical protein
Smp_058500.1	-1.491	hypothetical protein
Smp_134130.1	-1.49	ring canal kelch
Smp_170710.1	-1.488	WD repeat containing protein 52
Smp_023010.1	-1.486	ATPase inhibitor
Smp_151570.1	-1.486	tetratricopeptide repeat protein 29
Smp_148790.1	-1.484	laminin subunit beta 1
Smp_165530.1	-1.48	rho GTPase activating protein 20
Smp_043570.1	-1.479	marvel containing potential lipid
Smp_141610.1	-1.479	cathepsin b
Smp_139400.1	-1.478	tensin 1
Smp_153020.1	-1.478	hypothetical protein
Smp_145380.1	-1.477	Beta ketoacyl synthase,domain containing protein
Smp_198700.1	-1.477	mitogen activated protein kinase kinase kinase
Smp_156140.1	-1.474	tripartite motif protein trim9
Smp_133690.1	-1.473	discoidin domain containing receptor 2
Smp_149010.1	-1.472	protocadherin gamma b
Smp_213660.1	-1.472	hypothetical protein
Smp_139750.1	-1.471	signal induced proliferation associated 1
Smp_132040.1	-1.469	DnaJ protein subfamily C 8
Smp_145130.1	-1.469	rassf
Smp_035500.1	-1.468	parkin co regulated gene protein
Smp_058730.1	-1.464	tubby
Smp_014420.1	-1.463	hypothetical protein
Smp_127450.1	-1.463	hypothetical protein
Smp_156370.1	-1.459	coiled coil domain containing protein 147
Smp_164260.1	-1.459	hypothetical protein
Smp_179590.1	-1.459	dual 3',5' cyclic AMP and GMP phosphodiesterase
Smp_195040.1	-1.459	plastin 2
Smp_000580.1	-1.458	coiled coil domain containing protein 63
Smp_049740.1	-1.458	hypothetical protein
Smp_172140.1	-1.458	coiled coil domain containing protein 19
Smp_136330.1	-1.457	liprin alpha 2
Smp_179490.1	-1.457	hypothetical protein
Smp_024860.1	-1.455	Basic helix loop helix transcription factor
Smp_138290.1	-1.455	hypothetical protein
Smp_170820.1	-1.454	ATP binding cassette subfamily B (MDR:TAP)
Smp_187280.1	-1.451	hypothetical protein
Smp_075280.3	-1.449	hypothetical protein
Smp_140500.1	-1.449	Paramyosin (Allergen Blo t 11)
Smp_181360.1	-1.445	huntingtin interacting protein 1
Smp_120700.1	-1.443	Cofilin 1
Smp_126680.1	-1.441	hypothetical protein
Smp_144020.1	-1.438	glutamine rich protein 2
Smp_147410.1	-1.438	cdk5 regulatory subunit associated protein 1
Smp_169220.1	-1.437	hypothetical protein
Smp_123110.1	-1.436	hypothetical protein
Smp_126260.1	-1.433	serine:threonine protein phosphatase 2B
Smp_141910.1	-1.429	SH3 and multiple ankyrin repeat domains protein
Smp_077090.1	-1.427	hypothetical protein
Smp_025410.1	-1.426	calcium dependent mitochondrial carrier protein
Smp_122900.1	-1.426	beta arrestin
Smp_137200.1	-1.426	chondroitin sulfate proteoglycan 4
Smp_209000.1	-1.426	IQ motif containing B1
Smp_131940.1	-1.425	protein patched
Smp_181350.1	-1.424	huntingtin interacting protein 1
Smp_042530.1	-1.422	WD repeat containing protein 66
Smp_120070.1	-1.422	retinol dehydrogenase 11
Smp_073450.1	-1.419	hypothetical protein
Smp_210410.1	-1.419	alpha parvin
Smp_200240.1	-1.418	universal stress protein
Smp_135920.1	-1.417	centrosomal protein of 164 kDa
Smp_147000.1	-1.416	syntenin 2
Smp_154350.1	-1.414	hypothetical protein
Smp_040110.1	-1.413	neurogenic locus notch protein
Smp_186950.1	-1.412	hypothetical protein
Smp_001100.1	-1.411	fibrillin 2
Smp_204010.1	-1.411	hypothetical protein
Smp_028670.1	-1.409	carbonic anhydrase II
Smp_194690.1	-1.409	zinc metalloprotease
Smp_168550.1	-1.408	steroid dehydrogenase
Smp_148530.1	-1.406	major egg antigen
Smp_135340.1	-1.405	discoidin domain receptor
Smp_137370.1	-1.404	cyclin dependent kinase 16
Smp_149180.1	-1.404	TRAF type zinc finger domain containing protein
Smp_130920.1	-1.4	multiple C2 and transmembrane domain containing protein
Smp_075500.1	-1.399	hypothetical protein
Smp_104120.1	-1.399	hypothetical protein
Smp_212380.1	-1.398	ubiquitin specific peptidase 2 (C19 family)
Smp_097940.1	-1.395	STK Nek7
Smp_152470.1	-1.395	enolase protein ENO4
Smp_000160.1	-1.394	matrix remodeling associated protein 5
Smp_067580.1	-1.394	coiled coil domain containing protein 109A
Smp_132320.1	-1.394	protocadherin gamma a4
Smp_068530.1	-1.393	syntenin 1
Smp_148580.1	-1.393	supervillin
Smp_170150.1	-1.393	hypothetical protein
Smp_036020.1	-1.39	hypothetical protein
Smp_125020.1	-1.39	dynein light chain
Smp_135470.1	-1.39	carbonic anhydrase
Smp_148420.1	-1.39	coiled coil domain containing 88A
Smp_198430.1	-1.389	solute carrier family 12
Smp_141510.1	-1.388	family S9 non peptidase ue (S09 family)
Smp_129100.1	-1.386	hypothetical protein
Smp_153530.1	-1.386	nucleoside diphosphate kinase 7
Smp_169460.1	-1.386	RAB18, member RAS oncogene family
Smp_147660.1	-1.383	hypothetical protein
Smp_192170.1	-1.383	maguk p55 subfamily 6
Smp_166620.1	-1.381	calcium activated potassium channel
Smp_174270.1	-1.377	AF6 protein
Smp_080650.1	-1.375	camp dependent protein kinase regulatory chain CAP-ED
Smp_126600.1	-1.374	hypothetical protein
Smp_123000.2	-1.373	ski oncogene
Smp_194810.1	-1.372	band 4
Smp_170630.1	-1.37	Periostin, putative
Smp_200060.1	-1.369	hypothetical protein
Smp_140660.1	-1.368	centrosomal protein of 135 kda
Smp_003930.1	-1.367	tetratricopeptide repeat protein 26
Smp_025030.1	-1.365	dual specificity protein kinase
Smp_175280.1	-1.365	hypothetical protein
Smp_003110.1	-1.364	Nadrin protein
Smp_166420.1	-1.362	tetratricopeptide repeat protein 30A
Smp_177030.1	-1.362	inactive phospholipase C protein 1
Smp_164150.1	-1.361	tau tubulin kinase 1 STK-CK1
Smp_138510.1	-1.36	hypothetical protein
Smp_212710.1	-1.358	gynecophoral canal protein, putative
Smp_140230.1	-1.357	centrosomal protein of 78 kda
Smp_102160.1	-1.355	vesicle associated membrane protein 1
Smp_030260.1	-1.353	hypothetical protein
Smp_133520.1	-1.347	forkhead box protein j1
Smp_155960.1	-1.347	serine:threonine protein kinase D1
Smp_035380.1	-1.346	A kinase anchor protein 14
Smp_018550.1	-1.341	hypothetical protein
Smp_169080.1	-1.34	hypothetical protein
Smp_196540.1	-1.34	RIB43A domain with coiled coils 1
Smp_156640.1	-1.338	potassium voltage gated channel subfamily C
Smp_141680.1	-1.334	fasciclin domain containing protein
Smp_172330.1	-1.33	myosin xviiia
Smp_108050.1	-1.328	titin
Smp_132280.1	-1.328	complement component C8 beta
Smp_139760.1	-1.327	Kinesin Light Chain family member (klc 2)
Smp_198660.1	-1.327	hypothetical protein
Smp_139710.1	-1.326	daz interacting protein 1
Smp_127800.1	-1.325	histone lysine N methyltransferase SETDB
Smp_135970.1	-1.322	calcium binding protein cml; calcium binding protein (cabp)
Smp_051810.1	-1.321	elongation of very long chain fatty acids
Smp_141920.1	-1.319	SH3 and multiple ankyrin repeat domains protein
Smp_145660.1	-1.319	hypothetical protein
Smp_162190.1	-1.319	cysteine and glycine rich protein 2
Smp_046630.1	-1.313	hypothetical protein
Smp_034420.2	-1.309	proteinase inhibitor I25
Smp_025740.1	-1.307	Rho GTP binding protein RhoU
Smp_081660.1	-1.306	zinc finger protein
Smp_123020.1	-1.303	protein serine:threonine kinase
Smp_133550.1	-1.303	neuropeptide ff receptor
Smp_189490.1	-1.303	matrix remodeling associated protein 5
Smp_074280.1	-1.302	hypothetical protein
Smp_008620.1	-1.301	inactive rhomboid protein 1
Smp_197620.1	-1.301	hypothetical protein
Smp_132210.1	-1.298	f box only protein 32
Smp_137520.1	-1.298	threonine dehydratase:deaminase
Smp_161330.1	-1.298	PIH1 domain containing protein 2
Smp_099770.1	-1.287	tetraspanin
Smp_159360.1	-1.286	growth arrest specific 2
Smp_100350.1	-1.285	hypothetical protein
Smp_150170.1	-1.285	Ras associated and pleckstrin y
Smp_166520.1	-1.283	ectonucleoside triphosphate diphosphohydrolase
Smp_039650.1	-1.282	disks large 1
Smp_128860.1	-1.282	lysyl oxidase 2
Smp_121950.1	-1.28	hypothetical protein
Smp_150970.2	-1.28	RAB6 interacting protein 2 (ERC protein 1)
Smp_158100.1	-1.279	hypothetical protein
Smp_148080.1	-1.278	hypothetical protein
Smp_081920.1	-1.277	hypothetical protein
Smp_131260.1	-1.276	pangolin
Smp_199260.1	-1.275	vesicular amine transporter
Smp_064910.1	-1.27	hypothetical protein
Smp_123960.1	-1.27	hypothetical protein
Smp_178100.1	-1.27	EF hand calcium binding domain containing protein
Smp_171750.1	-1.269	axis inhibition protein axin
Smp_157170.1	-1.262	histidine kinase
Smp_005900.1	-1.259	BAG family molecular chaperone regulator 3
Smp_179620.1	-1.258	hypothetical protein
Smp_011640.1	-1.257	hypothetical protein
Smp_024660.1	-1.256	cell adhesion molecule
Smp_126140.1	-1.255	integrin alpha 5
Smp_203950.1	-1.253	retinol dehydrogenase 11
Smp_174780.1	-1.252	rab protein 5
Smp_032520.1	-1.251	lysosome associated membrane glycoprotein
Smp_151440.1	-1.251	hypothetical protein
Smp_170450.1	-1.25	sodium:potassium:calcium exchanger
Smp_157620.1	-1.249	Netrin receptor DCC
Smp_105220.1	-1.248	hypothetical protein
Smp_030010.3	-1.247	hypothetical protein
Smp_148620.1	-1.247	hypothetical protein
Smp_090980.1	-1.246	cyclin dependent kinase 20
Smp_163510.1	-1.246	Protein Sprint
Smp_165950.1	-1.246	tektin 1
Smp_037860.1	-1.245	talin 2
Smp_165670.1	-1.244	solute carrier family 12
Smp_176130.1	-1.24	plasma membrane calcium transporting ATPase
Smp_196690.1	-1.238	Probable C terminal domain small phosphatase
Smp_075130.1	-1.237	guanine nucleotide binding protein subunit
Smp_017710.1	-1.235	rab11 family interacting protein 3
Smp_160240.1	-1.234	furin 1 (S08 family)
Smp_164810.1	-1.233	tyrosine protein kinase Fps85D
Smp_073400.1	-1.231	lysosome associated membrane glycoprotein
Smp_172890.1	-1.229	protein tyrosine phosphatase
Smp_171740.1	-1.224	multidrug resistance associated protein 1
Smp_124130.1	-1.223	cyclin dependent kinase 1
Smp_171140.1	-1.218	serine rich repeat protein
Smp_075370.1	-1.217	hypothetical protein
Smp_004690.1	-1.216	hypothetical protein
Smp_148430.1	-1.216	hook protein
Smp_065240.1	-1.215	GDP fucose protein O fucosyltransferase 1
Smp_176470.1	-1.215	protocadherin 1
Smp_127810.1	-1.214	cell adhesion molecule:down regulated by
Smp_150420.1	-1.209	coiled coil domain containing protein 61
Smp_074150.1	-1.208	annexin
Smp_153120.1	-1.208	hypothetical protein
Smp_141500.2	-1.207	hypothetical protein
Smp_131900.1	-1.205	Rab11 family interacting protein 4
Smp_157200.1	-1.204	progesterone induced blocking factor 1
Smp_146870.1	-1.203	calcium uptake protein 1 mitochondrial
Smp_047660.1	-1.202	ferritin, heavy polypeptide 1
Smp_152810.1	-1.202	F box:LRR repeat protein 13
Smp_061050.1	-1.199	coiled coil domain containing protein 13
Smp_143680.1	-1.195	laminin subunit
Smp_159740.1	-1.195	solute carrier family 33
Smp_124450.1	-1.193	bone morphogenetic protein receptor type 1a
Smp_141290.2	-1.192	innexin
Smp_041550.1	-1.191	hypothetical protein
Smp_127360.1	-1.19	hypothetical protein
Smp_127650.1	-1.189	Secretory carrier associated membrane protein 2
Smp_006810.1	-1.188	lim domain only 4
Smp_068350.1	-1.188	meiosis specific nuclear structural protein 1
Smp_087750.1	-1.188	hypothetical protein
Smp_176250.1	-1.187	hypothetical protein
Smp_020270.1	-1.183	voltage-dependent calcium channel Cav1
Smp_203450.1	-1.182	nucleoside diphosphate kinase
Smp_002100.1	-1.181	Vesicle transport protein SFT2B
Smp_051410.1	-1.176	claudin protein; septate junction protein
Smp_197830.1	-1.176	Ras association domain containing protein 1
Smp_150490.1	-1.174	hypothetical protein
Smp_167820.1	-1.174	solute carrier family 12 k cl cotransporter
Smp_196150.1	-1.174	selenoprotein o
Smp_104760.1	-1.171	hypothetical protein
Smp_204110.1	-1.17	hypothetical protein
Smp_086530.1	-1.169	tegument-allergen-like protein
Smp_020540.2	-1.167	LIM and senescent cell antigen containing
Smp_083730.2	-1.167	hypothetical protein
Smp_028490.1	-1.165	1 acyl sn glycerol 3 phosphate acyltransferase
Smp_034840.2	-1.161	14-3-3 protein epsilon
Smp_181270.2	-1.161	protein couch potato
Smp_005230.2	-1.16	reticulocalbin
Smp_029780.1	-1.159	hypothetical protein
Smp_125300.2	-1.159	hypothetical protein
Smp_018260.1	-1.158	glycogen synthase
Smp_140820.1	-1.155	hypothetical protein
Smp_198560.1	-1.152	neutral sphingomyelinase
Smp_089870.1	-1.149	histone H2A
Smp_081200.1	-1.148	coiled coil domain containing protein 42 like 2
Smp_173340.1	-1.148	cerebellar degeneration protein 2
Smp_148130.1	-1.146	fas binding factor 1
Smp_003230.1	-1.145	SH3 domain GRB2 endophilin B1
Smp_056990.1	-1.144	thyroid receptor interacting protein 11 (Sj) / hypothetical
Smp_198120.1	-1.144	tripartite motif containing protein 3
Smp_003610.2	-1.142	DM9 domain containing protein
Smp_180500.1	-1.142	phospholipid scramblase
Smp_172580.1	-1.139	docking protein 3
Smp_169900.2	-1.138	serine:threonine protein kinase
Smp_031880.1	-1.137	Immunoglobulin domain containing protein
Smp_138150.1	-1.134	rho type gtpase activating protein
Smp_129220.1	-1.131	hypothetical protein
Smp_057860.1	-1.13	hypothetical protein
Smp_154760.1	-1.13	egf domain protein
Smp_137760.1	-1.128	BAH and coiled coil domain containing protein 1
Smp_058670.1	-1.125	procollagen galactosyltransferase 1
Smp_130880.1	-1.123	histone H2A
Smp_134880.1	-1.123	snurportin 1
Smp_212390.1	-1.123	ubiquitin specific peptidase 2 (C19 family)
Smp_164730.1	-1.121	rhodopsin orphan GPCR/growth hormone secretagogue receptor
Smp_136470.1	-1.119	pleckstrin y domain containing family G
Smp_194800.1	-1.119	ATP dependent RNA helicase Ddx1
Smp_128230.1	-1.118	neurogenic locus notch protein
Smp_063330.1	-1.117	hypothetical protein
Smp_194360.1	-1.116	eukaryotictranslation initiation factor
Smp_034120.1	-1.115	synaptosomal associated protein 23 kDa
Smp_054470.1	-1.115	thioredoxin
Smp_104110.1	-1.114	Ras GTP binding protein Rho
Smp_135610.1	-1.114	protocadherin fat 1
Smp_158690.1	-1.112	hypothetical protein
Smp_158550.1	-1.111	semaphorin 5A
Smp_172250.1	-1.109	inositol 5 phosphatase
Smp_176050.1	-1.108	ras protein RABH1b
Smp_133250.1	-1.107	discoidin domain containing receptor 2
Smp_139330.1	-1.105	nicotinic acetylcholine receptor non alpha
Smp_143090.1	-1.104	hypothetical protein
Smp_139840.1	-1.103	kunitz type protease inhibitor 2
Smp_174040.1	-1.103	lachesin
Smp_131080.1	-1.101	hypothetical protein
Smp_172040.1	-1.101	protein unc 13 B
Smp_152060.1	-1.1	RAS protein activator1
Smp_163490.1	-1.1	hypothetical protein
Smp_210730.1	-1.097	prolyl oligopeptidase (S09 family)
Smp_130930.1	-1.096	multiple C2 and transmembrane domain containing protein
Smp_141770.1	-1.096	glycerol kinase
Smp_176350.1	-1.095	contactin; neuroglian; septate junction protein
Smp_157960.1	-1.094	lisH domain containing protein ARMC9
Smp_145450.1	-1.089	phospholipid translocating ATPase
Smp_203410.1	-1.089	hypothetical protein
Smp_179360.1	-1.088	sortilin
Smp_136920.1	-1.085	polypeptide
Smp_152260.1	-1.085	protein FAM179B
Smp_007210.1	-1.083	rab GTPase activating protein 1
Smp_003190.1	-1.081	Ankyrin domain
Smp_007330.1	-1.078	hypothetical protein
Smp_134200.1	-1.078	WD repeat containing protein 16
Smp_127870.1	-1.077	neurotrimin (hnt)
Smp_133880.1	-1.077	cd109 antigen
Smp_131690.1	-1.075	peripheral plasma membrane protein CASK
Smp_137710.1	-1.074	major facilitator superfamily domain containing protein
Smp_157540.1	-1.074	Smad3_Ahmend
Smp_152940.1	-1.072	otopetrin
Smp_053230.1	-1.071	cytochrome b reductase
Smp_165150.1	-1.071	serine:threonine protein phosphatase 6
Smp_203530.1	-1.071	intraflagellar transport protein 172
Smp_151060.1	-1.07	family S60 non peptidase ue (S60 family)
Smp_057650.1	-1.065	IST1
Smp_095630.1	-1.063	Tetraspanin,IPR000301 CD9:CD37:CD63
Smp_154060.1	-1.063	hypothetical protein
Smp_164380.1	-1.06	protein KINase family member (kin 1)
Smp_205720.1	-1.055	universal stress protein in QAH:OAS
Smp_156850.1	-1.053	hypothetical protein
Smp_159930.1	-1.052	ADP ribosylation factor 3
Smp_165650.1	-1.052	MAP kinase activating death domain protein
Smp_138210.1	-1.051	hypothetical protein
Smp_214010.1	-1.05	hypothetical protein
Smp_140200.1	-1.047	flowering locus c variant
Smp_173960.1	-1.047	AMP deaminase 2
Smp_143700.1	-1.045	hypothetical protein
Smp_075400.1	-1.043	hypothetical protein
Smp_071250.1	-1.042	Ras protein Rap 1b
Smp_188330.1	-1.042	neurexin 1 alpha
Smp_056440.1	-1.041	manganese superoxide dismutase SOD
Smp_029790.1	-1.04	hypothetical protein
Smp_160290.1	-1.039	sodium:potassium dependent atpase beta subunit
Smp_016380.1	-1.036	IQ motif and SEC7 domain containing protein
Smp_081900.2	-1.036	hypothetical protein
Smp_110050.1	-1.036	tyrosine protein kinase transforming protein Fps
Smp_149660.1	-1.036	hypothetical protein
Smp_167700.1	-1.036	hypothetical protein
Smp_085380.1	-1.034	kelch ECH associated protein 1 like
Smp_049450.1	-1.033	hypothetical protein
Smp_127940.1	-1.033	sodium driven chloride bicarbonate exchanger
Smp_194770.1	-1.033	[U]taurocyamine kinase
Smp_166610.1	-1.032	hypothetical protein
Smp_176650.1	-1.032	hypothetical protein
Smp_213000.1	-1.031	coiled coil domain containing protein 77
Smp_001040.1	-1.029	kinesin heavy chain
Smp_075350.1	-1.027	hypothetical protein
Smp_204050.1	-1.027	serine:threonine protein kinase Sgk1
Smp_091820.1	-1.026	bestrophin 3
Smp_178990.1	-1.026	hypothetical protein
Smp_135170.1	-1.024	hypothetical protein
Smp_194970.1	-1.023	25 kDa integral membrane protein
Smp_123730.1	-1.022	spectrin beta chain, brain 1
Smp_059090.1	-1.021	ropporin 1 protein
Smp_103000.1	-1.021	myosin regulatory light chain
Smp_164480.1	-1.02	Tubulin beta 2C chain
Smp_180890.1	-1.019	Rho GTPase activating protein 19
Smp_123480.1	-1.017	serine:threonine kinase 33
Smp_176080.1	-1.017	hypothetical protein
Smp_132930.1	-1.015	cubilin
Smp_054410.1	-1.012	Adenine phosphoribosyltransferase
Smp_187350.1	-1.011	hypothetical protein
Smp_129360.1	-1.008	cyclin G2
Smp_012010.1	-1.006	forkhead box subgroup O
Smp_149750.1	-1.005	hypothetical protein
Smp_004120.1	-1.004	AMP deaminase 2
Smp_109340.1	-1.004	hypothetical protein
Smp_154490.1	-1.003	ras associating and dilute domain containing protein
Smp_063930.1	-1.002	voltage gated potassium channel
Smp_061940.1	-0.999	adenylate kinase
Smp_193030.1	-0.998	glycoprotein N acetylgalactosamine
Smp_199120.1	-0.996	protein FAM114A2
Smp_210860.1	-0.995	dystrobrevin
Smp_142970.1	-0.994	palmitoyl protein thioesterase 1
Smp_191940.1	-0.994	hypothetical protein
Smp_130540.1	-0.991	alanine aminotransferase
Smp_135350.1	-0.991	Kinectin (Kinesin receptor) (CG 1 antigen)
Smp_042690.1	-0.989	hypothetical protein
Smp_151450.1	-0.989	spermatogenesis associated protein 4
Smp_138310.1	-0.988	slingshot dual specificity phosphatase
Smp_179020.1	-0.988	hypothetical protein
Smp_077440.1	-0.987	BTB:POZ domain containing protein 9
Smp_100010.1	-0.987	inactive phospholipase C protein 2 like
Smp_066250.1	-0.985	lisH domain containing protein ARMC9
Smp_102340.1	-0.985	adenylate cyclase type IX
Smp_043670.2	-0.983	6 phosphofructokinase
Smp_146630.1	-0.983	palmitoyltransferase ZDHHC12
Smp_049580.1	-0.982	zinc finger protein
Smp_154620.1	-0.982	WD repeat containing protein 59
Smp_072990.1	-0.978	Transmembrane protein 185B
Smp_087870.1	-0.978	hypothetical protein
Smp_090120.1	-0.978	alpha tubulin
Smp_028170.1	-0.976	hypothetical protein
Smp_170580.1	-0.976	hypothetical protein
Smp_083150.1	-0.974	coiled coil domain containing protein 75
Smp_052250.1	-0.971	Ras associated and pleckstrin y
Smp_076500.1	-0.966	dystrophin,s A:C:F:G:H
Smp_145420.1	-0.964	plexin A3
Smp_056390.1	-0.963	hypothetical protein
Smp_154730.1	-0.963	rna binding protein musashi
Smp_160860.1	-0.963	tetratricopeptide repeat protein 8
Smp_118940.1	-0.96	maguk p55 subfamily 6
Smp_160890.1	-0.96	STARP antigen
Smp_199060.1	-0.96	serine rich repeat protein
Smp_210820.1	-0.959	rhodopsin kinase
Smp_131580.1	-0.956	lysosomal alpha mannosidase
Smp_106930.1	-0.952	heat shock protein 70
Smp_000510.1	-0.949	hypothetical protein
Smp_163680.1	-0.949	RNA binding protein Nova
Smp_070780.1	-0.944	UDP glucose 4 epimerase
Smp_167550.1	-0.942	sorting nexin 33
Smp_134510.1	-0.939	ATPase inhibitor B0546
Smp_127660.1	-0.938	hypothetical protein
Smp_143980.1	-0.938	hypothetical protein
Smp_029670.1	-0.937	hypothetical protein
Smp_148700.1	-0.936	leukocyte receptor cluster
Smp_131460.1	-0.934	bestrophin 3
Smp_167300.1	-0.934	hypothetical protein
Smp_146210.1	-0.933	nucleoside diphosphate kinase
Smp_106060.1	-0.932	calcium binding mitochondrial carrier protein
Smp_127440.1	-0.932	Serine rich adhesin for platelets
Smp_160620.1	-0.932	subfamily M12B unassigned peptidase
Smp_095580.1	-0.931	lysocardiolipin acyltransferase 1
Smp_198340.1	-0.931	Down syndrome cell adhesion molecule
Smp_132080.1	-0.928	Sugar transporter
Smp_063380.1	-0.924	phosphoserine phosphatase
Smp_128170.1	-0.922	hypothetical protein
Smp_153550.1	-0.922	hypothetical protein
Smp_074140.1	-0.92	annexin
Smp_142600.1	-0.92	capicua protein
Smp_153990.1	-0.92	LIM domain and actin binding protein 1
Smp_176430.2	-0.915	pleckstrin y domain containing family G
Smp_012350.2	-0.913	venom allergen-like (VAL) 11 protein
Smp_019810.1	-0.913	hypothetical protein
Smp_010230.1	-0.912	guanine nucleotide binding protein beta 1 4
Smp_168960.1	-0.911	multiple pdz domain protein
Smp_184370.1	-0.911	hypothetical protein
Smp_067010.1	-0.909	RUN domain containing protein 1
Smp_212740.1	-0.908	receptor-regulated Smad1B
Smp_019900.1	-0.907	Fasciculation and elongation protein zeta 2
Smp_051120.1	-0.907	hypothetical protein
Smp_028030.1	-0.905	slit robo rho gtpase activating protein 1
Smp_033330.1	-0.905	sh3 domain binding glutamic acid rich
Smp_204750.1	-0.901	roundabout 2
Smp_161400.1	-0.9	jumonji domain containing protein
Smp_144330.1	-0.898	early endosome antigen 1
Smp_134670.2	-0.896	ral gtpase activating
Smp_149320.1	-0.892	tricarboxylate transport protein
Smp_054810.1	-0.89	hypothetical protein
Smp_161530.1	-0.886	myocyte specific enhancer factor 2a
Smp_026280.1	-0.885	hypothetical protein
Smp_166880.1	-0.883	zinc finger MYM type protein 2
Smp_001950.1	-0.882	hypothetical protein
Smp_026440.1	-0.878	dpy 30 protein
Smp_175970.1	-0.877	speckle type POZ protein
Smp_014410.2	-0.876	hypothetical protein
Smp_190390.1	-0.869	hypothetical protein
Smp_042590.1	-0.867	NADH dehydrogenase (ubiquinone) iron sulfur
Smp_015020.1	-0.866	sodium potassium transporting ATPase alpha subunit
Smp_163230.1	-0.866	propionyl coenzyme A carboxylase beta chain
Smp_023550.1	-0.865	beta catenin
Smp_134910.1	-0.864	serine:threonine protein kinase
Smp_011000.1	-0.863	lysosomal acid lipase-related
Smp_139810.1	-0.862	coiled coil domain containing protein 39
Smp_176750.1	-0.862	AP2 associated protein kinase 1
Smp_010770.1	-0.861	elongation of very long chain fatty acids
Smp_144200.1	-0.86	hypothetical protein
Smp_161430.1	-0.86	Monocarboxylate transporter 12
Smp_131700.1	-0.858	protein kinase c epsilon type
Smp_164340.1	-0.858	Afadin
Smp_173220.1	-0.857	hypothetical protein
Smp_152180.1	-0.856	fad NAD binding oxidoreductases
Smp_144390.1	-0.855	activin A receptor, type IIA
Smp_053060.2	-0.854	F box only protein 9
Smp_144360.1	-0.854	myelin proteolipid
Smp_158320.2	-0.854	glypican 6
Smp_168370.1	-0.853	guanine nucleotide exchange factor VAV2
Smp_148940.1	-0.849	sorting nexin
Smp_072380.1	-0.847	RNA polymerase II transcription elongation
Smp_147300.1	-0.847	SAM domain and HD domain containing protein 1
Smp_155360.1	-0.845	DNA binding protein inhibitor ID 1
Smp_184780.1	-0.843	hypothetical protein
Smp_163920.1	-0.842	hemicentin 1
Smp_010940.1	-0.841	Acidic leucine rich nuclear phosphoprotein pp32a
Smp_174940.1	-0.841	transmembrane protein 57
Smp_133340.1	-0.839	hypothetical protein
Smp_153270.1	-0.839	MORN repeat containing protein 1
Smp_211000.1	-0.839	dedicator of cytokinesis protein 7
Smp_014780.2	-0.837	alpha actinin, sarcomeric
Smp_131810.1	-0.836	GDP fucose protein O fucosyltransferase 2
Smp_194900.1	-0.836	intraflagellar transport protein 122
Smp_135600.1	-0.835	zinc finger protein
Smp_160830.1	-0.835	phospholipase d3
Smp_163690.1	-0.832	RNA binding protein Nova
Smp_143310.1	-0.831	hypothetical protein
Smp_211150.1	-0.83	MAGUK p55 subfamily
Smp_125130.1	-0.827	transmembrane protein 145
Smp_145700.1	-0.827	ankyrin :unc
Smp_058270.1	-0.825	hypothetical protein
Smp_153750.1	-0.825	hypothetical protein
Smp_129670.1	-0.824	apoptosis stimulating of P53
Smp_046130.1	-0.823	MICAL protein 2
Smp_163360.1	-0.823	dystrophin
Smp_111980.1	-0.822	hypothetical protein
Smp_051990.1	-0.821	kyphoscoliosis peptidase
Smp_130260.1	-0.82	hypothetical protein
Smp_163160.1	-0.818	short transient receptor potential channel 6
Smp_163960.1	-0.818	Wilms tumor protein 1 interacting protein
Smp_146440.1	-0.816	hypothetical protein
Smp_114620.1	-0.814	adenosinetriphosphatase
Smp_102210.1	-0.813	lysosomal alpha mannosidase
Smp_111800.1	-0.812	hypothetical protein
Smp_123440.1	-0.812	cytoplasm protein
Smp_133600.1	-0.812	hypothetical protein
Smp_004550.1	-0.811	hypothetical protein
Smp_033140.1	-0.809	tRNA splicing endonuclease subunit Sen2
Smp_030730.1	-0.808	tubulin beta 2B chain
Smp_114090.1	-0.808	ras suppressor protein 1
Smp_153320.1	-0.808	lethal(2) giant larvae protein 2
Smp_161250.1	-0.808	microphthalmia associated transcription factor
Smp_162790.1	-0.807	membrane protein, palmitoylated 5
Smp_141390.1	-0.806	innexin unc 9
Smp_159590.1	-0.803	hypothetical protein
Smp_110040.1	-0.802	hypothetical protein
Smp_080210.1	-0.801	alpha tocopherol transfer protein
Smp_136430.1	-0.799	hypothetical protein
Smp_100080.1	-0.795	Tetraspanin,IPR000301 CD9:CD37:CD63
Smp_136400.1	-0.795	cytochrome b 561
Smp_082030.1	-0.793	hypothetical protein
Smp_150480.1	-0.793	RNA binding motif single stranded interacting
Smp_199750.1	-0.791	subfamily M12B unassigned peptidase
Smp_128940.1	-0.79	metabotropic glutamate receptor
Smp_166490.1	-0.79	ectonucleoside triphosphate diphosphohydrolase
Smp_019170.1	-0.789	lysine specific demethylase lid
Smp_129260.1	-0.789	poly (ADP ribose) polymerase
Smp_139740.1	-0.788	signal induced proliferation associated 1
Smp_176480.1	-0.788	myotubularin protein
Smp_210500.1	-0.788	cathepsin L
Smp_163880.1	-0.787	btb and poz domain containing protein
Smp_170290.1	-0.786	disks large 3
Smp_015980.1	-0.782	ATP synthase E chain
Smp_155620.1	-0.781	hypothetical protein
Smp_162510.1	-0.781	drug efflux protein
Smp_176610.1	-0.78	BTB:POZ domain containing protein
Smp_158670.1	-0.779	hypothetical protein
Smp_089700.1	-0.777	integrin beta 2
Smp_078560.1	-0.776	zinc finger protein
Smp_045260.1	-0.775	5 aminolevulinate synthase, nonspecific
Smp_019990.1	-0.774	clathrin coat assembly protein ap19
Smp_206060.1	-0.767	hypothetical protein
Smp_119020.1	-0.761	hypothetical protein
Smp_161680.1	-0.76	phosphorylase B kinase beta, kpbb
Smp_153310.1	-0.759	cell polarity protein; lethal giant larvae Llgl
Smp_085410.1	-0.758	Transmembrane protein 45B
Smp_020080.1	-0.756	GTP binding protein (I) alpha subunit alpha
Smp_168450.1	-0.756	glycoprotein N acetylgalactosamine
Smp_159150.2	-0.755	hypothetical protein
Smp_018640.1	-0.751	hypothetical protein
Smp_141590.2	-0.751	formin
Smp_014800.2	-0.75	pra1 protein
Smp_150730.1	-0.75	discoidin domain containing receptor 2
Smp_174490.1	-0.75	hypothetical protein
Smp_039080.1	-0.749	FRA10AC1 protein
Smp_093220.1	-0.749	Ankyrin repeat domain containing protein
Smp_067900.1	-0.748	Hsp90 co chaperone Cdc37
Smp_086420.1	-0.748	protein FAM114A2
Smp_149160.1	-0.744	phosphatidate phosphatase LPIN1
Smp_202630.1	-0.744	protein quiver
Smp_153480.1	-0.743	solute carrier family 12
Smp_174110.1	-0.743	protein phosphatase 1 regulatory inhibitor
Smp_145080.1	-0.742	hypothetical protein
Smp_026560.2	-0.739	calmodulin
Smp_045860.1	-0.739	inositol hexakisphosphate
Smp_066760.2	-0.737	merlin:moesin:ezrin:radixin
Smp_210130.1	-0.733	C Jun amino terminal kinase interacting protein
Smp_014290.2	-0.732	hypothetical protein
Smp_079840.1	-0.732	uroporphyrinogen III synthase
Smp_087580.1	-0.731	programmed cell death 6 interacting protein
Smp_130160.1	-0.726	hypothetical protein
Smp_148360.1	-0.726	hypothetical protein
Smp_149040.1	-0.725	phosphorylase b kinase regulatory
Smp_204150.1	-0.723	hypothetical protein
Smp_154270.1	-0.722	3' phosphoadenosine 5' phosphosulfate synthase
Smp_165070.1	-0.717	LIM and senescent cell antigen containing
Smp_138040.1	-0.716	hypothetical protein
Smp_042060.1	-0.715	MIT domain containing protein 1
Smp_194420.1	-0.715	hypothetical protein
Smp_152620.1	-0.714	protein hook 3
Smp_016510.1	-0.713	hypothetical protein
Smp_156590.1	-0.712	Filamin C
Smp_198850.1	-0.712	vacuolar sorting protein SNF8
Smp_064950.1	-0.71	calcineurin b
Smp_141660.1	-0.709	high voltage activated calcium channel beta subunit CavB2
Smp_143420.1	-0.709	hypothetical protein
Smp_090790.1	-0.706	hypothetical protein
Smp_102750.1	-0.706	Zinc finger MYND domain containing protein 12
Smp_030150.1	-0.705	hypothetical protein
Smp_122030.1	-0.704	endophilin A2
Smp_006720.2	-0.703	Synaptobrevin,domain containing protein
Smp_043220.1	-0.701	hypothetical protein
Smp_104670.1	-0.698	Ras protein Rab 8A
Smp_037190.1	-0.696	ADP ribosylation factor
Smp_034410.1	-0.695	cathepsin F (C01 family)
Smp_014660.2	-0.691	small GTP binding protein Rab10
Smp_078570.1	-0.69	zinc finger protein
Smp_044970.1	-0.689	oxoglutarate (alpha ketoglutarate) dehydrogenase
Smp_071380.4	-0.685	zinc finger protein
Smp_157300.1	-0.685	fgfrB
Smp_005880.1	-0.681	phosphoenolpyruvate carboxykinase
Smp_186740.1	-0.68	hypothetical protein
Smp_015030.1	-0.679	ethanolamine kinase 1
Smp_144030.1	-0.679	phosphatidate cytidylyltransferase
Smp_148400.1	-0.679	calmodulin binding transcription activator 2
Smp_144850.1	-0.676	oxysterol binding protein 1
Smp_038960.1	-0.674	lactate dehydrogenase protein
Smp_037780.1	-0.672	hypothetical protein
Smp_049520.1	-0.672	WD repeat containing protein 61
Smp_173020.1	-0.669	goodpasture antigen binding protein kinase
Smp_012540.1	-0.667	rRNA processing protein UTP23
Smp_142250.1	-0.667	suppressor of cytokine signaling 7
Smp_198680.1	-0.667	protein unc 45 A
Smp_055650.1	-0.666	hypothetical protein
Smp_143530.1	-0.666	hypothetical protein
Smp_036550.1	-0.664	hypothetical protein
Smp_060190.3	-0.663	ctg4a
Smp_156100.1	-0.663	protein wntless
Smp_152130.1	-0.662	calmodulin regulated spectrin associated protein
Smp_194680.1	-0.661	hypothetical protein
Smp_144820.1	-0.658	neurabin 1
Smp_030500.1	-0.657	glycerol 3 phosphate dehydrogenase
Smp_148320.1	-0.657	syntaxin 12
Smp_210550.1	-0.657	tyrosyl DNA phosphodiesterase 2
Smp_138500.1	-0.656	ARF GTPase activating protein GIT2
Smp_165440.1	-0.656	netrin receptor unc 5
Smp_005910.1	-0.653	protein tyrosine phosphatase type IVA 1
Smp_169260.1	-0.653	zinc finger protein 362
Smp_094890.1	-0.652	hypothetical protein
Smp_172070.1	-0.652	hypothetical protein
Smp_160410.2	-0.651	Transmembrane protein 106A
Smp_003710.1	-0.65	tropomodulin
Smp_167230.1	-0.649	golgi resident protein gcp60
Smp_148010.1	-0.646	snf2 histone linker phd ring helicase
Smp_063340.1	-0.644	phosphoserine phosphatase
Smp_096250.1	-0.644	biogenesis of lysosomal organelles complex 1
Smp_155120.1	-0.644	GTPase Activating protein family member (gap 2)
Smp_180150.1	-0.644	Rho GTPase activating protein 21
Smp_063580.2	-0.643	n acetyltransferase mak3
Smp_043210.1	-0.642	tetraspanin
Smp_128440.1	-0.642	run and fyve domain containing protein
Smp_004260.1	-0.64	sorting nexin 6
Smp_149120.1	-0.64	insect origin recognition complex subunit
Smp_074010.1	-0.637	8 oxoguanine DNA glycosylase
Smp_078600.1	-0.636	short chain dehydrogenase:reductase
Smp_131990.1	-0.63	Growth arrest specific protein 2 3
Smp_196270.1	-0.628	lysine specific demethylase 7
Smp_199400.1	-0.628	Myosin regulatory light chain 2, smooth muscle
Smp_082940.1	-0.626	NADH dehydrogenase (ubiquinone) 1 alpha
Smp_138200.1	-0.626	thyroid adenoma associated protein
Smp_005070.1	-0.625	chaperone protein DnaJ
Smp_018160.1	-0.625	PIH1 domain containing protein 1
Smp_153710.1	-0.625	mutS protein 5
Smp_073720.1	-0.623	Arp2:3 complex subunit ARPC5
Smp_213510.1	-0.621	hypothetical protein
Smp_013050.1	-0.619	hypothetical protein
Smp_144140.1	-0.619	zinc transporter zip1
Smp_173990.1	-0.618	rab11
Smp_012580.1	-0.617	hypothetical protein
Smp_083040.1	-0.615	nervous system adducin
Smp_089930.1	-0.615	serine:threonine protein phosphatase 2A
Smp_091460.1	-0.614	glutamine synthetase
Smp_055420.2	-0.613	transmembrane protein 222
Smp_105200.3	-0.61	glypican 4
Smp_083990.1	-0.609	cationic amino acid transporter
Smp_069900.1	-0.607	ras protein Rab 39B
Smp_160080.1	-0.606	hypothetical protein
Smp_074950.1	-0.603	RWD domain containing protein 4
Smp_170080.1	-0.603	solute carrier family 13
Smp_082240.1	-0.602	histone H3
Smp_060070.1	-0.6	septin 7
Smp_046810.1	-0.599	m phase inducer phosphatase(cdc25)
Smp_123640.1	-0.598	G protein coupled receptor kinase 4
Smp_163320.1	-0.597	Ankyrin repeat domain containing protein
Smp_055600.1	-0.594	protein lin 7 B
Smp_155770.1	-0.593	hypothetical protein
Smp_157150.1	-0.593	AT rich interactive domain containing protein
Smp_175120.2	-0.593	Alpha (1,6) fucosyltransferase (EC 2
Smp_118970.1	-0.592	frizzled (+Smp_173940)
Smp_177790.1	-0.592	iron sulfur cluster scaffold protein
Smp_052640.1	-0.591	rabenosyn 5
Smp_141530.1	-0.591	hypothetical protein
Smp_150670.1	-0.591	sh3 domain binding protein
Smp_153970.1	-0.591	RILP protein
Smp_193750.1	-0.591	family S33 non peptidase ue (S33 family)
Smp_126520.1	-0.589	Signal transducing adapter molecule 1
Smp_140490.1	-0.588	protein kinase C and casein kinase substrate
Smp_137190.1	-0.586	frataxin, mitochondrial
