# Supplementary material for: Schistosome sex matters: a deep view into gonad-specific and pairing-dependent transcriptomes reveals a complex gender interplay
Source: Sci Rep. 2016 Aug 8;6:31150. doi: 10.1038/srep31150 (PMC4976352; doi:10.1038/srep31150)
Supplement: Supplementary Information [file srep31150-s7.xls]

## Sheet: all_1012
This is the list of 1,012 genes whose transcripts were up-regulated in all gonads compared to the worms with ≥ 1.5-fold difference.
GeneID	Product
Smp_000890.1	nucleoporin nup53
Smp_001090.1	nuclear pore complex protein Nup107
Smp_001180.1	steroid receptor interacting snf2 domain
Smp_001210.1	myh9 protein
Smp_001390.1	nck associated protein 1
Smp_002010.1	ribosomal RNA small subunit methyltransferase
Smp_002810.1	fidgetin protein 1
Smp_003330.1	sjogren syndrome nuclear autoantigen
Smp_003670.1	hypothetical protein
Smp_003790.1	hypothetical protein
Smp_004060.1	cell division cycle 20 WD40
Smp_004230.1	hypothetical protein
Smp_004530.1	hypothetical protein
Smp_004540.1	hypothetical protein
Smp_004600.1	T complex protein 1 subunit delta
Smp_004640.1	DNA directed RNA polymerases I and III subunit
Smp_005330.1	methionine tRNA synthetase
Smp_006630.2	myb binding protein
Smp_006700.2	zinc finger protein 106
Smp_006990.1	eukaryotic translation initiation factor 5b
Smp_007000.1	DNA replication complex GINS protein PSF1
Smp_008220.1	palmitoyltransferase ZDHHC11
Smp_008450.1	leucine rich repeat and death domain containing protein
Smp_008830.1	SWI:SNF related, matrix associated, actin
Smp_009030.1	ribonucleoside diphosphate reductase large
Smp_009520.1	glutamyl tRNA synthetase
Smp_009550.1	DNA mismatch repair protein Mlh1
Smp_009600.1	STK PlK1
Smp_010930.1	mitochondrial import receptor subunit tom70
Smp_011030.1	heme binding protein 2
Smp_011180.1	ATP dependent DNA helicase HFM1
Smp_012480.1	exonuclease 1
Smp_012570.1	van gogh
Smp_012670.2	hypothetical protein
Smp_013610.1	protein FAM161B
Smp_013970.1	hypothetical protein
Smp_014260.1	UDP GlcNAc:betaGal
Smp_015190.1	serine rich repeat protein
Smp_015690.1	nAChR subunit (ShAR1 beta2)
Smp_016240.1	Fanconi anemia group I protein
Smp_016540.1	hypothetical protein
Smp_016840.1	exportin 4
Smp_016870.1	protein regulator of cytokinesis 1
Smp_016900.1	hypothetical protein
Smp_017640.1	nucleolar complex protein 4
Smp_017670.1	bromodomain adjacent to zinc finger domain
Smp_018010.1	cytospin a
Smp_018030.1	vacuolar protein sorting associated protein 72
Smp_018220.2	Mediator of RNA polymerase II transcription
Smp_018280.1	polynucleotide 5' hydroxyl kinase NOL9
Smp_018290.1	serine:threonine protein kinase 17A
Smp_018490.1	coiled coil alpha helical rod protein 1
Smp_018580.1	WD repeat containing protein WRAP73
Smp_018720.1	rotatin
Smp_018730.1	hypothetical protein
Smp_018930.1	hypothetical protein
Smp_018950.1	lupus la ribonucleoprotein
Smp_019010.1	dipeptidyl peptidase III (M49 family)
Smp_019130.1	polyribonucleotide 5' hydroxyl kinase Clp1
Smp_019170.1	lysine specific demethylase lid
Smp_019190.1	Pre mRNA splicing factor SLU7
Smp_019620.2	hypothetical protein
Smp_019760.1	helicase polq
Smp_019810.1	hypothetical protein
Smp_019840.2	DNA ligase 1
Smp_020060.1	nudC domain containing protein 1
Smp_020200.1	ATP dependent RNA helicase
Smp_020480.1	hypothetical protein
Smp_021070.1	guanine nucleotide binding protein
Smp_021140.1	ribosomal protein S8
Smp_021590.1	Rac GTPase activating protein 1
Smp_021790.2	hypothetical protein
Smp_021960.1	importin 13
Smp_022640.1	ribosomal protein L13
Smp_022720.1	Kinesin Like protein family member (klp 6)
Smp_022870.1	protein lin 54
Smp_023530.1	nucleosome assembly protein 1 1 like
Smp_023860.1	hypothetical protein
Smp_024380.1	hypothetical protein
Smp_024670.1	NAD dependent deacetylase sirtuin 7
Smp_025700.1	rab9 effector protein with kelch motifs
Smp_026030.1	DNA repair and recombination protein RAD54B
Smp_026400.1	thyrotroph embryonic factor
Smp_027300.1	histone lysine N methyltransferase SUV39H2
Smp_027750.1	kinesin protein KIF21A
Smp_027920.1	Tubulin alpha 1 chain
Smp_028050.1	hypothetical protein
Smp_028440.1	adenosylhomocysteinase
Smp_031020.1	hypothetical protein
Smp_031040.2	zinc phosphodiesterase
Smp_031990.1	glutamyl tRNA(Gln) amidotransferase subunit A
Smp_032470.1	protein regulator of cytokinesis 1
Smp_032490.1	tropomyosin
Smp_032500.1	DNA replication licensing factor mcm7
Smp_033510.1	coiled coil helix coiled coil helix
Smp_033700.1	deoxyribodipyrimidine photo lyase
Smp_033970.1	flotillin 2
Smp_034080.1	erythrocyte membrane protein
Smp_034860.1	nuclear receptor, putative NHR
Smp_034920.1	dynein heavy chain
Smp_035790.1	60S ribosomal protein L44
Smp_036660.1	centrosomal protein of 290 kDa
Smp_036930.1	hypothetical protein
Smp_037290.1	protein frg1
Smp_037590.1	dna replication licensing factor mcm3
Smp_038080.1	importin subunit beta 1
Smp_038240.1	Alanyl tRNA synthetase
Smp_038560.2	Prothymosin alpha B
Smp_038640.1	hypothetical protein
Smp_038930.1	pre rRNA processing protein TSR1
Smp_039670.1	Cyclin L1
Smp_040020.1	histone H3
Smp_040350.1	DNA binding protein RFX7
Smp_040990.1	Ribonuclease H2 subunit C
Smp_041450.1	asparaginyl tRNA synthetase
Smp_041600.1	isoleucyl tRNA synthetase, cytoplasmic
Smp_041740.1	t complex protein 1 subunit gamma
Smp_042210.1	origin recognition complex subunit 4 ORC
Smp_042430.2	dna replication complex gins protein sld5
Smp_042670.2	dna mismatch repair protein msh6
Smp_042810.1	chromosome transmission fidelity protein 18
Smp_042980.1	mevalonate kinase
Smp_043430.1	hypothetical protein
Smp_043600.1	hypothetical protein
Smp_044800.1	ankyrin repeat domain containing protein 5
Smp_044810.1	zinc finger CCCH domain containing protein 14
Smp_045590.1	HEAT repeat containing protein 2
Smp_045950.2	transformer 2 protein
Smp_046090.2	T complex protein 1 subunit theta
Smp_046280.1	actin binding protein anillin
Smp_046500.2	proliferating cell nuclear antigen PCNA
Smp_046550.1	Bystin
Smp_046910.1	DNA polymerase epsilon subunit 4
Smp_047110.1	ATP dependent RNA helicase DDX52
Smp_047200.1	ribosomal protein L3
Smp_047320.1	hypothetical protein
Smp_047400.1	hypothetical protein
Smp_047440.1	zinc finger CCHC domain containing protein 8
Smp_047610.1	cell division control protein 45
Smp_047620.1	G2:mitotic specific cyclin B3
Smp_047720.1	sz12
Smp_048160.1	rna recognition motif protein split ends
Smp_048660.1	nucleolar protein 56
Smp_049160.1	zinc finger protein
Smp_049880.1	nuclear pore glycoprotein p62
Smp_050080.1	2 hydroxyglutarate dehydrogenase
Smp_050250.1	hypothetical protein
Smp_050310.1	DNA repair and recombination protein RAD54B
Smp_050470.1	transducin beta protein 3 like
Smp_050540.1	uridine 5' monophosphate synthase
Smp_050820.1	Replication factor C 38 kDa subunit
Smp_051070.1	protein DGCR6
Smp_051290.1	hypothetical protein
Smp_051320.1	ap endonuclease
Smp_051420.1	eri1 exoribonuclease 2
Smp_052150.1	hypothetical protein
Smp_052160.1	hypothetical protein
Smp_052390.1	origin recognition complex subunit 5 ORC
Smp_054320.1	hypothetical protein
Smp_054470.1	thioredoxin
Smp_054600.1	pre mRNA splicing factor SPF27
Smp_054610.1	WD repeat and HMG box DNA binding protein 1
Smp_054680.1	hypothetical protein
Smp_054840.1	DNA replication licensing factor MCM2
Smp_055140.1	crossover junction endonuclease mus81
Smp_055310.1	histone lysine n methyltransferase setd8
Smp_055500.1	DNA polymerase theta
Smp_055800.1	pescadillo (ribo biogenesis; cell proliferation
Smp_055810.1	inositol 5 phosphatase
Smp_055890.1	ribonucleoside diphosphate reductase subunit M2
Smp_056350.1	mitotic spindle assembly checkpoint protein
Smp_056620.1	ATP dependent DNA helicase Q1
Smp_057020.1	ATP dependent RNA helicase DDX31
Smp_057600.1	hypothetical protein
Smp_058320.1	nuclear autoantigenic sperm protein
Smp_058680.2	ribosome biogenesis regulatory protein
Smp_058790.1	mitogen activated protein kinase kinase kinase
Smp_058880.1	ovarian cancer associated gene 2 protein
Smp_058990.1	meiotic nuclear division protein 1
Smp_059710.1	hypothetical protein
Smp_060180.1	nucleoporin seh1 (sec13 protein)
Smp_061210.1	F box protein 47
Smp_061220.1	hypothetical protein
Smp_062020.1	sterile alpha motif domain containing protein
Smp_062080.1	serine protease inhibitors serpins
Smp_062520.1	n alpha acetyltransferase 15, NatA auxiliary
Smp_063350.1	ribosomal protein L27
Smp_063520.1	pre B cell leukemia transcription factor 3
Smp_065060.1	1 pyrroline 5 carboxylate dehydrogenase
Smp_065150.1	N acetyltransferase ESCO2
Smp_065420.1	hypothetical protein
Smp_065840.1	DNA topoisomerase 2 alpha
Smp_066050.1	transcriptional enhancer factor TEF 1
Smp_066260.1	replication factor C subunit 5
Smp_067260.1	dna polymerase alpha subunit b
Smp_067440.1	hypothetical protein
Smp_068090.1	zinc phosphodiesterase elac protein 1
Smp_068350.1	meiosis specific nuclear structural protein 1
Smp_068920.3	centromere:microtubule binding protein cbf5
Smp_068950.1	histone binding protein Caf1
Smp_069600.1	ATP dependent DNA helicase Q4
Smp_070200.1	rna binding protein with serine rich domain
Smp_071890.1	hypothetical protein
Smp_072100.1	CCR4 NOT transcription complex subunit 1
Smp_072370.1	RNA polymerase associated protein CTR9
Smp_072500.1	hypothetical protein
Smp_072560.1	hypothetical protein
Smp_072870.1	alpha centractin
Smp_073050.1	hypothetical protein
Smp_073300.1	Chaperone protein DnaJ 1
Smp_073470.2	Nuclear Receptor subfamily - retinoid-x-receptor (RXR)
Smp_073800.1	recQ mediated genome instability protein 1
Smp_074390.1	eukaryotic translation initiation factor
Smp_074470.1	Ribosomal protein, Small subunit
Smp_074880.1	RP140 upstream
Smp_075110.1	cell cycle checkpoint protein rad1
Smp_075720.1	cd63 antigen
Smp_076050.1	hypothetical protein
Smp_076710.1	hypothetical protein
Smp_077070.1	Density regulated protein
Smp_077180.1	serine:threonine protein kinase Chk1 CAMK
Smp_077590.1	BUD13
Smp_077810.1	cell cycle regulator mat89bb
Smp_078270.1	mps one binder kinase activator 2 like
Smp_078280.1	chromodomain Y protein 2
Smp_078310.1	ran binding protein
Smp_078320.1	eukaryotic translation initiation factor 3
Smp_078410.1	pre mRNA processing factor 6
Smp_078420.1	pre mRNA processing factor 6
Smp_078720.1	hypothetical protein
Smp_078920.1	condensin complex subunit 3
Smp_079050.1	DNA primase large subunit
Smp_079560.1	DNA replication licensing factor MCM2
Smp_079610.1	POC1 centriolar protein A
Smp_079650.1	chromodomain helicase DNA binding protein 4
Smp_080730.1	STK / cyclin dependent kinase 1 (CDC2
Smp_080870.1	Netrin receptor DCC
Smp_082370.1	NAD(P) transhydrogenase
Smp_082490.1	G2:mitotic specific cyclin B2
Smp_082670.1	AAA family ATPase
Smp_083410.1	eukaryotic translation elongation factor 1
Smp_083450.1	dnaj subfamily c
Smp_083680.1	hypothetical protein
Smp_083710.1	Fanconi anemia, complementation group M
Smp_084460.1	ribosomal protein L28
Smp_084620.1	activated rna polymerase II transcriptional
Smp_084640.1	hypothetical protein
Smp_084650.1	AMY 1 associating protein expressed in testis
Smp_084740.1	ubiquitin carboxyl terminal hydrolase 14
Smp_084950.1	protein regulator of cytokinesis 1
Smp_085480.1	histone deacetylase complex subunit sap18
Smp_085490.1	hypothetical protein
Smp_085790.2	hypothetical protein
Smp_086220.1	hypothetical protein
Smp_087010.1	DNA polymerase delta catalytic subunit
Smp_087340.1	hypothetical protein
Smp_087810.1	nucleolar GTP binding protein 2
Smp_088600.1	CCR4 NOT transcription complex subunit 3
Smp_088800.1	aspartyl tRNA synthetase
Smp_089550.1	eukaryotic translation initiation factor
Smp_089920.1	phosphatase 2a regulatory subunit
Smp_090030.1	rRNA processing protein Nop9
Smp_090340.1	hypothetical protein
Smp_090370.1	nucleoporin 50 kDa
Smp_090440.1	ATP dependent RNA helicase DDX47
Smp_090930.5	hypothetical protein
Smp_091210.1	hypothetical protein
Smp_091390.2	hypothetical protein
Smp_091640.1	ribosomal protein S24
Smp_092780.2	snRNA activating protein complex subunit 3
Smp_093450.1	u3 small nucleolar rna associated protein 6
Smp_093690.2	DEAD box ATP dependent RNA helicase
Smp_094020.1	ATP dependent RNA helicase
Smp_094140.1	DNA replication licensing factor MCM6
Smp_094640.1	zinc finger protein
Smp_094920.1	hypothetical protein
Smp_095140.1	THUMP domain containing protein 1
Smp_095880.1	hypothetical protein
Smp_096360.1	replication factor C subunit 4
Smp_096900.1	mitochondrial ribonuclease P protein 3
Smp_097250.1	Exosome complex exonuclease RRP4
Smp_097590.1	valyl tRNA synthetase
Smp_097660.1	eukaryotic initiation factor 4A
Smp_098850.1	interferon stimulated 20 kDa exonuclease
Smp_100090.1	high mobility group protein B1
Smp_100380.1	dna replication complex gins protein psf2
Smp_100790.1	hypothetical protein
Smp_101050.1	wimple:ift172
Smp_101100.1	protein tag 52
Smp_101670.1	5' AMP activated protein kinase subunit beta 2
Smp_101820.1	lupus la ribonucleoprotein
Smp_103810.1	hypothetical protein
Smp_104470.1	lysyl tRNA synthetase
Smp_104600.1	hypothetical protein
Smp_104630.1	tRNA (guanine N(7)) methyltransferase subunit
Smp_104980.1	G2:M phase specific E3 ubiquitin protein ligase
Smp_105700.1	U5 small nuclear ribonucleoprotein 200 kDa
Smp_105960.1	dnaj subfamily c
Smp_106040.1	Structure specific endonuclease SLX1
Smp_112910.1	protein disulfide isomerase
Smp_114590.1	hypothetical protein
Smp_114740.1	hypothetical protein
Smp_116360.1	histone lysine N methyltransferase SETD2
Smp_118760.1	hypothetical protein
Smp_119020.1	hypothetical protein
Smp_119910.1	hypothetical protein
Smp_120360.1	superkiller viralicidic activity 2 2 like
Smp_120900.1	O sialoglycoprotein endopeptidase
Smp_120960.2	ribonuclease PH
Smp_120980.1	inhibitor of growth protein 4
Smp_121460.1	hypothetical protein
Smp_121800.1	replication protein A 70 kDa DNA binding
Smp_121810.1	protein shq1
Smp_122320.1	hypothetical protein
Smp_122370.2	zinc finger protein
Smp_122960.1	ubiquitin specific peptidase 30 (C19 family)
Smp_123220.1	hypothetical protein
Smp_123330.1	hypothetical protein
Smp_123400.1	hypothetical protein
Smp_123410.2	DEAD box ATP dependent RNA helicase
Smp_123520.1	trna (uracil 5) methyltransferase
Smp_123940.1	DNA repair protein complementing XP G cells
Smp_123950.1	protein dpy 19 1
Smp_123980.1	threonyl tRNA synthetase
Smp_123990.1	threonyl tRNA synthetase
Smp_124120.1	dna polymerase epsilon subunit 2
Smp_124190.1	scavenger receptor
Smp_124200.1	hypothetical protein
Smp_124230.1	dna repair protein rad51 1
Smp_124280.1	hypothetical protein
Smp_124300.1	Lamin B receptor (ERG24)
Smp_124310.1	5' AMP activated protein kinase subunit beta 2
Smp_124340.1	Nose resistant to fluoxetine protein 6
Smp_124570.1	hypothetical protein
Smp_124640.1	intron binding protein aquarius
Smp_124770.1	hypothetical protein
Smp_124800.1	hypothetical protein
Smp_124820.1	chromosome region maintenance protein
Smp_124840.1	E3 ubiquitin protein ligase UBR7
Smp_125040.1	Epa2p protein
Smp_125080.1	cytosolic carboxypeptidase 1
Smp_125130.1	transmembrane protein 145
Smp_125140.1	hypothetical protein
Smp_125190.1	hypothetical protein
Smp_125500.1	prenylcysteine oxidase
Smp_125560.1	long-chain-fatty-acid--CoA ligase
Smp_125760.1	denticleless protein
Smp_125830.1	hypothetical protein
Smp_125850.1	hypothetical protein
Smp_125960.1	hypothetical protein
Smp_126370.1	DNA directed RNA polymerases I, II, and III
Smp_126570.1	hypothetical protein
Smp_126630.1	hypothetical protein
Smp_126670.1	proteasome assembly chaperone 2
Smp_126690.1	COP9 signalosome complex subunit 6
Smp_126910.1	periodic tryptophan protein 2
Smp_127050.1	dna repair protein rad50
Smp_127070.1	origin recognition complex subunit ORC
Smp_127080.1	hypothetical protein
Smp_127120.1	ATP dependent RNA helicase DDX10
Smp_127260.1	hypothetical protein
Smp_127270.1	Cytochrome b561:ferric reductase
Smp_127470.1	hypothetical protein
Smp_127480.1	von Willebrand factor A domain containing 3B
Smp_127490.1	blooms syndrome DNA helicase
Smp_127500.1	hypothetical protein
Smp_127580.1	dis3 exonuclease 2
Smp_127640.1	hypothetical protein
Smp_127670.1	hypothetical protein
Smp_127740.1	disintegrin and metalloproteinase
Smp_127750.1	kelch domain containing protein 9
Smp_128050.1	exportin 2
Smp_128160.1	CST complex subunit STN1
Smp_128200.2	kinesin protein kif23
Smp_128210.1	claspin protein
Smp_128320.1	leucine rich repeat and WD repeat containing
Smp_128600.1	chromodomain helicase dna binding protein 5
Smp_128670.1	dual specificity testis specific protein kinase
Smp_128870.1	nibrin
Smp_128970.1	inhibitor of growth protein 3
Smp_129140.2	methyltransferase METT10D
Smp_129210.1	tyrosyl tRNA synthetase
Smp_129410.1	hypothetical protein
Smp_129500.1	dna directed rna polymerase i largest
Smp_129610.1	malate dehydrogenase
Smp_129630.1	Pseudouridylate synthase 7
Smp_129640.1	FERM RhoGEF and pleckstrin domain containing protein
Smp_129710.1	Uveal autoantigen with coiled coil domains
Smp_129960.1	hypothetical protein
Smp_129970.1	TOX high mobility group box family member
Smp_130020.1	hypothetical protein
Smp_130190.1	RNA binding motif protein 34
Smp_130220.1	hypothetical protein
Smp_130420.1	Dynein intermediate chain
Smp_130470.1	chromodomain helicase DNA binding protein
Smp_130650.1	ubiquitin protein ligase E3C
Smp_130660.1	ank repeat containing
Smp_130670.1	hypothetical protein
Smp_130740.1	chromosome transmission fidelity protein 8
Smp_130760.1	Mediator of DNA damage checkpoint protein 1
Smp_130770.1	hypothetical protein
Smp_131000.1	SWI:SNF related, matrix associated, actin
Smp_131070.1	condensin complex subunit 1
Smp_131230.1	F box:WD repeat containing protein 10
Smp_131360.1	DEAD box ATP dependent RNA helicase 13
Smp_131380.1	hypothetical protein
Smp_131610.1	hypothetical protein
Smp_131630.1	testis expressed protein 14 / STK
Smp_131650.1	telomerase binding protein EST1A
Smp_131670.1	meiotic recombination protein SPO11
Smp_131880.1	bromodomain adjacent to zinc finger domain
Smp_132110.1	hypothetical protein
Smp_132150.1	hypothetical protein
Smp_132350.1	nucleolar complex protein 3
Smp_132360.1	hypothetical protein
Smp_132420.1	rotatin
Smp_132430.1	hypothetical protein
Smp_132440.2	hypothetical protein
Smp_132510.1	breast cancer type 1 susceptibility protein
Smp_132590.1	CCAAT:enhancer binding protein (C:EBP), zeta
Smp_132660.1	guanine nucleotide exchange factor
Smp_132950.1	hypothetical protein
Smp_132960.1	hypothetical protein
Smp_133000.1	hypothetical protein
Smp_133010.1	hypothetical protein
Smp_133350.1	nucleolar gtp binding protein
Smp_133460.1	forkhead box protein
Smp_133470.1	RNA binding protein 28
Smp_133540.1	asparagine synthetase domain containing protein
Smp_133560.1	Asparagine synthetase
Smp_133660.1	protein lin 9
Smp_133980.1	hypothetical protein
Smp_133990.2	DNA topoisomerase 2 binding protein 1
Smp_134050.1	voltage dependent calcium channel subunit
Smp_134090.1	DNA repair protein RAD51 4
Smp_134120.1	hypothetical protein
Smp_134250.1	heparan sulfate
Smp_134490.1	thyroid hormone receptor alpha
Smp_134660.1	radial spoke head protein 4 A
Smp_134850.1	structural maintenance of chromosomes protein 3
Smp_134860.1	translational activator gcn1
Smp_135060.1	bollus pemphigoid antigen
Smp_135120.1	ribosome biogenesis protein bop1
Smp_135290.1	macrophage expressed gene 1 protein
Smp_135300.1	hypothetical protein
Smp_135350.1	Kinectin (Kinesin receptor) (CG 1 antigen)
Smp_135360.1	serine:threonine protein kinase 12 B
Smp_135390.1	hypothetical protein
Smp_135570.1	Actin protein 6
Smp_135900.1	DNA double strand break repair rad50 ATPase
Smp_136010.1	WD repeat containing protein 3
Smp_136110.1	leucine rich repeat containing protein 68
Smp_136130.1	protein PTHB1
Smp_136170.1	protein dispatched 1
Smp_136520.1	general transcription factor iih subunit 2
Smp_136950.1	hypothetical protein
Smp_136970.1	structural maintenance of chromosomes protein
Smp_137060.1	histone lysine N methyltransferase
Smp_137090.1	BRCA1 associated RING domain protein 1
Smp_137130.1	hypothetical protein
Smp_137230.1	kinesin protein KIF21A like
Smp_137330.1	serine dehydratase
Smp_137390.1	histone RNA hairpin binding protein HBP
Smp_137520.1	threonine dehydratase:deaminase
Smp_137660.1	kinesin protein KIF20A
Smp_137730.1	alpha(13)fucosyltransferase
Smp_137740.1	alpha(13)fucosyltransferase
Smp_137780.1	sister chromatid cohesion protein PDS5
Smp_137790.1	sister chromatid cohesion protein PDS5
Smp_137840.1	hypothetical protein
Smp_137910.1	tight junction protein 3 (zona occludens 3)
Smp_137970.1	PHD finger protein
Smp_138120.1	Bardet Biedl syndrome 7 protein
Smp_138200.1	thyroid adenoma associated protein
Smp_138300.1	hypothetical protein
Smp_138400.1	hypothetical protein
Smp_138470.1	hypothetical protein
Smp_138610.1	tumor protein p53 binding protein 1
Smp_138650.1	hypothetical protein
Smp_138710.1	armadillo repeat containing protein 6
Smp_138810.1	Post GPI attachment to protein factor 2
Smp_138820.1	hypothetical protein
Smp_138930.2	glutamyl tRNA synthetase cytoplasmic
Smp_138940.1	ubiquitin protein ligase BRE1
Smp_138950.1	C2 domain containing protein 3
Smp_139190.1	adenomatous polyposis coli protein
Smp_139540.1	hypothetical protein
Smp_139870.1	hypothetical protein
Smp_140230.1	centrosomal protein of 78 kda
Smp_140240.1	hypothetical protein
Smp_140260.1	apoptotic protease activating factor 1
Smp_140280.1	hypothetical protein
Smp_140500.1	Paramyosin (Allergen Blo t 11)
Smp_140530.1	replication factor c subunit 2
Smp_140880.1	hypothetical protein
Smp_141000.1	interleukin enhancer binding factor 2
Smp_141160.1	E3 ubiquitin protein ligase RNF168
Smp_141240.1	multiple RNA binding domain containing protein
Smp_141270.1	caspase 8
Smp_141280.1	leucine rich repeat containing protein 23
Smp_141380.1	serine:threonine protein kinase VRK1
Smp_141430.1	hypothetical protein
Smp_141470.1	Cytochrome c oxidase assembly protein COX11
Smp_141540.1	Thymidine kinase 2, mitochondrial
Smp_141580.1	serine:threonine protein kinase tousled
Smp_141700.1	hypothetical protein
Smp_141710.1	kinetochore associated protein 1
Smp_141840.1	hypothetical protein
Smp_141850.1	WD repeat containing protein 60
Smp_141870.1	hypothetical protein
Smp_141900.1	centrosomal protein of 290 kDa
Smp_142040.1	Myb DNA binding domain containing protein
Smp_142060.1	hypothetical protein
Smp_142130.1	coiled coil domain containing protein 81
Smp_142230.1	cd63 antigen
Smp_142260.1	hypothetical protein
Smp_142270.1	transcription factor E2 alpha
Smp_142510.2	ribonuclease III, putative
Smp_142550.1	nuclear pore membrane
Smp_142690.1	neuronal acetylcholine receptor subunit alpha 4
Smp_142780.1	retinoblastoma binding protein 5
Smp_143050.1	scaffold attachment factor b
Smp_143140.1	elongation factor 2
Smp_143310.1	hypothetical protein
Smp_143380.1	mismatch repair endonuclease PMS2
Smp_143460.1	disks large associated protein 5
Smp_143490.1	DNA replication licensing factor MCM5
Smp_143600.1	normocyte binding protein 1
Smp_143660.1	midasin
Smp_143760.1	DNA repair protein REV1
Smp_144150.1	hypothetical protein
Smp_144160.1	hypothetical protein
Smp_144180.1	histone lysine N methyltransferase MLL
Smp_144240.1	hypothetical protein
Smp_144490.1	N acetyltransferase 10
Smp_144500.1	hypothetical protein
Smp_144720.1	hypothetical protein
Smp_144730.1	hypothetical protein
Smp_144740.1	hypothetical protein
Smp_144750.1	hypothetical protein
Smp_144790.1	calmodulin
Smp_144820.1	neurabin 1
Smp_144860.1	protein boule
Smp_144930.1	elongator complex protein 1
Smp_144950.1	centrosomal protein of 41 kDa
Smp_145060.1	acyl CoA:glycerol 3 phosphate acyltransferase GPAT3
Smp_145070.1	centrosomal protein of 44 kDa
Smp_145260.1	structural maintenance of chromosomes protein 3
Smp_145280.1	leucine rich repeat and WD repeat containing
Smp_145340.1	hypothetical protein
Smp_145420.1	plexin A3
Smp_145490.1	poly(rC) binding protein 2:3:4
Smp_145570.1	hypothetical protein
Smp_145580.1	Progesterone induced blocking factor
Smp_145640.1	forkhead protein: forkhead protein domain
Smp_145730.1	neurogenic locus notch protein
Smp_145810.1	poly (adp ribose) polymerase 2
Smp_146110.1	DNA directed RNA polymerase III subunit RPC3
Smp_146160.1	Fanconi anemia group D2 protein
Smp_146210.1	nucleoside diphosphate kinase
Smp_146810.1	protein diaphanous
Smp_146900.1	DnaJ protein subfamily C 1
Smp_147130.1	hypothetical protein
Smp_147230.1	ATP dependent DNA helicase PIF1
Smp_147300.1	SAM domain and HD domain containing protein 1
Smp_147540.1	hypothetical protein
Smp_147880.1	hypothetical protein
Smp_147890.1	Rootletin
Smp_147970.1	kinesin protein KIF14
Smp_148130.1	fas binding factor 1
Smp_148480.1	Cleavage and polyadenylation specificity factor
Smp_148590.1	hypothetical protein
Smp_148720.1	t3:t7 bacteriophage mitochodrial
Smp_148930.1	fact complex subunit ssrp1
Smp_148990.1	Nucleolar protein 5
Smp_149000.1	protein phosphatase 2C
Smp_149070.1	Nucleolar protein 6
Smp_149090.1	hypothetical protein
Smp_149190.1	hypothetical protein
Smp_149210.1	hypothetical protein
Smp_149260.1	kinesin family 1
Smp_149490.1	hypothetical protein
Smp_149680.1	early growth response protein
Smp_150000.1	hypothetical protein
Smp_150010.1	hypothetical protein
Smp_150040.2	cyclin dependent kinase 7
Smp_150200.1	lethal(2)neighbour of Tid protein
Smp_150420.1	coiled coil domain containing protein 61
Smp_150690.1	proliferation associated protein 2G4 38 kDa
Smp_150750.1	centrosomal protein 110 kDa
Smp_150840.2	Cell growth regulating nucleolar protein
Smp_151130.1	hypothetical protein
Smp_151170.1	hypothetical protein
Smp_151190.1	retinal rod rhodopsin sensitive cGMP
Smp_151320.1	targeting protein for Xklp2
Smp_151360.1	hypothetical protein
Smp_151390.2	hypothetical protein
Smp_151410.1	protein phosphatase 7
Smp_151510.1	crossover junction endonuclease mus81
Smp_151560.1	dna replication licensing factor mcm9
Smp_151750.1	meiotic recombination protein rec8
Smp_151770.1	mitochondrial ribosomal protein L2
Smp_151880.1	transient receptor potential gamma protein
Smp_151940.1	hypothetical protein
Smp_151950.1	zinc finger protein
Smp_152110.1	hypothetical protein
Smp_152260.1	protein FAM179B
Smp_152490.1	e3 ubiquitin protein ligase CCNB1IP1
Smp_152530.1	hypothetical protein
Smp_152640.1	SWI:SNF matrix associated
Smp_152650.1	SWI:SNF complex subunit SMARCC2
Smp_152670.1	crossover junction endonuclease EME1
Smp_152740.1	Cirhin
Smp_152800.1	chromosome region maintenance protein 5/exportin, putative
Smp_152810.1	F box:LRR repeat protein 13
Smp_152840.1	ATP dependent RNA helicase DHX36
Smp_152860.1	tetratricopeptide repeat protein 27
Smp_152910.1	hypothetical protein
Smp_153010.1	SUMO ligase
Smp_153120.1	hypothetical protein
Smp_153270.1	MORN repeat containing protein 1
Smp_153520.1	protein ect2
Smp_153610.1	chromatin assembly factor 1 subunit b
Smp_153630.1	hypothetical protein
Smp_153660.1	G1:S specific cyclin D2
Smp_153710.1	mutS protein 5
Smp_153810.1	hypothetical protein
Smp_153840.1	neurobeachin
Smp_153910.1	amiloride sensitive cation channel 4 A
Smp_154080.1	hypothetical protein
Smp_154090.1	protein of unknown function DUF729
Smp_154310.1	hypothetical protein
Smp_154370.1	outer dense fiber protein 3
Smp_154460.1	hypothetical protein
Smp_154830.1	synaptonemal complex protein 2 / uncharacterized
Smp_154860.1	zinc finger CW type PWWP domain protein 1
Smp_154930.1	DNA polymerase delta subunit 3
Smp_154940.1	hypothetical protein
Smp_154980.1	nucleolar complex protein 2
Smp_155090.1	stem cell tumor
Smp_155100.1	family S54 unassigned peptidase (S54 family)
Smp_155390.1	hypothetical protein
Smp_155480.1	tetratricopeptide repeat protein 4
Smp_155500.1	DNA polymerase theta
Smp_155660.1	hypothetical protein
Smp_155710.1	hypothetical protein
Smp_155840.1	cellular myosin heavy chain
Smp_155940.1	serine:threonine protein kinase D1
Smp_155950.1	serine:threonine protein kinase D1
Smp_155960.1	serine:threonine protein kinase D1
Smp_156040.1	centrosomal protein of 135 kda
Smp_156100.1	protein wntless
Smp_156350.1	activating molecule in BECN1 regulated autophagy
Smp_156360.1	pyruvate kinase
Smp_156750.1	hypothetical protein
Smp_156780.1	ribosome biogenesis protein brix
Smp_157030.1	hypothetical protein
Smp_157140.2	Nucleolar pre ribosomal associated protein 1
Smp_157150.1	AT rich interactive domain containing protein
Smp_157180.1	hypothetical protein
Smp_157190.1	hypothetical protein
Smp_157290.1	Condensin complex subunit 2
Smp_157300.1	fgfrB
Smp_157400.1	family M13 unassigned peptidase (M13 family)
Smp_157660.1	ATP dependent rRNA helicase RRP3
Smp_157800.1	nucleolar rna helicase 2
Smp_157820.1	serine protein kinase ATM
Smp_157940.1	Nuclear inhibitor of protein phosphatase 1
Smp_158050.1	global transcription activator snf2l2 CHD
Smp_158190.1	transmembrane protein 184b
Smp_158240.1	fumarate hydratase
Smp_158280.1	zinc finger protein
Smp_158360.1	hypothetical protein
Smp_158690.1	hypothetical protein
Smp_158730.1	sperm flagellar protein 2
Smp_158790.1	hypothetical protein
Smp_158800.1	hypothetical protein
Smp_158840.1	digestive organ expansion factor
Smp_158930.1	hypothetical protein
Smp_158950.1	serine:threonine protein kinase haspin
Smp_158970.1	ATP dependent RNA helicase DDX47
Smp_159000.1	regulatory associated protein of mTOR
Smp_159020.1	hypothetical protein
Smp_159340.1	Dynein intermediate chain
Smp_159380.1	Nuclear receptor coactivator 2 (NCoA 2)
Smp_159490.1	polypeptide GalNAc transferase 6
Smp_159540.1	baculoviral IAP repeat containing protein 6
Smp_159610.1	hypothetical protein
Smp_159690.1	nuclear pore complex protein nup85
Smp_159870.1	ribosomal RNA processing protein 1
Smp_159880.1	RRP1 protein
Smp_159990.1	Voltage gated calcium channel
Smp_160040.1	Abnormal long morphology protein 1
Smp_160060.1	hypothetical protein
Smp_160080.1	hypothetical protein
Smp_160090.1	RNA exonuclease NEF sp
Smp_160190.1	primase, DNA, polypeptide 1 (49 kDa)
Smp_160420.1	rRNA processing protein EBP2
Smp_160430.1	rRNA processing protein EBP2
Smp_160500.1	t complex associated testis expressed protein
Smp_160530.1	hypothetical protein
Smp_160630.1	DNA repair protein RAD51 3
Smp_160680.1	breast cancer type 2 susceptibility protein
Smp_160720.1	hypothetical protein
Smp_160850.1	nucleoprotein TPR
Smp_160980.1	hypothetical protein
Smp_161010.1	histone lysine N methyltransferase MLL5
Smp_161050.1	hypothetical protein
Smp_161060.1	hypothetical protein
Smp_161090.1	hypothetical protein
Smp_161380.1	DNA polymerase gamma
Smp_161570.1	centrosomal protein of 120 kDa
Smp_161670.1	beige:beach protein
Smp_161820.1	hypothetical protein
Smp_162250.1	protein fantom
Smp_162340.1	serine:threonine protein kinase ATR
Smp_162430.1	nuclear rna export factor 1
Smp_162710.1	serine:threonine protein kinase 6
Smp_162740.1	hypothetical protein
Smp_162860.1	hypothetical protein
Smp_162940.1	Amine oxidase
Smp_162950.1	hypothetical protein
Smp_163020.1	doublecortin domain containing protein 2
Smp_163040.1	nuclear pore complex protein Nup205
Smp_163180.1	protein SGT1
Smp_163230.1	propionyl coenzyme A carboxylase beta chain
Smp_163340.1	protein timeless
Smp_163370.1	hypothetical protein
Smp_163390.1	hypothetical protein
Smp_163620.1	dna helicase ino80
Smp_164040.1	hypothetical protein
Smp_164060.1	hypothetical protein
Smp_164470.1	pre mRNA processing factor 6
Smp_164560.1	hypothetical protein
Smp_164650.1	Enhancer of zeste 1 (ENX 2)
Smp_164870.1	hypothetical protein
Smp_164950.1	hypothetical protein
Smp_165150.1	serine:threonine protein phosphatase 6
Smp_165230.1	receptor for egg jelly 6
Smp_165320.1	poly(A) RNA polymerase, mitochondrial
Smp_165330.1	GPN loop GTPase 2
Smp_165430.1	hypothetical protein
Smp_165450.1	subfamily M3A non peptidase ue
Smp_165580.1	rad25:xp B DNA repair helicase
Smp_165740.1	cell adhesion molecule
Smp_165790.1	hypothetical protein
Smp_165820.1	dynein heavy chain
Smp_165960.1	mRNA decapping enzyme 1A
Smp_166040.1	ATP binding cassette sub family F
Smp_166150.1	maternal embryonic leucine zipper kinase MELK
Smp_166250.1	pre mRNA splicing factor SYF1
Smp_166800.1	hypothetical protein
Smp_166820.1	hypothetical protein
Smp_166870.1	hypothetical protein
Smp_166940.1	DNA excision repair protein ERCC 6
Smp_166950.1	gag pol polyprotein
Smp_167060.1	tyrosine protein phosphatase non receptor type
Smp_167100.1	Peptidase M8, leishmanolysin,domain containing protein
Smp_167150.1	pre mRNA processing factor 19
Smp_167200.1	ATPase family AAA domain containing protein 3 B
Smp_167240.1	Nicastrin
Smp_167540.1	dna replication factor cdt1
Smp_167560.1	hypothetical protein
Smp_167720.1	hypothetical protein
Smp_167810.1	family C50 non peptidase ue (C50 family)
Smp_167860.1	nipped b protein
Smp_167880.1	Acidic repeat containing protein
Smp_167940.1	wee1 protein kinase 2
Smp_168010.1	hypothetical protein
Smp_168020.1	AMY 1 associating protein expressed in testis
Smp_168220.1	protein regulator of cytokinesis 1
Smp_168340.1	protein cramped
Smp_168400.1	mis12
Smp_168590.1	Pema SRCR protein
Smp_168830.1	DNA binding protein Ets97D
Smp_168920.1	WD repeat domain 36
Smp_169050.1	solute carrier family 43
Smp_169070.1	protein sfi1
Smp_169120.1	DNA mismatch repair protein MSH2
Smp_169140.1	chromatin assembly factor 1 subunit A A
Smp_169290.1	hypothetical protein
Smp_169320.1	protein phosphatase 1g
Smp_169330.1	nuclear pore complex protein nup155
Smp_169380.1	receptor type tyrosine protein phosphatase
Smp_169410.1	hypothetical protein
Smp_169720.2	hypothetical protein
Smp_169740.1	bifunctional polynucleotide phosphatase:kinase
Smp_169750.2	dicer 1
Smp_169930.1	HORMA domain containing protein 1
Smp_169970.1	kinetochore protein ndc80
Smp_170040.1	hypothetical protein
Smp_170050.1	hypothetical protein
Smp_170190.1	hypothetical protein
Smp_170250.1	GC rich sequence DNA binding factor
Smp_170380.1	hypothetical protein
Smp_170390.1	protein kinase C binding protein 1
Smp_170570.1	pre mRNA processing factor 39
Smp_170580.1	hypothetical protein
Smp_170590.1	zinc transporter 5
Smp_170690.1	proline oxidase
Smp_170930.1	intermediate filament protein
Smp_170960.1	serine rich repeat protein
Smp_170980.1	hypothetical protein
Smp_170990.1	vinculin
Smp_171000.1	hypothetical protein
Smp_171180.1	ATP dependent RNA helicase DDX20
Smp_171370.1	serine:threonine protein kinase Chk2
Smp_171450.1	E3 ubiquitin protein ligase mib1
Smp_171460.1	neural cell adhesion molecule
Smp_171610.1	dual specificity serine:threonine tyrosine
Smp_171710.1	structural maintenance of chromosomes protein 2
Smp_171850.1	yippee protein
Smp_171920.1	serine:threonine protein kinase LATS1
Smp_171970.1	ZIP1 protein
Smp_172020.1	hypothetical protein
Smp_172090.1	GPN loop GTPase 3
Smp_172150.1	ATP dependent RNA helicase YTHDC2
Smp_172210.1	leucine rich repeat and coiled coil
Smp_172230.1	hypothetical protein
Smp_172270.1	CCR4 NOT transcription complex subunit 6
Smp_172340.1	hypothetical protein
Smp_172530.1	DNA replication licensing factor MCM4
Smp_172610.1	hypothetical protein
Smp_172700.1	cyclin dependent kinase 6
Smp_172790.1	hypothetical protein
Smp_172890.1	protein tyrosine phosphatase
Smp_172980.1	lin 7 protein / hypothetical
Smp_173310.1	hypothetical protein
Smp_173420.1	leucine rich repeat protein 1
Smp_173450.1	chromosome associated kinesin KIF4A
Smp_173670.1	lysine specific demethylase NO66
Smp_173680.1	hypothetical protein
Smp_173690.1	hypothetical protein
Smp_173700.1	structural maintenance of chromosomes protein 4
Smp_173720.1	transient receptor potential cation channel
Smp_173880.1	RAD9 A
Smp_173950.1	hypothetical protein
Smp_174230.1	protein unc 80
Smp_174300.1	zinc finger protein
Smp_174420.1	hypothetical protein
Smp_174460.1	hypothetical protein
Smp_174560.1	hypothetical protein
Smp_174680.1	Diphthamide biosynthesis protein 2
Smp_174710.1	mitotic spindle assembly checkpoint protein
Smp_174760.1	WD repeat containing protein 27
Smp_174820.1	hypothetical protein
Smp_174910.1	importin subunit alpha 2
Smp_175070.1	nAChR subunit (ShAR1 beta2)
Smp_175080.1	hypothetical protein
Smp_175230.1	dihydrofolate reductase
Smp_175490.1	sister chromatid cohesion protein PDS5
Smp_175540.1	hypothetical protein
Smp_175860.1	hypothetical protein
Smp_175920.1	hypothetical protein
Smp_176000.1	abnormal spindle microcephaly associated
Smp_176010.1	cytoskeleton associated protein 5
Smp_176260.2	hypothetical protein
Smp_176340.1	nuclear transcription factor Y, gamma
Smp_176360.1	protein kinase type beta; protein kinase beta type
Smp_176460.1	hypothetical protein
Smp_176490.1	hypothetical protein
Smp_176530.1	hypothetical protein
Smp_176570.1	hypothetical protein
Smp_176620.1	cyclin dependent kinase 11
Smp_176760.1	metaxin 1
Smp_176780.1	hypothetical protein
Smp_176800.1	protein elys
Smp_176870.1	cd63 antigen
Smp_177200.1	helicase
Smp_177320.1	hypothetical protein
Smp_178050.1	hypothetical protein
Smp_178260.1	DNA polymerase alpha catalytic subunit
Smp_178700.1	histone acetyltransferase type B catalytic
Smp_178740.1	protein lin 54
Smp_179320.1	Argonaute ago2-1
Smp_179540.1	hypothetical protein
Smp_179640.1	hypothetical protein
Smp_179650.1	chromobox protein
Smp_179690.1	hypothetical protein
Smp_179740.1	transmembrane protein 8A
Smp_179940.1	Spindle assembly checkpoint component MAD1
Smp_180020.1	centromere protein j
Smp_180190.1	hypothetical protein
Smp_180420.1	transcription elongation factor spt6
Smp_180580.1	trichoplein keratin filament binding protein
Smp_180680.1	armadillo repeat containing protein 2
Smp_181090.1	RNA (guanine 9) methyltransferase
Smp_181220.1	Complement component 1 Q subcomponent binding
Smp_181230.1	phospholipid transporting atpase
Smp_181410.2	hypothetical protein
Smp_181420.1	Structure specific endonuclease SLX1
Smp_181870.1	dna replication licensing factor mcm8
Smp_183420.1	hypothetical protein
Smp_184400.1	hypothetical protein
Smp_184420.1	hypothetical protein
Smp_184750.1	gag pol polyprotein
Smp_184840.1	hypothetical protein
Smp_185620.1	nuclear pore complex protein Nup205
Smp_186640.1	WD repeat containing protein 36
Smp_186670.1	aspartate carbamoyltransferase
Smp_187030.1	hypothetical protein
Smp_187400.1	hypothetical protein
Smp_189130.1	atypical:PIKK:ATM protein kinase
Smp_189170.1	hypothetical protein
Smp_189380.1	homeobox protein distal less
Smp_189480.1	hypothetical protein
Smp_189980.1	hypothetical protein
Smp_190120.1	DEAD box ATP dependent RNA helicase
Smp_190300.1	hypothetical protein
Smp_190540.1	hypothetical protein
Smp_190710.1	hypothetical protein
Smp_190760.1	hypothetical protein
Smp_191160.1	hypothetical protein
Smp_192880.1	hypothetical protein
Smp_193330.1	kinesin II 85 kDa subunit
Smp_193360.1	Fanconi anemia group I protein
Smp_193940.1	hypothetical protein
Smp_193950.1	hypothetical protein
Smp_193990.1	hypothetical protein
Smp_194160.1	leucyl tRNA synthetase, cytoplasmic
Smp_194530.1	adenylate kinase isoenzyme 5
Smp_194820.1	dna repair and recombination protein rad54
Smp_194900.1	intraflagellar transport protein 122
Smp_195070.1	cercarial stage specific protein Sj20H8
Smp_196000.1	Aquaporin 12A
Smp_196900.1	hypothetical protein
Smp_197110.1	gag pol polyprotein
Smp_197590.1	rotatin
Smp_197740.1	hypothetical protein
Smp_197880.1	DNA replication ATP dependent helicase Dna2
Smp_198040.1	hypothetical protein
Smp_198180.1	DNA (cytosine 5) methyltransferase
Smp_198590.1	hypothetical protein
Smp_198820.1	DNA replication complex GINS protein PSF3
Smp_199070.1	DNA mismatch repair protein MSH2
Smp_199100.1	TFIIH basal transcription factor complex
Smp_199150.1	rho guanine nucleotide exchange factor 3
Smp_199340.1	aspartyl tRNA synthetase
Smp_199380.1	hypothetical protein
Smp_199590.1	transient receptor potential cation channel
Smp_199630.1	hypothetical protein
Smp_199800.1	coiled coil domain containing protein 111
Smp_199870.1	hypothetical protein
Smp_200230.1	hypothetical protein
Smp_200330.1	threonyl tRNA synthetase
Smp_200380.1	zinc finger protein 280B
Smp_200410.1	thymidylate synthase
Smp_200460.1	hypothetical protein
Smp_200760.1	hypothetical protein
Smp_200920.1	ribosomal protein l5
Smp_202380.1	hypothetical protein
Smp_203410.1	hypothetical protein
Smp_203510.1	hypothetical protein
Smp_203530.1	intraflagellar transport protein 172
Smp_203630.1	hypothetical protein
Smp_203840.1	hypothetical protein
Smp_204040.1	hypothetical protein
Smp_204360.1	hypothetical protein
Smp_204730.1	CCR4 NOT transcription complex subunit 4
Smp_204920.1	hypothetical protein
Smp_205320.1	hypothetical protein
Smp_205410.1	hypothetical protein
Smp_205660.1	hypothetical protein
Smp_206160.1	lysine specific demethylase NO66
Smp_209060.1	alpha(13)fucosyltransferase
Smp_210110.1	mitotic checkpoint serine:threonine protein
Smp_210230.1	SEL 1protein
Smp_210310.1	ribosomal protein l7a
Smp_210320.1	Homocysteine S methyltransferase ybgG
Smp_210660.1	myeloid:lymphoid or mixed lineage leukemia 5
Smp_210890.1	inorganic pyrophosphatase
Smp_210980.1	tetratricopeptide repeat protein 5
Smp_211050.1	acylamino acid releasing enzyme
Smp_211100.1	inner nuclear membrane protein man1
Smp_211130.1	hypothetical protein
Smp_211180.1	alpha(13)fucosyltransferase
Smp_211260.1	serine protease HTRA2, mitochondrial
Smp_211330.1	ATP dependent RNA helicase DDX6
Smp_212060.1	28S ribosomal protein S30, mitochondrial
Smp_212070.1	hypothetical protein
Smp_212090.1	calcium dependent activator protein
Smp_212100.1	calcium dependent activator protein
Smp_212210.1	chromatin specific transcription elongation
Smp_212220.1	FACT complex subunit SPT16
Smp_212240.1	hypothetical protein
Smp_212550.1	calcium dependent secretion
Smp_212900.1	SUN domain containing protein 2
Smp_212950.1	anaphase promoting complex subunit 4
Smp_212970.1	U4:U6 small nuclear ribonucleoprotein Prp4
Smp_212990.1	snRNA activating protein complex subunit 1
Smp_213070.1	putative tRNA pseudouridine synthase
Smp_213130.1	ribosomal protein S25
Smp_213160.1	TP53-regulating kinase
Smp_213290.1	hypothetical protein
Smp_213380.1	hypothetical protein
Smp_213400.1	e3 ubiquitin-protein ligase bre1
Smp_213410.1	microcephalin-like
Smp_213420.1	mitotic and DNA damage checkpoint protein hus1
Smp_213450.1	uracil DNA glycosylase
Smp_213480.1	muts protein
Smp_213600.1	hypothetical protein
Smp_213680.1	replication factor c subunit 1
Smp_213690.1	hypothetical protein
Smp_213800.1	ATP dependent RNA helicase DDX55
Smp_213810.1	centromere:kinetochore protein zw10
Smp_213830.1	pre-mRNA-processing factor 19, putative
Smp_213850.1	hypothetical protein
Smp_213940.1	gamma-tubulin complex, putative
Smp_213950.1	citron Rho interacting kinase
Smp_213970.1	hypothetical protein
Smp_213990.1	hypothetical protein
Smp_214040.1	glycoprotein endo alpha 1,2 mannosidase

## Sheet: hypothetical_235
A list of genes coding for hypothetical proteins with preferential transcription in the gonads
GeneID
Smp_003790.1
Smp_004230.1
Smp_004530.1
Smp_004540.1
Smp_011870.1
Smp_013970.1
Smp_017870.1
Smp_018730.1
Smp_019200.1
Smp_020480.1
Smp_021790.2
Smp_027290.1
Smp_028050.1
Smp_029780.1
Smp_029790.1
Smp_031020.1
Smp_032720.1
Smp_051290.1
Smp_052160.1
Smp_056770.1
Smp_057580.1
Smp_061220.1
Smp_068750.1
Smp_072500.1
Smp_074280.1
Smp_078910.1
Smp_082410.1
Smp_082460.1
Smp_084640.1
Smp_087820.1
Smp_091210.1
Smp_099680.1
Smp_100350.1
Smp_100790.1
Smp_104450.1
Smp_104460.1
Smp_111640.1
Smp_114740.1
Smp_118710.1
Smp_121230.1
Smp_122320.1
Smp_123220.1
Smp_123400.1
Smp_123970.1
Smp_124280.1
Smp_124290.1
Smp_125000.1
Smp_125140.1
Smp_125190.1
Smp_125620.1
Smp_125850.1
Smp_126430.1
Smp_126570.1
Smp_126820.1
Smp_127260.1
Smp_127470.1
Smp_127670.1
Smp_128510.1
Smp_129200.1
Smp_129410.1
Smp_129730.1
Smp_130020.1
Smp_130550.1
Smp_130670.1
Smp_130770.1
Smp_131040.1
Smp_132110.1
Smp_132250.1
Smp_132360.1
Smp_135030.1
Smp_135390.1
Smp_135580.1
Smp_135590.1
Smp_135990.1
Smp_136880.1
Smp_138340.1
Smp_138470.1
Smp_138560.1
Smp_138650.1
Smp_138820.1
Smp_139420.1
Smp_139870.1
Smp_140240.1
Smp_140280.1
Smp_140540.1
Smp_140650.1
Smp_141190.1
Smp_141700.1
Smp_141840.1
Smp_141870.1
Smp_142140.1
Smp_142240.1
Smp_142420.1
Smp_143310.1
Smp_143900.1
Smp_143950.1
Smp_144150.1
Smp_144160.1
Smp_144500.1
Smp_144730.1
Smp_145150.1
Smp_145330.1
Smp_145340.1
Smp_145570.1
Smp_146000.1
Smp_147130.1
Smp_147270.1
Smp_147880.1
Smp_148030.1
Smp_148310.1
Smp_148390.1
Smp_148590.1
Smp_149490.1
Smp_150000.1
Smp_150010.1
Smp_150120.1
Smp_151170.1
Smp_151360.1
Smp_151660.1
Smp_151940.1
Smp_153080.1
Smp_154070.1
Smp_154940.1
Smp_155350.1
Smp_155390.1
Smp_155660.1
Smp_155860.1
Smp_155930.1
Smp_156250.1
Smp_156750.1
Smp_157030.1
Smp_157180.1
Smp_157190.1
Smp_157460.1
Smp_157730.1
Smp_158790.1
Smp_158800.1
Smp_159020.1
Smp_159610.1
Smp_160380.1
Smp_160720.1
Smp_160980.1
Smp_161060.1
Smp_161690.1
Smp_161830.1
Smp_161840.1
Smp_162400.1
Smp_162690.1
Smp_162740.1
Smp_162860.1
Smp_162950.1
Smp_163200.1
Smp_163390.1
Smp_164040.1
Smp_164400.1
Smp_164560.1
Smp_164870.1
Smp_164950.1
Smp_165370.1
Smp_165430.1
Smp_166670.1
Smp_166800.1
Smp_166870.1
Smp_167560.1
Smp_167910.1
Smp_168250.1
Smp_168360.1
Smp_168440.1
Smp_168460.1
Smp_168910.1
Smp_169600.1
Smp_169760.1
Smp_169830.1
Smp_170190.1
Smp_170270.1
Smp_170980.1
Smp_171000.1
Smp_172230.1
Smp_172980.1
Smp_173360.1
Smp_174600.1
Smp_175080.1
Smp_175860.1
Smp_175880.1
Smp_177320.1
Smp_177450.1
Smp_178050.1
Smp_178230.1
Smp_178620.1
Smp_179600.1
Smp_179640.1
Smp_183420.1
Smp_184400.1
Smp_184420.1
Smp_184840.1
Smp_185830.1
Smp_187030.1
Smp_187400.1
Smp_188170.1
Smp_189480.1
Smp_189980.1
Smp_192200.1
Smp_193990.1
Smp_196850.1
Smp_197740.1
Smp_198220.1
Smp_199870.1
Smp_200390.1
Smp_200400.1
Smp_200570.1
Smp_200760.1
Smp_201070.1
Smp_201090.1
Smp_201610.1
Smp_201680.1
Smp_202380.1
Smp_202490.1
Smp_202660.1
Smp_203070.1
Smp_203410.1
Smp_203510.1
Smp_203550.1
Smp_203800.1
Smp_203840.1
Smp_204040.1
Smp_204360.1
Smp_204980.1
Smp_205150.1
Smp_205410.1
Smp_205660.1
Smp_205870.1
Smp_206150.1
Smp_206230.1
Smp_206240.1
Smp_208040.1
