# Supplementary material for: Schistosome sex matters: a deep view into gonad-specific and pairing-dependent transcriptomes reveals a complex gender interplay
Source: Sci Rep. 2016 Aug 8;6:31150. doi: 10.1038/srep31150 (PMC4976352; doi:10.1038/srep31150)
Supplement: Supplementary Information [file srep31150-s8.xls]

## Sheet: Sheet1
FC: fold change; LMM: laser-microdissection-microarray; ORS: organ RNA-Seq
This table shows the results for bO/bF in two different approaches
GeneID	FC_LMM	FC_ORS
Smp_141900	70.6199	20.3873
Smp_144080	69.5638	2.93508
Smp_150350	57.6529	8.15848
Smp_080360	52.1473	13.6119
Smp_011870	50.866	8.26835
Smp_148390	47.3682	11.5099
Smp_129960	44.3236	13.4245
Smp_148390	43.2403	11.5099
Smp_148390	42.8779	11.5099
Smp_011870	41.3167	8.26835
Smp_026400	38.6019	9.87719
Smp_160590	37.5324	16.991
Smp_145400	34.6466	6.17654
Smp_026400	29.9766	9.87719
Smp_047620	27.8677	8.78413
Smp_017860	26.3863	3.48582
Smp_145400	25.7985	6.17654
Smp_075720	24.7586	4.93517
Smp_027920	24.2498	10.7704
Smp_027920	24.1225	10.7704
Smp_027920	22.3057	10.7704
Smp_170870	22.1445	5.64471
Smp_141900	21.1323	20.3873
Smp_052150	20.1587	7.20251
Smp_176000.1	19.8313	9.78858
Smp_082490	19.3378	9.39895
Smp_061210	19.3071	9.86487
Smp_129520	18.5866	6.04105
Smp_171370	18.4363	7.59579
Smp_171370	18.3742	7.59579
Smp_082490	17.988	9.39895
Smp_125760	17.8794	8.28844
Smp_082490	16.4465	9.39895
Smp_129520	16.4304	6.04105
Smp_155860	16.3452	4.17449
Smp_018010	16.2448	9.00921
Smp_160680	15.6583	3.38886
Smp_153660	15.4928	8.56706
Smp_175860	15.4458	8.67762
Smp_171370	15.3047	7.59579
Smp_167940	14.8197	4.44259
Smp_067260	14.7669	5.26086
Smp_153540	14.6317	4.58239
Smp_043430	14.5462	19.0656
Smp_137330	14.2135	3.33411
Smp_145580	14.0895	17.3733
Smp_135260	13.8914	2.34323
Smp_141270	13.4763	4.29721
Smp_034660	13.4647	5.34467
Smp_160630	13.3155	4.40426
Smp_129520	13.0492	6.04105
Smp_171920	12.489	4.59925
Smp_169930	12.3408	13.4898
Smp_065150	12.1022	7.16964
Smp_017860	12.029	3.48582
Smp_004060	11.9849	5.52893
Smp_156350	11.5024	3.89737
Smp_162710	11.457	4.16986
Smp_165820	11.379	6.82628
Smp_018010	11.3538	9.00921
Smp_103420	11.3172	3.08399
Smp_040020	11.0832	4.68127
Smp_137390	11.076	5.51439
Smp_065150	10.9978	7.16964
Smp_194530	10.9683	6.3142
Smp_067260	10.864	5.26086
Smp_129520	10.7392	6.04105
Smp_040350	10.6449	3.40511
Smp_154090	10.1521	3.76617
Smp_174820	10.1355	4.66023
Smp_132930	10.0214	7.6058
Smp_178260	9.91274	6.48093
Smp_135360	9.85258	4.24834
Smp_194770	9.77683	3.68662
Smp_176260.2	9.75437	5.76212
Smp_079050.1	9.56735	5.18448
Smp_144790	9.53333	10.2432
Smp_149490	9.49898	8.70172
Smp_051070	9.48904	3.57985
Smp_135900	9.42863	8.08753
Smp_161820	9.40195	7.60264
Smp_143530	9.34504	4.30914
Smp_133310	9.32783	5.12517
Smp_194530	9.3174	6.3142
Smp_032490	9.04279	5.25431
Smp_156350	8.93124	3.89737
Smp_079050.1	8.92304	5.18448
Smp_103420	8.8948	3.08399
Smp_144470	8.82821	3.1212
Smp_054610	8.78993	3.39286
Smp_018010	8.65551	9.00921
Smp_056350	8.64405	3.52861
Smp_143530	8.61291	4.30914
Smp_107200	8.5841	3.17906
Smp_009600	8.54295	5.15796
Smp_144720	8.46607	16
Smp_164040	8.43228	4.21315
Smp_160500	8.40119	5.07462
Smp_171920	8.35767	4.59925
Smp_074560	8.29979	5.80059
Smp_079560	8.28913	3.99889
Smp_145560	8.12364	4.27197
Smp_143460	8.09051	5.34393
Smp_032500	8.08321	3.70455
Smp_002920.1	8.07075	3.66446
Smp_140180	8.04824	3.52055
Smp_010250	8.01553	3.49865
Smp_140180	7.96314	3.52055
Smp_116360	7.95551	6.34711
Smp_140240	7.89451	3.73343
Smp_144790	7.86147	10.2432
Smp_127070	7.81372	4.57509
Smp_194770	7.79528	3.68662
Smp_069600	7.77626	4.70893
Smp_179320	7.7333	4.06992
Smp_075110	7.7301	4.40793
Smp_101300	7.66483	2.55372
Smp_137330	7.62742	3.33411
Smp_144470	7.60198	3.1212
Smp_141700	7.6018	5.29452
Smp_129410	7.57519	4.70697
Smp_141700	7.55827	5.29452
Smp_128200.2	7.51221	4.53405
Smp_179320	7.48824	4.06992
Smp_028050	7.48732	7.31673
Smp_037960	7.46602	3.45815
Smp_135270	7.46204	3.98533
Smp_162410	7.45096	4.49649
Smp_124120	7.39016	4.44074
Smp_149490	7.3676	8.70172
Smp_049930	7.36554	4.18231
Smp_152670	7.33838	4.65958
Smp_028050	7.28484	7.31673
Smp_167810	7.26691	3.80633
Smp_128210	7.26329	6.63502
Smp_028050	7.25155	7.31673
Smp_152670	7.2474	4.65958
Smp_018580	7.21995	4.24246
Smp_170990	7.16632	2.30873
Smp_028050	7.16306	7.31673
Smp_156350	7.15251	3.89737
Smp_124120	7.14609	4.44074
Smp_145600	7.13226	2.50776
Smp_054840	7.10045	3.88712
Smp_179320	7.0963	4.06992
Smp_128200.2	7.0564	4.53405
Smp_056350	7.05557	3.52861
Smp_099630	7.01286	3.66776
Smp_024220	6.98661	2.4519
Smp_138040	6.97792	2.87229
Smp_158950	6.97401	5.95582
Smp_145600	6.97204	2.50776
Smp_160630	6.96395	4.40426
Smp_094140	6.92996	4.49057
Smp_078920	6.89852	5.19924
Smp_163820	6.89418	2.18177
Smp_172530	6.86971	4.63831
Smp_147570	6.85373	4.43766
Smp_024220	6.83237	2.4519
Smp_179320	6.803	4.06992
Smp_058880	6.80102	4.00388
Smp_042430.2	6.77864	3.36312
Smp_143530	6.75309	4.30914
Smp_106040	6.71231	4.04629
Smp_151320	6.67356	4.48156
Smp_032490	6.63744	5.25431
Smp_032500	6.62115	3.70455
Smp_170990	6.56542	2.30873
Smp_126630	6.56376	2.03003
Smp_174910	6.53508	3.481
Smp_072890	6.51892	3.1132
Smp_154090	6.51318	3.76617
Smp_003670	6.51287	3.7803
Smp_194770	6.51216	3.68662
Smp_156750	6.50837	4.27167
Smp_052390	6.50403	5.88238
Smp_119910	6.4867	4.16986
Smp_141380	6.4667	3.52592
Smp_127600	6.46562	2.62788
Smp_046280	6.44129	3.89845
Smp_148250	6.42303	2.42688
Smp_143530	6.42069	4.30914
Smp_149490	6.38809	8.70172
Smp_079610	6.36085	3.88577
Smp_194770	6.34762	3.68662
Smp_012570	6.31789	2.07743
Smp_129520	6.29193	6.04105
Smp_166820	6.27912	4.77963
Smp_101820	6.27219	2.73076
Smp_173450	6.26823	5.44375
Smp_037590	6.24729	3.98616
Smp_166000	6.23214	2.67456
Smp_018930	6.22679	2.52836
Smp_100380	6.20972	2.67104
Smp_007330	6.14989	2.24295
Smp_008360	6.07382	3.0593
Smp_180190	6.05677	4.72823
Smp_021590	6.0475	3.9611
Smp_124850	6.04583	2.38551
Smp_054470	6.03977	4.23658
Smp_145600	6.0336	2.50776
Smp_074560	5.96723	5.80059
Smp_137800	5.95604	2.41496
Smp_074080	5.95404	2.31322
Smp_171000	5.95231	4.92628
Smp_037590	5.94982	3.98616
Smp_134840	5.94363	3.60325
Smp_086860	5.92603	2.86731
Smp_104980	5.9167	3.69276
Smp_143490	5.91146	2.74138
Smp_090440	5.88614	3.11493
Smp_090440	5.84349	3.11493
Smp_083650	5.82109	2.3923
Smp_093580	5.80675	3.36989
Smp_025670	5.80006	2.37446
Smp_074560	5.78817	5.80059
Smp_056350	5.77603	3.52861
Smp_029850	5.76874	2.93997
Smp_049930	5.76002	4.18231
Smp_141160	5.74333	3.6258
Smp_098850	5.70919	4.15486
Smp_073300	5.70716	3.12206
Smp_127490	5.70467	4.80588
Smp_033020	5.68131	2.93223
Smp_132180	5.67072	5.85594
Smp_135060	5.65975	4.55042
Smp_119910	5.65643	4.16986
Smp_060070	5.61749	2.74138
Smp_047610	5.61067	4.18405
Smp_096360	5.60217	3.03774
Smp_163340	5.59762	8.14379
Smp_149120	5.57064	2.0511
Smp_027750	5.55403	3.84052
Smp_140900.2	5.55277	2.91137
Smp_147230	5.53272	3.97072
Smp_170960	5.48086	16.4293
Smp_121460	5.47356	3.26232
Smp_174910	5.44139	3.481
Smp_058320	5.39461	3.01446
Smp_016870	5.34253	4.88277
Smp_008400	5.33967	4.15774
Smp_093580	5.30421	3.36989
Smp_138610	5.28951	3.69891
Smp_050820	5.28758	2.75395
Smp_168220	5.28127	3.44881
Smp_101300	5.28041	2.55372
Smp_090440	5.27751	3.11493
Smp_003670	5.26056	3.7803
Smp_127520	5.26006	2.45837
Smp_080730	5.25066	4.36717
Smp_123330	5.23855	2.33577
Smp_094140	5.20709	4.49057
Smp_135270	5.2055	3.98533
Smp_136170	5.20189	3.49405
Smp_094570	5.20178	2.1685
Smp_141540	5.17906	3.38839
Smp_169120	5.16113	3.34174
Smp_058320	5.1513	3.01446
Smp_162600	5.14159	2.56667
Smp_164950	5.13536	3.19895
Smp_138930.2	5.11906	3.40393
Smp_135060	5.11673	4.55042
Smp_159140	5.11668	2.20381
Smp_053120	5.11393	4.58271
Smp_149120	5.10622	2.0511
Smp_074390	5.1048	4.03369
Smp_011030	5.1025	2.56525
Smp_019690	5.09775	3.28069
Smp_094140	5.08481	4.49057
Smp_144080	5.07773	2.93508
Smp_127600	5.06613	2.62788
Smp_171080	5.04894	3.00008
Smp_174220	5.04538	2.80286
Smp_152750	5.02752	2.67715
Smp_179320	5.02518	4.06992
Smp_135900	4.99758	8.08753
Smp_138930.2	4.99074	3.40393
Smp_027890	4.99013	2.80305
Smp_093920	4.98857	2.1495
Smp_010250	4.97241	3.49865
Smp_168580	4.96777	3.05125
Smp_179560	4.96107	2.35153
Smp_058320	4.95499	3.01446
Smp_093580	4.93619	3.36989
Smp_037960	4.93524	3.45815
Smp_033020	4.9302	2.93223
Smp_080730	4.92958	4.36717
Smp_166000	4.91851	2.67456
Smp_167880	4.91816	5.3443
Smp_040450	4.91393	2.44172
Smp_172780	4.87941	2.84534
Smp_172700	4.86639	2.97874
Smp_050820	4.86395	2.75395
Smp_137130	4.85165	2.22253
Smp_135390	4.84962	7.76615
Smp_051510	4.84025	2.92817
Smp_166000	4.83223	2.67456
Smp_127070	4.83173	4.57509
Smp_164950	4.82068	3.19895
Smp_194650	4.81824	2.97626
Smp_168590	4.81214	3.77349
Smp_058990	4.79586	3.79237
Smp_071570	4.78577	2.71942
Smp_167240	4.78268	2.41647
Smp_062080	4.78245	3.14291
Smp_071540	4.77707	2.37924
Smp_152750	4.77504	2.67715
Smp_126910	4.76846	2.93366
Smp_152110	4.7481	3.1718
Smp_057600	4.73067	3.24946
Smp_151510	4.72497	3.77873
Smp_151110	4.72413	2.81708
Smp_065060	4.70185	2.89628
Smp_137790	4.6831	5.15903
Smp_082670	4.67566	2.78119
Smp_180170	4.66671	2.66383
Smp_050470	4.65146	2.38518
Smp_055310	4.65019	2.47358
Smp_064250	4.63894	2.13702
Smp_172780	4.63349	2.84534
Smp_148280	4.61479	2.35904
Smp_140690	4.6009	2.09188
Smp_158190	4.58676	2.48613
Smp_136950	4.58098	2.60557
Smp_025670	4.57302	2.37446
Smp_155360	4.56548	3.23799
Smp_053470	4.55702	2.22669
Smp_072560	4.54986	4.52871
Smp_169970	4.51511	4.89972
Smp_058320	4.50849	3.01446
Smp_096360	4.49614	3.03774
Smp_134480	4.48555	2.26687
Smp_042420	4.47447	2.29963
Smp_163340	4.46909	8.14379
Smp_124230	4.46454	3.9351
Smp_100380	4.46308	2.67104
Smp_071540	4.46263	2.37924
Smp_068840	4.45124	2.36608
Smp_038990	4.4503	2.84771
Smp_076050	4.43634	2.35545
Smp_000630	4.43628	2.50377
Smp_124850	4.41761	2.38551
Smp_163190	4.41591	2.75337
Smp_066830	4.41372	3.2664
Smp_096900	4.41048	3.01697
Smp_124850	4.40729	2.38551
Smp_137460	4.40295	2.99468
Smp_138930.2	4.39627	3.40393
Smp_042420	4.39406	2.29963
Smp_137200	4.39176	2.7072
Smp_046500.2	4.39172	2.68384
Smp_149070	4.39149	2.77425
Smp_071570	4.37514	2.71942
Smp_127520	4.3581	2.45837
Smp_141580	4.33218	2.4353
Smp_050730	4.33102	3.31843
Smp_143490	4.32689	2.74138
Smp_127520	4.32507	2.45837
Smp_177120	4.3235	2.24607
Smp_160500	4.32217	5.07462
Smp_009550	4.32167	2.51002
Smp_115340	4.31907	2.23814
Smp_090370	4.31525	2.276
Smp_043930	4.30586	2.94323
Smp_134840	4.30228	3.60325
Smp_144560	4.3012	2.32447
Smp_051510	4.29415	2.92817
Smp_148920	4.28632	2.61897
Smp_169120	4.26999	3.34174
Smp_088460	4.26665	2.97193
Smp_150770	4.26488	2.51856
Smp_130220	4.26414	2.23876
Smp_136950	4.26016	2.60557
Smp_015690	4.25541	4.63992
Smp_008220	4.25115	3.77245
Smp_167520	4.24684	2.00139
Smp_142550	4.23102	2.8122
Smp_152750	4.2276	2.67715
Smp_123530	4.22428	2.7549
Smp_018360	4.22406	2.05851
Smp_015710	4.19319	2.08551
Smp_016900	4.17668	3.1571
Smp_093450	4.17346	3.90846
Smp_042210	4.15016	3.06673
Smp_062080	4.14392	3.14291
Smp_127520	4.13947	2.45837
Smp_130760	4.11314	4.44043
Smp_126910	4.10806	2.93366
Smp_071570	4.09958	2.71942
Smp_080530	4.08863	2.01293
Smp_174230	4.06979	2.55248
Smp_083650	4.06503	2.3923
Smp_194650	4.06353	2.97626
Smp_144560	4.05382	2.32447
Smp_163230	4.05187	4.8848
Smp_145070	4.04788	3.31797
Smp_018360	4.04442	2.05851
Smp_034090	4.01418	2.35561
Smp_168340	4.00204	2.1851
Smp_065060	3.99481	2.89628
Smp_171660	3.99121	2.13791
Smp_139540.1	3.98912	4.81121
Smp_135270	3.98902	3.98533
Smp_127100	3.9871	2.1673
Smp_121460	3.98515	3.26232
Smp_129330	3.98216	3.08378
Smp_009030	3.9758	2.32721
Smp_158730	3.97077	6.06245
Smp_144080	3.94935	2.93508
Smp_040450	3.94616	2.44172
Smp_169120	3.94497	3.34174
Smp_172700	3.94232	2.97874
Smp_141240	3.93807	2.57398
Smp_152740	3.93576	2.12211
Smp_174420	3.92905	2.02595
Smp_153610	3.92768	2.7922
Smp_166780	3.92288	2.78369
Smp_180610	3.91601	2.18117
Smp_056370	3.91126	2.88926
Smp_169120	3.90656	3.34174
Smp_094920	3.88957	2.35006
Smp_133350	3.88305	2.669
Smp_061560	3.87834	2.90392
Smp_144080	3.87557	2.93508
Smp_071540	3.86129	2.37924
Smp_054230	3.85572	2.02764
Smp_166940	3.85504	2.1649
Smp_072330.2	3.85459	4.04713
Smp_136360	3.81423	2.08638
Smp_129500	3.802	2.28754
Smp_176360	3.79619	2.34778
Smp_177120	3.79503	2.24607
Smp_167240	3.78358	2.41647
Smp_019790	3.78303	2.76657
Smp_143660	3.78158	4.60787
Smp_170570	3.77384	2.15367
Smp_093920	3.76429	2.1495
Smp_094920	3.76426	2.35006
Smp_135080.1	3.76349	2.01894
Smp_190720	3.74695	2.58614
Smp_136430	3.74638	3.95534
Smp_055890	3.74464	3.33919
Smp_151510	3.74104	3.77873
Smp_017640	3.7337	2.29406
Smp_152750	3.73185	2.67715
Smp_009550	3.7281	2.51002
Smp_148920	3.72206	2.61897
Smp_034920	3.71925	6.70436
Smp_152750	3.69386	2.67715
Smp_160430	3.69097	4.41588
Smp_104860	3.68199	2.26875
Smp_138930.2	3.67675	3.40393
Smp_074880	3.66496	2.54506
Smp_078270	3.66483	2.42772
Smp_136950	3.66426	2.60557
Smp_134810	3.66205	3.68101
Smp_163190	3.65436	2.75337
Smp_093920	3.64966	2.1495
Smp_137230	3.6483	5.00302
Smp_123330	3.6434	2.33577
Smp_137800	3.64106	2.41496
Smp_141580	3.63905	2.4353
Smp_083730	3.63169	2.3033
Smp_033700	3.62728	2.71001
Smp_059710	3.61446	2.44189
Smp_016410	3.60911	2.19436
Smp_018360	3.60583	2.05851
Smp_050540	3.59842	2.2642
Smp_009030	3.595	2.32721
Smp_048160	3.58326	2.60629
Smp_035090.2	3.58308	2.01293
Smp_157800	3.56773	2.42839
Smp_126910	3.55445	2.93366
Smp_162600	3.54409	2.56667
Smp_018360	3.53585	2.05851
Smp_186980	3.53146	2.69933
Smp_170930	3.51615	2.40327
Smp_172390	3.51574	2.00097
Smp_148480	3.51533	2.31643
Smp_152740	3.51376	2.12211
Smp_157800	3.50898	2.42839
Smp_096900	3.50855	3.01697
Smp_126630	3.50439	2.03003
Smp_135610	3.50311	2.42889
Smp_100030	3.50073	2.3543
Smp_146030	3.49757	2.54347
Smp_078900	3.48549	2.62097
Smp_009030	3.4809	2.32721
Smp_160850	3.47579	2.96267
Smp_151410	3.47517	3.1685
Smp_046550	3.47226	2.26907
Smp_133250	3.4637	2.2749
Smp_163970	3.46256	2.1283
Smp_043070	3.45747	2.01196
Smp_072330.2	3.45246	4.04713
Smp_150840.2	3.44731	2.13658
Smp_132690	3.44405	2.41295
Smp_124640	3.44243	2.78331
Smp_104860	3.44093	2.26875
Smp_065170	3.435	2.55655
Smp_131990	3.43126	2.66919
Smp_121800	3.42499	2.50082
Smp_011010	3.42295	2.14266
Smp_172390	3.42162	2.00097
Smp_073800	3.41418	2.26687
Smp_161980	3.41295	2.47358
Smp_094920	3.40776	2.35006
Smp_026270	3.40561	2.99343
Smp_100090	3.40103	3.57737
Smp_009030	3.39525	2.32721
Smp_129590	3.39409	2.83451
Smp_033700	3.38711	2.71001
Smp_074880	3.38677	2.54506
Smp_138670	3.38109	2.17332
Smp_010900	3.38071	2.75777
Smp_166780	3.37464	2.78369
Smp_124570	3.37297	3.11169
Smp_168580	3.36968	3.05125
Smp_018280	3.36794	2.38882
Smp_148990	3.3674	2.64634
Smp_169320	3.36499	2.64396
Smp_020800	3.36239	2.30154
Smp_133940	3.36198	2.78504
Smp_072330.2	3.36055	4.04713
Smp_038990	3.35717	2.84771
Smp_024380	3.35526	2.47976
Smp_015710	3.35227	2.08551
Smp_176530	3.34875	2.54524
Smp_134940	3.34814	2.48079
Smp_130220	3.33836	2.23876
Smp_002810	3.33573	3.18811
Smp_072330.2	3.33097	4.04713
Smp_166780	3.32611	2.78369
Smp_124770.1	3.3258	2.19451
Smp_151770	3.32325	2.72395
Smp_147300	3.323	2.77118
Smp_009030	3.32088	2.32721
Smp_158930	3.31306	2.66069
Smp_033700	3.31262	2.71001
Smp_121800	3.30943	2.50082
Smp_047090	3.30521	2.3153
Smp_080840	3.3028	2.06422
Smp_156780	3.30116	2.55478
Smp_143440	3.30079	2.46964
Smp_186980	3.29906	2.69933
Smp_020800	3.29695	2.30154
Smp_171710	3.28778	2.92716
Smp_072330.2	3.28009	4.04713
Smp_130210	3.26323	3.23082
Smp_017640	3.25768	2.29406
Smp_094570	3.25541	2.1685
Smp_100030	3.25535	2.3543
Smp_129500	3.25096	2.28754
Smp_167200	3.24532	2.45258
Smp_126670	3.24052	2.22731
Smp_179270.3	3.24005	2.07657
Smp_173700	3.23123	3.79263
Smp_018280	3.22303	2.38882
Smp_147300	3.21763	2.77118
Smp_144390	3.21235	2.76389
Smp_123990	3.20911	3.15098
Smp_153960	3.20492	2.05751
Smp_143380	3.19997	2.17151
Smp_072330.2	3.19843	4.04713
Smp_194160	3.19608	2.50689
Smp_080620	3.19279	2.73701
Smp_129210	3.19264	2.33383
Smp_132030	3.192	2.06051
Smp_126240	3.19079	2.70513
Smp_104470	3.18855	2.72187
Smp_027890	3.18694	2.80305
Smp_078270	3.17436	2.42772
Smp_158970	3.17291	2.10103
Smp_034100	3.1725	3.40487
Smp_121800	3.16728	2.50082
Smp_176530	3.16662	2.54524
Smp_133470	3.1662	2.49805
Smp_152750	3.16511	2.67715
Smp_135080.1	3.1648	2.01894
Smp_136810	3.15756	2.04443
Smp_048660	3.14913	2.49424
Smp_072330.2	3.13812	4.04713
Smp_096900	3.13649	3.01697
Smp_172090	3.13487	2.04514
Smp_047090	3.12748	2.3153
Smp_009030	3.12695	2.32721
Smp_171940	3.11879	2.11184
Smp_073050	3.1135	2.59404
Smp_137540	3.10867	2.10672
Smp_046550	3.10402	2.26907
Smp_153720	3.09872	2.24591
Smp_129330	3.09721	3.08378
Smp_028030	3.08803	2.89066
Smp_072330.2	3.07338	4.04713
Smp_027900	3.0716	2.47152
Smp_194160	3.07065	2.50689
Smp_078900	3.06936	2.62097
Smp_173700	3.06402	3.79263
Smp_072330.2	3.06316	4.04713
Smp_006700.2	3.06294	2.22653
Smp_040450	3.05365	2.44172
Smp_171710	3.05232	2.92716
Smp_135080.1	3.05203	2.01894
Smp_051510	3.04592	2.92817
Smp_153460	3.041	2.27442
Smp_163040	3.04058	2.96946
Smp_132350	3.04027	2.66678
Smp_065840	3.03381	2.69279
Smp_090340	3.03207	2.69484
Smp_154270	3.03142	2.15591
Smp_158930	3.0314	2.66069
Smp_129610	3.02677	4.328
Smp_135080.1	3.02407	2.01894
Smp_065840	3.02223	2.69279
Smp_086460	3.02103	2.44935
Smp_160270	3.02058	2.02258
Smp_172780	3.02027	2.84534
Smp_086460	3.01824	2.44935
Smp_133540	3.01798	2.36838
Smp_168040	3.0114	2.11052
Smp_161980	3.01094	2.47358
Smp_175070	3.00744	2.68533
Smp_177120	3.00372	2.24607
Smp_162600	3.00269	2.56667
Smp_132690	2.99877	2.41295
Smp_124640	2.99038	2.78331
Smp_092990	2.98812	3.00966
Smp_067590.1	2.98806	3.22031
Smp_135610	2.98382	2.42889
Smp_169330	2.98055	2.59188
Smp_170570	2.9767	2.15367
Smp_017990	2.97404	2.01224
Smp_148480	2.97216	2.31643
Smp_106130.2	2.97063	2.4215
Smp_053990	2.95345	2.0209
Smp_169920	2.93959	2.30633
Smp_102450	2.9293	2.05381
Smp_124640	2.92767	2.78331
Smp_042670.2	2.924	2.51978
Smp_102450	2.92355	2.05381
Smp_166940	2.92346	2.1649
Smp_078240	2.92176	2.46759
Smp_059710	2.9213	2.44189
Smp_127480	2.92067	4.49961
Smp_015710	2.91592	2.08551
Smp_009710.3	2.9149	2.0511
Smp_073110	2.91468	2.46724
Smp_053780	2.9142	2.24856
Smp_028940	2.9106	2.77599
Smp_163420.1	2.9101	2.10599
Smp_048160	2.90928	2.60629
Smp_126240	2.90409	2.70513
Smp_141240	2.9035	2.57398
Smp_151410	2.90173	3.1685
Smp_072330.2	2.89763	4.04713
Smp_015030.1	2.89741	2.04982
Smp_129590	2.89647	2.83451
Smp_167520	2.8941	2.00139
Smp_104860	2.88799	2.26875
Smp_023530	2.88735	2.49027
Smp_153710	2.88731	3.21362
Smp_100030	2.88699	2.3543
Smp_002810	2.88628	3.18811
Smp_048160	2.88295	2.60629
Smp_106130.2	2.88264	2.4215
Smp_133350	2.88207	2.669
Smp_037460.1	2.87603	2.23845
Smp_152840	2.87467	2.17317
Smp_062520	2.87266	2.00125
Smp_143660	2.87235	4.60787
Smp_075940	2.86995	2.005
Smp_137780	2.86774	4.23717
Smp_075940	2.8629	2.005
Smp_127120	2.86204	2.12653
Smp_016410	2.85635	2.19436
Smp_137960	2.85536	2.04146
Smp_160850	2.85292	2.96267
Smp_004600	2.85169	2.3145
Smp_146110	2.85131	2.44511
Smp_148930	2.85099	2.14206
Smp_102450	2.84806	2.05381
Smp_142550	2.84646	2.8122
Smp_171180	2.84531	2.01349
Smp_169320	2.84101	2.64396
Smp_123990	2.8405	3.15098
Smp_062520	2.83956	2.00125
Smp_165910	2.83636	2.09014
Smp_130140	2.83599	2.06351
Smp_148480	2.82132	2.31643
Smp_144390	2.81632	2.76389
Smp_152650	2.81108	2.4168
Smp_126240	2.81003	2.70513
Smp_048660	2.8077	2.49424
Smp_009030	2.80362	2.32721
Smp_166040	2.80357	2.90553
Smp_036780	2.80315	3.12445
Smp_166780	2.80128	2.78369
Smp_169330	2.79881	2.59188
Smp_168920	2.79376	2.31851
Smp_153720	2.7896	2.24591
Smp_020200	2.78829	2.0216
Smp_072330.2	2.78788	4.04713
Smp_103330	2.7878	2.07556
Smp_165620	2.77611	14.3821
Smp_097590	2.77486	2.52136
Smp_123410.2	2.77373	2.21269
Smp_144930	2.77296	2.67957
Smp_123410.2	2.7701	2.21269
Smp_168580	2.76668	3.05125
Smp_169430	2.76368	2.42032
Smp_018360	2.76351	2.05851
Smp_065840	2.7576	2.69279
Smp_145420	2.75609	2.5953
Smp_021960	2.75251	2.08696
Smp_165960	2.75202	2.1637
Smp_036780	2.74952	3.12445
Smp_163420.1	2.74916	2.10599
Smp_127430	2.74301	2.045
Smp_095140	2.7425	2.01684
Smp_046020	2.74149	2.23334
Smp_170510	2.73972	2.01964
Smp_037460.1	2.73704	2.23845
Smp_157660	2.73669	2.13924
Smp_135080.1	2.73611	2.01894
Smp_176530	2.73527	2.54524
Smp_146110	2.73439	2.44511
Smp_133710	2.72528	2.14132
Smp_037460.1	2.72477	2.23845
Smp_175430	2.72467	2.26059
Smp_019860	2.72392	2.45905
Smp_021070	2.72098	2.0884
Smp_153950	2.72013	2.44054
Smp_127600	2.71685	2.62788
Smp_022730	2.71494	2.06108
Smp_065840	2.71364	2.69279
Smp_037460.1	2.70978	2.23845
Smp_160850	2.70774	2.96267
Smp_146030	2.70125	2.54347
Smp_083730	2.69455	2.3033
Smp_173670	2.6902	2.55354
Smp_003330	2.68893	3.01383
Smp_124710	2.68668	2.00973
Smp_180420	2.6825	2.04103
Smp_164650	2.68218	2.4158
Smp_004600	2.68208	2.3145
Smp_036780	2.68139	3.12445
Smp_004600	2.67674	2.3145
Smp_163180	2.67266	2.01126
Smp_173000	2.67256	2.29119
Smp_136010	2.67071	2.10002
Smp_150970.2	2.67044	3.00382
Smp_125680	2.66984	2.005
Smp_152140	2.66416	2.5989
Smp_194160	2.66136	2.50689
Smp_133710	2.66121	2.14132
Smp_148990	2.6591	2.64634
Smp_086460	2.65132	2.44935
Smp_172390	2.64952	2.00097
Smp_012410	2.64624	2.03017
Smp_072330.2	2.64212	4.04713
Smp_126240	2.64027	2.70513
Smp_134940	2.63828	2.48079
Smp_050470	2.63704	2.38518
Smp_124770.1	2.63495	2.19451
Smp_076050	2.63468	2.35545
Smp_160270	2.63365	2.02258
Smp_179270.3	2.63312	2.07657
Smp_041740	2.63042	2.08002
Smp_103010	2.63017	2.11433
Smp_140890	2.62892	2.25574
Smp_126240	2.62721	2.70513
Smp_012410	2.62488	2.03017
Smp_163970	2.62155	2.1283
Smp_137540	2.61754	2.10672
Smp_078240	2.61084	2.46759
Smp_144210	2.60959	4.62643
Smp_030290	2.60658	2.11609
Smp_145010	2.59726	2.14355
Smp_152840	2.58826	2.17317
Smp_047110	2.5873	2.25105
Smp_140890	2.5867	2.25574
Smp_096270	2.58431	3.20006
Smp_153710	2.57786	3.21362
Smp_068920.3	2.57649	2.1434
Smp_101820	2.57405	2.73076
Smp_133350	2.57154	2.669
Smp_106930	2.56476	2.44037
Smp_143380	2.56349	2.17151
Smp_021070	2.55824	2.0884
Smp_018490	2.55754	2.19299
Smp_077440	2.55403	2.13347
Smp_048160	2.5513	2.60629
Smp_152650	2.55099	2.4168
Smp_147500	2.54976	2.62861
Smp_134120	2.5468	2.93366
Smp_075560	2.54388	2.33448
Smp_141240	2.53773	2.57398
Smp_062520	2.53725	2.00125
Smp_144490	2.53423	2.20916
Smp_153950	2.52983	2.44054
Smp_165580	2.52666	2.01335
Smp_078240	2.5242	2.46759
Smp_047320	2.52233	2.91986
Smp_129210	2.52221	2.33383
Smp_015030.1	2.51994	2.04982
Smp_140890	2.51806	2.25574
Smp_127120	2.51375	2.12653
Smp_094020	2.51352	2.04585
Smp_106930	2.50883	2.44037
Smp_066950	2.50397	2.57095
Smp_004600	2.4946	2.3145
Smp_073110	2.48975	2.46724
Smp_124810	2.48675	2.792
Smp_049630	2.48603	2.40294
Smp_078900	2.4818	2.62097
Smp_066950	2.47273	2.57095
Smp_061950	2.47112	2.30106
Smp_054600	2.46348	2.15248
Smp_170510	2.46154	2.01964
Smp_072330.2	2.45782	4.04713
Smp_163420.1	2.45666	2.10599
Smp_073080	2.45063	2.11697
Smp_162310.1	2.44887	2.03073
Smp_158930	2.44558	2.66069
Smp_019860	2.44095	2.45905
Smp_169920	2.4405	2.30633
Smp_173690	2.44023	2.11213
Smp_098890.2	2.43879	2.37019
Smp_047110	2.42816	2.25105
Smp_072330.2	2.42429	4.04713
Smp_146030	2.41964	2.54347
Smp_151480	2.41658	2.10658
Smp_035930	2.41515	2.7467
Smp_166070	2.40759	2.07585
Smp_083730	2.40716	2.3033
Smp_163180	2.40546	2.01126
Smp_151480	2.40208	2.10658
Smp_106930	2.39589	2.44037
Smp_129130	2.39488	2.46007
Smp_166780	2.39456	2.78369
Smp_042420	2.39244	2.29963
Smp_169320	2.38997	2.64396
Smp_036550	2.389	2.03891
Smp_021070	2.38599	2.0884
Smp_130030	2.3824	2.58077
Smp_180420	2.37838	2.04103
Smp_088460	2.37185	2.97193
Smp_147650	2.36816	2.11521
Smp_172210	2.36633	4.37384
Smp_127620	2.36411	2.00125
Smp_131660	2.36328	2.09406
Smp_169920	2.3629	2.30633
Smp_072330.2	2.36201	4.04713
Smp_152640	2.36043	2.36149
Smp_131660	2.35015	2.09406
Smp_140260	2.34817	2.07901
Smp_151480	2.34339	2.10658
Smp_047110	2.33296	2.25105
Smp_048160	2.33213	2.60629
Smp_152640	2.32877	2.36149
Smp_172390	2.32746	2.00097
Smp_012540	2.32548	2.09507
Smp_106930	2.32206	2.44037
Smp_152840	2.32032	2.17317
Smp_153710	2.31688	3.21362
Smp_048160	2.31358	2.60629
Smp_008830	2.30664	2.13214
Smp_106930	2.30492	2.44037
Smp_010930	2.30078	2.5665
Smp_048160	2.29879	2.60629
Smp_186640	2.29584	2.61063
Smp_020200	2.29126	2.0216
Smp_126240	2.28757	2.70513
Smp_157680	2.28695	2.03172
Smp_048660	2.2853	2.49424
Smp_079430.2	2.2827	2.17332
Smp_167940	2.28104	4.44259
Smp_054120	2.28059	2.1158
Smp_132590	2.27756	2.5935
Smp_186640	2.27664	2.61063
Smp_145450	2.27515	2.04982
Smp_133740	2.27195	2.19269
Smp_148930	2.26868	2.14206
Smp_129500	2.26548	2.28754
Smp_041740	2.26361	2.08002
Smp_172390	2.26198	2.00097
Smp_145450	2.26117	2.04982
Smp_171850	2.26078	4.64507
Smp_008830	2.25873	2.13214
Smp_149070	2.24666	2.77425
Smp_162310.1	2.24372	2.03073
Smp_124530	2.23924	2.03101
Smp_173700	2.23551	3.79263
Smp_041740	2.23155	2.08002
Smp_026300	2.22969	2.05537
Smp_180420	2.22717	2.04103
Smp_006700.2	2.22433	2.22653
Smp_019790	2.22263	2.76657
Smp_092990	2.22219	3.00966
Smp_148930	2.22028	2.14206
Smp_139610	2.21862	2.85442
Smp_126240	2.2177	2.70513
Smp_047090	2.21333	2.3153
Smp_139610	2.21198	2.85442
Smp_041740	2.21195	2.08002
Smp_047110	2.20447	2.25105
Smp_126240	2.20108	2.70513
Smp_042980	2.20034	2.01852
Smp_004600	2.19592	2.3145
Smp_093850	2.19493	2.33124
Smp_132590	2.19087	2.5935
Smp_106930	2.18952	2.44037
Smp_161380	2.18168	2.03327
Smp_132590	2.17982	2.5935
Smp_166070	2.17665	2.07585
Smp_129130	2.17508	2.46007
Smp_103010	2.17449	2.11433
Smp_126240	2.17402	2.70513
Smp_126240	2.17123	2.70513
Smp_126240	2.17028	2.70513
Smp_152650	2.16499	2.4168
Smp_170990	2.16068	2.30873
Smp_010930	2.15915	2.5665
Smp_084650	2.15878	2.11932
Smp_157680	2.15634	2.03172
Smp_126240	2.14849	2.70513
Smp_158930	2.14396	2.66069
Smp_049630	2.13785	2.40294
Smp_169140	2.13327	2.34551
Smp_167940	2.13304	4.44259
Smp_126240	2.12928	2.70513
Smp_087810	2.12902	2.0942
Smp_131660	2.12188	2.09406
Smp_065840	2.11557	2.69279
Smp_073800	2.11485	2.26687
Smp_125680	2.10424	2.005
Smp_151190	2.1029	2.18768
Smp_035930	2.10172	2.7467
Smp_158690	2.09816	2.54753
Smp_166040	2.09696	2.90553
Smp_163970	2.09463	2.1283
Smp_106930	2.09458	2.44037
Smp_134490	2.09217	19.4204
Smp_072870	2.08833	2.01461
Smp_166250	2.0787	2.10351
Smp_052790	2.07613	2.06694
Smp_076230	2.07534	2.22268
Smp_105700	2.06743	2.12653
Smp_130190	2.06735	2.84711
Smp_171710	2.06147	2.92716
Smp_153720	2.05495	2.24591
Smp_162310.1	2.05386	2.03073
Smp_095880	2.05215	2.11858
Smp_148480	2.04463	2.31643
Smp_159340	2.04331	2.06322
Smp_161380	2.04248	2.03327
Smp_083730	2.04175	2.3033
Smp_125850	2.03285	4.6165
Smp_102490	2.03102	2.09769
Smp_127050	2.02766	2.20519
Smp_176530	2.02342	2.54524
Smp_152910	2.02256	3.18369
Smp_176620	2.01647	2.01824
Smp_059930	2.01366	2.69073
Smp_171570	2.00776	2.00097
Smp_158930	2.00325	2.66069
Smp_126570	2.00218	3.82272

## Sheet: Sheet2
FC: fold change; LMM: laser-microdissection-microarray; ORS: organ RNA-Seq
This table shows the results for bT/bM in two different approaches
GeneID	FC_LMM	FC_ORS
Smp_088920	32.6898	4.28799
Smp_165970	31.2585	12.1535
Smp_142220	30.5116	60.0046
Smp_070540	29.5157	22.8655
Smp_142220	29.5052	60.0046
Smp_070540	28.8455	22.8655
Smp_144860	28.1122	35.4693
Smp_019200	27.2004	37.0166
Smp_143970	26.6948	34.6456
Smp_157820	26.0912	3.07226
Smp_169930	25.8833	40.8255
Smp_104450	25.6118	40.1464
Smp_164190	25.1727	2.62606
Smp_126970	23.8832	30.1691
Smp_008450	23.4495	60.5729
Smp_135390	22.8866	36.3983
Smp_171370	22.3034	35.1219
Smp_169930	21.9128	40.8255
Smp_176870	21.4367	42.7573
Smp_176870	21.4143	42.7573
Smp_152910	21.3745	32.1378
Smp_129960	21.3215	53.8099
Smp_009600	21.1357	26.2055
Smp_171370	20.941	35.1219
Smp_130450	20.5901	66.3673
Smp_074830	20.5429	24.5015
Smp_144720	20.4657	44.7371
Smp_067260	19.7761	23.9873
Smp_032490	19.7231	19.0577
Smp_179320	19.5977	13.7266
Smp_021590	19.485	24.8023
Smp_082490	19.3079	29.3747
Smp_135390	19.0957	36.3983
Smp_079050.1	18.8407	28.4627
Smp_047620	18.5728	33.2182
Smp_061210	18.5338	39.2712
Smp_149120	18.4024	2.19558
Smp_164040	18.1097	21.4975
Smp_129410	17.9793	25.8788
Smp_171000	17.821	34.7683
Smp_135900	17.7102	25.8197
Smp_043430	17.6778	50.4681
Smp_016870	17.6467	26.6341
Smp_144790	17.3609	30.0418
Smp_173450	17.257	16.8258
Smp_134660	17.1509	18.6551
Smp_082490	17.1463	29.3747
Smp_080730	17.128	30.9078
Smp_075720	17.116	23.3994
Smp_126970	17.0065	30.1691
Smp_151850	16.7334	34.2944
Smp_010450	16.7253	26.2546
Smp_082490	16.6312	29.3747
Smp_035500	16.5297	25.3392
Smp_055740	16.5204	44.8271
Smp_174820	16.5112	21.0785
Smp_143460	16.3983	33.4422
Smp_015190	16.3156	53.6386
Smp_135890	16.3111	5.5755
Smp_144680	16.2834	30.1607
Smp_003190	16.2118	20.975
Smp_152910	16.195	32.1378
Smp_139540.1	16.1185	3.33087
Smp_145580	16.0985	50.9814
Smp_179320	16.0905	13.7266
Smp_137390	16.0837	16.1975
Smp_154830	16.0541	36.1494
Smp_171370	16.0236	35.1219
Smp_151850	15.82	34.2944
Smp_119910	15.7896	20.9997
Smp_160630	15.7292	37.7787
Smp_141160	15.6876	26.5088
Smp_160630	15.6651	37.7787
Smp_124230	15.4841	24.4388
Smp_080730	15.4253	30.9078
Smp_173070	15.3975	47.1799
Smp_164950	15.2258	28.4785
Smp_135900	15.1976	25.8197
Smp_141270	15.1155	8.50022
Smp_026820	15.0241	16.0567
Smp_176000.1	14.9653	25.684
Smp_161820	14.9447	37.2147
Smp_032490	14.8164	19.0577
Smp_172530	14.8024	22.6258
Smp_169970	14.7753	26.6913
Smp_035500	14.6584	25.3392
Smp_179710	14.6394	11.8597
Smp_151410	14.6199	12.7799
Smp_180890	14.5562	24.1123
Smp_154090	14.5544	20.1653
Smp_096000	14.4855	41.1238
Smp_047610	14.3063	27.2654
Smp_153530	14.1724	20.6476
Smp_022870	14.1131	43.8711
Smp_079050.1	14.0265	28.4627
Smp_154660	13.9682	16.9663
Smp_144790	13.9351	30.0418
Smp_076180	13.9205	16.5252
Smp_079560	13.8276	16.8889
Smp_074830	13.7147	24.5015
Smp_004060	13.7073	14.1105
Smp_135350	13.3683	20.7681
Smp_032720	13.3099	16.4202
Smp_094140	13.2667	11.5731
Smp_149120	13.2222	2.19558
Smp_155860	13.1612	27.9021
Smp_148680	13.1452	24.6497
Smp_026400	13.125	19.9719
Smp_125760	13.043	14.0072
Smp_040020	12.8677	17.7175
Smp_170710	12.7705	37.6767
Smp_179710	12.7177	11.8597
Smp_170010	12.6341	20.6261
Smp_152910	12.5069	32.1378
Smp_123230	12.4957	17.9586
Smp_119910	12.4492	20.9997
Smp_152670	12.4442	22.8702
Smp_046410	12.432	23.999
Smp_075110	12.4014	17.7888
Smp_139860	12.3273	27.8055
Smp_062080	12.299	26.1439
Smp_140240	12.2319	22.2248
Smp_034920	12.2272	43.5288
Smp_159840	12.1693	27.8615
Smp_147440	12.1091	8.7162
Smp_146580	12.103	27.5084
Smp_046410	12.1027	23.999
Smp_054840	12.0442	13.8797
Smp_179320	12.0398	13.7266
Smp_124120	12.0018	11.7884
Smp_124380	11.9511	24.1709
Smp_062080	11.7999	26.1439
Smp_127070	11.7679	18.6965
Smp_149490	11.6173	33.0688
Smp_152670	11.6001	22.8702
Smp_173850	11.5501	18.824
Smp_052160	11.5027	13.432
Smp_065150	11.4885	18.1349
Smp_127070	11.4874	18.6965
Smp_179320	11.4626	13.7266
Smp_141700	11.4137	4.85005
Smp_147230	11.3811	11.652
Smp_156750	11.269	21.9751
Smp_143490	11.1093	14.8758
Smp_149490	11.0506	33.0688
Smp_160860	11.03	16.377
Smp_028050	11.0029	14.3701
Smp_125850	10.9161	20.4114
Smp_147890	10.892	27.9021
Smp_164950	10.8898	28.4785
Smp_176260.2	10.8875	20.4737
Smp_146160	10.7788	8.50729
Smp_135930	10.6524	12.7409
Smp_165950	10.6311	11.6495
Smp_140670	10.5928	9.29658
Smp_168590	10.5882	9.22916
Smp_159160	10.5832	14.7926
Smp_157460	10.5367	22.7107
Smp_153710	10.5193	9.15081
Smp_143490	10.4876	14.8758
Smp_151320	10.4105	21.6591
Smp_046280	10.405	11.5988
Smp_032500	10.348	13.043
Smp_151750	10.3328	16.8491
Smp_102750	10.247	12.1358
Smp_165790	10.2463	22.7028
Smp_174090	10.1306	12.6643
Smp_159930	10.1303	27.0865
Smp_136210	10.1243	6.57276
Smp_144540	10.0916	35.9819
Smp_149490	10.0719	33.0688
Smp_134660	10.065	18.6551
Smp_179320	10.0304	13.7266
Smp_131530	9.96152	2.38485
Smp_128200.2	9.95563	13.4945
Smp_174910	9.92458	11.6342
Smp_160490	9.86403	16.5115
Smp_143310	9.85577	12.4373
Smp_161310	9.81012	24.0189
Smp_004160	9.77306	19.3774
Smp_159490	9.76505	5.17264
Smp_056260	9.72948	19.7229
Smp_154370	9.66832	16.6367
Smp_134200	9.56951	12.8723
Smp_146210	9.54094	16.8176
Smp_047550	9.53248	18.8906
Smp_124630	9.53233	8.57657
Smp_138300	9.51287	19.8477
Smp_129710	9.51112	24.0156
Smp_147890	9.45509	27.9021
Smp_094930	9.40891	2.85898
Smp_178260	9.36229	12.2771
Smp_135670	9.36105	13.5282
Smp_131530	9.35241	2.38485
Smp_043040	9.33649	14.1919
Smp_074280	9.33618	20.8923
Smp_170990	9.3276	2.7593
Smp_003930	9.32516	23.0213
Smp_151410	9.28574	12.7799
Smp_065150	9.24093	18.1349
Smp_098650	9.1788	7.90957
Smp_032500	9.17409	13.043
Smp_146080	9.16317	17.0796
Smp_060160	9.16178	13.7275
Smp_147300	9.12613	8.83359
Smp_174090	9.12065	12.6643
Smp_130760	9.08909	17.8605
Smp_027920	9.07727	10.4962
Smp_127270	8.99789	27.7439
Smp_156720	8.93213	11.2395
Smp_135170	8.91712	5.93768
Smp_172140	8.90138	37.2095
Smp_027920	8.87135	10.4962
Smp_134450	8.85184	10.5524
Smp_086860	8.75866	11.5067
Smp_167000	8.73258	10.696
Smp_169760	8.72326	16.7014
Smp_124570	8.69549	27.8595
Smp_137660	8.68693	30.1336
Smp_040350	8.66653	9.08005
Smp_167940	8.61343	22.0041
Smp_141340	8.59254	17.0962
Smp_158770	8.56989	4.3304
Smp_135220	8.54658	11.3774
Smp_147290	8.52061	12.8759
Smp_160680	8.48552	8.3351
Smp_094140	8.48114	11.5731
Smp_042740	8.47214	10.5057
Smp_172210	8.42835	19.6342
Smp_168590	8.38093	9.22916
Smp_045650	8.35158	17.5281
Smp_146580	8.33957	27.5084
Smp_080820	8.33246	19.5867
Smp_134330	8.32314	2.84297
Smp_175860	8.27474	19.3224
Smp_136000	8.24118	21.8839
Smp_147890	8.2408	27.9021
Smp_028050	8.23791	14.3701
Smp_141420	8.21687	14.0685
Smp_002810	8.142	7.84514
Smp_194530	8.11943	12.7498
Smp_084650	8.09661	19.8339
Smp_132440.2	8.06369	21.4232
Smp_147300	8.01572	8.83359
Smp_141700	7.88152	4.85005
Smp_174090	7.86572	12.6643
Smp_018930	7.84599	10.0303
Smp_103920	7.81432	9.01046
Smp_033150	7.7923	3.728
Smp_167000	7.74496	10.696
Smp_045650	7.73049	17.5281
Smp_135670	7.71647	13.5282
Smp_136850.2	7.70832	7.74036
Smp_140660	7.68114	8.92282
Smp_152260	7.66967	20.0385
Smp_194530	7.65502	12.7498
Smp_162670	7.55817	12.1073
Smp_148130	7.54979	21.2634
Smp_174880	7.49338	15.0605
Smp_153710	7.48151	9.15081
Smp_076540	7.48072	8.07353
Smp_127270	7.4188	27.7439
Smp_025620	7.40367	10.3877
Smp_162370	7.40111	8.32644
Smp_194900	7.37962	4.80188
Smp_027920	7.36743	10.4962
Smp_167960	7.35046	9.82529
Smp_163660	7.34347	13.1455
Smp_081200	7.33566	16.2177
Smp_151820	7.32553	23.5965
Smp_168590	7.30507	9.22916
Smp_011030	7.29095	7.11863
Smp_013080	7.27822	12.3326
Smp_168460	7.23703	8.35072
Smp_070860	7.23675	12.4089
Smp_143010	7.23484	10.1071
Smp_158760	7.21801	17.8877
Smp_166820	7.19935	12.6057
Smp_180590	7.18556	11.3404
Smp_096160	7.15472	11.7151
Smp_104980	7.12878	6.95958
Smp_170930	7.11111	5.71162
Smp_013080	7.07326	12.3326
Smp_169120	7.05934	8.11899
Smp_037590	7.04339	7.81854
Smp_073300	7.03805	8.59859
Smp_021790.2	7.03319	17.7334
Smp_169120	7.02604	8.11899
Smp_167610	7.02475	22.5851
Smp_170960	6.91981	8.32471
Smp_140570	6.91878	18.3257
Smp_174910	6.866	11.6342
Smp_175450	6.81063	23.9176
Smp_135480	6.78763	17.7507
Smp_169120	6.77577	8.11899
Smp_181230	6.73839	12.5681
Smp_066050	6.72621	12.4787
Smp_035220	6.63464	13.981
Smp_146080	6.60497	17.0796
Smp_127490	6.57854	9.10841
Smp_164150	6.57675	15.4314
Smp_134260	6.54175	9.65717
Smp_058160	6.52574	6.75989
Smp_168460	6.51737	8.35072
Smp_174880	6.49011	15.0605
Smp_132300	6.46316	2.95304
Smp_180580	6.44374	17.5464
Smp_127160	6.35777	8.03334
Smp_009030	6.34181	6.41478
Smp_035220	6.3273	13.981
Smp_158660	6.26431	8.44209
Smp_105950	6.2609	9.35411
Smp_136850.2	6.25514	7.74036
Smp_179920	6.25367	7.35589
Smp_078920	6.22029	13.3642
Smp_135060	6.20292	2.84652
Smp_172270	6.19866	2.15681
Smp_151730	6.19645	10.9382
Smp_163660	6.18905	13.1455
Smp_145060	6.1754	10.0234
Smp_152810	6.16689	9.86829
Smp_144450	6.1609	3.5247
Smp_054770	6.13674	5.5643
Smp_102750	6.12089	12.1358
Smp_042430.2	6.08711	10.369
Smp_065840	6.07198	5.51133
Smp_056350	6.04048	22.3655
Smp_121320	6.03583	5.89217
Smp_160500	6.02829	13.1219
Smp_140030	6.02215	11.4407
Smp_069600	5.93834	13.7571
Smp_172700	5.92107	5.06408
Smp_008220	5.90523	7.52296
Smp_165660	5.89225	11.4359
Smp_052160	5.8902	13.432
Smp_124120	5.87981	11.7884
Smp_156300	5.87075	7.36763
Smp_017870	5.86277	9.53478
Smp_194530	5.86248	12.7498
Smp_002810	5.8537	7.84514
Smp_158770	5.84844	4.3304
Smp_035370	5.8407	19.9304
Smp_145110	5.83555	6.13388
Smp_153660	5.83088	14.3871
Smp_009030	5.82153	6.41478
Smp_145070	5.81311	8.23746
Smp_103920	5.80444	9.01046
Smp_121460	5.79799	5.00545
Smp_068090	5.79354	8.43624
Smp_171830	5.787	2.06322
Smp_170690	5.76657	6.43081
Smp_141280	5.75901	17.1996
Smp_174780	5.7472	10.8913
Smp_072740	5.68135	3.0857
Smp_167370	5.67204	4.63349
Smp_123910	5.64478	8.82747
Smp_176490	5.61455	4.97743
Smp_168460	5.60653	8.35072
Smp_106040	5.53248	10.4295
Smp_151190	5.51434	10.3152
Smp_139350	5.48655	15.2116
Smp_009030	5.48148	6.41478
Smp_166090	5.43206	13.1464
Smp_194900	5.42842	4.80188
Smp_162710	5.42241	5.29269
Smp_098850	5.40606	8.26091
Smp_135360	5.38788	10.9488
Smp_153710	5.38756	9.15081
Smp_168270	5.37686	6.07759
Smp_052150	5.36921	7.85875
Smp_161570	5.34416	8.30511
Smp_141540	5.31081	6.53234
Smp_096160	5.29661	11.7151
Smp_156080	5.28826	10.022
Smp_163340	5.26414	18.4878
Smp_168270	5.26408	6.07759
Smp_145820	5.25774	6.06707
Smp_018580	5.25506	5.85959
Smp_135130	5.21049	4.41404
Smp_057580	5.19967	7.75593
Smp_054770	5.18893	5.5643
Smp_165060	5.14047	8.26205
Smp_170930	5.12741	5.71162
Smp_140470	5.12548	7.81042
Smp_151510	5.10174	10.3424
Smp_013790	5.08721	5.06268
Smp_090340	5.07641	4.90482
Smp_137790	5.06643	6.34271
Smp_148470	5.06341	7.77046
Smp_129610	5.05201	9.72164
Smp_139730	5.03956	6.91103
Smp_138610	5.01646	3.21964
Smp_137740	4.96774	15.8071
Smp_167810	4.9649	9.59245
Smp_169950	4.88944	4.04573
Smp_168710	4.88604	4.97122
Smp_137740	4.85273	15.8071
Smp_047700	4.85208	4.61522
Smp_176490	4.84327	4.97743
Smp_051410	4.81549	8.4667
Smp_168270	4.80591	6.07759
Smp_172360	4.80262	5.41777
Smp_042210	4.7814	5.10532
Smp_144240	4.75724	4.3352
Smp_154740	4.74731	5.26342
Smp_165960	4.73527	4.10363
Smp_169120	4.72944	8.11899
Smp_172360	4.70115	5.41777
Smp_124290	4.6781	10.8228
Smp_124300	4.66508	4.73676
Smp_151350	4.63882	8.55934
Smp_158730	4.63347	8.49139
Smp_065840	4.62497	5.51133
Smp_161330	4.59432	5.51018
Smp_054620	4.5801	9.95554
Smp_158930	4.54379	6.51425
Smp_180190	4.53816	9.60576
Smp_147300	4.52623	8.83359
Smp_072740	4.52523	3.0857
Smp_126150	4.52512	12.1991
Smp_003330	4.49309	9.25479
Smp_158930	4.47421	6.51425
Smp_056350	4.45738	22.3655
Smp_176800	4.45623	4.43766
Smp_090980	4.44816	5.89544
Smp_065840	4.44056	5.51133
Smp_168270	4.41949	6.07759
Smp_009030	4.40931	6.41478
Smp_158230	4.40013	7.73928
Smp_140370	4.38179	3.97898
Smp_004730	4.37563	6.38594
Smp_170390	4.36981	4.28086
Smp_162250	4.36657	16.8748
Smp_083790	4.35768	2.30665
Smp_037590	4.34716	7.81854
Smp_156520	4.32359	8.97741
Smp_163380	4.31783	4.2563
Smp_181450	4.27294	12.7004
Smp_141900	4.25381	11.6956
Smp_065840	4.24669	5.51133
Smp_082830	4.21384	5.14689
Smp_127160	4.1936	8.03334
Smp_087560	4.19144	8.44677
Smp_173190	4.16678	2.74918
Smp_173070	4.15198	47.1799
Smp_104440	4.15015	3.73627
Smp_072740	4.14867	3.0857
Smp_055310	4.14492	4.54884
Smp_156080	4.13765	10.022
Smp_127460	4.13379	3.41243
Smp_045950.2	4.12685	3.2297
Smp_158930	4.12225	6.51425
Smp_165060	4.11084	8.26205
Smp_123430	4.1105	10.0366
Smp_141890	4.08905	3.21563
Smp_065840	4.08292	5.51133
Smp_079610	4.07462	8.76528
Smp_141900	4.07117	11.6956
Smp_126310	4.0515	3.50375
Smp_158930	4.02851	6.51425
Smp_137930	4.01667	5.00164
Smp_137930	4.00601	5.00164
Smp_168220	3.99889	13.2471
Smp_054770	3.98327	5.5643
Smp_100380	3.97092	4.31661
Smp_075140	3.96319	7.33502
Smp_135270	3.95957	4.09454
Smp_100380	3.92925	4.31661
Smp_158230	3.92551	7.73928
Smp_178210	3.90435	10.0171
Smp_137930	3.87729	5.00164
Smp_000890.1	3.86955	2.46297
Smp_143380	3.8574	3.79001
Smp_160500	3.84552	13.1219
Smp_157290	3.8365	2.6381
Smp_096360	3.83583	4.31392
Smp_135060	3.82394	2.84652
Smp_138940	3.82388	26.1711
Smp_083790	3.81323	2.30665
Smp_143550	3.80904	10.3202
Smp_074390	3.79963	4.19508
Smp_124300	3.77853	4.73676
Smp_096900	3.77852	3.91442
Smp_137520	3.77196	2.42049
Smp_076050	3.7707	2.95509
Smp_144960	3.76598	2.1041
Smp_032480	3.74978	2.15308
Smp_058990	3.74188	6.0214
Smp_176490	3.7236	4.97743
Smp_140530	3.707	5.02074
Smp_032000	3.67799	3.33781
Smp_058320	3.6774	2.84632
Smp_159490	3.65704	5.17264
Smp_169330	3.65653	2.28644
Smp_009030	3.64187	6.41478
Smp_169320	3.63878	3.85839
Smp_058880	3.63207	8.22263
Smp_055890	3.63087	6.89763
Smp_121800	3.6217	4.62098
Smp_035700	3.61359	3.00257
Smp_090980	3.60935	5.89544
Smp_158930	3.60649	6.51425
Smp_172700	3.60291	5.06408
Smp_013790	3.60221	5.06268
Smp_142060	3.59981	2.38452
Smp_036570	3.59058	2.15577
Smp_163340	3.5789	18.4878
Smp_153610	3.56321	4.35418
Smp_169320	3.54904	3.85839
Smp_096360	3.54674	4.31392
Smp_024140.4	3.53456	2.76217
Smp_140520.2	3.52724	2.86672
Smp_145670	3.5231	2.24778
Smp_128600	3.51675	2.05566
Smp_144210	3.51473	2.2153
Smp_170390	3.50619	4.28086
Smp_101890	3.50169	2.38221
Smp_078040	3.45236	9.21574
Smp_066830	3.43349	3.87367
Smp_178210	3.43026	10.0171
Smp_144550	3.42657	3.4238
Smp_152680	3.41047	5.11807
Smp_046500.2	3.3973	3.55266
Smp_037900	3.39575	2.32576
Smp_076050	3.39343	2.95509
Smp_093450	3.3836	5.18484
Smp_173700	3.36802	3.89548
Smp_137230	3.35491	3.3898
Smp_140150	3.3519	11.474
Smp_181450	3.34719	12.7004
Smp_153270	3.34674	5.11665
Smp_169950	3.34395	4.04573
Smp_042420	3.33616	3.65685
Smp_058730	3.33261	3.04069
Smp_032480	3.33196	2.15308
Smp_035700	3.32738	3.00257
Smp_019630	3.32203	2.57862
Smp_179540	3.31363	6.63548
Smp_170910	3.28561	3.93455
Smp_142670	3.27293	4.77268
Smp_013610	3.26631	5.08695
Smp_065060	3.25508	2.25574
Smp_172270	3.25299	2.15681
Smp_004600	3.25269	2.7891
Smp_171710	3.24767	2.62843
Smp_045590	3.24529	3.15426
Smp_090030	3.2442	3.49478
Smp_181390	3.24157	3.24631
Smp_139770	3.24115	2.15054
Smp_137330	3.24042	2.29119
Smp_163110	3.23807	2.57487
Smp_054470	3.23673	9.48206
Smp_119020	3.23308	4.83897
Smp_180610	3.23042	2.3651
Smp_094640	3.22546	2.28517
Smp_001090	3.22078	2.47067
Smp_166940	3.20792	2.25215
Smp_192170	3.19875	2.92837
Smp_140520.2	3.19077	2.86672
Smp_133170	3.1824	6.26928
Smp_127740	3.1779	4.09028
Smp_144960	3.17625	2.1041
Smp_050820	3.17358	5.82477
Smp_104730	3.17112	3.45791
Smp_151920	3.15715	6.55547
Smp_097490	3.15288	12.0905
Smp_057600	3.15175	5.69304
Smp_158930	3.14868	6.51425
Smp_121920	3.1467	2.66309
Smp_158930	3.13579	6.51425
Smp_143740	3.13214	2.48785
Smp_008400	3.13088	3.23799
Smp_154770	3.12355	2.09406
Smp_143760	3.11685	6.19971
Smp_171180	3.10723	4.3796
Smp_121800	3.10651	4.62098
Smp_134250	3.10043	3.62203
Smp_150580	3.09753	7.64915
Smp_126310	3.09609	3.50375
Smp_000890.1	3.09527	2.46297
Smp_058320	3.09282	2.84632
Smp_128930	3.09046	2.41429
Smp_159340	3.08605	7.46944
Smp_005570	3.07224	5.80461
Smp_151580	3.06768	2.81337
Smp_092390	3.0659	2.01503
Smp_024140.4	3.0653	2.76217
Smp_158690	3.05234	3.64571
Smp_024140.4	3.04346	2.76217
Smp_151430	3.0389	4.13934
Smp_004600	3.03678	2.7891
Smp_074900	3.03559	3.91497
Smp_135570	3.02882	2.45666
Smp_044800	3.0243	14.0949
Smp_017520	3.00563	2.59278
Smp_169320	3.00247	3.85839
Smp_074900	2.99952	3.91497
Smp_165820	2.99503	5.50484
Smp_008830	2.99387	2.23861
Smp_170910	2.99044	3.93455
Smp_128600	2.98543	2.05566
Smp_083790	2.98064	2.30665
Smp_142950	2.97792	2.3512
Smp_149640	2.97619	2.46297
Smp_016380	2.9714	5.25795
Smp_020480	2.96896	8.29188
Smp_173700	2.96786	3.89548
Smp_142950	2.96363	2.3512
Smp_083790	2.9622	2.30665
Smp_048160	2.95728	2.94466
Smp_152650	2.95189	2.52696
Smp_090440	2.9441	2.24996
Smp_033700	2.93615	3.55611
Smp_142950	2.93528	2.3512
Smp_149110	2.93212	3.6035
Smp_016380	2.92929	5.25795
Smp_163230	2.92297	3.91985
Smp_174300	2.91934	2.25683
Smp_123330	2.91909	2.59836
Smp_176530	2.91654	3.20428
Smp_078400	2.91301	2.07053
Smp_042230	2.90702	3.50691
Smp_156360	2.90496	3.27025
Smp_145220	2.89959	2.37101
Smp_016840	2.89827	2.27568
Smp_176800	2.89375	4.43766
Smp_133230.1	2.88887	2.55496
Smp_163230	2.8879	3.91985
Smp_009550	2.88448	3.67412
Smp_024140.4	2.88242	2.76217
Smp_134250	2.87685	3.62203
Smp_065840	2.87593	5.51133
Smp_132020	2.87035	2.58471
Smp_128930	2.86744	2.41429
Smp_145990	2.86654	2.08971
Smp_146330	2.86569	2.17815
Smp_152650	2.86378	2.52696
Smp_152110	2.86368	3.33757
Smp_159690	2.86276	2.27316
Smp_160850	2.85852	3.42974
Smp_052390	2.85701	15.4743
Smp_011740	2.85518	9.58514
Smp_058190	2.85322	5.88564
Smp_136520	2.84762	2.44037
Smp_150840.2	2.84718	2.9868
Smp_133230.1	2.82911	2.55496
Smp_019630	2.82429	2.57862
Smp_104600.1	2.8218	2.43986
Smp_180190	2.82159	9.60576
Smp_140410	2.82149	2.99011
Smp_160470	2.81693	2.47976
Smp_132550	2.80955	4.12874
Smp_008360	2.80902	2.65369
Smp_170990	2.80821	2.7593
Smp_154240	2.80324	2.4932
Smp_133540	2.79991	2.07254
Smp_092390	2.79725	2.01503
Smp_058320	2.79564	2.84632
Smp_171180	2.79529	4.3796
Smp_137130	2.79286	3.65609
Smp_037900	2.78688	2.32576
Smp_027750	2.78314	4.30705
Smp_124840	2.78119	2.03778
Smp_151970	2.77093	4.02866
Smp_018280	2.76792	2.03694
Smp_059800	2.76617	2.68682
Smp_017640	2.75087	2.92614
Smp_174230	2.7501	2.64543
Smp_145450	2.74375	6.50072
Smp_025100	2.74242	2.58865
Smp_088940	2.73417	2.65259
Smp_066900	2.7338	3.18016
Smp_121460	2.72884	5.00545
Smp_033700	2.72848	3.55611
Smp_050820	2.72777	5.82477
Smp_018010	2.71824	3.79053
Smp_137950.2	2.71386	4.26368
Smp_004080	2.71283	4.10164
Smp_004600	2.71269	2.7891
Smp_044400	2.71256	5.25321
Smp_104600.1	2.71098	2.43986
Smp_131070	2.70956	2.4599
Smp_006700.2	2.70069	2.20855
Smp_083790	2.6971	2.30665
Smp_147650	2.68182	2.2548
Smp_065840	2.67862	5.51133
Smp_032480	2.67692	2.15308
Smp_135270	2.67629	4.09454
Smp_009550	2.67608	3.67412
Smp_166250	2.67405	4.21987
Smp_144820	2.67274	6.374
Smp_173700	2.66856	3.89548
Smp_127500	2.66823	3.93265
Smp_096900	2.66378	3.91442
Smp_160160	2.66242	2.45428
Smp_156340	2.66084	6.22727
Smp_010100	2.65694	3.44595
Smp_133230.1	2.65414	2.55496
Smp_154300	2.64671	7.34672
Smp_131000	2.64595	3.01112
Smp_014420	2.64469	2.65663
Smp_160850	2.6423	3.42974
Smp_140520.2	2.64153	2.86672
Smp_058730	2.63611	3.04069
Smp_044680	2.62876	3.5806
Smp_166660	2.6273	3.0369
Smp_090030	2.62646	3.49478
Smp_163040	2.62208	2.80344
Smp_157660	2.62176	4.34122
Smp_163180	2.61577	4.72528
Smp_157290	2.61298	2.6381
Smp_164340	2.61077	3.79158
Smp_158050	2.60979	2.25121
Smp_063760	2.60942	2.2686
Smp_024140.4	2.60279	2.76217
Smp_142550	2.60045	2.59728
Smp_135270	2.58106	4.09454
Smp_145000	2.57986	4.5284
Smp_089630	2.57829	2.41898
Smp_065840	2.57822	5.51133
Smp_151430	2.57457	4.13934
Smp_017360	2.57343	2.68421
Smp_164060	2.56953	5.32581
Smp_137640	2.56689	4.05078
Smp_007330	2.56607	2.15188
Smp_125130	2.5644	5.06092
Smp_121800	2.56428	4.62098
Smp_144660	2.56084	2.06108
Smp_090450	2.55569	2.21791
Smp_161010	2.55313	2.09565
Smp_124840	2.55082	2.03778
Smp_181440.2	2.54997	5.65293
Smp_127050	2.54281	2.35773
Smp_021070	2.53761	2.07153
Smp_140260	2.53505	4.58017
Smp_163110	2.52948	2.57487
Smp_152650	2.5186	2.52696
Smp_163110	2.51731	2.57487
Smp_163110	2.51629	2.57487
Smp_129970	2.51354	2.19603
Smp_024220	2.50851	2.17437
Smp_165580	2.50774	3.58457
Smp_145240	2.50751	3.86107
Smp_171200	2.50715	2.16941
Smp_056620	2.50606	2.94017
Smp_168570	2.50089	15.0219
Smp_074900	2.49981	3.91497
Smp_159110	2.49874	2.03425
Smp_175450	2.49451	23.9176
Smp_033000	2.49411	7.18406
Smp_035270.2	2.49264	3.67387
Smp_178700.1	2.48987	2.20183
Smp_169800	2.47944	2.11917
Smp_001095	2.47774	2.81708
Smp_007330	2.47465	2.15188
Smp_078400	2.47443	2.07053
Smp_171710	2.46765	2.62843
Smp_166070	2.46733	2.94466
Smp_077740	2.46035	3.8777
Smp_008830	2.4602	2.23861
Smp_163050	2.45994	2.10585
Smp_173190	2.45799	2.74918
Smp_060180	2.45622	2.12461
Smp_057230	2.45395	2.227
Smp_158930	2.45382	6.51425
Smp_028930	2.45299	3.11471
Smp_048160	2.45235	2.94466
Smp_083790	2.45133	2.30665
Smp_155960	2.44786	4.63189
Smp_166040	2.44685	3.57093
Smp_133420	2.4464	3.54282
Smp_041740	2.44578	2.77541
Smp_134120	2.44215	2.57273
Smp_059680	2.44005	2.41999
Smp_058320	2.42697	2.84632
Smp_124780	2.42256	2.29772
Smp_132020	2.42222	2.58471
Smp_123330	2.41741	2.59836
Smp_176530	2.41714	3.20428
Smp_133470	2.41222	3.47593
Smp_041740	2.4113	2.77541
Smp_122960.1	2.4067	2.62151
Smp_018010	2.40642	3.79053
Smp_068950	2.40578	2.56863
Smp_090450	2.40546	2.21791
Smp_135020	2.40505	2.76868
Smp_051220	2.4041	17.4735
Smp_139540.1	2.3995	3.33087
Smp_031040	2.39829	2.32624
Smp_130470	2.39791	3.34568
Smp_033700	2.39685	3.55611
Smp_140060	2.39447	2.53925
Smp_128970	2.39258	3.31682
Smp_024380	2.3917	2.61879
Smp_127480	2.38278	5.5616
Smp_021070	2.38106	2.07153
Smp_154930	2.37839	3.39286
Smp_029370	2.37479	2.06838
Smp_171200	2.37233	2.16941
Smp_096900	2.37076	3.91442
Smp_145120	2.36639	2.1673
Smp_156360	2.36096	3.27025
Smp_036930	2.36047	2.16956
Smp_128070	2.35651	2.93569
Smp_045060	2.3561	2.92493
Smp_074410	2.3544	8.90984
Smp_010100	2.3507	3.44595
Smp_047720	2.35049	3.18789
Smp_169660	2.34684	2.90936
Smp_104370	2.34399	2.61353
Smp_130800	2.34272	2.13435
Smp_164720	2.34234	3.17268
Smp_148370	2.33955	2.27269
Smp_145990	2.33712	2.08971
Smp_042420	2.33681	3.65685
Smp_032780	2.33562	2.33869
Smp_024900	2.33532	2.17317
Smp_165580	2.33053	3.58457
Smp_140370	2.33004	3.97898
Smp_087340	2.32915	2.82294
Smp_176530	2.32907	3.20428
Smp_162230	2.32462	2.12564
Smp_009550	2.32224	3.67412
Smp_038840	2.31981	2.35953
Smp_053990	2.31896	2.36986
Smp_134330	2.31761	2.84297
Smp_128050	2.31753	2.45156
Smp_072080	2.31601	4.37323
Smp_135570	2.31256	2.45666
Smp_176380	2.31143	2.17061
Smp_171710	2.30924	2.62843
Smp_054810	2.3084	2.09406
Smp_028190	2.30734	3.20917
Smp_135020	2.30444	2.76868
Smp_141380	2.3032	2.05495
Smp_152110	2.30068	3.33757
Smp_151130	2.30038	5.66431
Smp_149640	2.29674	2.46297
Smp_140260	2.29576	4.58017
Smp_164340	2.29387	3.79158
Smp_132690	2.2918	3.03732
Smp_045250	2.28914	2.02834
Smp_128670	2.2881	3.9128
Smp_129100	2.28542	3.17202
Smp_031040	2.28218	2.32624
Smp_162230	2.28063	2.12564
Smp_170310	2.27741	2.11096
Smp_181270.2	2.27427	2.75987
Smp_178700.1	2.27345	2.20183
Smp_129100	2.27153	3.17202
Smp_057230	2.26611	2.227
Smp_176090	2.26306	2.79413
Smp_169800	2.26182	2.11917
Smp_131880	2.26119	2.01684
Smp_143510	2.25979	2.71227
Smp_164720	2.25448	3.17268
Smp_166070	2.25447	2.94466
Smp_068090	2.2532	8.43624
Smp_126910	2.24894	2.22592
Smp_012480	2.24472	2.49683
Smp_058480	2.24411	3.24024
Smp_131000	2.24237	3.01112
Smp_094640	2.24083	2.28517
Smp_161130	2.23978	2.02511
Smp_165210	2.23957	2.96658
Smp_066900	2.23914	3.18016
Smp_140520.2	2.23865	2.86672
Smp_169740	2.23621	9.94175
Smp_158770	2.22663	4.3304
Smp_192170	2.22382	2.92837
Smp_156170	2.22266	2.94078
Smp_152840	2.21722	2.36986
Smp_171710	2.21626	2.62843
Smp_153540	2.21584	3.61351
Smp_069670	2.2117	3.29711
Smp_156360	2.20878	3.27025
Smp_180990	2.20825	2.00847
Smp_143380	2.20648	3.79001
Smp_079650	2.20483	2.37611
Smp_176530	2.2018	3.20428
Smp_156360	2.19472	3.27025
Smp_153010	2.1914	2.41949
Smp_046450	2.19068	2.1622
Smp_132690	2.18968	3.03732
Smp_169140	2.18885	3.42333
Smp_004640	2.18411	2.11052
Smp_194160	2.18184	2.25058
Smp_017640	2.18054	2.92614
Smp_130650	2.17844	3.34754
Smp_159690	2.17765	2.27316
Smp_173050.2	2.17705	2.40244
Smp_171450	2.17195	2.78678
Smp_126310	2.17186	3.50375
Smp_124780	2.17065	2.29772
Smp_094920	2.16907	2.35153
Smp_016840	2.16813	2.27568
Smp_158190	2.16671	2.58417
Smp_141540	2.16422	6.53234
Smp_073220	2.16382	2.65075
Smp_020060	2.1632	2.2006
Smp_083450	2.15935	2.60919
Smp_004600	2.15837	2.7891
Smp_094250	2.15793	2.792
Smp_159110	2.15761	2.03425
Smp_073050	2.15712	2.73948
Smp_042420	2.15683	3.65685
Smp_164340	2.1528	3.79158
Smp_044680	2.15224	3.5806
Smp_056620	2.15197	2.94017
Smp_175920	2.15094	2.75433
Smp_154560	2.15056	4.10989
Smp_142950	2.14873	2.3512
Smp_145670	2.14799	2.24778
Smp_018010	2.14319	3.79053
Smp_041740	2.14281	2.77541
Smp_024140.4	2.14272	2.76217
Smp_126910	2.14066	2.22592
Smp_144550	2.13803	3.4238
Smp_131880	2.13506	2.01684
Smp_016840	2.1338	2.27568
Smp_123940	2.13343	3.08399
Smp_145990	2.13285	2.08971
Smp_140520.2	2.12387	2.86672
Smp_159110	2.12235	2.03425
Smp_158050	2.12116	2.25121
Smp_174670	2.11971	5.72034
Smp_166940	2.11092	2.25215
Smp_016840	2.10925	2.27568
Smp_172420	2.10888	2.02258
Smp_071770	2.10771	2.30681
Smp_059680	2.10519	2.41999
Smp_181150	2.10517	3.47064
Smp_175900	2.1041	3.37456
Smp_163180	2.10156	4.72528
Smp_122370.2	2.10105	2.14875
Smp_143760	2.09969	6.19971
Smp_088600	2.09911	2.54683
Smp_004640	2.09728	2.11052
Smp_000510	2.09543	2.12786
Smp_060620	2.09205	2.02244
Smp_118760	2.09186	2.51978
Smp_027210	2.08821	3.79553
Smp_181260	2.08796	3.07162
Smp_007550	2.08759	2.28153
Smp_058730	2.08674	3.04069
Smp_171710	2.08412	2.62843
Smp_181270.2	2.08291	2.75987
Smp_053120	2.07693	2.47684
Smp_139610	2.07199	2.1667
Smp_167860	2.07089	2.53064
Smp_137230	2.07088	3.3898
Smp_166070	2.06865	2.94466
Smp_045600	2.06453	2.05922
Smp_166040	2.06296	3.57093
Smp_056620	2.06294	2.94017
Smp_138040	2.06033	3.10372
Smp_144920	2.05792	2.35251
Smp_124780	2.0578	2.29772
Smp_048160	2.05719	2.94466
Smp_132440.2	2.05471	21.4232
Smp_140520.2	2.05333	2.86672
Smp_123060	2.05323	2.88306
Smp_181440.2	2.05274	5.65293
Smp_021070	2.05205	2.07153
Smp_169210	2.04666	2.15487
Smp_063760	2.04539	2.2686
Smp_007330	2.0379	2.15188
Smp_019010	2.03767	2.79162
Smp_045600	2.03513	2.05922
Smp_006700.2	2.03403	2.20855
Smp_020060	2.03287	2.2006
Smp_137330	2.03272	2.29119
Smp_032780	2.03205	2.33869
Smp_094920	2.02966	2.35153
Smp_048160	2.02796	2.94466
Smp_004080	2.02681	4.10164
Smp_104600.1	2.02599	2.43986
Smp_167880	2.02588	2.41128
Smp_079650	2.02553	2.37611
Smp_041450	2.0232	2.2032
Smp_169320	2.02271	3.85839
Smp_044810	2.02269	2.29358
Smp_050080	2.02243	16.6367
Smp_025670	2.01931	2.86354
Smp_143610	2.01913	9.64513
Smp_160780	2.0185	2.74594
Smp_176530	2.01676	3.20428
Smp_123630	2.01662	2.14266
Smp_136970	2.01311	2.11917
Smp_162210	2.01281	2.34697
Smp_149070	2.01074	2.5908
Smp_065060	2.00967	2.25574
Smp_095880	2.00739	2.68459
Smp_132020	2.00442	2.58471
Smp_149000	2.0044	4.90346
Smp_048160	2.004	2.94466
Smp_018490	2.00294	3.18457
Smp_172110	2.00095	2.19938
